# Supplementary material for: CD147 mediates the adsorption of influenza A virus on the cell surface through direct interaction with HA
Source: Front Cell Infect Microbiol. 2025 Aug 29;15:1647283. doi: 10.3389/fcimb.2025.1647283 (PMC12426278; doi:10.3389/fcimb.2025.1647283)
Supplement: Supplementary file 8 [file DataSheet2.zip › raw data-2/Figure 6/Fingure6 D-I/Fingure6 H/Tracer.log]

ctor = 1.09222
2024/10/06 10:01:52.5 Spectrometer EOS_B0010: AVRG=20.
2024/10/06 10:01:52.5 CH2: Correction Factor = 1.08841
2024/10/06 10:01:52.5 Spectrometer EOS_B0014: AVRG=20.
2024/10/06 10:01:52.5 CH3: Correction Factor = 1.09035
2024/10/06 10:01:52.5 Spectrometer EOS_B0011: AVRG=20.
2024/10/06 10:01:52.5 CH4: Correction Factor = 1.08959
2024/10/06 10:01:52.5 Spectrometer EOS_B0018: AVRG=20.
2024/10/06 10:01:52.5 CH5: Correction Factor = 1.10685
2024/10/06 10:01:52.5 Spectrometer EOS_B0012: AVRG=20.
2024/10/06 10:01:52.5 CH6: Correction Factor = 1.11708
2024/10/06 10:01:52.5 Spectrometer EOS_B0017: AVRG=20.
2024/10/06 10:01:52.5 CH7: Correction Factor = 1.08711
2024/10/06 10:01:52.5 Spectrometer EOS_B0013: AVRG=20.
2024/10/06 10:01:52.5 CH8: Correction Factor = 1.12431
2024/10/06 10:01:52.5 Spectrometer EOS_B0019: AVRG=20.
2024/10/06 10:01:52.7 CH1: Correction Factor = 1.01514
2024/10/06 10:01:52.7 Spectrometer EOS_B0010: AVRG=20.
2024/10/06 10:01:52.7 CH2: Correction Factor = 1.01697
2024/10/06 10:01:52.7 Spectrometer EOS_B0014: AVRG=20.
2024/10/06 10:01:52.7 CH3: Correction Factor = 1.01776
2024/10/06 10:01:52.7 Spectrometer EOS_B0011: AVRG=20.
2024/10/06 10:01:52.7 CH4: Correction Factor = 1.01598
2024/10/06 10:01:52.7 Spectrometer EOS_B0018: AVRG=20.
2024/10/06 10:01:52.7 CH5: Correction Factor = 1.02115
2024/10/06 10:01:52.7 Spectrometer EOS_B0012: AVRG=20.
2024/10/06 10:01:52.7 CH6: Correction Factor = 1.02206
2024/10/06 10:01:52.7 Spectrometer EOS_B0017: AVRG=20.
2024/10/06 10:01:52.7 CH7: Correction Factor = 1.01655
2024/10/06 10:01:52.7 Spectrometer EOS_B0013: AVRG=20.
2024/10/06 10:01:52.7 CH8: Correction Factor = 1.01903
2024/10/06 10:01:52.7 Spectrometer EOS_B0019: AVRG=20.
2024/10/06 10:01:52.9 CH1: Correction Factor = 1.00693
2024/10/06 10:01:52.9 Spectrometer EOS_B0010: AVRG=20.
2024/10/06 10:01:52.9 CH2: Correction Factor = 1.00008
2024/10/06 10:01:52.9 Spectrometer EOS_B0014: AVRG=20.
2024/10/06 10:01:52.9 CH3: Correction Factor = 1.00542
2024/10/06 10:01:52.9 Spectrometer EOS_B0011: AVRG=20.
2024/10/06 10:01:52.9 CH4: Correction Factor = 1.00351
2024/10/06 10:01:52.9 Spectrometer EOS_B0018: AVRG=20.
2024/10/06 10:01:52.9 CH5: Correction Factor = 1.00331
2024/10/06 10:01:52.9 Spectrometer EOS_B0012: AVRG=20.
2024/10/06 10:01:52.9 CH6: Correction Factor = 1.00621
2024/10/06 10:01:52.9 Spectrometer EOS_B0017: AVRG=20.
2024/10/06 10:01:52.9 CH7: Correction Factor = 1.00406
2024/10/06 10:01:52.9 Spectrometer EOS_B0013: AVRG=20.
2024/10/06 10:01:52.9 CH8: Correction Factor = 1.0064
2024/10/06 10:01:52.9 Spectrometer EOS_B0019: AVRG=20.
2024/10/06 10:01:53.0 CH1: Correction Factor = 0.999207
2024/10/06 10:01:53.0 Spectrometer EOS_B0010: AVRG=20.
2024/10/06 10:01:53.0 CH2: Correction Factor = 1.00018
2024/10/06 10:01:53.0 Spectrometer EOS_B0014: AVRG=20.
2024/10/06 10:01:53.0 CH3: Correction Factor = 1.00142
2024/10/06 10:01:53.0 Spectrometer EOS_B0011: AVRG=20.
2024/10/06 10:01:53.0 CH4: Correction Factor = 1.00345
2024/10/06 10:01:53.0 Spectrometer EOS_B0018: AVRG=20.
2024/10/06 10:01:53.0 CH5: Correction Factor = 0.999803
2024/10/06 10:01:53.0 Spectrometer EOS_B0012: AVRG=20.
2024/10/06 10:01:53.0 CH6: Correction Factor = 0.999957
2024/10/06 10:01:53.0 Spectrometer EOS_B0017: AVRG=20.
2024/10/06 10:01:53.0 CH7: Correction Factor = 0.999841
2024/10/06 10:01:53.0 Spectrometer EOS_B0013: AVRG=20.
2024/10/06 10:01:53.0 CH8: Correction Factor = 1.00055
2024/10/06 10:01:53.0 Spectrometer EOS_B0019: AVRG=20.
2024/10/06 10:01:53.2 CH1: Correction Factor = 0.999124
2024/10/06 10:01:53.2 Spectrometer EOS_B0010: AVRG=20.
2024/10/06 10:01:53.2 CH2: Correction Factor = 1.00006
2024/10/06 10:01:53.2 Spectrometer EOS_B0014: AVRG=20.
2024/10/06 10:01:53.2 CH3: Correction Factor = 0.997442
2024/10/06 10:01:53.2 Spectrometer EOS_B0011: AVRG=20.
2024/10/06 10:01:53.2 CH4: Correction Factor = 0.999285
2024/10/06 10:01:53.2 Spectrometer EOS_B0018: AVRG=20.
2024/10/06 10:01:53.2 CH5: Correction Factor = 0.999706
2024/10/06 10:01:53.2 Spectrometer EOS_B0012: AVRG=20.
2024/10/06 10:01:53.2 CH6: Correction Factor = 0.999899
2024/10/06 10:01:53.2 Spectrometer EOS_B0017: AVRG=20.
2024/10/06 10:01:53.2 CH7: Correction Factor = 0.999773
2024/10/06 10:01:53.2 Spectrometer EOS_B0013: AVRG=20.
2024/10/06 10:01:53.2 CH8: Correction Factor = 1.00054
2024/10/06 10:01:53.2 Spectrometer EOS_B0019: AVRG=20.
2024/10/06 10:01:53.2 Sensor 1: Integration Time = 1.98 ms
2024/10/06 10:01:53.2 Sensor 2: Integration Time = 1.89 ms
2024/10/06 10:01:53.2 Sensor 3: Integration Time = 1.99 ms
2024/10/06 10:01:53.2 Sensor 4: Integration Time = 1.96 ms
2024/10/06 10:01:53.2 Sensor 5: Integration Time = 2.26 ms
2024/10/06 10:01:53.2 Sensor 6: Integration Time = 2.58 ms
2024/10/06 10:01:53.2 Sensor 7: Integration Time = 1.91 ms
2024/10/06 10:01:53.2 Sensor 8: Integration Time = 2.61 ms
2024/10/06 10:01:53.2 WaitControllerIdle(30000)
2024/10/06 10:01:53.3 GMC_HomeZ
2024/10/06 10:01:53.3 HomeDevice[0005]
2024/10/06 10:01:59.9 GMC_SetPosZ
2024/10/06 10:02:00.2 GMC_ServoHere
2024/10/06 10:02:00.5 Old State:9-ENGN_StateRunning_CheckingSensors New State:ENGN_StateRunning_PickingSensorsComplete
2024/10/06 10:02:00.5 StartShaker(1000)
2024/10/06 10:02:00.5 Integration Time: 1.98,1.89,1.99,1.96,2.26,2.58,1.91,2.61,
2024/10/06 10:02:00.7 Old State:10-ENGN_StateRunning_PickingSensorsComplete New State:ENGN_StateRunning_WaitGoingToSample
2024/10/06 10:02:00.7 Sample96_Q(0, 0, 11)
2024/10/06 10:02:00.7 
2024/10/06 10:02:00.7 START SCAN: 
2024/10/06 10:02:00.7    CycleTime (ms)    = 200
2024/10/06 10:02:00.7    CycleCount        = 600
2024/10/06 10:02:00.7    ScansToAverage    = 20
2024/10/06 10:02:00.7    FinishTime (s)    = 120
2024/10/06 10:02:00.7    Temperature       = 30.0
2024/10/06 10:02:00.7    Lamp Power        = 33
2024/10/06 10:02:00.7    Spec PCB temps    = 42.5, 42.1, 42.4, 42.2, 42.0, 42.3, 41.2, 41.5
2024/10/06 10:02:00.7 
2024/10/06 10:02:00.7 GMC_SetPosZ
2024/10/06 10:02:00.8 Old State:12-ENGN_StateRunning_WaitGoingToSample New State:ENGN_StateRunning_GoingToSample
2024/10/06 10:02:00.8 Plate 1 temperature = 30 C
2024/10/06 10:02:00.8 Pickups: 146, Warn: 90, Error: 100
2024/10/06 10:02:00.9 GMC_ServoHere
2024/10/06 10:02:01.1 GMC_SetPosXY
2024/10/06 10:02:03.2 GMC_SetPosZ
2024/10/06 10:02:09.5 Old State:13-ENGN_StateRunning_GoingToSample New State:ENGN_StateRunning_GoingToSampleComplete
2024/10/06 10:02:09.6 Old State:14-ENGN_StateRunning_GoingToSampleComplete New State:ENGN_StateRunning_WaitSampling
2024/10/06 10:02:09.6 Step started at: 10:02:00
2024/10/06 10:02:09.6 XYZ movement time  = 8789 ms + Scan start delay = 8762 ms
2024/10/06 10:02:09.7 Old State:15-ENGN_StateRunning_WaitSampling New State:ENGN_StateRunning_Sampling
2024/10/06 10:02:10.6 Shaker current speed = 987 rpm, set speed = 1000
2024/10/06 10:02:44.1 Temp: 2024/10/06 10:02:44, 30.0000, 30.7000
2024/10/06 10:03:44.2 Temp: 2024/10/06 10:03:44, 30.0000, 30.6000
2024/10/06 10:04:01.7 Step 1 extended by 60 seconds
2024/10/06 10:04:33.2 
2024/10/06 10:04:33.2 STOP SCAN: 
2024/10/06 10:04:33.2    CycleTime (ms)    = 200
2024/10/06 10:04:33.2    CurrentCycle      = 719
2024/10/06 10:04:33.2    RunTime (ms)      = 143757
2024/10/06 10:04:33.2    AverageCycle (ms) = 199.9
2024/10/06 10:04:33.2    Temperature       = 30.0
2024/10/06 10:04:33.2    DATA OVERRUN %    = 0.00
2024/10/06 10:04:33.2    Spec PCB temps    = 42.6, 42.1, 42.4, 42.1, 42.0, 42.3, 41.2, 41.6
2024/10/06 10:04:33.2 
2024/10/06 10:04:33.3 Old State:16-cycle=719, Elapsed Time:  143.8,  Ideal Time:  143.6,  Delay time =   0.04  New State:ENGN_StateRunning_SamplingSkipped
2024/10/06 10:04:33.4 Old State:17-ENGN_StateRunning_SamplingSkipped New State:ENGN_StateRunning_WaitNewStep
2024/10/06 10:04:33.8 Old State:5-ENGN_StateRunning_WaitNewStep New State:ENGN_StateRunning_StartNewStep
2024/10/06 10:04:33.8 Spectrometer EOS_B0010: AVRG=20.
2024/10/06 10:04:33.8 Spectrometer EOS_B0014: AVRG=20.
2024/10/06 10:04:33.8 Spectrometer EOS_B0011: AVRG=20.
2024/10/06 10:04:33.8 Spectrometer EOS_B0018: AVRG=20.
2024/10/06 10:04:33.8 Spectrometer EOS_B0012: AVRG=20.
2024/10/06 10:04:33.8 Spectrometer EOS_B0017: AVRG=20.
2024/10/06 10:04:33.8 Spectrometer EOS_B0013: AVRG=20.
2024/10/06 10:04:33.8 Spectrometer EOS_B0019: AVRG=20.
2024/10/06 10:04:33.8 StartShaker(1000)
2024/10/06 10:04:34.0 Old State:6-ENGN_StateRunning_StartNewStep New State:ENGN_StateRunning_WaitGoingToSample
2024/10/06 10:04:34.0 Sample96_Q(0, 0, 1)
2024/10/06 10:04:34.0 
2024/10/06 10:04:34.0 START SCAN: 
2024/10/06 10:04:34.0    CycleTime (ms)    = 200
2024/10/06 10:04:34.0    CycleCount        = 6000
2024/10/06 10:04:34.0    ScansToAverage    = 20
2024/10/06 10:04:34.0    FinishTime (s)    = 1200
2024/10/06 10:04:34.0    Temperature       = 30.0
2024/10/06 10:04:34.0    Lamp Power        = 33
2024/10/06 10:04:34.0    Spec PCB temps    = 42.5, 42.0, 42.4, 42.1, 42.1, 42.3, 41.1, 41.6
2024/10/06 10:04:34.0 
2024/10/06 10:04:34.1 Old State:12-ENGN_StateRunning_WaitGoingToSample New State:ENGN_StateRunning_GoingToSample
2024/10/06 10:04:34.1 GMC_SetPosZ
2024/10/06 10:04:34.1 Temp: 2024/10/06 10:04:34, 30.0000, 30.7000
2024/10/06 10:04:40.1 GMC_ServoHere
2024/10/06 10:04:40.3 GMC_SetPosXY
2024/10/06 10:04:42.0 GMC_SetPosZ
2024/10/06 10:04:45.4 Old State:13-ENGN_StateRunning_GoingToSample New State:ENGN_StateRunning_GoingToSampleComplete
2024/10/06 10:04:45.4 Shaker current speed = 989 rpm, set speed = 1000
2024/10/06 10:04:45.5 Old State:14-cycle=1, Elapsed Time:    0.0,  Ideal Time:    0.0,  Delay time =   0.00  New State:ENGN_StateRunning_WaitSampling
2024/10/06 10:04:45.5 Step started at: 10:04:34
2024/10/06 10:04:45.5 XYZ movement time  = 11359 ms + Scan start delay = 11364 ms
2024/10/06 10:04:45.6 Old State:15-ENGN_StateRunning_WaitSampling New State:ENGN_StateRunning_Sampling
2024/10/06 10:05:34.2 Temp: 2024/10/06 10:05:34, 30.0000, 30.6000
2024/10/06 10:06:34.4 Temp: 2024/10/06 10:06:34, 30.0000, 30.7000
2024/10/06 10:07:34.6 Temp: 2024/10/06 10:07:34, 30.0000, 30.6000
2024/10/06 10:08:34.7 Temp: 2024/10/06 10:08:34, 30.0000, 30.6000
2024/10/06 10:09:34.9 Temp: 2024/10/06 10:09:34, 30.0000, 30.5000
2024/10/06 10:10:35.0 Temp: 2024/10/06 10:10:35, 30.0000, 30.7000
2024/10/06 10:11:35.2 Temp: 2024/10/06 10:11:35, 30.0000, 30.6000
2024/10/06 10:12:35.3 Temp: 2024/10/06 10:12:35, 30.0000, 30.6000
2024/10/06 10:13:35.5 Temp: 2024/10/06 10:13:35, 30.0000, 30.7000
2024/10/06 10:14:35.6 Temp: 2024/10/06 10:14:35, 30.0000, 30.6000
2024/10/06 10:15:35.8 Temp: 2024/10/06 10:15:35, 30.0000, 30.7000
2024/10/06 10:16:36.0 Temp: 2024/10/06 10:16:36, 30.0000, 30.7000
2024/10/06 10:17:36.1 Temp: 2024/10/06 10:17:36, 30.0000, 30.7000
2024/10/06 10:17:51.3 
2024/10/06 10:17:51.3 STOP SCAN: 
2024/10/06 10:17:51.3    CycleTime (ms)    = 200
2024/10/06 10:17:51.3    CurrentCycle      = 3930
2024/10/06 10:17:51.3    RunTime (ms)      = 785957
2024/10/06 10:17:51.3    AverageCycle (ms) = 200.0
2024/10/06 10:17:51.3    Temperature       = 30.0
2024/10/06 10:17:51.3    DATA OVERRUN %    = 0.00
2024/10/06 10:17:51.3    Spec PCB temps    = 42.6, 42.1, 42.4, 42.2, 42.1, 42.3, 41.2, 41.6
2024/10/06 10:17:51.3 
2024/10/06 10:17:51.3 Old State:16-cycle=3930, Elapsed Time:  786.0,  Ideal Time:  785.8,  Delay time =   0.04  New State:ENGN_StateRunning_SamplingSkipped
2024/10/06 10:17:51.5 Old State:17-ENGN_StateRunning_SamplingSkipped New State:ENGN_StateRunning_WaitNewStep
2024/10/06 10:17:51.7 Old State:5-ENGN_StateRunning_WaitNewStep New State:ENGN_StateRunning_StartNewStep
2024/10/06 10:17:51.7 Spectrometer EOS_B0010: AVRG=20.
2024/10/06 10:17:51.7 Spectrometer EOS_B0014: AVRG=20.
2024/10/06 10:17:51.7 Spectrometer EOS_B0011: AVRG=20.
2024/10/06 10:17:51.7 Spectrometer EOS_B0018: AVRG=20.
2024/10/06 10:17:51.7 Spectrometer EOS_B0012: AVRG=20.
2024/10/06 10:17:51.7 Spectrometer EOS_B0017: AVRG=20.
2024/10/06 10:17:51.7 Spectrometer EOS_B0013: AVRG=20.
2024/10/06 10:17:51.7 Spectrometer EOS_B0019: AVRG=20.
2024/10/06 10:17:51.7 StartShaker(1000)
2024/10/06 10:17:51.8 Old State:6-ENGN_StateRunning_StartNewStep New State:ENGN_StateRunning_WaitGoingToSample
2024/10/06 10:17:51.8 Sample96_Q(0, 0, 2)
2024/10/06 10:17:51.8 
2024/10/06 10:17:51.8 START SCAN: 
2024/10/06 10:17:51.8    CycleTime (ms)    = 200
2024/10/06 10:17:51.8    CycleCount        = 600
2024/10/06 10:17:51.8    ScansToAverage    = 20
2024/10/06 10:17:51.8    FinishTime (s)    = 120
2024/10/06 10:17:51.8    Temperature       = 30.0
2024/10/06 10:17:51.8    Lamp Power        = 33
2024/10/06 10:17:51.9    Spec PCB temps    = 42.6, 42.1, 42.4, 42.2, 42.1, 42.3, 41.2, 41.6
2024/10/06 10:17:51.9 
2024/10/06 10:17:51.9 GMC_SetPosZ
2024/10/06 10:17:51.9 Old State:12-ENGN_StateRunning_WaitGoingToSample New State:ENGN_StateRunning_GoingToSample
2024/10/06 10:17:52.0 Temp: 2024/10/06 10:17:52, 30.0000, 30.7000
2024/10/06 10:17:55.1 GMC_ServoHere
2024/10/06 10:17:55.3 GMC_SetPosXY
2024/10/06 10:17:55.6 GMC_SetPosZ
2024/10/06 10:17:59.2 Old State:13-ENGN_StateRunning_GoingToSample New State:ENGN_StateRunning_GoingToSampleComplete
2024/10/06 10:17:59.3 Old State:14-cycle=1, Elapsed Time:    0.0,  Ideal Time:    0.0,  Delay time =   0.00  New State:ENGN_StateRunning_WaitSampling
2024/10/06 10:17:59.3 Step started at: 10:17:51
2024/10/06 10:17:59.3 XYZ movement time  = 7260 ms + Scan start delay = 7242 ms
2024/10/06 10:17:59.4 Old State:15-ENGN_StateRunning_WaitSampling New State:ENGN_StateRunning_Sampling
2024/10/06 10:18:01.7 Shaker current speed = 988 rpm, set speed = 1000
2024/10/06 10:18:09.2 Step 3 extended by 120 seconds
2024/10/06 10:18:52.1 Temp: 2024/10/06 10:18:52, 30.0000, 30.6000
2024/10/06 10:19:52.3 Temp: 2024/10/06 10:19:52, 30.0000, 30.7000
2024/10/06 10:20:52.4 Temp: 2024/10/06 10:20:52, 30.0000, 30.7000
2024/10/06 10:21:49.6 
2024/10/06 10:21:49.6 STOP SCAN: 
2024/10/06 10:21:49.6    CycleTime (ms)    = 200
2024/10/06 10:21:49.6    CurrentCycle      = 1153
2024/10/06 10:21:49.6    RunTime (ms)      = 230557
2024/10/06 10:21:49.6    AverageCycle (ms) = 200.0
2024/10/06 10:21:49.6    Temperature       = 30.0
2024/10/06 10:21:49.6    DATA OVERRUN %    = 0.00
2024/10/06 10:21:49.6    Spec PCB temps    = 42.6, 42.1, 42.4, 42.2, 42.1, 42.3, 41.2, 41.6
2024/10/06 10:21:49.6 
2024/10/06 10:21:49.7 Old State:16-cycle=1153, Elapsed Time:  230.6,  Ideal Time:  230.4,  Delay time =   0.04  New State:ENGN_StateRunning_SamplingSkipped
2024/10/06 10:21:49.8 Old State:17-ENGN_StateRunning_SamplingSkipped New State:ENGN_StateRunning_WaitNewStep
2024/10/06 10:21:49.9 Old State:5-ENGN_StateRunning_WaitNewStep New State:ENGN_StateRunning_StartNewStep
2024/10/06 10:21:49.9 Spectrometer EOS_B0010: AVRG=20.
2024/10/06 10:21:49.9 Spectrometer EOS_B0014: AVRG=20.
2024/10/06 10:21:49.9 Spectrometer EOS_B0011: AVRG=20.
2024/10/06 10:21:49.9 Spectrometer EOS_B0018: AVRG=20.
2024/10/06 10:21:49.9 Spectrometer EOS_B0012: AVRG=20.
2024/10/06 10:21:49.9 Spectrometer EOS_B0017: AVRG=20.
2024/10/06 10:21:49.9 Spectrometer EOS_B0013: AVRG=20.
2024/10/06 10:21:49.9 Spectrometer EOS_B0019: AVRG=20.
2024/10/06 10:21:49.9 StartShaker(1000)
2024/10/06 10:21:50.1 Old State:6-ENGN_StateRunning_StartNewStep New State:ENGN_StateRunning_WaitGoingToSample
2024/10/06 10:21:50.1 Sample96_Q(0, 0, 7)
2024/10/06 10:21:50.1 
2024/10/06 10:21:50.1 START SCAN: 
2024/10/06 10:21:50.1    CycleTime (ms)    = 200
2024/10/06 10:21:50.1    CycleCount        = 5500
2024/10/06 10:21:50.1    ScansToAverage    = 20
2024/10/06 10:21:50.1    FinishTime (s)    = 1100
2024/10/06 10:21:50.1    Temperature       = 30.0
2024/10/06 10:21:50.1    Lamp Power        = 33
2024/10/06 10:21:50.1    Spec PCB temps    = 42.6, 42.1, 42.4, 42.2, 42.1, 42.3, 41.2, 41.6
2024/10/06 10:21:50.1 
2024/10/06 10:21:50.2 Old State:12-ENGN_StateRunning_WaitGoingToSample New State:ENGN_StateRunning_GoingToSample
2024/10/06 10:21:50.2 Temp: 2024/10/06 10:21:50, 30.0000, 30.7000
2024/10/06 10:21:50.2 GMC_SetPosZ
2024/10/06 10:21:53.7 GMC_ServoHere
2024/10/06 10:21:53.9 GMC_SetPosXY
2024/10/06 10:21:54.8 GMC_SetPosZ
2024/10/06 10:21:59.9 Old State:13-ENGN_StateRunning_GoingToSample New State:ENGN_StateRunning_GoingToSampleComplete
2024/10/06 10:22:00.0 Old State:14-cycle=1, Elapsed Time:    0.0,  Ideal Time:    0.0,  Delay time =   0.00  New State:ENGN_StateRunning_WaitSampling
2024/10/06 10:22:00.0 Step started at: 10:21:50
2024/10/06 10:22:00.0 XYZ movement time  = 9757 ms + Scan start delay = 9716 ms
2024/10/06 10:22:00.0 Shaker current speed = 989 rpm, set speed = 1000
2024/10/06 10:22:00.1 Old State:15-ENGN_StateRunning_WaitSampling New State:ENGN_StateRunning_Sampling
2024/10/06 10:22:50.3 Temp: 2024/10/06 10:22:50, 30.0000, 30.6000
2024/10/06 10:23:50.5 Temp: 2024/10/06 10:23:50, 30.0000, 30.6000
2024/10/06 10:24:50.6 Temp: 2024/10/06 10:24:50, 30.0000, 30.7000
2024/10/06 10:25:50.8 Temp: 2024/10/06 10:25:50, 30.0000, 30.6000
2024/10/06 10:26:50.9 Temp: 2024/10/06 10:26:50, 30.0000, 30.7000
2024/10/06 10:27:51.1 Temp: 2024/10/06 10:27:51, 30.0000, 30.6000
2024/10/06 10:28:51.3 Temp: 2024/10/06 10:28:51, 30.0000, 30.7000
2024/10/06 10:29:51.4 Temp: 2024/10/06 10:29:51, 30.0000, 30.6000
2024/10/06 10:30:51.6 Temp: 2024/10/06 10:30:51, 30.0000, 30.6000
2024/10/06 10:31:51.7 Temp: 2024/10/06 10:31:51, 30.0000, 30.6000
2024/10/06 10:32:51.9 Temp: 2024/10/06 10:32:51, 30.0000, 30.7000
2024/10/06 10:33:52.0 Temp: 2024/10/06 10:33:52, 30.0000, 30.6000
2024/10/06 10:34:52.2 Temp: 2024/10/06 10:34:52, 30.0000, 30.7000
2024/10/06 10:35:52.4 Temp: 2024/10/06 10:35:52, 30.0000, 30.6000
2024/10/06 10:36:52.5 Temp: 2024/10/06 10:36:52, 30.0000, 30.7000
2024/10/06 10:37:52.7 Temp: 2024/10/06 10:37:52, 30.0000, 30.6000
2024/10/06 10:38:52.8 Temp: 2024/10/06 10:38:52, 30.0000, 30.6000
2024/10/06 10:39:53.0 Temp: 2024/10/06 10:39:53, 30.0000, 30.6000
2024/10/06 10:40:19.7 
2024/10/06 10:40:19.7 STOP SCAN: 
2024/10/06 10:40:19.7    CycleTime (ms)    = 200
2024/10/06 10:40:19.7    CurrentCycle      = 5500
2024/10/06 10:40:19.7    RunTime (ms)      = 1099958
2024/10/06 10:40:19.7    AverageCycle (ms) = 200.0
2024/10/06 10:40:19.7    Temperature       = 30.0
2024/10/06 10:40:19.7    DATA OVERRUN %    = 0.00
2024/10/06 10:40:19.7    Spec PCB temps    = 42.6, 42.1, 42.4, 42.2, 42.1, 42.3, 41.3, 41.6
2024/10/06 10:40:19.7 
2024/10/06 10:40:19.8 Old State:16-cycle=5500, Elapsed Time: 1100.0,  Ideal Time: 1099.8,  Delay time =   0.04  New State:ENGN_StateRunning_SamplingComplete
2024/10/06 10:40:19.9 Old State:18-ENGN_StateRunning_SamplingComplete New State:ENGN_StateRunning_WaitNewStep
2024/10/06 10:40:20.2 Old State:5-ENGN_StateRunning_WaitNewStep New State:ENGN_StateRunning_StartNewStep
2024/10/06 10:40:20.2 Spectrometer EOS_B0010: AVRG=20.
2024/10/06 10:40:20.2 Spectrometer EOS_B0014: AVRG=20.
2024/10/06 10:40:20.2 Spectrometer EOS_B0011: AVRG=20.
2024/10/06 10:40:20.2 Spectrometer EOS_B0018: AVRG=20.
2024/10/06 10:40:20.2 Spectrometer EOS_B0012: AVRG=20.
2024/10/06 10:40:20.2 Spectrometer EOS_B0017: AVRG=20.
2024/10/06 10:40:20.2 Spectrometer EOS_B0013: AVRG=20.
2024/10/06 10:40:20.2 Spectrometer EOS_B0019: AVRG=20.
2024/10/06 10:40:20.2 StartShaker(1000)
2024/10/06 10:40:20.3 Old State:6-ENGN_StateRunning_StartNewStep New State:ENGN_StateRunning_WaitGoingToSample
2024/10/06 10:40:20.3 Sample96_Q(0, 0, 2)
2024/10/06 10:40:20.3 
2024/10/06 10:40:20.3 START SCAN: 
2024/10/06 10:40:20.3    CycleTime (ms)    = 200
2024/10/06 10:40:20.3    CycleCount        = 3000
2024/10/06 10:40:20.3    ScansToAverage    = 20
2024/10/06 10:40:20.3    FinishTime (s)    = 600
2024/10/06 10:40:20.3    Temperature       = 30.0
2024/10/06 10:40:20.3    Lamp Power        = 33
2024/10/06 10:40:20.3    Spec PCB temps    = 42.6, 42.1, 42.4, 42.2, 42.1, 42.3, 41.2, 41.6
2024/10/06 10:40:20.3 
2024/10/06 10:40:20.4 GMC_SetPosZ
2024/10/06 10:40:20.4 Old State:12-ENGN_StateRunning_WaitGoingToSample New State:ENGN_StateRunning_GoingToSample
2024/10/06 10:40:20.5 Temp: 2024/10/06 10:40:20, 30.0000, 30.6000
2024/10/06 10:40:25.4 GMC_ServoHere
2024/10/06 10:40:25.5 GMC_SetPosXY
2024/10/06 10:40:26.5 GMC_SetPosZ
2024/10/06 10:40:30.1 Old State:13-ENGN_StateRunning_GoingToSample New State:ENGN_StateRunning_GoingToSampleComplete
2024/10/06 10:40:30.2 Old State:14-cycle=1, Elapsed Time:    0.0,  Ideal Time:    0.0,  Delay time =   0.00  New State:ENGN_StateRunning_WaitSampling
2024/10/06 10:40:30.2 Step started at: 10:40:20
2024/10/06 10:40:30.2 XYZ movement time  = 9664 ms + Scan start delay = 9641 ms
2024/10/06 10:40:30.3 Old State:15-ENGN_StateRunning_WaitSampling New State:ENGN_StateRunning_Sampling
2024/10/06 10:40:30.3 Shaker current speed = 992 rpm, set speed = 1000
2024/10/06 10:41:20.6 Temp: 2024/10/06 10:41:20, 30.0000, 30.7000
2024/10/06 10:41:30.2 Step 5 extended by 120 seconds
2024/10/06 10:42:20.8 Temp: 2024/10/06 10:42:20, 30.0000, 30.7000
2024/10/06 10:43:20.9 Temp: 2024/10/06 10:43:20, 30.0000, 30.7000
2024/10/06 10:44:21.1 Temp: 2024/10/06 10:44:21, 30.0000, 30.7000
2024/10/06 10:45:21.3 Temp: 2024/10/06 10:45:21, 30.0000, 30.7000
2024/10/06 10:46:21.4 Temp: 2024/10/06 10:46:21, 30.0000, 30.7000
2024/10/06 10:47:21.6 Temp: 2024/10/06 10:47:21, 30.0000, 30.7000
2024/10/06 10:48:21.7 Temp: 2024/10/06 10:48:21, 30.0000, 30.7000
2024/10/06 10:49:21.9 Temp: 2024/10/06 10:49:21, 30.0000, 30.7000
2024/10/06 10:50:22.0 Temp: 2024/10/06 10:50:22, 30.0000, 30.7000
2024/10/06 10:50:59.7 
2024/10/06 10:50:59.7 STOP SCAN: 
2024/10/06 10:50:59.7    CycleTime (ms)    = 200
2024/10/06 10:50:59.7    CurrentCycle      = 3149
2024/10/06 10:50:59.7    RunTime (ms)      = 629758
2024/10/06 10:50:59.7    AverageCycle (ms) = 200.0
2024/10/06 10:50:59.7    Temperature       = 30.0
2024/10/06 10:50:59.7    DATA OVERRUN %    = 0.00
2024/10/06 10:50:59.7    Spec PCB temps    = 42.6, 42.1, 42.4, 42.3, 42.0, 42.3, 41.3, 41.6
2024/10/06 10:50:59.7 
2024/10/06 10:50:59.8 Old State:16-cycle=3149, Elapsed Time:  629.8,  Ideal Time:  629.6,  Delay time =   0.04  New State:ENGN_StateRunning_SamplingSkipped
2024/10/06 10:50:59.9 Old State:17-ENGN_StateRunning_SamplingSkipped New State:ENGN_StateRunning_WaitNewStep
2024/10/06 10:51:00.2 Old State:5-ENGN_StateRunning_WaitNewStep New State:ENGN_StateRunning_StartNewStep
2024/10/06 10:51:00.3 Spectrometer EOS_B0010: AVRG=20.
2024/10/06 10:51:00.3 Spectrometer EOS_B0014: AVRG=20.
2024/10/06 10:51:00.3 Spectrometer EOS_B0011: AVRG=20.
2024/10/06 10:51:00.3 Spectrometer EOS_B0018: AVRG=20.
2024/10/06 10:51:00.3 Spectrometer EOS_B0012: AVRG=20.
2024/10/06 10:51:00.3 Spectrometer EOS_B0017: AVRG=20.
2024/10/06 10:51:00.3 Spectrometer EOS_B0013: AVRG=20.
2024/10/06 10:51:00.3 Spectrometer EOS_B0019: AVRG=20.
2024/10/06 10:51:00.3 StartShaker(1000)
2024/10/06 10:51:00.4 Old State:6-ENGN_StateRunning_StartNewStep New State:ENGN_StateRunning_WaitGoingToSample
2024/10/06 10:51:00.4 Sample96_Q(0, 0, 10)
2024/10/06 10:51:00.4 GMC_SetPosZ
2024/10/06 10:51:00.4 
2024/10/06 10:51:00.4 START SCAN: 
2024/10/06 10:51:00.4    CycleTime (ms)    = 200
2024/10/06 10:51:00.4    CycleCount        = 25
2024/10/06 10:51:00.4    ScansToAverage    = 20
2024/10/06 10:51:00.4    FinishTime (s)    = 5
2024/10/06 10:51:00.4    Temperature       = 30.0
2024/10/06 10:51:00.4    Lamp Power        = 33
2024/10/06 10:51:00.4    Spec PCB temps    = 42.6, 42.1, 42.4, 42.3, 42.0, 42.3, 41.3, 41.6
2024/10/06 10:51:00.4 
2024/10/06 10:51:00.5 Old State:12-ENGN_StateRunning_WaitGoingToSample New State:ENGN_StateRunning_GoingToSample
2024/10/06 10:51:00.5 Temp: 2024/10/06 10:51:00, 30.0000, 30.7000
2024/10/06 10:51:03.9 GMC_ServoHere
2024/10/06 10:51:04.1 GMC_SetPosXY
2024/10/06 10:51:05.4 GMC_SetPosZ
2024/10/06 10:51:11.4 Shaker current speed = 989 rpm, set speed = 1000
2024/10/06 10:51:11.5 Old State:13-ENGN_StateRunning_GoingToSample New State:ENGN_StateRunning_GoingToSampleComplete
2024/10/06 10:51:11.6 Old State:14-cycle=1, Elapsed Time:    0.0,  Ideal Time:    0.0,  Delay time =   0.00  New State:ENGN_StateRunning_WaitSampling
2024/10/06 10:51:11.6 Step started at: 10:51:00
2024/10/06 10:51:11.6 XYZ movement time  = 10978 ms + Scan start delay = 10947 ms
2024/10/06 10:51:11.7 Old State:15-ENGN_StateRunning_WaitSampling New State:ENGN_StateRunning_Sampling
2024/10/06 10:51:16.3 
2024/10/06 10:51:16.3 STOP SCAN: 
2024/10/06 10:51:16.3    CycleTime (ms)    = 200
2024/10/06 10:51:16.3    CurrentCycle      = 25
2024/10/06 10:51:16.3    RunTime (ms)      = 4958
2024/10/06 10:51:16.3    AverageCycle (ms) = 198.3
2024/10/06 10:51:16.3    Temperature       = 30.0
2024/10/06 10:51:16.3    DATA OVERRUN %    = 0.00
2024/10/06 10:51:16.3    Spec PCB temps    = 42.6, 42.1, 42.4, 42.2, 42.1, 42.3, 41.3, 41.6
2024/10/06 10:51:16.3 
2024/10/06 10:51:16.4 Old State:16-cycle=25, Elapsed Time:    5.0,  Ideal Time:    4.8,  Delay time =   0.04  New State:ENGN_StateRunning_SamplingComplete
2024/10/06 10:51:16.5 Old State:18-ENGN_StateRunning_SamplingComplete New State:ENGN_StateRunning_WaitNewStep
2024/10/06 10:51:16.8 Old State:5-ENGN_StateRunning_WaitNewStep New State:ENGN_StateRunning_StartNewStep
2024/10/06 10:51:16.8 Spectrometer EOS_B0010: AVRG=20.
2024/10/06 10:51:16.8 Spectrometer EOS_B0014: AVRG=20.
2024/10/06 10:51:16.8 Spectrometer EOS_B0011: AVRG=20.
2024/10/06 10:51:16.8 Spectrometer EOS_B0018: AVRG=20.
2024/10/06 10:51:16.8 Spectrometer EOS_B0012: AVRG=20.
2024/10/06 10:51:16.8 Spectrometer EOS_B0017: AVRG=20.
2024/10/06 10:51:16.8 Spectrometer EOS_B0013: AVRG=20.
2024/10/06 10:51:16.8 Spectrometer EOS_B0019: AVRG=20.
2024/10/06 10:51:16.8 StartShaker(1000)
2024/10/06 10:51:16.9 Old State:6-ENGN_StateRunning_StartNewStep New State:ENGN_StateRunning_WaitGoingToSample
2024/10/06 10:51:16.9 Sample96_Q(0, 0, 0)
2024/10/06 10:51:16.9 
2024/10/06 10:51:16.9 START SCAN: 
2024/10/06 10:51:16.9    CycleTime (ms)    = 200
2024/10/06 10:51:16.9    CycleCount        = 25
2024/10/06 10:51:16.9    ScansToAverage    = 20
2024/10/06 10:51:16.9    FinishTime (s)    = 5
2024/10/06 10:51:16.9    Temperature       = 30.0
2024/10/06 10:51:16.9    Lamp Power        = 33
2024/10/06 10:51:16.9    Spec PCB temps    = 42.6, 42.1, 42.4, 42.2, 42.1, 42.3, 41.3, 41.6
2024/10/06 10:51:16.9 
2024/10/06 10:51:16.9 GMC_SetPosZ
2024/10/06 10:51:17.0 Old State:12-ENGN_StateRunning_WaitGoingToSample New State:ENGN_StateRunning_GoingToSample
2024/10/06 10:51:17.0 Temp: 2024/10/06 10:51:17, 30.0000, 30.7000
2024/10/06 10:51:22.7 GMC_ServoHere
2024/10/06 10:51:22.8 GMC_SetPosXY
2024/10/06 10:51:24.5 GMC_SetPosZ
2024/10/06 10:51:27.6 Shaker current speed = 991 rpm, set speed = 1000
2024/10/06 10:51:27.7 Old State:13-ENGN_StateRunning_GoingToSample New State:ENGN_StateRunning_GoingToSampleComplete
2024/10/06 10:51:27.8 Old State:14-cycle=1, Elapsed Time:    0.0,  Ideal Time:    0.0,  Delay time =   0.00  New State:ENGN_StateRunning_WaitSampling
2024/10/06 10:51:27.8 Step started at: 10:51:16
2024/10/06 10:51:27.8 XYZ movement time  = 10676 ms + Scan start delay = 10653 ms
2024/10/06 10:51:27.9 Old State:15-ENGN_StateRunning_WaitSampling New State:ENGN_StateRunning_Sampling
2024/10/06 10:51:32.5 
2024/10/06 10:51:32.5 STOP SCAN: 
2024/10/06 10:51:32.5    CycleTime (ms)    = 200
2024/10/06 10:51:32.5    CurrentCycle      = 25
2024/10/06 10:51:32.5    RunTime (ms)      = 4956
2024/10/06 10:51:32.5    AverageCycle (ms) = 198.2
2024/10/06 10:51:32.5    Temperature       = 30.0
2024/10/06 10:51:32.5    DATA OVERRUN %    = 0.00
2024/10/06 10:51:32.5    Spec PCB temps    = 42.6, 42.1, 42.4, 42.2, 42.1, 42.3, 41.3, 41.6
2024/10/06 10:51:32.5 
2024/10/06 10:51:32.6 Old State:16-cycle=25, Elapsed Time:    5.0,  Ideal Time:    4.8,  Delay time =   0.04  New State:ENGN_StateRunning_SamplingComplete
2024/10/06 10:51:32.7 Old State:18-ENGN_StateRunning_SamplingComplete New State:ENGN_StateRunning_WaitNewStep
2024/10/06 10:51:33.0 Old State:5-ENGN_StateRunning_WaitNewStep New State:ENGN_StateRunning_StartNewStep
2024/10/06 10:51:33.0 Spectrometer EOS_B0010: AVRG=20.
2024/10/06 10:51:33.0 Spectrometer EOS_B0014: AVRG=20.
2024/10/06 10:51:33.0 Spectrometer EOS_B0011: AVRG=20.
2024/10/06 10:51:33.0 Spectrometer EOS_B0018: AVRG=20.
2024/10/06 10:51:33.0 Spectrometer EOS_B0012: AVRG=20.
2024/10/06 10:51:33.0 Spectrometer EOS_B0017: AVRG=20.
2024/10/06 10:51:33.0 Spectrometer EOS_B0013: AVRG=20.
2024/10/06 10:51:33.0 Spectrometer EOS_B0019: AVRG=20.
2024/10/06 10:51:33.0 StartShaker(1000)
2024/10/06 10:51:33.1 Old State:6-ENGN_StateRunning_StartNewStep New State:ENGN_StateRunning_WaitGoingToSample
2024/10/06 10:51:33.1 Sample96_Q(0, 0, 10)
2024/10/06 10:51:33.1 
2024/10/06 10:51:33.1 START SCAN: 
2024/10/06 10:51:33.1    CycleTime (ms)    = 200
2024/10/06 10:51:33.1    CycleCount        = 25
2024/10/06 10:51:33.1    ScansToAverage    = 20
2024/10/06 10:51:33.1    FinishTime (s)    = 5
2024/10/06 10:51:33.1    Temperature       = 30.0
2024/10/06 10:51:33.1    Lamp Power        = 33
2024/10/06 10:51:33.1    Spec PCB temps    = 42.6, 42.1, 42.4, 42.3, 42.1, 42.3, 41.2, 41.6
2024/10/06 10:51:33.1 
2024/10/06 10:51:33.2 GMC_SetPosZ
2024/10/06 10:51:33.2 Temp: 2024/10/06 10:51:33, 30.0000, 30.7000
2024/10/06 10:51:33.2 Old State:12-ENGN_StateRunning_WaitGoingToSample New State:ENGN_StateRunning_GoingToSample
2024/10/06 10:51:36.1 GMC_ServoHere
2024/10/06 10:51:36.2 GMC_SetPosXY
2024/10/06 10:51:37.9 GMC_SetPosZ
2024/10/06 10:51:43.9 Shaker current speed = 991 rpm, set speed = 1000
2024/10/06 10:51:44.0 Old State:13-cycle=1, Elapsed Time:    0.0,  Ideal Time:    0.0,  Delay time =   0.00  New State:ENGN_StateRunning_GoingToSampleComplete
2024/10/06 10:51:44.1 Old State:14-ENGN_StateRunning_GoingToSampleComplete New State:ENGN_StateRunning_WaitSampling
2024/10/06 10:51:44.1 Step started at: 10:51:33
2024/10/06 10:51:44.1 XYZ movement time  = 10763 ms + Scan start delay = 10697 ms
2024/10/06 10:51:44.2 Old State:15-ENGN_StateRunning_WaitSampling New State:ENGN_StateRunning_Sampling
2024/10/06 10:51:48.8 
2024/10/06 10:51:48.8 STOP SCAN: 
2024/10/06 10:51:48.8    CycleTime (ms)    = 200
2024/10/06 10:51:48.8    CurrentCycle      = 25
2024/10/06 10:51:48.8    RunTime (ms)      = 4959
2024/10/06 10:51:48.8    AverageCycle (ms) = 198.4
2024/10/06 10:51:48.8    Temperature       = 30.0
2024/10/06 10:51:48.8    DATA OVERRUN %    = 0.00
2024/10/06 10:51:48.8    Spec PCB temps    = 42.6, 42.1, 42.4, 42.3, 42.1, 42.3, 41.3, 41.6
2024/10/06 10:51:48.8 
2024/10/06 10:51:48.8 Old State:16-cycle=25, Elapsed Time:    5.0,  Ideal Time:    4.8,  Delay time =   0.04  New State:ENGN_StateRunning_SamplingComplete
2024/10/06 10:51:48.9 Old State:18-ENGN_StateRunning_SamplingComplete New State:ENGN_StateRunning_WaitNewStep
2024/10/06 10:51:49.0 Old State:5-ENGN_StateRunning_WaitNewStep New State:ENGN_StateRunning_StartNewStep
2024/10/06 10:51:49.1 Spectrometer EOS_B0010: AVRG=20.
2024/10/06 10:51:49.1 Spectrometer EOS_B0014: AVRG=20.
2024/10/06 10:51:49.1 Spectrometer EOS_B0011: AVRG=20.
2024/10/06 10:51:49.1 Spectrometer EOS_B0018: AVRG=20.
2024/10/06 10:51:49.1 Spectrometer EOS_B0012: AVRG=20.
2024/10/06 10:51:49.1 Spectrometer EOS_B0017: AVRG=20.
2024/10/06 10:51:49.1 Spectrometer EOS_B0013: AVRG=20.
2024/10/06 10:51:49.1 Spectrometer EOS_B0019: AVRG=20.
2024/10/06 10:51:49.1 StartShaker(1000)
2024/10/06 10:51:49.2 Old State:6-ENGN_StateRunning_StartNewStep New State:ENGN_StateRunning_WaitGoingToSample
2024/10/06 10:51:49.2 Sample96_Q(0, 0, 0)
2024/10/06 10:51:49.2 
2024/10/06 10:51:49.2 START SCAN: 
2024/10/06 10:51:49.2    CycleTime (ms)    = 200
2024/10/06 10:51:49.2    CycleCount        = 25
2024/10/06 10:51:49.2    ScansToAverage    = 20
2024/10/06 10:51:49.2    FinishTime (s)    = 5
2024/10/06 10:51:49.2    Temperature       = 30.0
2024/10/06 10:51:49.2    Lamp Power        = 33
2024/10/06 10:51:49.2    Spec PCB temps    = 42.6, 42.1, 42.4, 42.3, 42.1, 42.3, 41.3, 41.6
2024/10/06 10:51:49.2 
2024/10/06 10:51:49.2 GMC_SetPosZ
2024/10/06 10:51:49.3 Old State:12-ENGN_StateRunning_WaitGoingToSample New State:ENGN_StateRunning_GoingToSample
2024/10/06 10:51:49.4 Temp: 2024/10/06 10:51:49, 30.0000, 30.7000
2024/10/06 10:51:55.0 GMC_ServoHere
2024/10/06 10:51:55.1 GMC_SetPosXY
2024/10/06 10:51:56.8 GMC_SetPosZ
2024/10/06 10:51:59.9 Old State:13-ENGN_StateRunning_GoingToSample New State:ENGN_StateRunning_GoingToSampleComplete
2024/10/06 10:51:59.9 Shaker current speed = 989 rpm, set speed = 1000
2024/10/06 10:52:00.0 Old State:14-cycle=1, Elapsed Time:    0.0,  Ideal Time:    0.0,  Delay time =   0.00  New State:ENGN_StateRunning_WaitSampling
2024/10/06 10:52:00.0 Step started at: 10:51:49
2024/10/06 10:52:00.0 XYZ movement time  = 10651 ms + Scan start delay = 10652 ms
2024/10/06 10:52:00.1 Old State:15-ENGN_StateRunning_WaitSampling New State:ENGN_StateRunning_Sampling
2024/10/06 10:52:04.8 
2024/10/06 10:52:04.8 STOP SCAN: 
2024/10/06 10:52:04.8    CycleTime (ms)    = 200
2024/10/06 10:52:04.8    CurrentCycle      = 25
2024/10/06 10:52:04.8    RunTime (ms)      = 4959
2024/10/06 10:52:04.8    AverageCycle (ms) = 198.4
2024/10/06 10:52:04.8    Temperature       = 30.0
2024/10/06 10:52:04.8    DATA OVERRUN %    = 0.00
2024/10/06 10:52:04.8    Spec PCB temps    = 42.6, 42.1, 42.4, 42.2, 42.1, 42.3, 41.3, 41.6
2024/10/06 10:52:04.8 
2024/10/06 10:52:04.9 Old State:16-cycle=25, Elapsed Time:    5.0,  Ideal Time:    4.8,  Delay time =   0.05  New State:ENGN_StateRunning_SamplingComplete
2024/10/06 10:52:05.0 Old State:18-ENGN_StateRunning_SamplingComplete New State:ENGN_StateRunning_WaitNewStep
2024/10/06 10:52:05.2 Old State:5-ENGN_StateRunning_WaitNewStep New State:ENGN_StateRunning_StartNewStep
2024/10/06 10:52:05.3 Spectrometer EOS_B0010: AVRG=20.
2024/10/06 10:52:05.3 Spectrometer EOS_B0014: AVRG=20.
2024/10/06 10:52:05.3 Spectrometer EOS_B0011: AVRG=20.
2024/10/06 10:52:05.3 Spectrometer EOS_B0018: AVRG=20.
2024/10/06 10:52:05.3 Spectrometer EOS_B0012: AVRG=20.
2024/10/06 10:52:05.3 Spectrometer EOS_B0017: AVRG=20.
2024/10/06 10:52:05.3 Spectrometer EOS_B0013: AVRG=20.
2024/10/06 10:52:05.3 Spectrometer EOS_B0019: AVRG=20.
2024/10/06 10:52:05.3 StartShaker(1000)
2024/10/06 10:52:05.4 Old State:6-ENGN_StateRunning_StartNewStep New State:ENGN_StateRunning_WaitGoingToSample
2024/10/06 10:52:05.4 Sample96_Q(0, 0, 10)
2024/10/06 10:52:05.4 
2024/10/06 10:52:05.4 START SCAN: 
2024/10/06 10:52:05.4    CycleTime (ms)    = 200
2024/10/06 10:52:05.4    CycleCount        = 25
2024/10/06 10:52:05.4    ScansToAverage    = 20
2024/10/06 10:52:05.4    FinishTime (s)    = 5
2024/10/06 10:52:05.4    Temperature       = 30.0
2024/10/06 10:52:05.4    Lamp Power        = 33
2024/10/06 10:52:05.4    Spec PCB temps    = 42.6, 42.2, 42.4, 42.2, 42.0, 42.3, 41.3, 41.6
2024/10/06 10:52:05.4 
2024/10/06 10:52:05.4 GMC_SetPosZ
2024/10/06 10:52:05.5 Old State:12-ENGN_StateRunning_WaitGoingToSample New State:ENGN_StateRunning_GoingToSample
2024/10/06 10:52:05.5 Temp: 2024/10/06 10:52:05, 30.0000, 30.7000
2024/10/06 10:52:08.3 GMC_ServoHere
2024/10/06 10:52:08.5 GMC_SetPosXY
2024/10/06 10:52:10.2 GMC_SetPosZ
2024/10/06 10:52:15.9 Shaker current speed = 991 rpm, set speed = 1000
2024/10/06 10:52:16.0 Old State:13-ENGN_StateRunning_GoingToSample New State:ENGN_StateRunning_GoingToSampleComplete
2024/10/06 10:52:16.1 Old State:14-cycle=1, Elapsed Time:    0.0,  Ideal Time:    0.0,  Delay time =   0.00  New State:ENGN_StateRunning_WaitSampling
2024/10/06 10:52:16.1 Step started at: 10:52:05
2024/10/06 10:52:16.1 XYZ movement time  = 10549 ms + Scan start delay = 10527 ms
2024/10/06 10:52:16.2 Old State:15-ENGN_StateRunning_WaitSampling New State:ENGN_StateRunning_Sampling
2024/10/06 10:52:20.9 
2024/10/06 10:52:20.9 STOP SCAN: 
2024/10/06 10:52:20.9    CycleTime (ms)    = 200
2024/10/06 10:52:20.9    CurrentCycle      = 25
2024/10/06 10:52:20.9    RunTime (ms)      = 4955
2024/10/06 10:52:20.9    AverageCycle (ms) = 198.2
2024/10/06 10:52:20.9    Temperature       = 30.0
2024/10/06 10:52:20.9    DATA OVERRUN %    = 0.00
2024/10/06 10:52:20.9    Spec PCB temps    = 42.6, 42.1, 42.4, 42.2, 42.1, 42.3, 41.3, 41.6
2024/10/06 10:52:20.9 
2024/10/06 10:52:21.0 Old State:16-cycle=25, Elapsed Time:    5.0,  Ideal Time:    4.8,  Delay time =   0.04  New State:ENGN_StateRunning_SamplingComplete
2024/10/06 10:52:21.1 Old State:18-ENGN_StateRunning_SamplingComplete New State:ENGN_StateRunning_WaitNewStep
2024/10/06 10:52:21.4 Old State:5-ENGN_StateRunning_WaitNewStep New State:ENGN_StateRunning_StartNewStep
2024/10/06 10:52:21.4 Spectrometer EOS_B0010: AVRG=20.
2024/10/06 10:52:21.4 Spectrometer EOS_B0014: AVRG=20.
2024/10/06 10:52:21.4 Spectrometer EOS_B0011: AVRG=20.
2024/10/06 10:52:21.4 Spectrometer EOS_B0018: AVRG=20.
2024/10/06 10:52:21.4 Spectrometer EOS_B0012: AVRG=20.
2024/10/06 10:52:21.4 Spectrometer EOS_B0017: AVRG=20.
2024/10/06 10:52:21.4 Spectrometer EOS_B0013: AVRG=20.
2024/10/06 10:52:21.4 Spectrometer EOS_B0019: AVRG=20.
2024/10/06 10:52:21.4 StartShaker(1000)
2024/10/06 10:52:21.6 Old State:6-ENGN_StateRunning_StartNewStep New State:ENGN_StateRunning_WaitGoingToSample
2024/10/06 10:52:21.6 Sample96_Q(0, 0, 0)
2024/10/06 10:52:21.6 
2024/10/06 10:52:21.6 START SCAN: 
2024/10/06 10:52:21.6    CycleTime (ms)    = 200
2024/10/06 10:52:21.6    CycleCount        = 25
2024/10/06 10:52:21.6    ScansToAverage    = 20
2024/10/06 10:52:21.6    FinishTime (s)    = 5
2024/10/06 10:52:21.6    Temperature       = 30.0
2024/10/06 10:52:21.6    Lamp Power        = 33
2024/10/06 10:52:21.6    Spec PCB temps    = 42.6, 42.1, 42.4, 42.2, 42.1, 42.3, 41.3, 41.6
2024/10/06 10:52:21.6 
2024/10/06 10:52:21.7 GMC_SetPosZ
2024/10/06 10:52:21.7 Old State:12-ENGN_StateRunning_WaitGoingToSample New State:ENGN_StateRunning_GoingToSample
2024/10/06 10:52:21.7 Temp: 2024/10/06 10:52:21, 30.0000, 30.7000
2024/10/06 10:52:27.4 GMC_ServoHere
2024/10/06 10:52:27.6 GMC_SetPosXY
2024/10/06 10:52:29.3 GMC_SetPosZ
2024/10/06 10:52:32.3 Shaker current speed = 988 rpm, set speed = 1000
2024/10/06 10:52:32.4 Old State:13-ENGN_StateRunning_GoingToSample New State:ENGN_StateRunning_GoingToSampleComplete
2024/10/06 10:52:32.5 Old State:14-cycle=1, Elapsed Time:    0.0,  Ideal Time:    0.0,  Delay time =   0.00  New State:ENGN_StateRunning_WaitSampling
2024/10/06 10:52:32.5 Step started at: 10:52:21
2024/10/06 10:52:32.5 XYZ movement time  = 10770 ms + Scan start delay = 10730 ms
2024/10/06 10:52:32.6 Old State:15-ENGN_StateRunning_WaitSampling New State:ENGN_StateRunning_Sampling
2024/10/06 10:52:37.3 
2024/10/06 10:52:37.3 STOP SCAN: 
2024/10/06 10:52:37.3    CycleTime (ms)    = 200
2024/10/06 10:52:37.3    CurrentCycle      = 25
2024/10/06 10:52:37.3    RunTime (ms)      = 4959
2024/10/06 10:52:37.3    AverageCycle (ms) = 198.4
2024/10/06 10:52:37.3    Temperature       = 30.0
2024/10/06 10:52:37.3    DATA OVERRUN %    = 0.00
2024/10/06 10:52:37.3    Spec PCB temps    = 42.6, 42.1, 42.4, 42.3, 42.1, 42.3, 41.3, 41.6
2024/10/06 10:52:37.3 
2024/10/06 10:52:37.4 Old State:16-cycle=25, Elapsed Time:    5.0,  Ideal Time:    4.8,  Delay time =   0.04  New State:ENGN_StateRunning_SamplingComplete
2024/10/06 10:52:37.5 Old State:18-ENGN_StateRunning_SamplingComplete New State:ENGN_StateRunning_WaitNewStep
2024/10/06 10:52:37.8 Old State:5-ENGN_StateRunning_WaitNewStep New State:ENGN_StateRunning_StartNewStep
2024/10/06 10:52:37.9 Spectrometer EOS_B0010: AVRG=20.
2024/10/06 10:52:37.9 Spectrometer EOS_B0014: AVRG=20.
2024/10/06 10:52:37.9 Spectrometer EOS_B0011: AVRG=20.
2024/10/06 10:52:37.9 Spectrometer EOS_B0018: AVRG=20.
2024/10/06 10:52:37.9 Spectrometer EOS_B0012: AVRG=20.
2024/10/06 10:52:37.9 Spectrometer EOS_B0017: AVRG=20.
2024/10/06 10:52:37.9 Spectrometer EOS_B0013: AVRG=20.
2024/10/06 10:52:37.9 Spectrometer EOS_B0019: AVRG=20.
2024/10/06 10:52:37.9 StartShaker(1000)
2024/10/06 10:52:38.0 Old State:6-ENGN_StateRunning_StartNewStep New State:ENGN_StateRunning_WaitGoingToSample
2024/10/06 10:52:38.0 Sample96_Q(0, 0, 11)
2024/10/06 10:52:38.0 
2024/10/06 10:52:38.0 START SCAN: 
2024/10/06 10:52:38.0    CycleTime (ms)    = 200
2024/10/06 10:52:38.0    CycleCount        = 600
2024/10/06 10:52:38.0    ScansToAverage    = 20
2024/10/06 10:52:38.0    FinishTime (s)    = 120
2024/10/06 10:52:38.0    Temperature       = 30.0
2024/10/06 10:52:38.0    Lamp Power        = 33
2024/10/06 10:52:38.0    Spec PCB temps    = 42.6, 42.1, 42.4, 42.3, 42.1, 42.3, 41.3, 41.6
2024/10/06 10:52:38.0 
2024/10/06 10:52:38.1 GMC_SetPosZ
2024/10/06 10:52:38.1 Old State:12-ENGN_StateRunning_WaitGoingToSample New State:ENGN_StateRunning_GoingToSample
2024/10/06 10:52:38.2 Temp: 2024/10/06 10:52:38, 30.0000, 30.7000
2024/10/06 10:52:40.9 GMC_ServoHere
2024/10/06 10:52:41.1 GMC_SetPosXY
2024/10/06 10:52:42.9 GMC_SetPosZ
2024/10/06 10:52:49.1 Shaker current speed = 987 rpm, set speed = 1000
2024/10/06 10:52:49.2 Old State:13-cycle=1, Elapsed Time:    0.0,  Ideal Time:    0.0,  Delay time =   0.00  New State:ENGN_StateRunning_GoingToSampleComplete
2024/10/06 10:52:49.3 Old State:14-ENGN_StateRunning_GoingToSampleComplete New State:ENGN_StateRunning_WaitSampling
2024/10/06 10:52:49.3 Step started at: 10:52:38
2024/10/06 10:52:49.3 XYZ movement time  = 11062 ms + Scan start delay = 10990 ms
2024/10/06 10:52:49.4 Old State:15-ENGN_StateRunning_WaitSampling New State:ENGN_StateRunning_Sampling
2024/10/06 10:53:38.3 Temp: 2024/10/06 10:53:38, 30.0000, 30.7000
2024/10/06 10:53:53.6 
2024/10/06 10:53:53.6 STOP SCAN: 
2024/10/06 10:53:53.6    CycleTime (ms)    = 200
2024/10/06 10:53:53.6    CurrentCycle      = 323
2024/10/06 10:53:53.6    RunTime (ms)      = 64559
2024/10/06 10:53:53.6    AverageCycle (ms) = 199.9
2024/10/06 10:53:53.6    Temperature       = 30.0
2024/10/06 10:53:53.6    DATA OVERRUN %    = 0.00
2024/10/06 10:53:53.6    Spec PCB temps    = 42.6, 42.1, 42.4, 42.2, 42.1, 42.3, 41.2, 41.6
2024/10/06 10:53:53.6 
2024/10/06 10:53:53.6 Old State:16-cycle=323, Elapsed Time:   64.6,  Ideal Time:   64.4,  Delay time =   0.04  New State:ENGN_StateRunning_SamplingSkipped
2024/10/06 10:53:53.7 Old State:17-ENGN_StateRunning_SamplingSkipped New State:ENGN_StateRunning_WaitEjecting
2024/10/06 10:53:53.7 EJECT: To Tray, position=3,0
2024/10/06 10:53:53.7    EjectOffset = 10.0
2024/10/06 10:53:53.8 Old State:19-ENGN_StateRunning_WaitEjecting New State:ENGN_StateRunning_Ejecting
2024/10/06 10:53:53.9 GMC_SetPosZ
2024/10/06 10:54:00.0 GMC_ServoHere
2024/10/06 10:54:00.2 GMC_SetPosXY
2024/10/06 10:54:02.4 GMC_SetPosZ
2024/10/06 10:54:06.5 GMC_Eject
2024/10/06 10:54:06.5 EjectDone => EjectEject
2024/10/06 10:54:06.5 SetEjectorPosn(0)
2024/10/06 10:54:09.7 GMC_HomeZ
2024/10/06 10:54:09.7 HomeDevice[0005]
2024/10/06 10:54:15.2 GMC_SetPosZ
2024/10/06 10:54:15.6 GMC_ServoHere
2024/10/06 10:54:15.7 GMC_SetPosZ
2024/10/06 10:54:15.9 GMC_ServoHere
2024/10/06 10:54:16.1 GMC_SetPosXY
2024/10/06 10:54:18.3 GMC_SetPosZ
2024/10/06 10:54:18.7 Old State:20-ENGN_StateRunning_Ejecting New State:ENGN_StateRunning_EjectingComplete
2024/10/06 10:54:18.8 Old State:21-ENGN_StateRunning_EjectingComplete New State:ENGN_StateRunning_Finished
2024/10/06 10:54:18.8 StopShaker
2024/10/06 10:54:18.9 Temp: 2024/10/06 10:54:18, 30.0000, 30.7000
2024/10/06 10:54:18.9 Temperature monitor DISABLE
2024/10/06 10:54:18.9 
2024/10/06 10:54:18.9 ASSAY SUMMARY:
2024/10/06 10:54:18.9 ==============
2024/10/06 10:54:18.9   Step #   Duration   Cycles  Overrun %
2024/10/06 10:54:18.9        1     143     719    0.00
2024/10/06 10:54:18.9        2     785    3930    0.00
2024/10/06 10:54:18.9        3     230    1153    0.00
2024/10/06 10:54:18.9        4    1099    5500    0.00
2024/10/06 10:54:18.9        5     629    3149    0.00
2024/10/06 10:54:18.9        6       4      25    0.00
2024/10/06 10:54:18.9        7       4      25    0.00
2024/10/06 10:54:18.9        8       4      25    0.00
2024/10/06 10:54:18.9        9       4      25    0.00
2024/10/06 10:54:18.9       10       4      25    0.00
2024/10/06 10:54:18.9       11       4      25    0.00
2024/10/06 10:54:18.9       12      64     323    0.00
2024/10/06 10:54:18.9 -------------------------------------------
2024/10/06 10:54:18.9    Total    2984   14924    0.00
2024/10/06 10:54:18.9 Temperature monitor DISABLE
2024/10/06 10:54:18.9 Old State:22-ENGN_StateRunning_Finished New State:ENGN_State_SystemReady
2024/10/06 10:54:19.0 DFIO: Start writing C:\DATA\wangT\cb2-h5\Experiment_15\241006_001.frd
2024/10/06 10:54:19.1 DFIO: Finished writing C:\DATA\wangT\cb2-h5\Experiment_15\241006_001.frd
2024/10/06 10:54:19.1 DFIO: Start writing C:\DATA\wangT\cb2-h5\Experiment_15\241006_002.frd
2024/10/06 10:54:19.1 DFIO: Finished writing C:\DATA\wangT\cb2-h5\Experiment_15\241006_002.frd
2024/10/06 10:54:19.1 DFIO: Start writing C:\DATA\wangT\cb2-h5\Experiment_15\241006_003.frd
2024/10/06 10:54:19.1 DFIO: Finished writing C:\DATA\wangT\cb2-h5\Experiment_15\241006_003.frd
2024/10/06 10:54:19.1 DFIO: Start writing C:\DATA\wangT\cb2-h5\Experiment_15\241006_004.frd
2024/10/06 10:54:19.1 DFIO: Finished writing C:\DATA\wangT\cb2-h5\Experiment_15\241006_004.frd
2024/10/06 10:54:19.1 DFIO: Start writing C:\DATA\wangT\cb2-h5\Experiment_15\241006_005.frd
2024/10/06 10:54:19.1 DFIO: Finished writing C:\DATA\wangT\cb2-h5\Experiment_15\241006_005.frd
2024/10/06 10:54:19.1 DFIO: Start writing C:\DATA\wangT\cb2-h5\Experiment_15\241006_006.frd
2024/10/06 10:54:19.1 DFIO: Finished writing C:\DATA\wangT\cb2-h5\Experiment_15\241006_006.frd
2024/10/06 10:54:19.1 DFIO: Start writing C:\DATA\wangT\cb2-h5\Experiment_15\241006_007.frd
2024/10/06 10:54:19.1 DFIO: Finished writing C:\DATA\wangT\cb2-h5\Experiment_15\241006_007.frd
2024/10/06 10:54:19.1 DFIO: Start writing C:\DATA\wangT\cb2-h5\Experiment_15\241006_008.frd
2024/10/06 10:54:19.1 DFIO: Finished writing C:\DATA\wangT\cb2-h5\Experiment_15\241006_008.frd
2024/10/06 10:54:19.1 DFIO: Finished writing C:\DATA\wangT\cb2-h5\Experiment_15\241006_Manifest.fmx
2024/10/06 10:55:33.2 <I Name="ExperimentName" O="Experiment_15" N="Experiment_1" />
2024/10/06 10:55:33.2 Assay steps step 2 added: Assay 1, Head 0, Reuse FALSE, Name Loading, Plate 1, Sensor 107485336, Sample A2, Comment 
2024/10/06 10:55:33.2 Assay steps step 3 added: Assay 1, Head 0, Reuse FALSE, Name Baseline, Plate 1, Sensor 107485336, Sample A3, Comment 
2024/10/06 10:55:33.2 Assay steps step 4 added: Assay 1, Head 0, Reuse FALSE, Name Association, Plate 1, Sensor 107485336, Sample A6, Comment 
2024/10/06 10:55:33.2 Assay steps step 5 added: Assay 1, Head 0, Reuse FALSE, Name Dissociation, Plate 1, Sensor 107485336, Sample A3, Comment 
2024/10/06 10:55:33.2 SetHeaterTemperature 30.0
2024/10/06 10:55:33.2 Temperature monitor ENABLE
2024/10/06 10:55:33.2 Set Heater[65535] @ 30.000000[C]
2024/10/06 10:55:33.3 Temperature monitor ENABLE
2024/10/06 10:55:33.4 Temp: 2024/10/06 10:55:33, 28.4000, 30.7000
2024/10/06 10:55:33.4 bShakeWhileWaiting=1, nShakerRPM=1000
2024/10/06 10:55:33.4 DELAYED START: Waiting for 600 s
2024/10/06 10:55:33.4 Old State:4-ENGN_State_SystemReady New State:ENGN_State_ControllerBusy
2024/10/06 10:55:33.5 GMC_SetPosZ
2024/10/06 10:55:33.6 GMC_ServoHere
2024/10/06 10:55:33.8 GMC_SetPosXY
2024/10/06 10:55:34.0 GMC_SetPosZ
2024/10/06 10:55:34.3 Old State:29-ENGN_State_ControllerBusy New State:ENGN_State_ControllerDone
2024/10/06 10:55:34.4 StartShaker(1000)
2024/10/06 10:55:34.4 Old State:30-ENGN_State_ControllerDone New State:ENGN_State_SystemReady
2024/10/06 10:55:42.7 Spectrometer EOS_B0010: AVRG=20.
2024/10/06 10:55:42.7 Spectrometer EOS_B0014: AVRG=20.
2024/10/06 10:55:42.7 Spectrometer EOS_B0011: AVRG=20.
2024/10/06 10:55:42.7 Spectrometer EOS_B0018: AVRG=20.
2024/10/06 10:55:42.7 Spectrometer EOS_B0012: AVRG=20.
2024/10/06 10:55:42.7 Spectrometer EOS_B0017: AVRG=20.
2024/10/06 10:55:42.7 Spectrometer EOS_B0013: AVRG=20.
2024/10/06 10:55:42.7 Spectrometer EOS_B0019: AVRG=20.
2024/10/06 10:55:42.7 Starting new assay
2024/10/06 10:55:43.0 Old State:4-ENGN_State_SystemReady New State:ENGN_StateRunning_StartNewStep
2024/10/06 10:55:43.0 Plate 1 temperature = 30 C
2024/10/06 10:55:43.0 Spectrometer EOS_B0010: AVRG=20.
2024/10/06 10:55:43.0 Spectrometer EOS_B0014: AVRG=20.
2024/10/06 10:55:43.0 Spectrometer EOS_B0011: AVRG=20.
2024/10/06 10:55:43.0 Spectrometer EOS_B0018: AVRG=20.
2024/10/06 10:55:43.0 Spectrometer EOS_B0012: AVRG=20.
2024/10/06 10:55:43.0 Spectrometer EOS_B0017: AVRG=20.
2024/10/06 10:55:43.0 Spectrometer EOS_B0013: AVRG=20.
2024/10/06 10:55:43.0 Spectrometer EOS_B0019: AVRG=20.
2024/10/06 10:55:43.1 Old State:6-ENGN_StateRunning_StartNewStep New State:ENGN_StateRunning_WaitPickingSensors
2024/10/06 10:55:43.1 Pick(0, 3)
2024/10/06 10:55:43.2 Old State:7-ENGN_StateRunning_WaitPickingSensors New State:ENGN_StateRunning_PickingSensors
2024/10/06 10:55:43.2 Temp: 2024/10/06 10:55:43, 29.6000, 30.8000
2024/10/06 10:55:43.3 GMC_SetPosZ
2024/10/06 10:55:43.4 GMC_ServoHere
2024/10/06 10:55:43.6 GMC_SetPosXY
2024/10/06 10:55:45.8 GMC_SetPosZ
2024/10/06 10:55:51.2 GMC_SetPosZ
2024/10/06 10:55:51.7 Old State:8-ENGN_StateRunning_PickingSensors New State:ENGN_StateRunning_CheckingSensors
2024/10/06 10:55:51.7 Spectrometer EOS_B0010: AVRG=20.
2024/10/06 10:55:51.7 Spectrometer EOS_B0014: AVRG=20.
2024/10/06 10:55:51.7 Spectrometer EOS_B0011: AVRG=20.
2024/10/06 10:55:51.7 Spectrometer EOS_B0018: AVRG=20.
2024/10/06 10:55:51.7 Spectrometer EOS_B0012: AVRG=20.
2024/10/06 10:55:51.7 Spectrometer EOS_B0017: AVRG=20.
2024/10/06 10:55:51.7 Spectrometer EOS_B0013: AVRG=20.
2024/10/06 10:55:51.7 Spectrometer EOS_B0019: AVRG=20.
2024/10/06 10:55:51.8 
2024/10/06 10:55:51.8 Detect Sensors
2024/10/06 10:55:51.8 ==============
2024/10/06 10:55:51.8 1	YES		0.0	6932.1
2024/10/06 10:55:51.8 2	YES		0.0	7570.9
2024/10/06 10:55:51.8 3	YES		0.0	7063.3
2024/10/06 10:55:51.8 4	YES		0.0	7262.9
2024/10/06 10:55:51.8 5	YES		0.0	6465.1
2024/10/06 10:55:51.8 6	YES		0.0	5676.9
2024/10/06 10:55:51.8 7	YES		0.0	7003.5
2024/10/06 10:55:51.8 8	YES		0.0	5472.5
2024/10/06 10:55:51.8 
2024/10/06 10:55:51.8 Spectrometer EOS_B0010: AVRG=20.
2024/10/06 10:55:51.8 Spectrometer EOS_B0014: AVRG=20.
2024/10/06 10:55:51.8 Spectrometer EOS_B0011: AVRG=20.
2024/10/06 10:55:51.8 Spectrometer EOS_B0018: AVRG=20.
2024/10/06 10:55:51.8 Spectrometer EOS_B0012: AVRG=20.
2024/10/06 10:55:51.8 Spectrometer EOS_B0017: AVRG=20.
2024/10/06 10:55:51.8 Spectrometer EOS_B0013: AVRG=20.
2024/10/06 10:55:51.8 Spectrometer EOS_B0019: AVRG=20.
2024/10/06 10:55:51.8 Spectrometer EOS_B0010: AVRG=20.
2024/10/06 10:55:51.8 Spectrometer EOS_B0014: AVRG=20.
2024/10/06 10:55:51.8 Spectrometer EOS_B0011: AVRG=20.
2024/10/06 10:55:51.9 Spectrometer EOS_B0018: AVRG=20.
2024/10/06 10:55:51.9 Spectrometer EOS_B0012: AVRG=20.
2024/10/06 10:55:51.9 Spectrometer EOS_B0017: AVRG=20.
2024/10/06 10:55:51.9 Spectrometer EOS_B0013: AVRG=20.
2024/10/06 10:55:51.9 Spectrometer EOS_B0019: AVRG=20.
2024/10/06 10:55:52.0 CH1: Correction Factor = 1.79216
2024/10/06 10:55:52.0 Spectrometer EOS_B0010: AVRG=20.
2024/10/06 10:55:52.0 CH2: Correction Factor = 1.68981
2024/10/06 10:55:52.0 Spectrometer EOS_B0014: AVRG=20.
2024/10/06 10:55:52.0 CH3: Correction Factor = 1.77689
2024/10/06 10:55:52.0 Spectrometer EOS_B0011: AVRG=20.
2024/10/06 10:55:52.0 CH4: Correction Factor = 1.75126
2024/10/06 10:55:52.0 Spectrometer EOS_B0018: AVRG=20.
2024/10/06 10:55:52.0 CH5: Correction Factor = 2.01851
2024/10/06 10:55:52.0 Spectrometer EOS_B0012: AVRG=20.
2024/10/06 10:55:52.0 CH6: Correction Factor = 2.23989
2024/10/06 10:55:52.0 Spectrometer EOS_B0017: AVRG=20.
2024/10/06 10:55:52.0 CH7: Correction Factor = 1.75078
2024/10/06 10:55:52.0 Spectrometer EOS_B0013: AVRG=20.
2024/10/06 10:55:52.0 CH8: Correction Factor = 2.25646
2024/10/06 10:55:52.0 Spectrometer EOS_B0019: AVRG=20.
2024/10/06 10:55:52.2 CH1: Correction Factor = 1.09415
2024/10/06 10:55:52.2 Spectrometer EOS_B0010: AVRG=20.
2024/10/06 10:55:52.2 CH2: Correction Factor = 1.08509
2024/10/06 10:55:52.2 Spectrometer EOS_B0014: AVRG=20.
2024/10/06 10:55:52.2 CH3: Correction Factor = 1.08995
2024/10/06 10:55:52.2 Spectrometer EOS_B0011: AVRG=20.
2024/10/06 10:55:52.2 CH4: Correction Factor = 1.09089
2024/10/06 10:55:52.2 Spectrometer EOS_B0018: AVRG=20.
2024/10/06 10:55:52.2 CH5: Correction Factor = 1.10864
2024/10/06 10:55:52.2 Spectrometer EOS_B0012: AVRG=20.
2024/10/06 10:55:52.2 CH6: Correction Factor = 1.11844
2024/10/06 10:55:52.2 Spectrometer EOS_B0017: AVRG=20.
2024/10/06 10:55:52.2 CH7: Correction Factor = 1.08868
2024/10/06 10:55:52.2 Spectrometer EOS_B0013: AVRG=20.
2024/10/06 10:55:52.2 CH8: Correction Factor = 1.12078
2024/10/06 10:55:52.2 Spectrometer EOS_B0019: AVRG=20.
2024/10/06 10:55:52.3 CH1: Correction Factor = 1.01722
2024/10/06 10:55:52.3 Spectrometer EOS_B0010: AVRG=20.
2024/10/06 10:55:52.3 CH2: Correction Factor = 1.01796
2024/10/06 10:55:52.3 Spectrometer EOS_B0014: AVRG=20.
2024/10/06 10:55:52.3 CH3: Correction Factor = 1.01722
2024/10/06 10:55:52.3 Spectrometer EOS_B0011: AVRG=20.
2024/10/06 10:55:52.3 CH4: Correction Factor = 1.01698
2024/10/06 10:55:52.3 Spectrometer EOS_B0018: AVRG=20.
2024/10/06 10:55:52.3 CH5: Correction Factor = 1.02011
2024/10/06 10:55:52.3 Spectrometer EOS_B0012: AVRG=20.
2024/10/06 10:55:52.3 CH6: Correction Factor = 1.01974
2024/10/06 10:55:52.3 Spectrometer EOS_B0017: AVRG=20.
2024/10/06 10:55:52.3 CH7: Correction Factor = 1.01492
2024/10/06 10:55:52.3 Spectrometer EOS_B0013: AVRG=20.
2024/10/06 10:55:52.3 CH8: Correction Factor = 1.02259
2024/10/06 10:55:52.3 Spectrometer EOS_B0019: AVRG=20.
2024/10/06 10:55:52.5 CH1: Correction Factor = 1.00109
2024/10/06 10:55:52.5 Spectrometer EOS_B0010: AVRG=20.
2024/10/06 10:55:52.5 CH2: Correction Factor = 1.00077
2024/10/06 10:55:52.5 Spectrometer EOS_B0014: AVRG=20.
2024/10/06 10:55:52.5 CH3: Correction Factor = 1.00511
2024/10/06 10:55:52.5 Spectrometer EOS_B0011: AVRG=20.
2024/10/06 10:55:52.5 CH4: Correction Factor = 1.00449
2024/10/06 10:55:52.5 Spectrometer EOS_B0018: AVRG=20.
2024/10/06 10:55:52.5 CH5: Correction Factor = 1.00601
2024/10/06 10:55:52.5 Spectrometer EOS_B0012: AVRG=20.
2024/10/06 10:55:52.5 CH6: Correction Factor = 1.00389
2024/10/06 10:55:52.5 Spectrometer EOS_B0017: AVRG=20.
2024/10/06 10:55:52.5 CH7: Correction Factor = 1.00666
2024/10/06 10:55:52.5 Spectrometer EOS_B0013: AVRG=20.
2024/10/06 10:55:52.5 CH8: Correction Factor = 1.00367
2024/10/06 10:55:52.5 Spectrometer EOS_B0019: AVRG=20.
2024/10/06 10:55:52.7 CH1: Correction Factor = 1.00129
2024/10/06 10:55:52.7 Spectrometer EOS_B0010: AVRG=20.
2024/10/06 10:55:52.7 CH2: Correction Factor = 1.00079
2024/10/06 10:55:52.7 Spectrometer EOS_B0014: AVRG=20.
2024/10/06 10:55:52.7 CH3: Correction Factor = 1.00095
2024/10/06 10:55:52.7 Spectrometer EOS_B0011: AVRG=20.
2024/10/06 10:55:52.7 CH4: Correction Factor = 1.00037
2024/10/06 10:55:52.7 Spectrometer EOS_B0018: AVRG=20.
2024/10/06 10:55:52.7 CH5: Correction Factor = 0.999116
2024/10/06 10:55:52.7 Spectrometer EOS_B0012: AVRG=20.
2024/10/06 10:55:52.7 CH6: Correction Factor = 1.0007
2024/10/06 10:55:52.7 Spectrometer EOS_B0017: AVRG=20.
2024/10/06 10:55:52.7 CH7: Correction Factor = 0.998492
2024/10/06 10:55:52.7 Spectrometer EOS_B0013: AVRG=20.
2024/10/06 10:55:52.7 CH8: Correction Factor = 1.00052
2024/10/06 10:55:52.7 Spectrometer EOS_B0019: AVRG=20.
2024/10/06 10:55:52.8 CH1: Correction Factor = 1.00137
2024/10/06 10:55:52.8 Spectrometer EOS_B0010: AVRG=20.
2024/10/06 10:55:52.8 CH2: Correction Factor = 1.00069
2024/10/06 10:55:52.8 Spectrometer EOS_B0014: AVRG=20.
2024/10/06 10:55:52.8 CH3: Correction Factor = 1.001
2024/10/06 10:55:52.8 Spectrometer EOS_B0011: AVRG=20.
2024/10/06 10:55:52.8 CH4: Correction Factor = 1.00018
2024/10/06 10:55:52.8 Spectrometer EOS_B0018: AVRG=20.
2024/10/06 10:55:52.8 CH5: Correction Factor = 0.999154
2024/10/06 10:55:52.8 Spectrometer EOS_B0012: AVRG=20.
2024/10/06 10:55:52.8 CH6: Correction Factor = 1.00067
2024/10/06 10:55:52.8 Spectrometer EOS_B0017: AVRG=20.
2024/10/06 10:55:52.8 CH7: Correction Factor = 1.00231
2024/10/06 10:55:52.8 Spectrometer EOS_B0013: AVRG=20.
2024/10/06 10:55:52.8 CH8: Correction Factor = 1.00037
2024/10/06 10:55:52.8 Spectrometer EOS_B0019: AVRG=20.
2024/10/06 10:55:52.8 Sensor 1: Integration Time = 2.00 ms
2024/10/06 10:55:52.8 Sensor 2: Integration Time = 1.87 ms
2024/10/06 10:55:52.8 Sensor 3: Integration Time = 1.98 ms
2024/10/06 10:55:52.8 Sensor 4: Integration Time = 1.95 ms
2024/10/06 10:55:52.8 Sensor 5: Integration Time = 2.29 ms
2024/10/06 10:55:52.8 Sensor 6: Integration Time = 2.57 ms
2024/10/06 10:55:52.8 Sensor 7: Integration Time = 1.95 ms
2024/10/06 10:55:52.8 Sensor 8: Integration Time = 2.60 ms
2024/10/06 10:55:52.8 WaitControllerIdle(30000)
2024/10/06 10:55:53.0 GMC_HomeZ
2024/10/06 10:55:53.0 HomeDevice[0005]
2024/10/06 10:55:59.8 GMC_SetPosZ
2024/10/06 10:56:00.1 GMC_ServoHere
2024/10/06 10:56:00.4 Old State:9-ENGN_StateRunning_CheckingSensors New State:ENGN_StateRunning_PickingSensorsComplete
2024/10/06 10:56:00.4 StartShaker(1000)
2024/10/06 10:56:00.4 Integration Time: 2.00,1.87,1.98,1.95,2.29,2.57,1.95,2.60,
2024/10/06 10:56:00.5 Old State:10-ENGN_StateRunning_PickingSensorsComplete New State:ENGN_StateRunning_WaitGoingToSample
2024/10/06 10:56:00.5 Sample96_Q(0, 0, 11)
2024/10/06 10:56:00.6 
2024/10/06 10:56:00.6 START SCAN: 
2024/10/06 10:56:00.6    CycleTime (ms)    = 200
2024/10/06 10:56:00.6    CycleCount        = 600
2024/10/06 10:56:00.6    ScansToAverage    = 20
2024/10/06 10:56:00.6    FinishTime (s)    = 120
2024/10/06 10:56:00.6    Temperature       = 29.9
2024/10/06 10:56:00.6    Lamp Power        = 33
2024/10/06 10:56:00.6    Spec PCB temps    = 42.6, 42.1, 42.4, 42.2, 42.0, 42.3, 41.2, 41.6
2024/10/06 10:56:00.6 
2024/10/06 10:56:00.6 GMC_SetPosZ
2024/10/06 10:56:00.7 Old State:12-ENGN_StateRunning_WaitGoingToSample New State:ENGN_StateRunning_GoingToSample
2024/10/06 10:56:00.7 Plate 1 temperature = 30 C
2024/10/06 10:56:00.7 Pickups: 147, Warn: 90, Error: 100
2024/10/06 10:56:00.8 GMC_ServoHere
2024/10/06 10:56:01.0 GMC_SetPosXY
2024/10/06 10:56:03.1 GMC_SetPosZ
2024/10/06 10:56:09.3 Old State:13-cycle=1, Elapsed Time:    0.0,  Ideal Time:    0.0,  Delay time =   0.00  New State:ENGN_StateRunning_GoingToSampleComplete
2024/10/06 10:56:09.4 Old State:14-ENGN_StateRunning_GoingToSampleComplete New State:ENGN_StateRunning_WaitSampling
2024/10/06 10:56:09.4 Step started at: 10:56:00
2024/10/06 10:56:09.4 XYZ movement time  = 8702 ms + Scan start delay = 8612 ms
2024/10/06 10:56:09.5 Old State:15-ENGN_StateRunning_WaitSampling New State:ENGN_StateRunning_Sampling
2024/10/06 10:56:10.4 Shaker current speed = 990 rpm, set speed = 1000
2024/10/06 10:56:43.3 Temp: 2024/10/06 10:56:43, 30.0000, 30.7000
2024/10/06 10:57:34.3 
2024/10/06 10:57:34.3 STOP SCAN: 
2024/10/06 10:57:34.3    CycleTime (ms)    = 200
2024/10/06 10:57:34.3    CurrentCycle      = 426
2024/10/06 10:57:34.3    RunTime (ms)      = 85158
2024/10/06 10:57:34.3    AverageCycle (ms) = 199.9
2024/10/06 10:57:34.3    Temperature       = 30.0
2024/10/06 10:57:34.3    DATA OVERRUN %    = 0.00
2024/10/06 10:57:34.3    Spec PCB temps    = 42.6, 42.1, 42.4, 42.3, 42.1, 42.3, 41.2, 41.6
2024/10/06 10:57:34.3 
2024/10/06 10:57:34.4 Old State:16-cycle=426, Elapsed Time:   85.2,  Ideal Time:   85.0,  Delay time =   0.04  New State:ENGN_StateRunning_SamplingSkipped
2024/10/06 10:57:34.5 Old State:17-ENGN_StateRunning_SamplingSkipped New State:ENGN_StateRunning_WaitNewStep
2024/10/06 10:57:34.9 Old State:5-ENGN_StateRunning_WaitNewStep New State:ENGN_StateRunning_StartNewStep
2024/10/06 10:57:34.9 Spectrometer EOS_B0010: AVRG=20.
2024/10/06 10:57:34.9 Spectrometer EOS_B0014: AVRG=20.
2024/10/06 10:57:34.9 Spectrometer EOS_B0011: AVRG=20.
2024/10/06 10:57:34.9 Spectrometer EOS_B0018: AVRG=20.
2024/10/06 10:57:34.9 Spectrometer EOS_B0012: AVRG=20.
2024/10/06 10:57:34.9 Spectrometer EOS_B0017: AVRG=20.
2024/10/06 10:57:34.9 Spectrometer EOS_B0013: AVRG=20.
2024/10/06 10:57:34.9 Spectrometer EOS_B0019: AVRG=20.
2024/10/06 10:57:34.9 StartShaker(1000)
2024/10/06 10:57:35.0 Old State:6-ENGN_StateRunning_StartNewStep New State:ENGN_StateRunning_WaitGoingToSample
2024/10/06 10:57:35.0 Sample96_Q(0, 0, 1)
2024/10/06 10:57:35.0 
2024/10/06 10:57:35.0 START SCAN: 
2024/10/06 10:57:35.0    CycleTime (ms)    = 200
2024/10/06 10:57:35.0    CycleCount        = 6000
2024/10/06 10:57:35.0    ScansToAverage    = 20
2024/10/06 10:57:35.0    FinishTime (s)    = 1200
2024/10/06 10:57:35.0    Temperature       = 30.0
2024/10/06 10:57:35.0    Lamp Power        = 33
2024/10/06 10:57:35.0    Spec PCB temps    = 42.6, 42.1, 42.4, 42.3, 42.1, 42.3, 41.2, 41.6
2024/10/06 10:57:35.0 
2024/10/06 10:57:35.1 GMC_SetPosZ
2024/10/06 10:57:35.1 Old State:12-ENGN_StateRunning_WaitGoingToSample New State:ENGN_StateRunning_GoingToSample
2024/10/06 10:57:35.2 Temp: 2024/10/06 10:57:35, 30.0000, 30.8000
2024/10/06 10:57:41.1 GMC_ServoHere
2024/10/06 10:57:41.3 GMC_SetPosXY
2024/10/06 10:57:43.0 GMC_SetPosZ
2024/10/06 10:57:46.4 Shaker current speed = 991 rpm, set speed = 1000
2024/10/06 10:57:46.5 Old State:13-cycle=1, Elapsed Time:    0.0,  Ideal Time:    0.0,  Delay time =   0.00  New State:ENGN_StateRunning_GoingToSampleComplete
2024/10/06 10:57:46.6 Old State:14-ENGN_StateRunning_GoingToSampleComplete New State:ENGN_StateRunning_WaitSampling
2024/10/06 10:57:46.6 Step started at: 10:57:35
2024/10/06 10:57:46.6 XYZ movement time  = 11372 ms + Scan start delay = 11311 ms
2024/10/06 10:57:46.7 Old State:15-ENGN_StateRunning_WaitSampling New State:ENGN_StateRunning_Sampling
2024/10/06 10:58:35.4 Temp: 2024/10/06 10:58:35, 30.0000, 30.7000
2024/10/06 10:59:35.5 Temp: 2024/10/06 10:59:35, 30.0000, 30.7000
2024/10/06 11:00:35.7 Temp: 2024/10/06 11:00:35, 30.0000, 30.7000
2024/10/06 11:01:35.8 Temp: 2024/10/06 11:01:35, 30.0000, 30.8000
2024/10/06 11:02:36.0 Temp: 2024/10/06 11:02:36, 30.0000, 30.8000
2024/10/06 11:03:36.1 Temp: 2024/10/06 11:03:36, 30.0000, 30.8000
2024/10/06 11:04:36.3 Temp: 2024/10/06 11:04:36, 30.0000, 30.8000
2024/10/06 11:05:36.5 Temp: 2024/10/06 11:05:36, 30.0000, 30.8000
2024/10/06 11:06:36.6 Temp: 2024/10/06 11:06:36, 30.0000, 30.8000
2024/10/06 11:07:36.8 Temp: 2024/10/06 11:07:36, 30.0000, 30.8000
2024/10/06 11:08:36.9 Temp: 2024/10/06 11:08:36, 30.0000, 30.8000
2024/10/06 11:09:37.1 Temp: 2024/10/06 11:09:37, 30.0000, 30.7000
2024/10/06 11:10:37.2 Temp: 2024/10/06 11:10:37, 30.0000, 30.8000
2024/10/06 11:11:37.4 Temp: 2024/10/06 11:11:37, 30.0000, 30.7000
2024/10/06 11:12:37.5 Temp: 2024/10/06 11:12:37, 30.0000, 30.7000
2024/10/06 11:13:37.7 Temp: 2024/10/06 11:13:37, 30.0000, 30.8000
2024/10/06 11:14:37.9 Temp: 2024/10/06 11:14:37, 30.0000, 30.8000
2024/10/06 11:15:38.0 Temp: 2024/10/06 11:15:38, 30.0000, 30.8000
2024/10/06 11:16:38.2 Temp: 2024/10/06 11:16:38, 30.0000, 30.8000
2024/10/06 11:16:50.2 Step 2 extended by 120 seconds
2024/10/06 11:17:19.3 
2024/10/06 11:17:19.3 STOP SCAN: 
2024/10/06 11:17:19.3    CycleTime (ms)    = 200
2024/10/06 11:17:19.3    CurrentCycle      = 5865
2024/10/06 11:17:19.3    RunTime (ms)      = 1172959
2024/10/06 11:17:19.3    AverageCycle (ms) = 200.0
2024/10/06 11:17:19.3    Temperature       = 30.0
2024/10/06 11:17:19.3    DATA OVERRUN %    = 0.00
2024/10/06 11:17:19.3    Spec PCB temps    = 42.6, 42.1, 42.4, 42.2, 42.1, 42.3, 41.2, 41.7
2024/10/06 11:17:19.3 
2024/10/06 11:17:19.4 Old State:16-cycle=5865, Elapsed Time: 1173.0,  Ideal Time: 1172.8,  Delay time =   0.04  New State:ENGN_StateRunning_SamplingSkipped
2024/10/06 11:17:19.5 Old State:17-ENGN_StateRunning_SamplingSkipped New State:ENGN_StateRunning_WaitNewStep
2024/10/06 11:17:19.9 Old State:5-ENGN_StateRunning_WaitNewStep New State:ENGN_StateRunning_StartNewStep
2024/10/06 11:17:19.9 Spectrometer EOS_B0010: AVRG=20.
2024/10/06 11:17:19.9 Spectrometer EOS_B0014: AVRG=20.
2024/10/06 11:17:19.9 Spectrometer EOS_B0011: AVRG=20.
2024/10/06 11:17:19.9 Spectrometer EOS_B0018: AVRG=20.
2024/10/06 11:17:19.9 Spectrometer EOS_B0012: AVRG=20.
2024/10/06 11:17:19.9 Spectrometer EOS_B0017: AVRG=20.
2024/10/06 11:17:19.9 Spectrometer EOS_B0013: AVRG=20.
2024/10/06 11:17:19.9 Spectrometer EOS_B0019: AVRG=20.
2024/10/06 11:17:19.9 StartShaker(1000)
2024/10/06 11:17:20.0 Old State:6-ENGN_StateRunning_StartNewStep New State:ENGN_StateRunning_WaitGoingToSample
2024/10/06 11:17:20.0 Sample96_Q(0, 0, 2)
2024/10/06 11:17:20.1 
2024/10/06 11:17:20.1 START SCAN: 
2024/10/06 11:17:20.1    CycleTime (ms)    = 200
2024/10/06 11:17:20.1    CycleCount        = 600
2024/10/06 11:17:20.1    ScansToAverage    = 20
2024/10/06 11:17:20.1    FinishTime (s)    = 120
2024/10/06 11:17:20.1    Temperature       = 30.0
2024/10/06 11:17:20.1    Lamp Power        = 33
2024/10/06 11:17:20.1    Spec PCB temps    = 42.6, 42.1, 42.4, 42.2, 42.1, 42.3, 41.2, 41.6
2024/10/06 11:17:20.1 
2024/10/06 11:17:20.1 GMC_SetPosZ
2024/10/06 11:17:20.1 Temp: 2024/10/06 11:17:20, 30.0000, 30.8000
2024/10/06 11:17:20.1 Old State:12-ENGN_StateRunning_WaitGoingToSample New State:ENGN_StateRunning_GoingToSample
2024/10/06 11:17:23.3 GMC_ServoHere
2024/10/06 11:17:23.4 GMC_SetPosXY
2024/10/06 11:17:23.8 GMC_SetPosZ
2024/10/06 11:17:27.5 Old State:13-ENGN_StateRunning_GoingToSample New State:ENGN_StateRunning_GoingToSampleComplete
2024/10/06 11:17:27.6 Old State:14-cycle=1, Elapsed Time:    0.0,  Ideal Time:    0.0,  Delay time =   0.00  New State:ENGN_StateRunning_WaitSampling
2024/10/06 11:17:27.6 Step started at: 11:17:20
2024/10/06 11:17:27.6 XYZ movement time  = 7362 ms + Scan start delay = 7377 ms
2024/10/06 11:17:27.7 Old State:15-ENGN_StateRunning_WaitSampling New State:ENGN_StateRunning_Sampling
2024/10/06 11:17:30.0 Shaker current speed = 991 rpm, set speed = 1000
2024/10/06 11:17:32.9 Step 3 extended by 120 seconds
2024/10/06 11:18:20.3 Temp: 2024/10/06 11:18:20, 30.0000, 30.8000
2024/10/06 11:19:20.4 Temp: 2024/10/06 11:19:20, 30.0000, 30.8000
2024/10/06 11:20:20.6 Temp: 2024/10/06 11:20:20, 30.0000, 30.8000
2024/10/06 11:21:20.0 Step 3 extended by 120 seconds
2024/10/06 11:21:20.7 Temp: 2024/10/06 11:21:20, 30.0000, 30.8000
2024/10/06 11:22:20.9 Temp: 2024/10/06 11:22:20, 30.0000, 30.8000
2024/10/06 11:23:16.0 
2024/10/06 11:23:16.0 STOP SCAN: 
2024/10/06 11:23:16.0    CycleTime (ms)    = 200
2024/10/06 11:23:16.0    CurrentCycle      = 1743
2024/10/06 11:23:16.0    RunTime (ms)      = 348558
2024/10/06 11:23:16.0    AverageCycle (ms) = 200.0
2024/10/06 11:23:16.0    Temperature       = 30.0
2024/10/06 11:23:16.0    DATA OVERRUN %    = 0.00
2024/10/06 11:23:16.0    Spec PCB temps    = 42.6, 42.2, 42.4, 42.2, 42.1, 42.3, 41.3, 41.6
2024/10/06 11:23:16.0 
2024/10/06 11:23:16.1 Old State:16-cycle=1743, Elapsed Time:  348.6,  Ideal Time:  348.4,  Delay time =   0.04  New State:ENGN_StateRunning_SamplingSkipped
2024/10/06 11:23:16.2 Old State:17-ENGN_StateRunning_SamplingSkipped New State:ENGN_StateRunning_WaitNewStep
2024/10/06 11:23:16.3 Old State:5-ENGN_StateRunning_WaitNewStep New State:ENGN_StateRunning_StartNewStep
2024/10/06 11:23:16.3 Spectrometer EOS_B0010: AVRG=20.
2024/10/06 11:23:16.3 Spectrometer EOS_B0014: AVRG=20.
2024/10/06 11:23:16.3 Spectrometer EOS_B0011: AVRG=20.
2024/10/06 11:23:16.3 Spectrometer EOS_B0018: AVRG=20.
2024/10/06 11:23:16.3 Spectrometer EOS_B0012: AVRG=20.
2024/10/06 11:23:16.3 Spectrometer EOS_B0017: AVRG=20.
2024/10/06 11:23:16.3 Spectrometer EOS_B0013: AVRG=20.
2024/10/06 11:23:16.3 Spectrometer EOS_B0019: AVRG=20.
2024/10/06 11:23:16.3 StartShaker(1000)
2024/10/06 11:23:16.4 Old State:6-ENGN_StateRunning_StartNewStep New State:ENGN_StateRunning_WaitGoingToSample
2024/10/06 11:23:16.4 Sample96_Q(0, 0, 5)
2024/10/06 11:23:16.5 
2024/10/06 11:23:16.5 START SCAN: 
2024/10/06 11:23:16.5    CycleTime (ms)    = 200
2024/10/06 11:23:16.5    CycleCount        = 5500
2024/10/06 11:23:16.5    ScansToAverage    = 20
2024/10/06 11:23:16.5    FinishTime (s)    = 1100
2024/10/06 11:23:16.5    Temperature       = 30.0
2024/10/06 11:23:16.5    Lamp Power        = 33
2024/10/06 11:23:16.5    Spec PCB temps    = 42.6, 42.2, 42.4, 42.2, 42.1, 42.3, 41.3, 41.6
2024/10/06 11:23:16.5 
2024/10/06 11:23:16.5 GMC_SetPosZ
2024/10/06 11:23:16.6 Old State:12-ENGN_StateRunning_WaitGoingToSample New State:ENGN_StateRunning_GoingToSample
2024/10/06 11:23:16.6 Temp: 2024/10/06 11:23:16, 30.0000, 30.8000
2024/10/06 11:23:20.0 GMC_ServoHere
2024/10/06 11:23:20.2 GMC_SetPosXY
2024/10/06 11:23:20.8 GMC_SetPosZ
2024/10/06 11:23:25.3 Old State:13-ENGN_StateRunning_GoingToSample New State:ENGN_StateRunning_GoingToSampleComplete
2024/10/06 11:23:25.4 Old State:14-cycle=1, Elapsed Time:    0.0,  Ideal Time:    0.0,  Delay time =   0.00  New State:ENGN_StateRunning_WaitSampling
2024/10/06 11:23:25.4 Step started at: 11:23:16
2024/10/06 11:23:25.4 XYZ movement time  = 8756 ms + Scan start delay = 8710 ms
2024/10/06 11:23:25.5 Old State:15-ENGN_StateRunning_WaitSampling New State:ENGN_StateRunning_Sampling
2024/10/06 11:23:26.4 Shaker current speed = 988 rpm, set speed = 1000
2024/10/06 11:24:16.7 Temp: 2024/10/06 11:24:16, 30.0000, 30.7000
2024/10/06 11:25:16.9 Temp: 2024/10/06 11:25:16, 30.0000, 30.8000
2024/10/06 11:26:17.1 Temp: 2024/10/06 11:26:17, 30.0000, 30.8000
2024/10/06 11:26:38.5 Step 4 extended by 300 seconds
2024/10/06 11:27:17.2 Temp: 2024/10/06 11:27:17, 30.0000, 30.8000
2024/10/06 11:28:17.4 Temp: 2024/10/06 11:28:17, 30.0000, 30.8000
2024/10/06 11:29:17.5 Temp: 2024/10/06 11:29:17, 30.0000, 30.8000
2024/10/06 11:30:17.7 Temp: 2024/10/06 11:30:17, 30.0000, 30.8000
2024/10/06 11:31:17.8 Temp: 2024/10/06 11:31:17, 30.0000, 30.7000
2024/10/06 11:32:18.0 Temp: 2024/10/06 11:32:18, 30.0000, 30.8000
2024/10/06 11:33:18.2 Temp: 2024/10/06 11:33:18, 30.0000, 30.7000
2024/10/06 11:34:18.3 Temp: 2024/10/06 11:34:18, 30.0000, 30.7000
2024/10/06 11:35:18.5 Temp: 2024/10/06 11:35:18, 30.0000, 30.7000
2024/10/06 11:36:18.6 Temp: 2024/10/06 11:36:18, 30.0000, 30.8000
2024/10/06 11:37:18.8 Temp: 2024/10/06 11:37:18, 30.0000, 30.7000
2024/10/06 11:38:18.9 Temp: 2024/10/06 11:38:18, 30.0000, 30.8000
2024/10/06 11:39:19.1 Temp: 2024/10/06 11:39:19, 30.0000, 30.8000
2024/10/06 11:40:19.2 Temp: 2024/10/06 11:40:19, 30.0000, 30.8000
2024/10/06 11:41:19.4 Temp: 2024/10/06 11:41:19, 30.0000, 30.8000
2024/10/06 11:42:19.6 Temp: 2024/10/06 11:42:19, 30.0000, 30.8000
2024/10/06 11:43:19.7 Temp: 2024/10/06 11:43:19, 30.0000, 30.8000
2024/10/06 11:43:57.8 Step 4 extended by 300 seconds
2024/10/06 11:44:19.9 Temp: 2024/10/06 11:44:19, 30.0000, 30.7000
2024/10/06 11:45:20.0 Temp: 2024/10/06 11:45:20, 30.0000, 30.8000
2024/10/06 11:46:20.2 Temp: 2024/10/06 11:46:20, 30.0000, 30.8000
2024/10/06 11:46:22.2 
2024/10/06 11:46:22.2 STOP SCAN: 
2024/10/06 11:46:22.2    CycleTime (ms)    = 200
2024/10/06 11:46:22.2    CurrentCycle      = 6885
2024/10/06 11:46:22.2    RunTime (ms)      = 1377001
2024/10/06 11:46:22.2    AverageCycle (ms) = 200.0
2024/10/06 11:46:22.2    Temperature       = 30.0
2024/10/06 11:46:22.2    DATA OVERRUN %    = 0.00
2024/10/06 11:46:22.2    Spec PCB temps    = 42.6, 42.1, 42.4, 42.3, 42.0, 42.3, 41.3, 41.6
2024/10/06 11:46:22.2 
2024/10/06 11:46:22.3 Old State:16-cycle=6885, Elapsed Time: 1377.0,  Ideal Time: 1377.0,  Delay time =   0.04  New State:ENGN_StateRunning_SamplingSkipped
2024/10/06 11:46:22.4 Old State:17-ENGN_StateRunning_SamplingSkipped New State:ENGN_StateRunning_WaitNewStep
2024/10/06 11:46:22.6 Old State:5-ENGN_StateRunning_WaitNewStep New State:ENGN_StateRunning_StartNewStep
2024/10/06 11:46:22.7 Spectrometer EOS_B0010: AVRG=20.
2024/10/06 11:46:22.7 Spectrometer EOS_B0014: AVRG=20.
2024/10/06 11:46:22.7 Spectrometer EOS_B0011: AVRG=20.
2024/10/06 11:46:22.7 Spectrometer EOS_B0018: AVRG=20.
2024/10/06 11:46:22.7 Spectrometer EOS_B0012: AVRG=20.
2024/10/06 11:46:22.7 Spectrometer EOS_B0017: AVRG=20.
2024/10/06 11:46:22.7 Spectrometer EOS_B0013: AVRG=20.
2024/10/06 11:46:22.7 Spectrometer EOS_B0019: AVRG=20.
2024/10/06 11:46:22.7 StartShaker(1000)
2024/10/06 11:46:22.8 Old State:6-ENGN_StateRunning_StartNewStep New State:ENGN_StateRunning_WaitGoingToSample
2024/10/06 11:46:22.8 Sample96_Q(0, 0, 2)
2024/10/06 11:46:22.8 
2024/10/06 11:46:22.8 START SCAN: 
2024/10/06 11:46:22.8    CycleTime (ms)    = 200
2024/10/06 11:46:22.8    CycleCount        = 3000
2024/10/06 11:46:22.8    ScansToAverage    = 20
2024/10/06 11:46:22.8    FinishTime (s)    = 600
2024/10/06 11:46:22.8    Temperature       = 30.0
2024/10/06 11:46:22.8    Lamp Power        = 33
2024/10/06 11:46:22.8    Spec PCB temps    = 42.6, 42.1, 42.4, 42.3, 42.0, 42.3, 41.3, 41.6
2024/10/06 11:46:22.8 
2024/10/06 11:46:22.9 GMC_SetPosZ
2024/10/06 11:46:22.9 Old State:12-ENGN_StateRunning_WaitGoingToSample New State:ENGN_StateRunning_GoingToSample
2024/10/06 11:46:22.9 Temp: 2024/10/06 11:46:22, 30.0000, 30.8000
2024/10/06 11:46:27.3 GMC_ServoHere
2024/10/06 11:46:27.4 GMC_SetPosXY
2024/10/06 11:46:28.1 GMC_SetPosZ
2024/10/06 11:46:31.7 Old State:13-cycle=1, Elapsed Time:    0.0,  Ideal Time:    0.0,  Delay time =   0.00  New State:ENGN_StateRunning_GoingToSampleComplete
2024/10/06 11:46:31.8 Old State:14-ENGN_StateRunning_GoingToSampleComplete New State:ENGN_StateRunning_WaitSampling
2024/10/06 11:46:31.8 Step started at: 11:46:22
2024/10/06 11:46:31.8 XYZ movement time  = 8855 ms + Scan start delay = 8770 ms
2024/10/06 11:46:31.9 Old State:15-ENGN_StateRunning_WaitSampling New State:ENGN_StateRunning_Sampling
2024/10/06 11:46:32.7 Shaker current speed = 991 rpm, set speed = 1000
2024/10/06 11:47:23.1 Temp: 2024/10/06 11:47:23, 30.0000, 30.8000
2024/10/06 11:48:23.2 Temp: 2024/10/06 11:48:23, 30.0000, 30.8000
2024/10/06 11:49:23.4 Temp: 2024/10/06 11:49:23, 30.0000, 30.8000
2024/10/06 11:50:23.6 Temp: 2024/10/06 11:50:23, 30.0000, 30.8000
2024/10/06 11:51:23.7 Temp: 2024/10/06 11:51:23, 30.0000, 30.8000
2024/10/06 11:52:23.9 Temp: 2024/10/06 11:52:23, 30.0000, 30.8000
2024/10/06 11:53:24.0 Temp: 2024/10/06 11:53:24, 30.0000, 30.7000
2024/10/06 11:54:24.2 Temp: 2024/10/06 11:54:24, 30.0000, 30.8000
2024/10/06 11:54:58.9 
2024/10/06 11:54:58.9 STOP SCAN: 
2024/10/06 11:54:58.9    CycleTime (ms)    = 200
2024/10/06 11:54:58.9    CurrentCycle      = 2537
2024/10/06 11:54:58.9    RunTime (ms)      = 507357
2024/10/06 11:54:58.9    AverageCycle (ms) = 200.0
2024/10/06 11:54:58.9    Temperature       = 30.0
2024/10/06 11:54:58.9    DATA OVERRUN %    = 0.00
2024/10/06 11:54:58.9    Spec PCB temps    = 42.6, 42.1, 42.4, 42.3, 42.1, 42.3, 41.3, 41.6
2024/10/06 11:54:58.9 
2024/10/06 11:54:59.0 Old State:16-cycle=2537, Elapsed Time:  507.4,  Ideal Time:  507.2,  Delay time =   0.04  New State:ENGN_StateRunning_SamplingSkipped
2024/10/06 11:54:59.1 Old State:17-ENGN_StateRunning_SamplingSkipped New State:ENGN_StateRunning_WaitNewStep
2024/10/06 11:54:59.3 Old State:5-ENGN_StateRunning_WaitNewStep New State:ENGN_StateRunning_StartNewStep
2024/10/06 11:54:59.4 Spectrometer EOS_B0010: AVRG=20.
2024/10/06 11:54:59.4 Spectrometer EOS_B0014: AVRG=20.
2024/10/06 11:54:59.4 Spectrometer EOS_B0011: AVRG=20.
2024/10/06 11:54:59.4 Spectrometer EOS_B0018: AVRG=20.
2024/10/06 11:54:59.4 Spectrometer EOS_B0012: AVRG=20.
2024/10/06 11:54:59.4 Spectrometer EOS_B0017: AVRG=20.
2024/10/06 11:54:59.4 Spectrometer EOS_B0013: AVRG=20.
2024/10/06 11:54:59.4 Spectrometer EOS_B0019: AVRG=20.
2024/10/06 11:54:59.4 StartShaker(1000)
2024/10/06 11:54:59.5 Old State:6-ENGN_StateRunning_StartNewStep New State:ENGN_StateRunning_WaitGoingToSample
2024/10/06 11:54:59.5 Sample96_Q(0, 0, 10)
2024/10/06 11:54:59.5 
2024/10/06 11:54:59.5 START SCAN: 
2024/10/06 11:54:59.5    CycleTime (ms)    = 200
2024/10/06 11:54:59.5    CycleCount        = 25
2024/10/06 11:54:59.5    ScansToAverage    = 20
2024/10/06 11:54:59.5    FinishTime (s)    = 5
2024/10/06 11:54:59.5    Temperature       = 30.0
2024/10/06 11:54:59.5    Lamp Power        = 33
2024/10/06 11:54:59.5    Spec PCB temps    = 42.6, 42.1, 42.4, 42.3, 42.1, 42.3, 41.3, 41.6
2024/10/06 11:54:59.5 
2024/10/06 11:54:59.5 GMC_SetPosZ
2024/10/06 11:54:59.6 Temp: 2024/10/06 11:54:59, 30.0000, 30.7000
2024/10/06 11:54:59.6 Old State:12-ENGN_StateRunning_WaitGoingToSample New State:ENGN_StateRunning_GoingToSample
2024/10/06 11:55:03.0 GMC_ServoHere
2024/10/06 11:55:03.2 GMC_SetPosXY
2024/10/06 11:55:04.6 GMC_SetPosZ
2024/10/06 11:55:10.6 Shaker current speed = 991 rpm, set speed = 1000
2024/10/06 11:55:10.7 Old State:13-cycle=1, Elapsed Time:    0.0,  Ideal Time:    0.0,  Delay time =   0.00  New State:ENGN_StateRunning_GoingToSampleComplete
2024/10/06 11:55:10.8 Old State:14-ENGN_StateRunning_GoingToSampleComplete New State:ENGN_StateRunning_WaitSampling
2024/10/06 11:55:10.8 Step started at: 11:54:59
2024/10/06 11:55:10.8 XYZ movement time  = 11062 ms + Scan start delay = 10983 ms
2024/10/06 11:55:10.9 Old State:15-ENGN_StateRunning_WaitSampling New State:ENGN_StateRunning_Sampling
2024/10/06 11:55:15.4 
2024/10/06 11:55:15.4 STOP SCAN: 
2024/10/06 11:55:15.4    CycleTime (ms)    = 200
2024/10/06 11:55:15.4    CurrentCycle      = 25
2024/10/06 11:55:15.4    RunTime (ms)      = 4958
2024/10/06 11:55:15.4    AverageCycle (ms) = 198.3
2024/10/06 11:55:15.4    Temperature       = 30.0
2024/10/06 11:55:15.4    DATA OVERRUN %    = 0.00
2024/10/06 11:55:15.4    Spec PCB temps    = 42.6, 42.2, 42.4, 42.2, 42.1, 42.3, 41.3, 41.6
2024/10/06 11:55:15.4 
2024/10/06 11:55:15.5 Old State:16-cycle=25, Elapsed Time:    5.0,  Ideal Time:    4.8,  Delay time =   0.04  New State:ENGN_StateRunning_SamplingComplete
2024/10/06 11:55:15.6 Old State:18-ENGN_StateRunning_SamplingComplete New State:ENGN_StateRunning_WaitNewStep
2024/10/06 11:55:15.8 Old State:5-ENGN_StateRunning_WaitNewStep New State:ENGN_StateRunning_StartNewStep
2024/10/06 11:55:15.8 Spectrometer EOS_B0010: AVRG=20.
2024/10/06 11:55:15.9 Spectrometer EOS_B0014: AVRG=20.
2024/10/06 11:55:15.9 Spectrometer EOS_B0011: AVRG=20.
2024/10/06 11:55:15.9 Spectrometer EOS_B0018: AVRG=20.
2024/10/06 11:55:15.9 Spectrometer EOS_B0012: AVRG=20.
2024/10/06 11:55:15.9 Spectrometer EOS_B0017: AVRG=20.
2024/10/06 11:55:15.9 Spectrometer EOS_B0013: AVRG=20.
2024/10/06 11:55:15.9 Spectrometer EOS_B0019: AVRG=20.
2024/10/06 11:55:15.9 StartShaker(1000)
2024/10/06 11:55:16.0 Old State:6-ENGN_StateRunning_StartNewStep New State:ENGN_StateRunning_WaitGoingToSample
2024/10/06 11:55:16.0 Sample96_Q(0, 0, 0)
2024/10/06 11:55:16.0 
2024/10/06 11:55:16.0 START SCAN: 
2024/10/06 11:55:16.0    CycleTime (ms)    = 200
2024/10/06 11:55:16.0    CycleCount        = 25
2024/10/06 11:55:16.0    ScansToAverage    = 20
2024/10/06 11:55:16.0    FinishTime (s)    = 5
2024/10/06 11:55:16.0    Temperature       = 30.0
2024/10/06 11:55:16.0    Lamp Power        = 33
2024/10/06 11:55:16.0    Spec PCB temps    = 42.6, 42.2, 42.4, 42.3, 42.1, 42.3, 41.3, 41.6
2024/10/06 11:55:16.0 
2024/10/06 11:55:16.1 GMC_SetPosZ
2024/10/06 11:55:16.1 Old State:12-ENGN_StateRunning_WaitGoingToSample New State:ENGN_StateRunning_GoingToSample
2024/10/06 11:55:16.1 Temp: 2024/10/06 11:55:16, 30.0000, 30.7000
2024/10/06 11:55:21.8 GMC_ServoHere
2024/10/06 11:55:22.0 GMC_SetPosXY
2024/10/06 11:55:23.7 GMC_SetPosZ
2024/10/06 11:55:26.7 Shaker current speed = 990 rpm, set speed = 1000
2024/10/06 11:55:26.8 Old State:13-cycle=1, Elapsed Time:    0.0,  Ideal Time:    0.0,  Delay time =   0.00  New State:ENGN_StateRunning_GoingToSampleComplete
2024/10/06 11:55:26.9 Old State:14-ENGN_StateRunning_GoingToSampleComplete New State:ENGN_StateRunning_WaitSampling
2024/10/06 11:55:26.9 Step started at: 11:55:16
2024/10/06 11:55:26.9 XYZ movement time  = 10763 ms + Scan start delay = 10708 ms
2024/10/06 11:55:27.0 Old State:15-ENGN_StateRunning_WaitSampling New State:ENGN_StateRunning_Sampling
2024/10/06 11:55:31.6 
2024/10/06 11:55:31.6 STOP SCAN: 
2024/10/06 11:55:31.6    CycleTime (ms)    = 200
2024/10/06 11:55:31.6    CurrentCycle      = 25
2024/10/06 11:55:31.6    RunTime (ms)      = 4956
2024/10/06 11:55:31.6    AverageCycle (ms) = 198.2
2024/10/06 11:55:31.6    Temperature       = 30.0
2024/10/06 11:55:31.6    DATA OVERRUN %    = 0.00
2024/10/06 11:55:31.6    Spec PCB temps    = 42.6, 42.1, 42.4, 42.3, 42.1, 42.3, 41.3, 41.6
2024/10/06 11:55:31.6 
2024/10/06 11:55:31.7 Old State:16-cycle=25, Elapsed Time:    5.0,  Ideal Time:    4.8,  Delay time =   0.04  New State:ENGN_StateRunning_SamplingComplete
2024/10/06 11:55:31.8 Old State:18-ENGN_StateRunning_SamplingComplete New State:ENGN_StateRunning_WaitNewStep
2024/10/06 11:55:31.9 Old State:5-ENGN_StateRunning_WaitNewStep New State:ENGN_StateRunning_StartNewStep
2024/10/06 11:55:31.9 Spectrometer EOS_B0010: AVRG=20.
2024/10/06 11:55:32.0 Spectrometer EOS_B0014: AVRG=20.
2024/10/06 11:55:32.0 Spectrometer EOS_B0011: AVRG=20.
2024/10/06 11:55:32.0 Spectrometer EOS_B0018: AVRG=20.
2024/10/06 11:55:32.0 Spectrometer EOS_B0012: AVRG=20.
2024/10/06 11:55:32.0 Spectrometer EOS_B0017: AVRG=20.
2024/10/06 11:55:32.0 Spectrometer EOS_B0013: AVRG=20.
2024/10/06 11:55:32.0 Spectrometer EOS_B0019: AVRG=20.
2024/10/06 11:55:32.0 StartShaker(1000)
2024/10/06 11:55:32.1 Old State:6-ENGN_StateRunning_StartNewStep New State:ENGN_StateRunning_WaitGoingToSample
2024/10/06 11:55:32.1 Sample96_Q(0, 0, 10)
2024/10/06 11:55:32.1 
2024/10/06 11:55:32.1 START SCAN: 
2024/10/06 11:55:32.1    CycleTime (ms)    = 200
2024/10/06 11:55:32.1    CycleCount        = 25
2024/10/06 11:55:32.1    ScansToAverage    = 20
2024/10/06 11:55:32.1    FinishTime (s)    = 5
2024/10/06 11:55:32.1    Temperature       = 30.0
2024/10/06 11:55:32.1    Lamp Power        = 33
2024/10/06 11:55:32.1    Spec PCB temps    = 42.6, 42.1, 42.4, 42.2, 42.1, 42.3, 41.3, 41.6
2024/10/06 11:55:32.1 
2024/10/06 11:55:32.1 GMC_SetPosZ
2024/10/06 11:55:32.2 Old State:12-ENGN_StateRunning_WaitGoingToSample New State:ENGN_StateRunning_GoingToSample
2024/10/06 11:55:32.2 Temp: 2024/10/06 11:55:32, 30.0000, 30.7000
2024/10/06 11:55:35.0 GMC_ServoHere
2024/10/06 11:55:35.2 GMC_SetPosXY
2024/10/06 11:55:36.9 GMC_SetPosZ
2024/10/06 11:55:42.8 Old State:13-ENGN_StateRunning_GoingToSample New State:ENGN_StateRunning_GoingToSampleComplete
2024/10/06 11:55:42.8 Shaker current speed = 989 rpm, set speed = 1000
2024/10/06 11:55:42.9 Old State:14-cycle=1, Elapsed Time:    0.0,  Ideal Time:    0.0,  Delay time =   0.00  New State:ENGN_StateRunning_WaitSampling
2024/10/06 11:55:42.9 Step started at: 11:55:32
2024/10/06 11:55:42.9 XYZ movement time  = 10655 ms + Scan start delay = 10665 ms
2024/10/06 11:55:43.0 Old State:15-ENGN_StateRunning_WaitSampling New State:ENGN_StateRunning_Sampling
2024/10/06 11:55:47.7 
2024/10/06 11:55:47.7 STOP SCAN: 
2024/10/06 11:55:47.7    CycleTime (ms)    = 200
2024/10/06 11:55:47.7    CurrentCycle      = 25
2024/10/06 11:55:47.7    RunTime (ms)      = 4959
2024/10/06 11:55:47.7    AverageCycle (ms) = 198.4
2024/10/06 11:55:47.7    Temperature       = 30.0
2024/10/06 11:55:47.7    DATA OVERRUN %    = 0.00
2024/10/06 11:55:47.7    Spec PCB temps    = 42.6, 42.1, 42.4, 42.3, 42.1, 42.3, 41.3, 41.6
2024/10/06 11:55:47.7 
2024/10/06 11:55:47.8 Old State:16-cycle=25, Elapsed Time:    5.0,  Ideal Time:    4.8,  Delay time =   0.04  New State:ENGN_StateRunning_SamplingComplete
2024/10/06 11:55:47.9 Old State:18-ENGN_StateRunning_SamplingComplete New State:ENGN_StateRunning_WaitNewStep
2024/10/06 11:55:48.1 Old State:5-ENGN_StateRunning_WaitNewStep New State:ENGN_StateRunning_StartNewStep
2024/10/06 11:55:48.1 Spectrometer EOS_B0010: AVRG=20.
2024/10/06 11:55:48.1 Spectrometer EOS_B0014: AVRG=20.
2024/10/06 11:55:48.1 Spectrometer EOS_B0011: AVRG=20.
2024/10/06 11:55:48.1 Spectrometer EOS_B0018: AVRG=20.
2024/10/06 11:55:48.1 Spectrometer EOS_B0012: AVRG=20.
2024/10/06 11:55:48.1 Spectrometer EOS_B0017: AVRG=20.
2024/10/06 11:55:48.1 Spectrometer EOS_B0013: AVRG=20.
2024/10/06 11:55:48.1 Spectrometer EOS_B0019: AVRG=20.
2024/10/06 11:55:48.1 StartShaker(1000)
2024/10/06 11:55:48.3 Old State:6-ENGN_StateRunning_StartNewStep New State:ENGN_StateRunning_WaitGoingToSample
2024/10/06 11:55:48.3 Sample96_Q(0, 0, 0)
2024/10/06 11:55:48.3 
2024/10/06 11:55:48.3 START SCAN: 
2024/10/06 11:55:48.3    CycleTime (ms)    = 200
2024/10/06 11:55:48.3    CycleCount        = 25
2024/10/06 11:55:48.3    ScansToAverage    = 20
2024/10/06 11:55:48.3    FinishTime (s)    = 5
2024/10/06 11:55:48.3    Temperature       = 30.0
2024/10/06 11:55:48.3    Lamp Power        = 33
2024/10/06 11:55:48.3    Spec PCB temps    = 42.6, 42.1, 42.4, 42.3, 42.1, 42.3, 41.3, 41.6
2024/10/06 11:55:48.3 
2024/10/06 11:55:48.3 GMC_SetPosZ
2024/10/06 11:55:48.4 Old State:12-ENGN_StateRunning_WaitGoingToSample New State:ENGN_StateRunning_GoingToSample
2024/10/06 11:55:48.4 Temp: 2024/10/06 11:55:48, 30.0000, 30.8000
2024/10/06 11:55:54.1 GMC_ServoHere
2024/10/06 11:55:54.3 GMC_SetPosXY
2024/10/06 11:55:55.9 GMC_SetPosZ
2024/10/06 11:55:59.0 Shaker current speed = 990 rpm, set speed = 1000
2024/10/06 11:55:59.1 Old State:13-cycle=1, Elapsed Time:    0.0,  Ideal Time:    0.0,  Delay time =   0.00  New State:ENGN_StateRunning_GoingToSampleComplete
2024/10/06 11:55:59.2 Old State:14-ENGN_StateRunning_GoingToSampleComplete New State:ENGN_StateRunning_WaitSampling
2024/10/06 11:55:59.2 Step started at: 11:55:48
2024/10/06 11:55:59.2 XYZ movement time  = 10756 ms + Scan start delay = 10693 ms
2024/10/06 11:55:59.3 Old State:15-ENGN_StateRunning_WaitSampling New State:ENGN_StateRunning_Sampling
2024/10/06 11:56:03.9 
2024/10/06 11:56:03.9 STOP SCAN: 
2024/10/06 11:56:03.9    CycleTime (ms)    = 200
2024/10/06 11:56:03.9    CurrentCycle      = 25
2024/10/06 11:56:03.9    RunTime (ms)      = 4959
2024/10/06 11:56:03.9    AverageCycle (ms) = 198.4
2024/10/06 11:56:03.9    Temperature       = 30.0
2024/10/06 11:56:03.9    DATA OVERRUN %    = 0.00
2024/10/06 11:56:03.9    Spec PCB temps    = 42.6, 42.2, 42.4, 42.3, 42.1, 42.3, 41.3, 41.6
2024/10/06 11:56:03.9 
2024/10/06 11:56:04.0 Old State:16-cycle=25, Elapsed Time:    5.0,  Ideal Time:    4.8,  Delay time =   0.04  New State:ENGN_StateRunning_SamplingComplete
2024/10/06 11:56:04.1 Old State:18-ENGN_StateRunning_SamplingComplete New State:ENGN_StateRunning_WaitNewStep
2024/10/06 11:56:04.3 Old State:5-ENGN_StateRunning_WaitNewStep New State:ENGN_StateRunning_StartNewStep
2024/10/06 11:56:04.3 Spectrometer EOS_B0010: AVRG=20.
2024/10/06 11:56:04.3 Spectrometer EOS_B0014: AVRG=20.
2024/10/06 11:56:04.3 Spectrometer EOS_B0011: AVRG=20.
2024/10/06 11:56:04.3 Spectrometer EOS_B0018: AVRG=20.
2024/10/06 11:56:04.3 Spectrometer EOS_B0012: AVRG=20.
2024/10/06 11:56:04.3 Spectrometer EOS_B0017: AVRG=20.
2024/10/06 11:56:04.3 Spectrometer EOS_B0013: AVRG=20.
2024/10/06 11:56:04.3 Spectrometer EOS_B0019: AVRG=20.
2024/10/06 11:56:04.3 StartShaker(1000)
2024/10/06 11:56:04.5 Old State:6-ENGN_StateRunning_StartNewStep New State:ENGN_StateRunning_WaitGoingToSample
2024/10/06 11:56:04.5 Sample96_Q(0, 0, 10)
2024/10/06 11:56:04.5 
2024/10/06 11:56:04.5 START SCAN: 
2024/10/06 11:56:04.5    CycleTime (ms)    = 200
2024/10/06 11:56:04.5    CycleCount        = 25
2024/10/06 11:56:04.5    ScansToAverage    = 20
2024/10/06 11:56:04.5    FinishTime (s)    = 5
2024/10/06 11:56:04.5    Temperature       = 30.0
2024/10/06 11:56:04.5    Lamp Power        = 33
2024/10/06 11:56:04.5    Spec PCB temps    = 42.6, 42.2, 42.4, 42.3, 42.1, 42.3, 41.3, 41.6
2024/10/06 11:56:04.5 
2024/10/06 11:56:04.6 GMC_SetPosZ
2024/10/06 11:56:04.6 Old State:12-ENGN_StateRunning_WaitGoingToSample New State:ENGN_StateRunning_GoingToSample
2024/10/06 11:56:04.6 Temp: 2024/10/06 11:56:04, 30.0000, 30.8000
2024/10/06 11:56:07.4 GMC_ServoHere
2024/10/06 11:56:07.6 GMC_SetPosXY
2024/10/06 11:56:09.3 GMC_SetPosZ
2024/10/06 11:56:15.2 Shaker current speed = 990 rpm, set speed = 1000
2024/10/06 11:56:15.3 Old State:13-cycle=1, Elapsed Time:    0.0,  Ideal Time:    0.0,  Delay time =   0.00  New State:ENGN_StateRunning_GoingToSampleComplete
2024/10/06 11:56:15.4 Old State:14-ENGN_StateRunning_GoingToSampleComplete New State:ENGN_StateRunning_WaitSampling
2024/10/06 11:56:15.4 Step started at: 11:56:04
2024/10/06 11:56:15.4 XYZ movement time  = 10762 ms + Scan start delay = 10703 ms
2024/10/06 11:56:15.5 Old State:15-ENGN_StateRunning_WaitSampling New State:ENGN_StateRunning_Sampling
2024/10/06 11:56:20.1 
2024/10/06 11:56:20.1 STOP SCAN: 
2024/10/06 11:56:20.1    CycleTime (ms)    = 200
2024/10/06 11:56:20.1    CurrentCycle      = 25
2024/10/06 11:56:20.1    RunTime (ms)      = 4957
2024/10/06 11:56:20.1    AverageCycle (ms) = 198.3
2024/10/06 11:56:20.1    Temperature       = 30.0
2024/10/06 11:56:20.1    DATA OVERRUN %    = 0.00
2024/10/06 11:56:20.1    Spec PCB temps    = 42.6, 42.1, 42.4, 42.2, 42.1, 42.3, 41.3, 41.6
2024/10/06 11:56:20.1 
2024/10/06 11:56:20.2 Old State:16-cycle=25, Elapsed Time:    5.0,  Ideal Time:    4.8,  Delay time =   0.04  New State:ENGN_StateRunning_SamplingComplete
2024/10/06 11:56:20.3 Old State:18-ENGN_StateRunning_SamplingComplete New State:ENGN_StateRunning_WaitNewStep
2024/10/06 11:56:20.4 Old State:5-ENGN_StateRunning_WaitNewStep New State:ENGN_StateRunning_StartNewStep
2024/10/06 11:56:20.4 Spectrometer EOS_B0010: AVRG=20.
2024/10/06 11:56:20.4 Spectrometer EOS_B0014: AVRG=20.
2024/10/06 11:56:20.4 Spectrometer EOS_B0011: AVRG=20.
2024/10/06 11:56:20.4 Spectrometer EOS_B0018: AVRG=20.
2024/10/06 11:56:20.4 Spectrometer EOS_B0012: AVRG=20.
2024/10/06 11:56:20.4 Spectrometer EOS_B0017: AVRG=20.
2024/10/06 11:56:20.4 Spectrometer EOS_B0013: AVRG=20.
2024/10/06 11:56:20.4 Spectrometer EOS_B0019: AVRG=20.
2024/10/06 11:56:20.4 StartShaker(1000)
2024/10/06 11:56:20.6 Old State:6-ENGN_StateRunning_StartNewStep New State:ENGN_StateRunning_WaitGoingToSample
2024/10/06 11:56:20.6 Sample96_Q(0, 0, 0)
2024/10/06 11:56:20.6 
2024/10/06 11:56:20.6 START SCAN: 
2024/10/06 11:56:20.6    CycleTime (ms)    = 200
2024/10/06 11:56:20.6    CycleCount        = 25
2024/10/06 11:56:20.6    ScansToAverage    = 20
2024/10/06 11:56:20.6    FinishTime (s)    = 5
2024/10/06 11:56:20.6    Temperature       = 30.0
2024/10/06 11:56:20.6    Lamp Power        = 33
2024/10/06 11:56:20.6    Spec PCB temps    = 42.6, 42.1, 42.4, 42.2, 42.1, 42.3, 41.3, 41.6
2024/10/06 11:56:20.6 
2024/10/06 11:56:20.6 GMC_SetPosZ
2024/10/06 11:56:20.7 Old State:12-ENGN_StateRunning_WaitGoingToSample New State:ENGN_StateRunning_GoingToSample
2024/10/06 11:56:20.7 Temp: 2024/10/06 11:56:20, 30.0000, 30.9000
2024/10/06 11:56:26.4 GMC_ServoHere
2024/10/06 11:56:26.5 GMC_SetPosXY
2024/10/06 11:56:28.2 GMC_SetPosZ
2024/10/06 11:56:31.3 Shaker current speed = 991 rpm, set speed = 1000
2024/10/06 11:56:31.4 Old State:13-cycle=1, Elapsed Time:    0.0,  Ideal Time:    0.0,  Delay time =   0.00  New State:ENGN_StateRunning_GoingToSampleComplete
2024/10/06 11:56:31.5 Old State:14-ENGN_StateRunning_GoingToSampleComplete New State:ENGN_StateRunning_WaitSampling
2024/10/06 11:56:31.5 Step started at: 11:56:20
2024/10/06 11:56:31.5 XYZ movement time  = 10756 ms + Scan start delay = 10689 ms
2024/10/06 11:56:31.6 Old State:15-ENGN_StateRunning_WaitSampling New State:ENGN_StateRunning_Sampling
2024/10/06 11:56:36.2 
2024/10/06 11:56:36.2 STOP SCAN: 
2024/10/06 11:56:36.2    CycleTime (ms)    = 200
2024/10/06 11:56:36.2    CurrentCycle      = 25
2024/10/06 11:56:36.2    RunTime (ms)      = 4958
2024/10/06 11:56:36.2    AverageCycle (ms) = 198.3
2024/10/06 11:56:36.2    Temperature       = 30.0
2024/10/06 11:56:36.2    DATA OVERRUN %    = 0.00
2024/10/06 11:56:36.2    Spec PCB temps    = 42.6, 42.1, 42.4, 42.2, 42.1, 42.3, 41.2, 41.6
2024/10/06 11:56:36.2 
2024/10/06 11:56:36.3 Old State:16-cycle=25, Elapsed Time:    5.0,  Ideal Time:    4.8,  Delay time =   0.04  New State:ENGN_StateRunning_SamplingComplete
2024/10/06 11:56:36.4 Old State:18-ENGN_StateRunning_SamplingComplete New State:ENGN_StateRunning_WaitNewStep
2024/10/06 11:56:36.6 Old State:5-ENGN_StateRunning_WaitNewStep New State:ENGN_StateRunning_StartNewStep
2024/10/06 11:56:36.6 Spectrometer EOS_B0010: AVRG=20.
2024/10/06 11:56:36.6 Spectrometer EOS_B0014: AVRG=20.
2024/10/06 11:56:36.6 Spectrometer EOS_B0011: AVRG=20.
2024/10/06 11:56:36.6 Spectrometer EOS_B0018: AVRG=20.
2024/10/06 11:56:36.6 Spectrometer EOS_B0012: AVRG=20.
2024/10/06 11:56:36.6 Spectrometer EOS_B0017: AVRG=20.
2024/10/06 11:56:36.6 Spectrometer EOS_B0013: AVRG=20.
2024/10/06 11:56:36.6 Spectrometer EOS_B0019: AVRG=20.
2024/10/06 11:56:36.6 StartShaker(1000)
2024/10/06 11:56:36.7 Old State:6-ENGN_StateRunning_StartNewStep New State:ENGN_StateRunning_WaitGoingToSample
2024/10/06 11:56:36.7 Sample96_Q(0, 0, 11)
2024/10/06 11:56:36.7 
2024/10/06 11:56:36.7 START SCAN: 
2024/10/06 11:56:36.7    CycleTime (ms)    = 200
2024/10/06 11:56:36.7    CycleCount        = 600
2024/10/06 11:56:36.7    ScansToAverage    = 20
2024/10/06 11:56:36.7    FinishTime (s)    = 120
2024/10/06 11:56:36.7    Temperature       = 30.0
2024/10/06 11:56:36.7    Lamp Power        = 33
2024/10/06 11:56:36.8    Spec PCB temps    = 42.6, 42.1, 42.4, 42.2, 42.1, 42.3, 41.2, 41.6
2024/10/06 11:56:36.8 
2024/10/06 11:56:36.8 Old State:12-ENGN_StateRunning_WaitGoingToSample New State:ENGN_StateRunning_GoingToSample
2024/10/06 11:56:36.8 GMC_SetPosZ
2024/10/06 11:56:36.9 Temp: 2024/10/06 11:56:36, 30.0000, 30.8000
2024/10/06 11:56:39.7 GMC_ServoHere
2024/10/06 11:56:39.9 GMC_SetPosXY
2024/10/06 11:56:41.7 GMC_SetPosZ
2024/10/06 11:56:48.0 Old State:13-ENGN_StateRunning_GoingToSample New State:ENGN_StateRunning_GoingToSampleComplete
2024/10/06 11:56:48.0 Shaker current speed = 990 rpm, set speed = 1000
2024/10/06 11:56:48.1 Old State:14-cycle=1, Elapsed Time:    0.0,  Ideal Time:    0.0,  Delay time =   0.00  New State:ENGN_StateRunning_WaitSampling
2024/10/06 11:56:48.1 Step started at: 11:56:36
2024/10/06 11:56:48.1 XYZ movement time  = 11183 ms + Scan start delay = 11197 ms
2024/10/06 11:56:48.2 Old State:15-ENGN_StateRunning_WaitSampling New State:ENGN_StateRunning_Sampling
2024/10/06 11:57:37.0 Temp: 2024/10/06 11:57:37, 30.0000, 30.9000
2024/10/06 11:57:49.3 
2024/10/06 11:57:49.3 STOP SCAN: 
2024/10/06 11:57:49.3    CycleTime (ms)    = 200
2024/10/06 11:57:49.3    CurrentCycle      = 307
2024/10/06 11:57:49.3    RunTime (ms)      = 61358
2024/10/06 11:57:49.3    AverageCycle (ms) = 199.9
2024/10/06 11:57:49.3    Temperature       = 30.0
2024/10/06 11:57:49.3    DATA OVERRUN %    = 0.00
2024/10/06 11:57:49.3    Spec PCB temps    = 42.6, 42.1, 42.4, 42.3, 42.1, 42.3, 41.3, 41.6
2024/10/06 11:57:49.3 
2024/10/06 11:57:49.3 Old State:16-cycle=307, Elapsed Time:   61.4,  Ideal Time:   61.2,  Delay time =   0.04  New State:ENGN_StateRunning_SamplingSkipped
2024/10/06 11:57:49.5 Old State:17-ENGN_StateRunning_SamplingSkipped New State:ENGN_StateRunning_WaitEjecting
2024/10/06 11:57:49.5 EJECT: To Tray, position=3,0
2024/10/06 11:57:49.5    EjectOffset = 10.0
2024/10/06 11:57:49.5 GMC_SetPosZ
2024/10/06 11:57:49.6 Old State:19-ENGN_StateRunning_WaitEjecting New State:ENGN_StateRunning_Ejecting
2024/10/06 11:57:55.6 GMC_ServoHere
2024/10/06 11:57:55.7 GMC_SetPosXY
2024/10/06 11:57:58.0 GMC_SetPosZ
2024/10/06 11:58:02.1 GMC_Eject
2024/10/06 11:58:02.1 EjectDone => EjectEject
2024/10/06 11:58:02.1 SetEjectorPosn(0)
2024/10/06 11:58:05.3 GMC_HomeZ
2024/10/06 11:58:05.3 HomeDevice[0005]
2024/10/06 11:58:10.8 GMC_SetPosZ
2024/10/06 11:58:11.1 GMC_ServoHere
2024/10/06 11:58:11.3 GMC_SetPosZ
2024/10/06 11:58:11.5 GMC_ServoHere
2024/10/06 11:58:11.7 GMC_SetPosXY
2024/10/06 11:58:13.9 GMC_SetPosZ
2024/10/06 11:58:14.2 Old State:20-ENGN_StateRunning_Ejecting New State:ENGN_StateRunning_EjectingComplete
2024/10/06 11:58:14.3 Old State:21-ENGN_StateRunning_EjectingComplete New State:ENGN_StateRunning_Finished
2024/10/06 11:58:14.3 StopShaker
2024/10/06 11:58:14.5 Old State:22-ENGN_StateRunning_Finished New State:ENGN_State_SystemReady
2024/10/06 11:58:14.5 Temp: 2024/10/06 11:58:14, 30.0000, 30.8000
2024/10/06 11:58:14.5 Temperature monitor DISABLE
2024/10/06 11:58:14.5 
2024/10/06 11:58:14.5 ASSAY SUMMARY:
2024/10/06 11:58:14.5 ==============
2024/10/06 11:58:14.5   Step #   Duration   Cycles  Overrun %
2024/10/06 11:58:14.5        1      85     426    0.00
2024/10/06 11:58:14.5        2    1172    5865    0.00
2024/10/06 11:58:14.5        3     348    1743    0.00
2024/10/06 11:58:14.5        4    1377    6885    0.00
2024/10/06 11:58:14.5        5     507    2537    0.00
2024/10/06 11:58:14.5        6       4      25    0.00
2024/10/06 11:58:14.5        7       4      25    0.00
2024/10/06 11:58:14.5        8       4      25    0.00
2024/10/06 11:58:14.5        9       4      25    0.00
2024/10/06 11:58:14.5       10       4      25    0.00
2024/10/06 11:58:14.5       11       4      25    0.00
2024/10/06 11:58:14.5       12      61     307    0.00
2024/10/06 11:58:14.5 -------------------------------------------
2024/10/06 11:58:14.5    Total    3582   17913    0.00
2024/10/06 11:58:14.5 Temperature monitor DISABLE
2024/10/06 11:58:14.7 DFIO: Start writing C:\DATA\wangT\cb2-h1\Experiment_1\241006_001.frd
2024/10/06 11:58:14.7 DFIO: Finished writing C:\DATA\wangT\cb2-h1\Experiment_1\241006_001.frd
2024/10/06 11:58:14.7 DFIO: Start writing C:\DATA\wangT\cb2-h1\Experiment_1\241006_002.frd
2024/10/06 11:58:14.8 DFIO: Finished writing C:\DATA\wangT\cb2-h1\Experiment_1\241006_002.frd
2024/10/06 11:58:14.8 DFIO: Start writing C:\DATA\wangT\cb2-h1\Experiment_1\241006_003.frd
2024/10/06 11:58:14.8 DFIO: Finished writing C:\DATA\wangT\cb2-h1\Experiment_1\241006_003.frd
2024/10/06 11:58:14.8 DFIO: Start writing C:\DATA\wangT\cb2-h1\Experiment_1\241006_004.frd
2024/10/06 11:58:14.8 DFIO: Finished writing C:\DATA\wangT\cb2-h1\Experiment_1\241006_004.frd
2024/10/06 11:58:14.8 DFIO: Start writing C:\DATA\wangT\cb2-h1\Experiment_1\241006_005.frd
2024/10/06 11:58:14.8 DFIO: Finished writing C:\DATA\wangT\cb2-h1\Experiment_1\241006_005.frd
2024/10/06 11:58:14.8 DFIO: Start writing C:\DATA\wangT\cb2-h1\Experiment_1\241006_006.frd
2024/10/06 11:58:14.8 DFIO: Finished writing C:\DATA\wangT\cb2-h1\Experiment_1\241006_006.frd
2024/10/06 11:58:14.8 DFIO: Start writing C:\DATA\wangT\cb2-h1\Experiment_1\241006_007.frd
2024/10/06 11:58:14.8 DFIO: Finished writing C:\DATA\wangT\cb2-h1\Experiment_1\241006_007.frd
2024/10/06 11:58:14.8 DFIO: Start writing C:\DATA\wangT\cb2-h1\Experiment_1\241006_008.frd
2024/10/06 11:58:14.9 DFIO: Finished writing C:\DATA\wangT\cb2-h1\Experiment_1\241006_008.frd
2024/10/06 11:58:14.9 DFIO: Finished writing C:\DATA\wangT\cb2-h1\Experiment_1\241006_Manifest.fmx
2024/10/06 12:00:04.1 <I Name="ExperimentName" O="Experiment_15" N="Experiment_1" />
2024/10/06 12:00:04.1 Assay steps step 2 added: Assay 1, Head 0, Reuse FALSE, Name Loading, Plate 1, Sensor 107485336, Sample A2, Comment 
2024/10/06 12:00:04.1 Assay steps step 3 added: Assay 1, Head 0, Reuse FALSE, Name Baseline, Plate 1, Sensor 107485336, Sample A3, Comment 
2024/10/06 12:00:04.1 Assay steps step 4 added: Assay 1, Head 0, Reuse FALSE, Name Association, Plate 1, Sensor 107485336, Sample A9, Comment 
2024/10/06 12:00:04.1 Assay steps step 5 added: Assay 1, Head 0, Reuse FALSE, Name Dissociation, Plate 1, Sensor 107485336, Sample A3, Comment 
2024/10/06 12:00:04.2 SetHeaterTemperature 30.0
2024/10/06 12:00:04.2 Temperature monitor ENABLE
2024/10/06 12:00:04.2 Set Heater[65535] @ 30.000000[C]
2024/10/06 12:00:04.3 Temperature monitor ENABLE
2024/10/06 12:00:04.3 Temp: 2024/10/06 12:00:04, 28.1000, 30.8000
2024/10/06 12:00:04.3 bShakeWhileWaiting=1, nShakerRPM=1000
2024/10/06 12:00:04.4 DELAYED START: Waiting for 600 s
2024/10/06 12:00:04.4 Old State:4-ENGN_State_SystemReady New State:ENGN_State_ControllerBusy
2024/10/06 12:00:04.5 GMC_SetPosZ
2024/10/06 12:00:04.7 GMC_ServoHere
2024/10/06 12:00:04.8 GMC_SetPosXY
2024/10/06 12:00:05.0 GMC_SetPosZ
2024/10/06 12:00:05.3 Old State:29-ENGN_State_ControllerBusy New State:ENGN_State_ControllerDone
2024/10/06 12:00:05.4 StartShaker(1000)
2024/10/06 12:00:05.4 Old State:30-ENGN_State_ControllerDone New State:ENGN_State_SystemReady
2024/10/06 12:00:12.8 Spectrometer EOS_B0010: AVRG=20.
2024/10/06 12:00:12.8 Spectrometer EOS_B0014: AVRG=20.
2024/10/06 12:00:12.8 Spectrometer EOS_B0011: AVRG=20.
2024/10/06 12:00:12.8 Spectrometer EOS_B0018: AVRG=20.
2024/10/06 12:00:12.8 Spectrometer EOS_B0012: AVRG=20.
2024/10/06 12:00:12.8 Spectrometer EOS_B0017: AVRG=20.
2024/10/06 12:00:12.8 Spectrometer EOS_B0013: AVRG=20.
2024/10/06 12:00:12.8 Spectrometer EOS_B0019: AVRG=20.
2024/10/06 12:00:12.9 Starting new assay
2024/10/06 12:00:13.1 Old State:4-ENGN_State_SystemReady New State:ENGN_StateRunning_StartNewStep
2024/10/06 12:00:13.1 Plate 1 temperature = 30 C
2024/10/06 12:00:13.1 Spectrometer EOS_B0010: AVRG=20.
2024/10/06 12:00:13.1 Spectrometer EOS_B0014: AVRG=20.
2024/10/06 12:00:13.1 Spectrometer EOS_B0011: AVRG=20.
2024/10/06 12:00:13.1 Spectrometer EOS_B0018: AVRG=20.
2024/10/06 12:00:13.1 Spectrometer EOS_B0012: AVRG=20.
2024/10/06 12:00:13.1 Spectrometer EOS_B0017: AVRG=20.
2024/10/06 12:00:13.1 Spectrometer EOS_B0013: AVRG=20.
2024/10/06 12:00:13.1 Spectrometer EOS_B0019: AVRG=20.
2024/10/06 12:00:13.3 Old State:6-ENGN_StateRunning_StartNewStep New State:ENGN_StateRunning_WaitPickingSensors
2024/10/06 12:00:13.3 Pick(0, 3)
2024/10/06 12:00:13.3 GMC_SetPosZ
2024/10/06 12:00:13.4 Old State:7-ENGN_StateRunning_WaitPickingSensors New State:ENGN_StateRunning_PickingSensors
2024/10/06 12:00:13.4 Temp: 2024/10/06 12:00:13, 29.5000, 30.8000
2024/10/06 12:00:13.5 GMC_ServoHere
2024/10/06 12:00:13.7 GMC_SetPosXY
2024/10/06 12:00:15.9 GMC_SetPosZ
2024/10/06 12:00:21.3 GMC_SetPosZ
2024/10/06 12:00:21.8 Old State:8-ENGN_StateRunning_PickingSensors New State:ENGN_StateRunning_CheckingSensors
2024/10/06 12:00:21.8 Spectrometer EOS_B0010: AVRG=20.
2024/10/06 12:00:21.8 Spectrometer EOS_B0014: AVRG=20.
2024/10/06 12:00:21.8 Spectrometer EOS_B0011: AVRG=20.
2024/10/06 12:00:21.8 Spectrometer EOS_B0018: AVRG=20.
2024/10/06 12:00:21.8 Spectrometer EOS_B0012: AVRG=20.
2024/10/06 12:00:21.8 Spectrometer EOS_B0017: AVRG=20.
2024/10/06 12:00:21.8 Spectrometer EOS_B0013: AVRG=20.
2024/10/06 12:00:21.8 Spectrometer EOS_B0019: AVRG=20.
2024/10/06 12:00:22.0 
2024/10/06 12:00:22.0 Detect Sensors
2024/10/06 12:00:22.0 ==============
2024/10/06 12:00:22.0 1	YES		0.0	6919.0
2024/10/06 12:00:22.0 2	YES		0.0	7595.7
2024/10/06 12:00:22.0 3	YES		0.0	7081.0
2024/10/06 12:00:22.0 4	YES		0.0	7267.5
2024/10/06 12:00:22.0 5	YES		0.0	6460.8
2024/10/06 12:00:22.0 6	YES		0.0	5655.6
2024/10/06 12:00:22.0 7	YES		0.0	7005.1
2024/10/06 12:00:22.0 8	YES		0.0	5443.0
2024/10/06 12:00:22.0 
2024/10/06 12:00:22.0 Spectrometer EOS_B0010: AVRG=20.
2024/10/06 12:00:22.0 Spectrometer EOS_B0014: AVRG=20.
2024/10/06 12:00:22.0 Spectrometer EOS_B0011: AVRG=20.
2024/10/06 12:00:22.0 Spectrometer EOS_B0018: AVRG=20.
2024/10/06 12:00:22.0 Spectrometer EOS_B0012: AVRG=20.
2024/10/06 12:00:22.0 Spectrometer EOS_B0017: AVRG=20.
2024/10/06 12:00:22.0 Spectrometer EOS_B0013: AVRG=20.
2024/10/06 12:00:22.0 Spectrometer EOS_B0019: AVRG=20.
2024/10/06 12:00:22.0 Spectrometer EOS_B0010: AVRG=20.
2024/10/06 12:00:22.0 Spectrometer EOS_B0014: AVRG=20.
2024/10/06 12:00:22.0 Spectrometer EOS_B0011: AVRG=20.
2024/10/06 12:00:22.0 Spectrometer EOS_B0018: AVRG=20.
2024/10/06 12:00:22.0 Spectrometer EOS_B0012: AVRG=20.
2024/10/06 12:00:22.0 Spectrometer EOS_B0017: AVRG=20.
2024/10/06 12:00:22.0 Spectrometer EOS_B0013: AVRG=20.
2024/10/06 12:00:22.0 Spectrometer EOS_B0019: AVRG=20.
2024/10/06 12:00:22.2 CH1: Correction Factor = 1.80548
2024/10/06 12:00:22.2 Spectrometer EOS_B0010: AVRG=20.
2024/10/06 12:00:22.2 CH2: Correction Factor = 1.68756
2024/10/06 12:00:22.2 Spectrometer EOS_B0014: AVRG=20.
2024/10/06 12:00:22.2 CH3: Correction Factor = 1.77771
2024/10/06 12:00:22.2 Spectrometer EOS_B0011: AVRG=20.
2024/10/06 12:00:22.2 CH4: Correction Factor = 1.75781
2024/10/06 12:00:22.2 Spectrometer EOS_B0018: AVRG=20.
2024/10/06 12:00:22.2 CH5: Correction Factor = 2.02154
2024/10/06 12:00:22.2 Spectrometer EOS_B0012: AVRG=20.
2024/10/06 12:00:22.2 CH6: Correction Factor = 2.25151
2024/10/06 12:00:22.2 Spectrometer EOS_B0017: AVRG=20.
2024/10/06 12:00:22.2 CH7: Correction Factor = 1.75163
2024/10/06 12:00:22.2 Spectrometer EOS_B0013: AVRG=20.
2024/10/06 12:00:22.2 CH8: Correction Factor = 2.26573
2024/10/06 12:00:22.2 Spectrometer EOS_B0019: AVRG=20.
2024/10/06 12:00:22.3 CH1: Correction Factor = 1.09175
2024/10/06 12:00:22.3 Spectrometer EOS_B0010: AVRG=20.
2024/10/06 12:00:22.3 CH2: Correction Factor = 1.0837
2024/10/06 12:00:22.3 Spectrometer EOS_B0014: AVRG=20.
2024/10/06 12:00:22.3 CH3: Correction Factor = 1.08983
2024/10/06 12:00:22.3 Spectrometer EOS_B0011: AVRG=20.
2024/10/06 12:00:22.3 CH4: Correction Factor = 1.08955
2024/10/06 12:00:22.3 Spectrometer EOS_B0018: AVRG=20.
2024/10/06 12:00:22.3 CH5: Correction Factor = 1.11032
2024/10/06 12:00:22.3 Spectrometer EOS_B0012: AVRG=20.
2024/10/06 12:00:22.3 CH6: Correction Factor = 1.11957
2024/10/06 12:00:22.3 Spectrometer EOS_B0017: AVRG=20.
2024/10/06 12:00:22.3 CH7: Correction Factor = 1.08911
2024/10/06 12:00:22.3 Spectrometer EOS_B0013: AVRG=20.
2024/10/06 12:00:22.3 CH8: Correction Factor = 1.12099
2024/10/06 12:00:22.3 Spectrometer EOS_B0019: AVRG=20.
2024/10/06 12:00:22.5 CH1: Correction Factor = 1.01979
2024/10/06 12:00:22.5 Spectrometer EOS_B0010: AVRG=20.
2024/10/06 12:00:22.5 CH2: Correction Factor = 1.01693
2024/10/06 12:00:22.5 Spectrometer EOS_B0014: AVRG=20.
2024/10/06 12:00:22.5 CH3: Correction Factor = 1.01701
2024/10/06 12:00:22.5 Spectrometer EOS_B0011: AVRG=20.
2024/10/06 12:00:22.5 CH4: Correction Factor = 1.01591
2024/10/06 12:00:22.5 Spectrometer EOS_B0018: AVRG=20.
2024/10/06 12:00:22.5 CH5: Correction Factor = 1.01795
2024/10/06 12:00:22.5 Spectrometer EOS_B0012: AVRG=20.
2024/10/06 12:00:22.5 CH6: Correction Factor = 1.02122
2024/10/06 12:00:22.5 Spectrometer EOS_B0017: AVRG=20.
2024/10/06 12:00:22.5 CH7: Correction Factor = 1.01528
2024/10/06 12:00:22.5 Spectrometer EOS_B0013: AVRG=20.
2024/10/06 12:00:22.5 CH8: Correction Factor = 1.02289
2024/10/06 12:00:22.5 Spectrometer EOS_B0019: AVRG=20.
2024/10/06 12:00:22.7 CH1: Correction Factor = 1.00362
2024/10/06 12:00:22.7 Spectrometer EOS_B0010: AVRG=20.
2024/10/06 12:00:22.7 CH2: Correction Factor = 1.00428
2024/10/06 12:00:22.7 Spectrometer EOS_B0014: AVRG=20.
2024/10/06 12:00:22.7 CH3: Correction Factor = 1.00475
2024/10/06 12:00:22.7 Spectrometer EOS_B0011: AVRG=20.
2024/10/06 12:00:22.7 CH4: Correction Factor = 1.00358
2024/10/06 12:00:22.7 Spectrometer EOS_B0018: AVRG=20.
2024/10/06 12:00:22.7 CH5: Correction Factor = 1.00391
2024/10/06 12:00:22.7 Spectrometer EOS_B0012: AVRG=20.
2024/10/06 12:00:22.7 CH6: Correction Factor = 1.00555
2024/10/06 12:00:22.7 Spectrometer EOS_B0017: AVRG=20.
2024/10/06 12:00:22.7 CH7: Correction Factor = 1.00267
2024/10/06 12:00:22.7 Spectrometer EOS_B0013: AVRG=20.
2024/10/06 12:00:22.7 CH8: Correction Factor = 1.00415
2024/10/06 12:00:22.7 Spectrometer EOS_B0019: AVRG=20.
2024/10/06 12:00:22.8 CH1: Correction Factor = 0.999694
2024/10/06 12:00:22.8 Spectrometer EOS_B0010: AVRG=20.
2024/10/06 12:00:22.8 CH2: Correction Factor = 1.00007
2024/10/06 12:00:22.8 Spectrometer EOS_B0014: AVRG=20.
2024/10/06 12:00:22.8 CH3: Correction Factor = 1.00095
2024/10/06 12:00:22.8 Spectrometer EOS_B0011: AVRG=20.
2024/10/06 12:00:22.8 CH4: Correction Factor = 1.00333
2024/10/06 12:00:22.8 Spectrometer EOS_B0018: AVRG=20.
2024/10/06 12:00:22.8 CH5: Correction Factor = 1.00405
2024/10/06 12:00:22.8 Spectrometer EOS_B0012: AVRG=20.
2024/10/06 12:00:22.8 CH6: Correction Factor = 0.999251
2024/10/06 12:00:22.8 Spectrometer EOS_B0017: AVRG=20.
2024/10/06 12:00:22.8 CH7: Correction Factor = 1.00281
2024/10/06 12:00:22.8 Spectrometer EOS_B0013: AVRG=20.
2024/10/06 12:00:22.8 CH8: Correction Factor = 1.00109
2024/10/06 12:00:22.8 Spectrometer EOS_B0019: AVRG=20.
2024/10/06 12:00:23.0 CH1: Correction Factor = 0.999781
2024/10/06 12:00:23.0 Spectrometer EOS_B0010: AVRG=20.
2024/10/06 12:00:23.0 CH2: Correction Factor = 0.999989
2024/10/06 12:00:23.0 Spectrometer EOS_B0014: AVRG=20.
2024/10/06 12:00:23.0 CH3: Correction Factor = 1.00071
2024/10/06 12:00:23.0 Spectrometer EOS_B0011: AVRG=20.
2024/10/06 12:00:23.0 CH4: Correction Factor = 0.99932
2024/10/06 12:00:23.0 Spectrometer EOS_B0018: AVRG=20.
2024/10/06 12:00:23.0 CH5: Correction Factor = 1.00051
2024/10/06 12:00:23.0 Spectrometer EOS_B0012: AVRG=20.
2024/10/06 12:00:23.0 CH6: Correction Factor = 0.999212
2024/10/06 12:00:23.0 Spectrometer EOS_B0017: AVRG=20.
2024/10/06 12:00:23.0 CH7: Correction Factor = 0.998679
2024/10/06 12:00:23.0 Spectrometer EOS_B0013: AVRG=20.
2024/10/06 12:00:23.0 CH8: Correction Factor = 1.00108
2024/10/06 12:00:23.0 Spectrometer EOS_B0019: AVRG=20.
2024/10/06 12:00:23.0 Sensor 1: Integration Time = 2.02 ms
2024/10/06 12:00:23.0 Sensor 2: Integration Time = 1.87 ms
2024/10/06 12:00:23.0 Sensor 3: Integration Time = 1.98 ms
2024/10/06 12:00:23.0 Sensor 4: Integration Time = 1.96 ms
2024/10/06 12:00:23.0 Sensor 5: Integration Time = 2.30 ms
2024/10/06 12:00:23.0 Sensor 6: Integration Time = 2.58 ms
2024/10/06 12:00:23.0 Sensor 7: Integration Time = 1.94 ms
2024/10/06 12:00:23.0 Sensor 8: Integration Time = 2.61 ms
2024/10/06 12:00:23.0 WaitControllerIdle(30000)
2024/10/06 12:00:23.1 GMC_HomeZ
2024/10/06 12:00:23.1 HomeDevice[0005]
2024/10/06 12:00:29.9 GMC_SetPosZ
2024/10/06 12:00:30.2 GMC_ServoHere
2024/10/06 12:00:30.5 Old State:9-ENGN_StateRunning_CheckingSensors New State:ENGN_StateRunning_PickingSensorsComplete
2024/10/06 12:00:30.5 StartShaker(1000)
2024/10/06 12:00:30.5 Integration Time: 2.02,1.87,1.98,1.96,2.30,2.58,1.94,2.61,
2024/10/06 12:00:30.6 Old State:10-ENGN_StateRunning_PickingSensorsComplete New State:ENGN_StateRunning_WaitGoingToSample
2024/10/06 12:00:30.6 Sample96_Q(0, 0, 11)
2024/10/06 12:00:30.7 
2024/10/06 12:00:30.7 START SCAN: 
2024/10/06 12:00:30.7    CycleTime (ms)    = 200
2024/10/06 12:00:30.7    CycleCount        = 600
2024/10/06 12:00:30.7    ScansToAverage    = 20
2024/10/06 12:00:30.7    FinishTime (s)    = 120
2024/10/06 12:00:30.7    Temperature       = 29.9
2024/10/06 12:00:30.7    Lamp Power        = 33
2024/10/06 12:00:30.7    Spec PCB temps    = 42.6, 42.1, 42.4, 42.2, 42.1, 42.3, 41.3, 41.6
2024/10/06 12:00:30.7 
2024/10/06 12:00:30.7 Plate 1 temperature = 30 C
2024/10/06 12:00:30.7 Pickups: 148, Warn: 90, Error: 100
2024/10/06 12:00:30.7 GMC_SetPosZ
2024/10/06 12:00:30.8 Old State:12-ENGN_StateRunning_WaitGoingToSample New State:ENGN_StateRunning_GoingToSample
2024/10/06 12:00:30.9 GMC_ServoHere
2024/10/06 12:00:31.1 GMC_SetPosXY
2024/10/06 12:00:33.2 GMC_SetPosZ
2024/10/06 12:00:39.4 Old State:13-cycle=1, Elapsed Time:    0.0,  Ideal Time:    0.0,  Delay time =   0.00  New State:ENGN_StateRunning_GoingToSampleComplete
2024/10/06 12:00:39.5 Old State:14-ENGN_StateRunning_GoingToSampleComplete New State:ENGN_StateRunning_WaitSampling
2024/10/06 12:00:39.5 Step started at: 12:00:30
2024/10/06 12:00:39.5 XYZ movement time  = 8667 ms + Scan start delay = 8605 ms
2024/10/06 12:00:39.6 Old State:15-ENGN_StateRunning_WaitSampling New State:ENGN_StateRunning_Sampling
2024/10/06 12:00:40.6 Shaker current speed = 988 rpm, set speed = 1000
2024/10/06 12:01:13.6 Temp: 2024/10/06 12:01:13, 30.0000, 30.8000
2024/10/06 12:01:35.6 Terminated by user
2024/10/06 12:01:35.6 StopDevice[0006]
2024/10/06 12:01:35.6 StopShaker
2024/10/06 12:01:35.7 
2024/10/06 12:01:35.7 STOP SCAN: 
2024/10/06 12:01:35.7    CycleTime (ms)    = 200
2024/10/06 12:01:35.7    CurrentCycle      = 282
2024/10/06 12:01:35.7    RunTime (ms)      = 56400
2024/10/06 12:01:35.7    AverageCycle (ms) = 200.0
2024/10/06 12:01:35.7    Temperature       = 30.0
2024/10/06 12:01:35.7    DATA OVERRUN %    = 0.00
2024/10/06 12:01:35.7    Spec PCB temps    = 42.6, 42.1, 42.4, 42.2, 42.0, 42.3, 41.2, 41.6
2024/10/06 12:01:35.7 
2024/10/06 12:01:35.7 Assay aborted
2024/10/06 12:01:35.7 Temperature monitor DISABLE
2024/10/06 12:01:35.7 
2024/10/06 12:01:35.7 ASSAY SUMMARY:
2024/10/06 12:01:35.7 ==============
2024/10/06 12:01:35.7   Step #   Duration   Cycles  Overrun %
2024/10/06 12:01:35.7        1      56     282    0.00
2024/10/06 12:01:35.7 -------------------------------------------
2024/10/06 12:01:35.7    Total      56     282    0.00
2024/10/06 12:01:35.7 Temperature monitor DISABLE
2024/10/06 12:01:35.7 Old State:16-cycle=282, Elapsed Time:   56.4,  Ideal Time:   56.4,  Delay time =   0.04  New State:ENGN_State_AssayAborting
2024/10/06 12:01:35.7 StopShaker
2024/10/06 12:01:35.7 EJECT: To Tray, position=3,0
2024/10/06 12:01:35.7    EjectOffset = 10.0
2024/10/06 12:01:35.8 DFIO: Start writing C:\DATA\wangT\cb2-h9\Experiment_1\241006_001.frd
2024/10/06 12:01:35.8 DFIO: Finished writing C:\DATA\wangT\cb2-h9\Experiment_1\241006_001.frd
2024/10/06 12:01:35.8 DFIO: Start writing C:\DATA\wangT\cb2-h9\Experiment_1\241006_002.frd
2024/10/06 12:01:35.8 DFIO: Finished writing C:\DATA\wangT\cb2-h9\Experiment_1\241006_002.frd
2024/10/06 12:01:35.8 DFIO: Start writing C:\DATA\wangT\cb2-h9\Experiment_1\241006_003.frd
2024/10/06 12:01:35.8 DFIO: Finished writing C:\DATA\wangT\cb2-h9\Experiment_1\241006_003.frd
2024/10/06 12:01:35.8 DFIO: Start writing C:\DATA\wangT\cb2-h9\Experiment_1\241006_004.frd
2024/10/06 12:01:35.8 DFIO: Finished writing C:\DATA\wangT\cb2-h9\Experiment_1\241006_004.frd
2024/10/06 12:01:35.8 DFIO: Start writing C:\DATA\wangT\cb2-h9\Experiment_1\241006_005.frd
2024/10/06 12:01:35.8 DFIO: Finished writing C:\DATA\wangT\cb2-h9\Experiment_1\241006_005.frd
2024/10/06 12:01:35.8 DFIO: Start writing C:\DATA\wangT\cb2-h9\Experiment_1\241006_006.frd
2024/10/06 12:01:35.8 DFIO: Finished writing C:\DATA\wangT\cb2-h9\Experiment_1\241006_006.frd
2024/10/06 12:01:35.8 DFIO: Start writing C:\DATA\wangT\cb2-h9\Experiment_1\241006_007.frd
2024/10/06 12:01:35.8 DFIO: Finished writing C:\DATA\wangT\cb2-h9\Experiment_1\241006_007.frd
2024/10/06 12:01:35.8 DFIO: Start writing C:\DATA\wangT\cb2-h9\Experiment_1\241006_008.frd
2024/10/06 12:01:35.8 DFIO: Finished writing C:\DATA\wangT\cb2-h9\Experiment_1\241006_008.frd
2024/10/06 12:01:35.8 DFIO: Finished writing C:\DATA\wangT\cb2-h9\Experiment_1\241006_Manifest.fmx
2024/10/06 12:01:35.8 GMC_SetPosZ
2024/10/06 12:01:41.9 GMC_ServoHere
2024/10/06 12:01:42.1 GMC_SetPosXY
2024/10/06 12:01:44.3 GMC_SetPosZ
2024/10/06 12:01:48.4 GMC_Eject
2024/10/06 12:01:48.4 EjectDone => EjectEject
2024/10/06 12:01:48.4 SetEjectorPosn(0)
2024/10/06 12:01:51.5 GMC_HomeZ
2024/10/06 12:01:51.5 HomeDevice[0005]
2024/10/06 12:01:57.1 GMC_SetPosZ
2024/10/06 12:01:57.4 GMC_ServoHere
2024/10/06 12:01:57.6 GMC_SetPosZ
2024/10/06 12:01:57.8 GMC_ServoHere
2024/10/06 12:01:57.9 GMC_SetPosXY
2024/10/06 12:02:00.2 GMC_SetPosZ
2024/10/06 12:02:00.5 Old State:26-ENGN_State_AssayAborting New State:ENGN_State_AssayAborted
2024/10/06 12:02:00.5 StopShaker
2024/10/06 12:02:01.0 
2024/10/06 12:02:01.0 
2024/10/06 12:02:01.0 ** Initializing Instrument **
2024/10/06 12:02:01.0 Old State:27-ENGN_State_AssayAborted New State:ENGN_State_WaitInitialize
2024/10/06 12:02:01.0 StopDevice[0006]
2024/10/06 12:02:01.3 Opening instrument: Octet RED96e
2024/10/06 12:02:03.5 ReadInfo()
2024/10/06 12:02:04.0 Serial = FB-90287
2024/10/06 12:02:04.0 GALIL: XY steps/mm = 251.969, Z steps/mm = 1259.84
2024/10/06 12:02:04.8 GetSamplePos1_1 = (4.2696,-107.334,-21.645)
2024/10/06 12:02:04.8 GetSamplePos1_9 = (4.2696,-37.2659,-39.1223)
2024/10/06 12:02:04.8 m_dPickRowSpacingMM = 9
2024/10/06 12:02:04.8 m_dPickColSpacingMM = -9
2024/10/06 12:02:04.8 m_ySample1RowSpacingMM = 8.75846
2024/10/06 12:02:04.8 m_zSample1RowSpacingMM = -2.18466
2024/10/06 12:02:04.8 m_ySample2RowSpacingMM = 9
2024/10/06 12:02:04.8 m_zSample2RowSpacingMM = 0
2024/10/06 12:02:04.8 
2024/10/06 12:02:04.8 gmcController polling at 6.7 Hz
2024/10/06 12:02:04.8 
2024/10/06 12:02:04.8 Galil Controller - Program Version: 4301
2024/10/06 12:02:04.8 
2024/10/06 12:02:04.8 Opened Octet RED96e with firmware 1.0.0.0, API 1.5
2024/10/06 12:02:04.8 
2024/10/06 12:02:04.8 Set Lamp[65535]=on
2024/10/06 12:02:04.8 Set Lamp[65535]=on
2024/10/06 12:02:04.8 Set Heater[65535] @ 30.000000[C]
2024/10/06 12:02:04.9 Looking for 8 devices with timeout of 60000 ms
2024/10/06 12:02:04.9 Found 8 devices in 0 ms
2024/10/06 12:02:04.9 Couldn't open spectrometer factory for type 'SPEC_TYPE_OCEANOPTICS'
2024/10/06 12:02:04.9 EOS EOS_B0014 API = 0x0100
2024/10/06 12:02:04.9 EOS EOS_B0019 API = 0x0100
2024/10/06 12:02:04.9 EOS EOS_B0012 API = 0x0100
2024/10/06 12:02:04.9 EOS EOS_B0018 API = 0x0100
2024/10/06 12:02:04.9 EOS EOS_B0010 API = 0x0100
2024/10/06 12:02:04.9 EOS EOS_B0013 API = 0x0100
2024/10/06 12:02:04.9 EOS EOS_B0017 API = 0x0100
2024/10/06 12:02:04.9 EOS EOS_B0011 API = 0x0100
2024/10/06 12:02:04.9 EOS EOS_B0010 API = 0x0100
2024/10/06 12:02:04.9 EOS EOS_B0014 API = 0x0100
2024/10/06 12:02:04.9 EOS EOS_B0011 API = 0x0100
2024/10/06 12:02:04.9 EOS EOS_B0018 API = 0x0100
2024/10/06 12:02:04.9 EOS EOS_B0012 API = 0x0100
2024/10/06 12:02:04.9 EOS EOS_B0017 API = 0x0100
2024/10/06 12:02:04.9 EOS EOS_B0013 API = 0x0100
2024/10/06 12:02:04.9 EOS EOS_B0019 API = 0x0100
2024/10/06 12:02:04.9 
2024/10/06 12:02:04.9 Calibration coefficients for EOS_B0010
2024/10/06 12:02:04.9 C0 = 5.724263e+02  C1 = 1.047210e-01  C2 = -4.525783e-06  C3 = -1.311609e-10  
2024/10/06 12:02:04.9 
2024/10/06 12:02:04.9 Linearity correction coefficients:
2024/10/06 12:02:04.9 L0 = 9.770590e-01 L1 = 1.598670e-06 L2 = 4.803710e-12 L3 = -5.086290e-15 
2024/10/06 12:02:04.9 L4 = 2.741280e-19 L5 = -6.802670e-24 L6 = 8.120710e-29 L7 = -3.786440e-34 
2024/10/06 12:02:04.9 
2024/10/06 12:02:04.9 Linearity correction order: 7
2024/10/06 12:02:04.9 PCA Serial number: 06 000 1758
2024/10/06 12:02:04.9 Stray light const: 0.000000e+00
2024/10/06 12:02:04.9 Configuration info: TS4 0
2024/10/06 12:02:04.9 Scale factor: 1.023984
2024/10/06 12:02:04.9 
2024/10/06 12:02:04.9 Calibration coefficients for EOS_B0014
2024/10/06 12:02:04.9 C0 = 5.724263e+02  C1 = 1.047210e-01  C2 = -4.525783e-06  C3 = -1.311609e-10  
2024/10/06 12:02:04.9 
2024/10/06 12:02:04.9 Linearity correction coefficients:
2024/10/06 12:02:04.9 L0 = 9.770590e-01 L1 = 1.598670e-06 L2 = 4.803710e-12 L3 = -5.086290e-15 
2024/10/06 12:02:04.9 L4 = 2.741280e-19 L5 = -6.802670e-24 L6 = 8.120710e-29 L7 = -3.786440e-34 
2024/10/06 12:02:04.9 
2024/10/06 12:02:04.9 Linearity correction order: 7
2024/10/06 12:02:04.9 PCA Serial number: 06 000 1535
2024/10/06 12:02:04.9 Stray light const: 0.000000e+00
2024/10/06 12:02:04.9 Configuration info: TS4 0
2024/10/06 12:02:04.9 Scale factor: 1.023984
2024/10/06 12:02:04.9 
2024/10/06 12:02:04.9 Calibration coefficients for EOS_B0011
2024/10/06 12:02:04.9 C0 = 5.724263e+02  C1 = 1.047210e-01  C2 = -4.525783e-06  C3 = -1.311609e-10  
2024/10/06 12:02:04.9 
2024/10/06 12:02:04.9 Linearity correction coefficients:
2024/10/06 12:02:04.9 L0 = 9.770590e-01 L1 = 1.598670e-06 L2 = 4.803710e-12 L3 = -5.086290e-15 
2024/10/06 12:02:04.9 L4 = 2.741280e-19 L5 = -6.802670e-24 L6 = 8.120710e-29 L7 = -3.786440e-34 
2024/10/06 12:02:04.9 
2024/10/06 12:02:04.9 Linearity correction order: 7
2024/10/06 12:02:04.9 PCA Serial number: 06 000 1287
2024/10/06 12:02:04.9 Stray light const: 0.000000e+00
2024/10/06 12:02:04.9 Configuration info: TS4 0
2024/10/06 12:02:04.9 Scale factor: 1.023984
2024/10/06 12:02:04.9 
2024/10/06 12:02:04.9 Calibration coefficients for EOS_B0018
2024/10/06 12:02:04.9 C0 = 5.724263e+02  C1 = 1.047210e-01  C2 = -4.525783e-06  C3 = -1.311609e-10  
2024/10/06 12:02:04.9 
2024/10/06 12:02:04.9 Linearity correction coefficients:
2024/10/06 12:02:04.9 L0 = 9.770590e-01 L1 = 1.598670e-06 L2 = 4.803710e-12 L3 = -5.086290e-15 
2024/10/06 12:02:04.9 L4 = 2.741280e-19 L5 = -6.802670e-24 L6 = 8.120710e-29 L7 = -3.786440e-34 
2024/10/06 12:02:04.9 
2024/10/06 12:02:04.9 Linearity correction order: 7
2024/10/06 12:02:04.9 PCA Serial number: 06 000 1355
2024/10/06 12:02:04.9 Stray light const: 0.000000e+00
2024/10/06 12:02:04.9 Configuration info: TS4 0
2024/10/06 12:02:04.9 Scale factor: 1.023984
2024/10/06 12:02:04.9 
2024/10/06 12:02:04.9 Calibration coefficients for EOS_B0012
2024/10/06 12:02:04.9 C0 = 5.724263e+02  C1 = 1.047210e-01  C2 = -4.525783e-06  C3 = -1.311609e-10  
2024/10/06 12:02:04.9 
2024/10/06 12:02:04.9 Linearity correction coefficients:
2024/10/06 12:02:04.9 L0 = 9.770590e-01 L1 = 1.598670e-06 L2 = 4.803710e-12 L3 = -5.086290e-15 
2024/10/06 12:02:04.9 L4 = 2.741280e-19 L5 = -6.802670e-24 L6 = 8.120710e-29 L7 = -3.786440e-34 
2024/10/06 12:02:04.9 
2024/10/06 12:02:04.9 Linearity correction order: 7
2024/10/06 12:02:04.9 PCA Serial number: 06 000 1530
2024/10/06 12:02:04.9 Stray light const: 0.000000e+00
2024/10/06 12:02:04.9 Configuration info: TS4 0
2024/10/06 12:02:04.9 Scale factor: 1.023984
2024/10/06 12:02:04.9 
2024/10/06 12:02:04.9 Calibration coefficients for EOS_B0017
2024/10/06 12:02:04.9 C0 = 5.724263e+02  C1 = 1.047210e-01  C2 = -4.525783e-06  C3 = -1.311609e-10  
2024/10/06 12:02:04.9 
2024/10/06 12:02:04.9 Linearity correction coefficients:
2024/10/06 12:02:04.9 L0 = 9.770590e-01 L1 = 1.598670e-06 L2 = 4.803710e-12 L3 = -5.086290e-15 
2024/10/06 12:02:04.9 L4 = 2.741280e-19 L5 = -6.802670e-24 L6 = 8.120710e-29 L7 = -3.786440e-34 
2024/10/06 12:02:04.9 
2024/10/06 12:02:04.9 Linearity correction order: 7
2024/10/06 12:02:04.9 PCA Serial number: 06 000 1526
2024/10/06 12:02:04.9 Stray light const: 0.000000e+00
2024/10/06 12:02:04.9 Configuration info: TS4 0
2024/10/06 12:02:04.9 Scale factor: 1.023984
2024/10/06 12:02:04.9 
2024/10/06 12:02:04.9 Calibration coefficients for EOS_B0013
2024/10/06 12:02:04.9 C0 = 5.724263e+02  C1 = 1.047210e-01  C2 = -4.525783e-06  C3 = -1.311609e-10  
2024/10/06 12:02:04.9 
2024/10/06 12:02:04.9 Linearity correction coefficients:
2024/10/06 12:02:04.9 L0 = 9.770590e-01 L1 = 1.598670e-06 L2 = 4.803710e-12 L3 = -5.086290e-15 
2024/10/06 12:02:04.9 L4 = 2.741280e-19 L5 = -6.802670e-24 L6 = 8.120710e-29 L7 = -3.786440e-34 
2024/10/06 12:02:04.9 
2024/10/06 12:02:04.9 Linearity correction order: 7
2024/10/06 12:02:04.9 PCA Serial number: 06 000 1749
2024/10/06 12:02:04.9 Stray light const: 0.000000e+00
2024/10/06 12:02:04.9 Configuration info: TS4 0
2024/10/06 12:02:04.9 Scale factor: 1.023984
2024/10/06 12:02:04.9 
2024/10/06 12:02:04.9 Calibration coefficients for EOS_B0019
2024/10/06 12:02:04.9 C0 = 5.724263e+02  C1 = 1.047210e-01  C2 = -4.525783e-06  C3 = -1.311609e-10  
2024/10/06 12:02:04.9 
2024/10/06 12:02:04.9 Linearity correction coefficients:
2024/10/06 12:02:04.9 L0 = 9.770590e-01 L1 = 1.598670e-06 L2 = 4.803710e-12 L3 = -5.086290e-15 
2024/10/06 12:02:04.9 L4 = 2.741280e-19 L5 = -6.802670e-24 L6 = 8.120710e-29 L7 = -3.786440e-34 
2024/10/06 12:02:04.9 
2024/10/06 12:02:04.9 Linearity correction order: 7
2024/10/06 12:02:04.9 PCA Serial number: 06 000 1333
2024/10/06 12:02:04.9 Stray light const: 0.000000e+00
2024/10/06 12:02:04.9 Configuration info: TS4 0
2024/10/06 12:02:04.9 Scale factor: 1.023984
2024/10/06 12:02:04.9 Opened: EOS_B0010, EOS_B0014, EOS_B0011, EOS_B0018, EOS_B0012, EOS_B0017, EOS_B0013, EOS_B0019, 
2024/10/06 12:02:05.0 
2024/10/06 12:02:05.0 DSP settings (Cross Correlation)
2024/10/06 12:02:05.0  - Transmission
2024/10/06 12:02:05.0 
2024/10/06 12:02:05.0 Ch	IgnoreLow	IgnoreHigh
2024/10/06 12:02:05.0 1	150		200
2024/10/06 12:02:05.0 2	150		200
2024/10/06 12:02:05.0 3	150		200
2024/10/06 12:02:05.0 4	150		200
2024/10/06 12:02:05.0 5	150		200
2024/10/06 12:02:05.0 6	150		200
2024/10/06 12:02:05.0 7	150		200
2024/10/06 12:02:05.0 8	150		200
2024/10/06 12:02:05.3 EJECT: To Chute, position=-2,-1
2024/10/06 12:02:05.4 GMC_Interlock
2024/10/06 12:02:05.5 Old State:1-ENGN_State_WaitInitialize New State:ENGN_State_Initializing
2024/10/06 12:02:05.8 GMC_HomeXYZ
2024/10/06 12:02:05.8 HomeDevice[0006]
2024/10/06 12:02:11.5 GMC_SetPosZ
2024/10/06 12:02:11.8 GMC_ServoHere
2024/10/06 12:02:12.0 GMC_MasterInit
2024/10/06 12:02:12.0 Init(0x0)
2024/10/06 12:02:16.4 GMC_SetPosZ
2024/10/06 12:02:16.6 GMC_ServoHere
2024/10/06 12:02:16.7 GMC_SetPosXY
2024/10/06 12:02:19.6 GMC_SetPosZ
2024/10/06 12:02:24.5 GMC_Eject
2024/10/06 12:02:24.5 EjectDone => EjectEject
2024/10/06 12:02:24.5 SetEjectorPosn(0)
2024/10/06 12:02:27.8 GMC_HomeZ
2024/10/06 12:02:27.8 HomeDevice[0005]
2024/10/06 12:02:34.1 GMC_SetPosZ
2024/10/06 12:02:34.5 GMC_ServoHere
2024/10/06 12:02:34.7 GMC_Interlock
2024/10/06 12:02:35.1 GMC_HomeXYZ
2024/10/06 12:02:35.1 HomeDevice[0006]
2024/10/06 12:02:42.7 GMC_SetPosZ
2024/10/06 12:02:43.1 GMC_ServoHere
2024/10/06 12:02:43.2 GMC_SetPosZ
2024/10/06 12:02:43.4 GMC_ServoHere
2024/10/06 12:02:43.6 GMC_SetPosXY
2024/10/06 12:02:46.6 GMC_SetPosZ
2024/10/06 12:02:46.9 Old State:2-ENGN_State_Initializing New State:ENGN_State_InitializeComplete
2024/10/06 12:02:46.9 Integration Time: 1.00,1.00,1.00,1.00,1.00,1.00,1.00,1.00,
2024/10/06 12:02:46.9 Set Lamp[65535]=on
2024/10/06 12:02:47.0 Set Heater[65535] @ 30.000000[C]
2024/10/06 12:02:47.0 Old State:3-ENGN_State_InitializeComplete New State:ENGN_State_SystemReady
2024/10/06 12:02:47.1 Pickups: 148, Warn: 90, Error: 100
2024/10/06 12:02:52.0 <I Name="ExperimentName" O="Experiment_15" N="Experiment_2" />
2024/10/06 12:02:52.0 Assay steps step 2 added: Assay 1, Head 0, Reuse FALSE, Name Loading, Plate 1, Sensor 107485336, Sample A2, Comment 
2024/10/06 12:02:52.0 Assay steps step 3 added: Assay 1, Head 0, Reuse FALSE, Name Baseline, Plate 1, Sensor 107485336, Sample A3, Comment 
2024/10/06 12:02:52.0 Assay steps step 4 added: Assay 1, Head 0, Reuse FALSE, Name Association, Plate 1, Sensor 107485336, Sample A9, Comment 
2024/10/06 12:02:52.0 Assay steps step 5 added: Assay 1, Head 0, Reuse FALSE, Name Dissociation, Plate 1, Sensor 107485336, Sample A3, Comment 
2024/10/06 12:02:52.0 SetHeaterTemperature 30.0
2024/10/06 12:02:52.0 Temperature monitor ENABLE
2024/10/06 12:02:52.0 Set Heater[65535] @ 30.000000[C]
2024/10/06 12:02:52.2 Temperature monitor ENABLE
2024/10/06 12:02:52.2 Temp: 2024/10/06 12:02:52, 29.8000, 30.8000
2024/10/06 12:02:52.2 bShakeWhileWaiting=1, nShakerRPM=1000
2024/10/06 12:02:52.2 DELAYED START: Waiting for 600 s
2024/10/06 12:02:52.2 Old State:4-ENGN_State_SystemReady New State:ENGN_State_ControllerBusy
2024/10/06 12:02:52.3 GMC_SetPosZ
2024/10/06 12:02:52.5 GMC_ServoHere
2024/10/06 12:02:52.6 GMC_SetPosXY
2024/10/06 12:02:52.8 GMC_SetPosZ
2024/10/06 12:02:53.2 Old State:29-ENGN_State_ControllerBusy New State:ENGN_State_ControllerDone
2024/10/06 12:02:53.2 StartShaker(1000)
2024/10/06 12:02:53.3 Old State:30-ENGN_State_ControllerDone New State:ENGN_State_SystemReady
2024/10/06 12:03:52.3 Temp: 2024/10/06 12:03:52, 29.9000, 30.8000
2024/10/06 12:03:55.1 Spectrometer EOS_B0010: AVRG=20.
2024/10/06 12:03:55.1 Spectrometer EOS_B0014: AVRG=20.
2024/10/06 12:03:55.1 Spectrometer EOS_B0011: AVRG=20.
2024/10/06 12:03:55.1 Spectrometer EOS_B0018: AVRG=20.
2024/10/06 12:03:55.1 Spectrometer EOS_B0012: AVRG=20.
2024/10/06 12:03:55.1 Spectrometer EOS_B0017: AVRG=20.
2024/10/06 12:03:55.1 Spectrometer EOS_B0013: AVRG=20.
2024/10/06 12:03:55.1 Spectrometer EOS_B0019: AVRG=20.
2024/10/06 12:03:55.1 Starting new assay
2024/10/06 12:03:55.3 Old State:4-ENGN_State_SystemReady New State:ENGN_StateRunning_StartNewStep
2024/10/06 12:03:55.3 Spectrometer EOS_B0010: AVRG=20.
2024/10/06 12:03:55.3 Spectrometer EOS_B0014: AVRG=20.
2024/10/06 12:03:55.3 Spectrometer EOS_B0011: AVRG=20.
2024/10/06 12:03:55.3 Spectrometer EOS_B0018: AVRG=20.
2024/10/06 12:03:55.3 Spectrometer EOS_B0012: AVRG=20.
2024/10/06 12:03:55.3 Spectrometer EOS_B0017: AVRG=20.
2024/10/06 12:03:55.3 Spectrometer EOS_B0013: AVRG=20.
2024/10/06 12:03:55.3 Spectrometer EOS_B0019: AVRG=20.
2024/10/06 12:03:55.4 Plate 1 temperature = 30 C
2024/10/06 12:03:55.5 Old State:6-ENGN_StateRunning_StartNewStep New State:ENGN_StateRunning_WaitPickingSensors
2024/10/06 12:03:55.5 Pick(0, 3)
2024/10/06 12:03:55.6 GMC_SetPosZ
2024/10/06 12:03:55.6 Old State:7-ENGN_StateRunning_WaitPickingSensors New State:ENGN_StateRunning_PickingSensors
2024/10/06 12:03:55.6 Temp: 2024/10/06 12:03:55, 29.9000, 30.8000
2024/10/06 12:03:55.8 GMC_ServoHere
2024/10/06 12:03:56.0 GMC_SetPosXY
2024/10/06 12:03:58.2 GMC_SetPosZ
2024/10/06 12:04:03.5 GMC_SetPosZ
2024/10/06 12:04:04.0 Old State:8-ENGN_StateRunning_PickingSensors New State:ENGN_StateRunning_CheckingSensors
2024/10/06 12:04:04.1 Spectrometer EOS_B0010: AVRG=20.
2024/10/06 12:04:04.1 Spectrometer EOS_B0014: AVRG=20.
2024/10/06 12:04:04.1 Spectrometer EOS_B0011: AVRG=20.
2024/10/06 12:04:04.1 Spectrometer EOS_B0018: AVRG=20.
2024/10/06 12:04:04.1 Spectrometer EOS_B0012: AVRG=20.
2024/10/06 12:04:04.1 Spectrometer EOS_B0017: AVRG=20.
2024/10/06 12:04:04.1 Spectrometer EOS_B0013: AVRG=20.
2024/10/06 12:04:04.1 Spectrometer EOS_B0019: AVRG=20.
2024/10/06 12:04:04.2 
2024/10/06 12:04:04.2 Detect Sensors
2024/10/06 12:04:04.2 ==============
2024/10/06 12:04:04.2 1	YES		0.0	6894.5
2024/10/06 12:04:04.2 2	YES		0.0	7617.0
2024/10/06 12:04:04.2 3	YES		0.0	6963.6
2024/10/06 12:04:04.2 4	YES		0.0	7326.3
2024/10/06 12:04:04.2 5	YES		0.0	6466.7
2024/10/06 12:04:04.2 6	YES		0.0	5652.0
2024/10/06 12:04:04.2 7	YES		0.0	7146.0
2024/10/06 12:04:04.2 8	YES		0.0	5454.2
2024/10/06 12:04:04.2 
2024/10/06 12:04:04.2 Spectrometer EOS_B0010: AVRG=20.
2024/10/06 12:04:04.2 Spectrometer EOS_B0014: AVRG=20.
2024/10/06 12:04:04.2 Spectrometer EOS_B0011: AVRG=20.
2024/10/06 12:04:04.2 Spectrometer EOS_B0018: AVRG=20.
2024/10/06 12:04:04.2 Spectrometer EOS_B0012: AVRG=20.
2024/10/06 12:04:04.2 Spectrometer EOS_B0017: AVRG=20.
2024/10/06 12:04:04.2 Spectrometer EOS_B0013: AVRG=20.
2024/10/06 12:04:04.2 Spectrometer EOS_B0019: AVRG=20.
2024/10/06 12:04:04.2 Spectrometer EOS_B0010: AVRG=20.
2024/10/06 12:04:04.2 Spectrometer EOS_B0014: AVRG=20.
2024/10/06 12:04:04.2 Spectrometer EOS_B0011: AVRG=20.
2024/10/06 12:04:04.2 Spectrometer EOS_B0018: AVRG=20.
2024/10/06 12:04:04.2 Spectrometer EOS_B0012: AVRG=20.
2024/10/06 12:04:04.2 Spectrometer EOS_B0017: AVRG=20.
2024/10/06 12:04:04.2 Spectrometer EOS_B0013: AVRG=20.
2024/10/06 12:04:04.2 Spectrometer EOS_B0019: AVRG=20.
2024/10/06 12:04:04.4 CH1: Correction Factor = 1.81333
2024/10/06 12:04:04.4 Spectrometer EOS_B0010: AVRG=20.
2024/10/06 12:04:04.4 CH2: Correction Factor = 1.68365
2024/10/06 12:04:04.4 Spectrometer EOS_B0014: AVRG=20.
2024/10/06 12:04:04.4 CH3: Correction Factor = 1.78787
2024/10/06 12:04:04.4 Spectrometer EOS_B0011: AVRG=20.
2024/10/06 12:04:04.4 CH4: Correction Factor = 1.74575
2024/10/06 12:04:04.4 Spectrometer EOS_B0018: AVRG=20.
2024/10/06 12:04:04.4 CH5: Correction Factor = 2.01955
2024/10/06 12:04:04.4 Spectrometer EOS_B0012: AVRG=20.
2024/10/06 12:04:04.4 CH6: Correction Factor = 2.25176
2024/10/06 12:04:04.4 Spectrometer EOS_B0017: AVRG=20.
2024/10/06 12:04:04.4 CH7: Correction Factor = 1.7319
2024/10/06 12:04:04.4 Spectrometer EOS_B0013: AVRG=20.
2024/10/06 12:04:04.4 CH8: Correction Factor = 2.26088
2024/10/06 12:04:04.4 Spectrometer EOS_B0019: AVRG=20.
2024/10/06 12:04:04.5 CH1: Correction Factor = 1.09603
2024/10/06 12:04:04.5 Spectrometer EOS_B0010: AVRG=20.
2024/10/06 12:04:04.5 CH2: Correction Factor = 1.08653
2024/10/06 12:04:04.5 Spectrometer EOS_B0014: AVRG=20.
2024/10/06 12:04:04.6 CH3: Correction Factor = 1.09105
2024/10/06 12:04:04.6 Spectrometer EOS_B0011: AVRG=20.
2024/10/06 12:04:04.6 CH4: Correction Factor = 1.08758
2024/10/06 12:04:04.6 Spectrometer EOS_B0018: AVRG=20.
2024/10/06 12:04:04.6 CH5: Correction Factor = 1.10944
2024/10/06 12:04:04.6 Spectrometer EOS_B0012: AVRG=20.
2024/10/06 12:04:04.6 CH6: Correction Factor = 1.11931
2024/10/06 12:04:04.6 Spectrometer EOS_B0017: AVRG=20.
2024/10/06 12:04:04.6 CH7: Correction Factor = 1.08755
2024/10/06 12:04:04.6 Spectrometer EOS_B0013: AVRG=20.
2024/10/06 12:04:04.6 CH8: Correction Factor = 1.12293
2024/10/06 12:04:04.6 Spectrometer EOS_B0019: AVRG=20.
2024/10/06 12:04:04.7 CH1: Correction Factor = 1.01561
2024/10/06 12:04:04.7 Spectrometer EOS_B0010: AVRG=20.
2024/10/06 12:04:04.7 CH2: Correction Factor = 1.01476
2024/10/06 12:04:04.7 Spectrometer EOS_B0014: AVRG=20.
2024/10/06 12:04:04.7 CH3: Correction Factor = 1.01858
2024/10/06 12:04:04.7 Spectrometer EOS_B0011: AVRG=20.
2024/10/06 12:04:04.7 CH4: Correction Factor = 1.01806
2024/10/06 12:04:04.7 Spectrometer EOS_B0018: AVRG=20.
2024/10/06 12:04:04.7 CH5: Correction Factor = 1.02071
2024/10/06 12:04:04.7 Spectrometer EOS_B0012: AVRG=20.
2024/10/06 12:04:04.7 CH6: Correction Factor = 1.02096
2024/10/06 12:04:04.7 Spectrometer EOS_B0017: AVRG=20.
2024/10/06 12:04:04.7 CH7: Correction Factor = 1.01767
2024/10/06 12:04:04.7 Spectrometer EOS_B0013: AVRG=20.
2024/10/06 12:04:04.7 CH8: Correction Factor = 1.02098
2024/10/06 12:04:04.7 Spectrometer EOS_B0019: AVRG=20.
2024/10/06 12:04:04.9 CH1: Correction Factor = 1.0036
2024/10/06 12:04:04.9 Spectrometer EOS_B0010: AVRG=20.
2024/10/06 12:04:04.9 CH2: Correction Factor = 1.00174
2024/10/06 12:04:04.9 Spectrometer EOS_B0014: AVRG=20.
2024/10/06 12:04:04.9 CH3: Correction Factor = 1.00239
2024/10/06 12:04:04.9 Spectrometer EOS_B0011: AVRG=20.
2024/10/06 12:04:04.9 CH4: Correction Factor = 1.00552
2024/10/06 12:04:04.9 Spectrometer EOS_B0018: AVRG=20.
2024/10/06 12:04:04.9 CH5: Correction Factor = 1.00295
2024/10/06 12:04:04.9 Spectrometer EOS_B0012: AVRG=20.
2024/10/06 12:04:04.9 CH6: Correction Factor = 1.00517
2024/10/06 12:04:04.9 Spectrometer EOS_B0017: AVRG=20.
2024/10/06 12:04:04.9 CH7: Correction Factor = 1.00075
2024/10/06 12:04:04.9 Spectrometer EOS_B0013: AVRG=20.
2024/10/06 12:04:04.9 CH8: Correction Factor = 1.00518
2024/10/06 12:04:04.9 Spectrometer EOS_B0019: AVRG=20.
2024/10/06 12:04:05.0 CH1: Correction Factor = 0.999764
2024/10/06 12:04:05.0 Spectrometer EOS_B0010: AVRG=20.
2024/10/06 12:04:05.0 CH2: Correction Factor = 1.00172
2024/10/06 12:04:05.0 Spectrometer EOS_B0014: AVRG=20.
2024/10/06 12:04:05.0 CH3: Correction Factor = 1.00244
2024/10/06 12:04:05.0 Spectrometer EOS_B0011: AVRG=20.
2024/10/06 12:04:05.0 CH4: Correction Factor = 1.00142
2024/10/06 12:04:05.0 Spectrometer EOS_B0018: AVRG=20.
2024/10/06 12:04:05.0 CH5: Correction Factor = 1.003
2024/10/06 12:04:05.0 Spectrometer EOS_B0012: AVRG=20.
2024/10/06 12:04:05.0 CH6: Correction Factor = 0.998854
2024/10/06 12:04:05.0 Spectrometer EOS_B0017: AVRG=20.
2024/10/06 12:04:05.0 CH7: Correction Factor = 1.00067
2024/10/06 12:04:05.0 Spectrometer EOS_B0013: AVRG=20.
2024/10/06 12:04:05.0 CH8: Correction Factor = 0.999041
2024/10/06 12:04:05.0 Spectrometer EOS_B0019: AVRG=20.
2024/10/06 12:04:05.2 CH1: Correction Factor = 0.999807
2024/10/06 12:04:05.2 Spectrometer EOS_B0010: AVRG=20.
2024/10/06 12:04:05.2 CH2: Correction Factor = 1.00191
2024/10/06 12:04:05.2 Spectrometer EOS_B0014: AVRG=20.
2024/10/06 12:04:05.2 CH3: Correction Factor = 0.998378
2024/10/06 12:04:05.2 Spectrometer EOS_B0011: AVRG=20.
2024/10/06 12:04:05.2 CH4: Correction Factor = 0.997109
2024/10/06 12:04:05.2 Spectrometer EOS_B0018: AVRG=20.
2024/10/06 12:04:05.2 CH5: Correction Factor = 0.999471
2024/10/06 12:04:05.2 Spectrometer EOS_B0012: AVRG=20.
2024/10/06 12:04:05.2 CH6: Correction Factor = 1.00184
2024/10/06 12:04:05.2 Spectrometer EOS_B0017: AVRG=20.
2024/10/06 12:04:05.2 CH7: Correction Factor = 1.00083
2024/10/06 12:04:05.2 Spectrometer EOS_B0013: AVRG=20.
2024/10/06 12:04:05.2 CH8: Correction Factor = 1.00205
2024/10/06 12:04:05.2 Spectrometer EOS_B0019: AVRG=20.
2024/10/06 12:04:05.2 Sensor 1: Integration Time = 2.02 ms
2024/10/06 12:04:05.2 Sensor 2: Integration Time = 1.87 ms
2024/10/06 12:04:05.2 Sensor 3: Integration Time = 1.99 ms
2024/10/06 12:04:05.2 Sensor 4: Integration Time = 1.94 ms
2024/10/06 12:04:05.2 Sensor 5: Integration Time = 2.30 ms
2024/10/06 12:04:05.2 Sensor 6: Integration Time = 2.59 ms
2024/10/06 12:04:05.2 Sensor 7: Integration Time = 1.92 ms
2024/10/06 12:04:05.2 Sensor 8: Integration Time = 2.61 ms
2024/10/06 12:04:05.2 WaitControllerIdle(30000)
2024/10/06 12:04:05.3 GMC_HomeZ
2024/10/06 12:04:05.3 HomeDevice[0005]
2024/10/06 12:04:12.1 GMC_SetPosZ
2024/10/06 12:04:12.4 GMC_ServoHere
2024/10/06 12:04:12.7 Old State:9-ENGN_StateRunning_CheckingSensors New State:ENGN_StateRunning_PickingSensorsComplete
2024/10/06 12:04:12.7 StartShaker(1000)
2024/10/06 12:04:12.7 Integration Time: 2.02,1.87,1.99,1.94,2.30,2.59,1.92,2.61,
2024/10/06 12:04:12.8 Old State:10-ENGN_StateRunning_PickingSensorsComplete New State:ENGN_StateRunning_WaitGoingToSample
2024/10/06 12:04:12.8 Sample96_Q(0, 0, 11)
2024/10/06 12:04:12.8 
2024/10/06 12:04:12.8 START SCAN: 
2024/10/06 12:04:12.8    CycleTime (ms)    = 200
2024/10/06 12:04:12.8    CycleCount        = 600
2024/10/06 12:04:12.8    ScansToAverage    = 20
2024/10/06 12:04:12.8    FinishTime (s)    = 120
2024/10/06 12:04:12.8    Temperature       = 29.9
2024/10/06 12:04:12.8    Lamp Power        = 33
2024/10/06 12:04:12.8    Spec PCB temps    = 42.6, 42.1, 42.4, 42.2, 42.0, 42.3, 41.2, 41.6
2024/10/06 12:04:12.8 
2024/10/06 12:04:12.9 GMC_SetPosZ
2024/10/06 12:04:12.9 Old State:12-ENGN_StateRunning_WaitGoingToSample New State:ENGN_StateRunning_GoingToSample
2024/10/06 12:04:12.9 Plate 1 temperature = 30 C
2024/10/06 12:04:12.9 Pickups: 149, Warn: 90, Error: 100
2024/10/06 12:04:13.1 GMC_ServoHere
2024/10/06 12:04:13.2 GMC_SetPosXY
2024/10/06 12:04:15.4 GMC_SetPosZ
2024/10/06 12:04:21.7 Old State:13-ENGN_StateRunning_GoingToSample New State:ENGN_StateRunning_GoingToSampleComplete
2024/10/06 12:04:21.8 Old State:14-cycle=1, Elapsed Time:    0.0,  Ideal Time:    0.0,  Delay time =   0.00  New State:ENGN_StateRunning_WaitSampling
2024/10/06 12:04:21.8 Step started at: 12:04:12
2024/10/06 12:04:21.8 XYZ movement time  = 8751 ms + Scan start delay = 8756 ms
2024/10/06 12:04:21.9 Old State:15-ENGN_StateRunning_WaitSampling New State:ENGN_StateRunning_Sampling
2024/10/06 12:04:22.8 Shaker current speed = 993 rpm, set speed = 1000
2024/10/06 12:04:55.9 Temp: 2024/10/06 12:04:55, 30.0000, 30.8000
2024/10/06 12:05:40.6 
2024/10/06 12:05:40.6 STOP SCAN: 
2024/10/06 12:05:40.6    CycleTime (ms)    = 200
2024/10/06 12:05:40.6    CurrentCycle      = 395
2024/10/06 12:05:40.6    RunTime (ms)      = 79001
2024/10/06 12:05:40.6    AverageCycle (ms) = 200.0
2024/10/06 12:05:40.6    Temperature       = 30.0
2024/10/06 12:05:40.6    DATA OVERRUN %    = 0.00
2024/10/06 12:05:40.6    Spec PCB temps    = 42.6, 42.1, 42.4, 42.2, 42.0, 42.3, 41.2, 41.6
2024/10/06 12:05:40.6 
2024/10/06 12:05:40.6 Old State:16-cycle=395, Elapsed Time:   79.0,  Ideal Time:   79.0,  Delay time =   0.04  New State:ENGN_StateRunning_SamplingSkipped
2024/10/06 12:05:40.8 Old State:17-ENGN_StateRunning_SamplingSkipped New State:ENGN_StateRunning_WaitNewStep
2024/10/06 12:05:41.0 Old State:5-ENGN_StateRunning_WaitNewStep New State:ENGN_StateRunning_StartNewStep
2024/10/06 12:05:41.0 Spectrometer EOS_B0010: AVRG=20.
2024/10/06 12:05:41.0 Spectrometer EOS_B0014: AVRG=20.
2024/10/06 12:05:41.0 Spectrometer EOS_B0011: AVRG=20.
2024/10/06 12:05:41.0 Spectrometer EOS_B0018: AVRG=20.
2024/10/06 12:05:41.0 Spectrometer EOS_B0012: AVRG=20.
2024/10/06 12:05:41.0 Spectrometer EOS_B0017: AVRG=20.
2024/10/06 12:05:41.0 Spectrometer EOS_B0013: AVRG=20.
2024/10/06 12:05:41.0 Spectrometer EOS_B0019: AVRG=20.
2024/10/06 12:05:41.0 StartShaker(1000)
2024/10/06 12:05:41.1 Old State:6-ENGN_StateRunning_StartNewStep New State:ENGN_StateRunning_WaitGoingToSample
2024/10/06 12:05:41.1 Sample96_Q(0, 0, 1)
2024/10/06 12:05:41.1 
2024/10/06 12:05:41.1 START SCAN: 
2024/10/06 12:05:41.1    CycleTime (ms)    = 200
2024/10/06 12:05:41.1    CycleCount        = 6000
2024/10/06 12:05:41.1    ScansToAverage    = 20
2024/10/06 12:05:41.1    FinishTime (s)    = 1200
2024/10/06 12:05:41.1    Temperature       = 30.0
2024/10/06 12:05:41.1    Lamp Power        = 33
2024/10/06 12:05:41.1    Spec PCB temps    = 42.6, 42.1, 42.4, 42.2, 42.0, 42.3, 41.2, 41.6
2024/10/06 12:05:41.1 
2024/10/06 12:05:41.2 GMC_SetPosZ
2024/10/06 12:05:41.2 Old State:12-ENGN_StateRunning_WaitGoingToSample New State:ENGN_StateRunning_GoingToSample
2024/10/06 12:05:41.3 Temp: 2024/10/06 12:05:41, 30.0000, 30.8000
2024/10/06 12:05:47.3 GMC_ServoHere
2024/10/06 12:05:47.4 GMC_SetPosXY
2024/10/06 12:05:49.1 GMC_SetPosZ
2024/10/06 12:05:52.5 Shaker current speed = 990 rpm, set speed = 1000
2024/10/06 12:05:52.6 Old State:13-cycle=1, Elapsed Time:    0.0,  Ideal Time:    0.0,  Delay time =   0.00  New State:ENGN_StateRunning_GoingToSampleComplete
2024/10/06 12:05:52.7 Old State:14-ENGN_StateRunning_GoingToSampleComplete New State:ENGN_StateRunning_WaitSampling
2024/10/06 12:05:52.7 Step started at: 12:05:41
2024/10/06 12:05:52.7 XYZ movement time  = 11381 ms + Scan start delay = 11325 ms
2024/10/06 12:05:52.8 Old State:15-ENGN_StateRunning_WaitSampling New State:ENGN_StateRunning_Sampling
2024/10/06 12:06:41.4 Temp: 2024/10/06 12:06:41, 30.0000, 30.8000
2024/10/06 12:07:41.6 Temp: 2024/10/06 12:07:41, 30.0000, 30.8000
2024/10/06 12:08:41.7 Temp: 2024/10/06 12:08:41, 30.0000, 30.7000
2024/10/06 12:09:41.9 Temp: 2024/10/06 12:09:41, 30.0000, 30.8000
2024/10/06 12:10:42.0 Temp: 2024/10/06 12:10:42, 30.0000, 30.8000
2024/10/06 12:11:42.2 Temp: 2024/10/06 12:11:42, 30.0000, 30.8000
2024/10/06 12:12:42.4 Temp: 2024/10/06 12:12:42, 30.0000, 30.8000
2024/10/06 12:13:42.5 Temp: 2024/10/06 12:13:42, 30.0000, 30.8000
2024/10/06 12:14:42.7 Temp: 2024/10/06 12:14:42, 30.0000, 30.7000
2024/10/06 12:15:42.8 Temp: 2024/10/06 12:15:42, 30.0000, 30.8000
2024/10/06 12:16:43.0 Temp: 2024/10/06 12:16:43, 30.0000, 30.8000
2024/10/06 12:17:43.1 Temp: 2024/10/06 12:17:43, 30.0000, 30.8000
2024/10/06 12:18:43.3 Temp: 2024/10/06 12:18:43, 30.0000, 30.8000
2024/10/06 12:19:43.4 Temp: 2024/10/06 12:19:43, 30.0000, 30.8000
2024/10/06 12:20:43.6 Temp: 2024/10/06 12:20:43, 30.0000, 30.8000
2024/10/06 12:21:43.8 Temp: 2024/10/06 12:21:43, 30.0000, 30.8000
2024/10/06 12:22:43.9 Temp: 2024/10/06 12:22:43, 30.0000, 30.9000
2024/10/06 12:23:44.1 Temp: 2024/10/06 12:23:44, 30.0000, 30.8000
2024/10/06 12:24:44.2 Temp: 2024/10/06 12:24:44, 30.0000, 30.9000
2024/10/06 12:25:44.4 Temp: 2024/10/06 12:25:44, 30.0000, 30.8000
2024/10/06 12:25:52.4 
2024/10/06 12:25:52.4 STOP SCAN: 
2024/10/06 12:25:52.4    CycleTime (ms)    = 200
2024/10/06 12:25:52.4    CurrentCycle      = 6000
2024/10/06 12:25:52.4    RunTime (ms)      = 1199959
2024/10/06 12:25:52.4    AverageCycle (ms) = 200.0
2024/10/06 12:25:52.4    Temperature       = 30.0
2024/10/06 12:25:52.4    DATA OVERRUN %    = 0.00
2024/10/06 12:25:52.4    Spec PCB temps    = 42.6, 42.1, 42.4, 42.3, 42.1, 42.3, 41.3, 41.6
2024/10/06 12:25:52.4 
2024/10/06 12:25:52.5 Old State:16-cycle=6000, Elapsed Time: 1200.0,  Ideal Time: 1199.8,  Delay time =   0.04  New State:ENGN_StateRunning_SamplingComplete
2024/10/06 12:25:52.6 Old State:18-ENGN_StateRunning_SamplingComplete New State:ENGN_StateRunning_WaitNewStep
2024/10/06 12:25:52.7 Old State:5-ENGN_StateRunning_WaitNewStep New State:ENGN_StateRunning_StartNewStep
2024/10/06 12:25:52.7 Spectrometer EOS_B0010: AVRG=20.
2024/10/06 12:25:52.7 Spectrometer EOS_B0014: AVRG=20.
2024/10/06 12:25:52.8 Spectrometer EOS_B0011: AVRG=20.
2024/10/06 12:25:52.8 Spectrometer EOS_B0018: AVRG=20.
2024/10/06 12:25:52.8 Spectrometer EOS_B0012: AVRG=20.
2024/10/06 12:25:52.8 Spectrometer EOS_B0017: AVRG=20.
2024/10/06 12:25:52.8 Spectrometer EOS_B0013: AVRG=20.
2024/10/06 12:25:52.8 Spectrometer EOS_B0019: AVRG=20.
2024/10/06 12:25:52.8 StartShaker(1000)
2024/10/06 12:25:52.9 Old State:6-ENGN_StateRunning_StartNewStep New State:ENGN_StateRunning_WaitGoingToSample
2024/10/06 12:25:52.9 Sample96_Q(0, 0, 2)
2024/10/06 12:25:52.9 
2024/10/06 12:25:52.9 START SCAN: 
2024/10/06 12:25:52.9    CycleTime (ms)    = 200
2024/10/06 12:25:52.9    CycleCount        = 600
2024/10/06 12:25:52.9    ScansToAverage    = 20
2024/10/06 12:25:52.9    FinishTime (s)    = 120
2024/10/06 12:25:52.9    Temperature       = 30.0
2024/10/06 12:25:52.9    Lamp Power        = 33
2024/10/06 12:25:52.9    Spec PCB temps    = 42.6, 42.1, 42.4, 42.3, 42.1, 42.3, 41.3, 41.6
2024/10/06 12:25:52.9 
2024/10/06 12:25:53.0 Old State:12-ENGN_StateRunning_WaitGoingToSample New State:ENGN_StateRunning_GoingToSample
2024/10/06 12:25:53.0 Temp: 2024/10/06 12:25:53, 30.0000, 30.8000
2024/10/06 12:25:53.0 GMC_SetPosZ
2024/10/06 12:25:56.2 GMC_ServoHere
2024/10/06 12:25:56.4 GMC_SetPosXY
2024/10/06 12:25:56.7 GMC_SetPosZ
2024/10/06 12:26:00.3 Old State:13-ENGN_StateRunning_GoingToSample New State:ENGN_StateRunning_GoingToSampleComplete
2024/10/06 12:26:00.4 Old State:14-cycle=1, Elapsed Time:    0.0,  Ideal Time:    0.0,  Delay time =   0.00  New State:ENGN_StateRunning_WaitSampling
2024/10/06 12:26:00.4 Step started at: 12:25:52
2024/10/06 12:26:00.4 XYZ movement time  = 7366 ms + Scan start delay = 7329 ms
2024/10/06 12:26:00.5 Old State:15-ENGN_StateRunning_WaitSampling New State:ENGN_StateRunning_Sampling
2024/10/06 12:26:02.8 Shaker current speed = 991 rpm, set speed = 1000
2024/10/06 12:26:53.1 Temp: 2024/10/06 12:26:53, 30.0000, 30.8000
2024/10/06 12:27:53.3 Temp: 2024/10/06 12:27:53, 30.0000, 30.8000
2024/10/06 12:28:00.2 
2024/10/06 12:28:00.2 STOP SCAN: 
2024/10/06 12:28:00.2    CycleTime (ms)    = 200
2024/10/06 12:28:00.2    CurrentCycle      = 600
2024/10/06 12:28:00.2    RunTime (ms)      = 119961
2024/10/06 12:28:00.2    AverageCycle (ms) = 199.9
2024/10/06 12:28:00.2    Temperature       = 30.0
2024/10/06 12:28:00.2    DATA OVERRUN %    = 0.00
2024/10/06 12:28:00.2    Spec PCB temps    = 42.6, 42.1, 42.4, 42.2, 42.1, 42.3, 41.3, 41.6
2024/10/06 12:28:00.2 
2024/10/06 12:28:00.3 Old State:16-cycle=600, Elapsed Time:  120.0,  Ideal Time:  119.8,  Delay time =   0.04  New State:ENGN_StateRunning_SamplingComplete
2024/10/06 12:28:00.4 Old State:18-ENGN_StateRunning_SamplingComplete New State:ENGN_StateRunning_WaitNewStep
2024/10/06 12:28:00.5 Old State:5-ENGN_StateRunning_WaitNewStep New State:ENGN_StateRunning_StartNewStep
2024/10/06 12:28:00.5 Spectrometer EOS_B0010: AVRG=20.
2024/10/06 12:28:00.6 Spectrometer EOS_B0014: AVRG=20.
2024/10/06 12:28:00.6 Spectrometer EOS_B0011: AVRG=20.
2024/10/06 12:28:00.6 Spectrometer EOS_B0018: AVRG=20.
2024/10/06 12:28:00.6 Spectrometer EOS_B0012: AVRG=20.
2024/10/06 12:28:00.6 Spectrometer EOS_B0017: AVRG=20.
2024/10/06 12:28:00.6 Spectrometer EOS_B0013: AVRG=20.
2024/10/06 12:28:00.6 Spectrometer EOS_B0019: AVRG=20.
2024/10/06 12:28:00.6 StartShaker(1000)
2024/10/06 12:28:00.7 Old State:6-ENGN_StateRunning_StartNewStep New State:ENGN_StateRunning_WaitGoingToSample
2024/10/06 12:28:00.7 Sample96_Q(0, 0, 8)
2024/10/06 12:28:00.7 
2024/10/06 12:28:00.7 START SCAN: 
2024/10/06 12:28:00.7    CycleTime (ms)    = 200
2024/10/06 12:28:00.7    CycleCount        = 5500
2024/10/06 12:28:00.7    ScansToAverage    = 20
2024/10/06 12:28:00.7    FinishTime (s)    = 1100
2024/10/06 12:28:00.7    Temperature       = 30.0
2024/10/06 12:28:00.7    Lamp Power        = 33
2024/10/06 12:28:00.7    Spec PCB temps    = 42.6, 42.1, 42.4, 42.2, 42.1, 42.3, 41.3, 41.6
2024/10/06 12:28:00.7 
2024/10/06 12:28:00.7 GMC_SetPosZ
2024/10/06 12:28:00.8 Old State:12-ENGN_StateRunning_WaitGoingToSample New State:ENGN_StateRunning_GoingToSample
2024/10/06 12:28:00.9 Temp: 2024/10/06 12:28:00, 30.0000, 30.8000
2024/10/06 12:28:04.2 GMC_ServoHere
2024/10/06 12:28:04.4 GMC_SetPosXY
2024/10/06 12:28:05.5 GMC_SetPosZ
2024/10/06 12:28:10.8 Shaker current speed = 992 rpm, set speed = 1000
2024/10/06 12:28:10.9 Old State:13-cycle=1, Elapsed Time:    0.0,  Ideal Time:    0.0,  Delay time =   0.00  New State:ENGN_StateRunning_GoingToSampleComplete
2024/10/06 12:28:11.0 Old State:14-ENGN_StateRunning_GoingToSampleComplete New State:ENGN_StateRunning_WaitSampling
2024/10/06 12:28:11.0 Step started at: 12:28:00
2024/10/06 12:28:11.0 XYZ movement time  = 10162 ms + Scan start delay = 10088 ms
2024/10/06 12:28:11.1 Old State:15-ENGN_StateRunning_WaitSampling New State:ENGN_StateRunning_Sampling
2024/10/06 12:29:01.0 Temp: 2024/10/06 12:29:01, 30.0000, 30.8000
2024/10/06 12:30:01.2 Temp: 2024/10/06 12:30:01, 30.0000, 30.8000
2024/10/06 12:31:01.3 Temp: 2024/10/06 12:31:01, 30.0000, 30.8000
2024/10/06 12:32:01.5 Temp: 2024/10/06 12:32:01, 30.0000, 30.8000
2024/10/06 12:33:01.6 Temp: 2024/10/06 12:33:01, 30.0000, 30.8000
2024/10/06 12:34:01.8 Temp: 2024/10/06 12:34:01, 30.0000, 30.8000
2024/10/06 12:35:01.9 Temp: 2024/10/06 12:35:01, 30.0000, 30.8000
2024/10/06 12:36:02.1 Temp: 2024/10/06 12:36:02, 30.0000, 30.8000
2024/10/06 12:37:02.3 Temp: 2024/10/06 12:37:02, 30.0000, 30.8000
2024/10/06 12:38:02.4 Temp: 2024/10/06 12:38:02, 30.0000, 30.8000
2024/10/06 12:39:02.6 Temp: 2024/10/06 12:39:02, 30.0000, 30.8000
2024/10/06 12:40:02.7 Temp: 2024/10/06 12:40:02, 30.0000, 30.8000
2024/10/06 12:41:02.9 Temp: 2024/10/06 12:41:02, 30.0000, 30.8000
2024/10/06 12:42:03.0 Temp: 2024/10/06 12:42:03, 30.0000, 30.8000
2024/10/06 12:43:03.2 Temp: 2024/10/06 12:43:03, 30.0000, 30.8000
2024/10/06 12:43:50.2 
2024/10/06 12:43:50.2 STOP SCAN: 
2024/10/06 12:43:50.2    CycleTime (ms)    = 200
2024/10/06 12:43:50.2    CurrentCycle      = 4697
2024/10/06 12:43:50.2    RunTime (ms)      = 939400
2024/10/06 12:43:50.2    AverageCycle (ms) = 200.0
2024/10/06 12:43:50.2    Temperature       = 30.0
2024/10/06 12:43:50.2    DATA OVERRUN %    = 0.00
2024/10/06 12:43:50.2    Spec PCB temps    = 42.6, 42.2, 42.4, 42.3, 42.1, 42.3, 41.2, 41.6
2024/10/06 12:43:50.2 
2024/10/06 12:43:50.2 Old State:16-cycle=4697, Elapsed Time:  939.4,  Ideal Time:  939.4,  Delay time =   0.04  New State:ENGN_StateRunning_SamplingSkipped
2024/10/06 12:43:50.4 Old State:17-ENGN_StateRunning_SamplingSkipped New State:ENGN_StateRunning_WaitNewStep
2024/10/06 12:43:50.7 Old State:5-ENGN_StateRunning_WaitNewStep New State:ENGN_StateRunning_StartNewStep
2024/10/06 12:43:50.7 Spectrometer EOS_B0010: AVRG=20.
2024/10/06 12:43:50.7 Spectrometer EOS_B0014: AVRG=20.
2024/10/06 12:43:50.7 Spectrometer EOS_B0011: AVRG=20.
2024/10/06 12:43:50.7 Spectrometer EOS_B0018: AVRG=20.
2024/10/06 12:43:50.7 Spectrometer EOS_B0012: AVRG=20.
2024/10/06 12:43:50.7 Spectrometer EOS_B0017: AVRG=20.
2024/10/06 12:43:50.7 Spectrometer EOS_B0013: AVRG=20.
2024/10/06 12:43:50.7 Spectrometer EOS_B0019: AVRG=20.
2024/10/06 12:43:50.7 StartShaker(1000)
2024/10/06 12:43:50.8 Old State:6-ENGN_StateRunning_StartNewStep New State:ENGN_StateRunning_WaitGoingToSample
2024/10/06 12:43:50.8 Sample96_Q(0, 0, 2)
2024/10/06 12:43:50.9 
2024/10/06 12:43:50.9 START SCAN: 
2024/10/06 12:43:50.9    CycleTime (ms)    = 200
2024/10/06 12:43:50.9    CycleCount        = 3000
2024/10/06 12:43:50.9    ScansToAverage    = 20
2024/10/06 12:43:50.9    FinishTime (s)    = 600
2024/10/06 12:43:50.9    Temperature       = 30.0
2024/10/06 12:43:50.9    Lamp Power        = 33
2024/10/06 12:43:50.9    Spec PCB temps    = 42.6, 42.2, 42.4, 42.3, 42.1, 42.3, 41.2, 41.6
2024/10/06 12:43:50.9 
2024/10/06 12:43:51.0 Old State:12-ENGN_StateRunning_WaitGoingToSample New State:ENGN_StateRunning_GoingToSample
2024/10/06 12:43:51.0 GMC_SetPosZ
2024/10/06 12:43:51.0 Temp: 2024/10/06 12:43:51, 30.0000, 30.7000
2024/10/06 12:43:56.1 GMC_ServoHere
2024/10/06 12:43:56.3 GMC_SetPosXY
2024/10/06 12:43:57.4 GMC_SetPosZ
2024/10/06 12:44:00.9 Shaker current speed = 991 rpm, set speed = 1000
2024/10/06 12:44:01.0 Old State:13-cycle=1, Elapsed Time:    0.0,  Ideal Time:    0.0,  Delay time =   0.00  New State:ENGN_StateRunning_GoingToSampleComplete
2024/10/06 12:44:01.1 Old State:14-ENGN_StateRunning_GoingToSampleComplete New State:ENGN_StateRunning_WaitSampling
2024/10/06 12:44:01.1 Step started at: 12:43:50
2024/10/06 12:44:01.1 XYZ movement time  = 10068 ms + Scan start delay = 9973 ms
2024/10/06 12:44:01.2 Old State:15-ENGN_StateRunning_WaitSampling New State:ENGN_StateRunning_Sampling
2024/10/06 12:44:51.1 Temp: 2024/10/06 12:44:51, 30.0000, 30.8000
2024/10/06 12:45:19.1 Terminated by user
2024/10/06 12:45:19.1 StopDevice[0006]
2024/10/06 12:45:19.1 StopShaker
2024/10/06 12:45:19.2 
2024/10/06 12:45:19.2 STOP SCAN: 
2024/10/06 12:45:19.2    CycleTime (ms)    = 200
2024/10/06 12:45:19.2    CurrentCycle      = 392
2024/10/06 12:45:19.2    RunTime (ms)      = 78355
2024/10/06 12:45:19.2    AverageCycle (ms) = 199.9
2024/10/06 12:45:19.2    Temperature       = 30.0
2024/10/06 12:45:19.2    DATA OVERRUN %    = 0.00
2024/10/06 12:45:19.2    Spec PCB temps    = 42.6, 42.1, 42.4, 42.2, 42.1, 42.3, 41.2, 41.6
2024/10/06 12:45:19.2 
2024/10/06 12:45:19.2 Assay aborted
2024/10/06 12:45:19.2 Temperature monitor DISABLE
2024/10/06 12:45:19.2 
2024/10/06 12:45:19.2 ASSAY SUMMARY:
2024/10/06 12:45:19.2 ==============
2024/10/06 12:45:19.2   Step #   Duration   Cycles  Overrun %
2024/10/06 12:45:19.2        1      79     395    0.00
2024/10/06 12:45:19.2        2    1199    6000    0.00
2024/10/06 12:45:19.2        3     119     600    0.00
2024/10/06 12:45:19.2        4     939    4697    0.00
2024/10/06 12:45:19.2        5      78     392    0.00
2024/10/06 12:45:19.2 -------------------------------------------
2024/10/06 12:45:19.2    Total    2416   12084    0.00
2024/10/06 12:45:19.2 Temperature monitor DISABLE
2024/10/06 12:45:19.3 Old State:16-cycle=392, Elapsed Time:   78.4,  Ideal Time:   78.2,  Delay time =   0.04  New State:ENGN_State_AssayAborting
2024/10/06 12:45:19.3 StopShaker
2024/10/06 12:45:19.3 EJECT: To Tray, position=3,0
2024/10/06 12:45:19.3    EjectOffset = 10.0
2024/10/06 12:45:19.3 DFIO: Start writing C:\DATA\wangT\cb2-h9\Experiment_2\241006_001.frd
2024/10/06 12:45:19.3 DFIO: Finished writing C:\DATA\wangT\cb2-h9\Experiment_2\241006_001.frd
2024/10/06 12:45:19.3 DFIO: Start writing C:\DATA\wangT\cb2-h9\Experiment_2\241006_002.frd
2024/10/06 12:45:19.4 DFIO: Finished writing C:\DATA\wangT\cb2-h9\Experiment_2\241006_002.frd
2024/10/06 12:45:19.4 DFIO: Start writing C:\DATA\wangT\cb2-h9\Experiment_2\241006_003.frd
2024/10/06 12:45:19.4 DFIO: Finished writing C:\DATA\wangT\cb2-h9\Experiment_2\241006_003.frd
2024/10/06 12:45:19.4 DFIO: Start writing C:\DATA\wangT\cb2-h9\Experiment_2\241006_004.frd
2024/10/06 12:45:19.4 GMC_SetPosZ
2024/10/06 12:45:19.4 DFIO: Finished writing C:\DATA\wangT\cb2-h9\Experiment_2\241006_004.frd
2024/10/06 12:45:19.4 DFIO: Start writing C:\DATA\wangT\cb2-h9\Experiment_2\241006_005.frd
2024/10/06 12:45:19.4 DFIO: Finished writing C:\DATA\wangT\cb2-h9\Experiment_2\241006_005.frd
2024/10/06 12:45:19.4 DFIO: Start writing C:\DATA\wangT\cb2-h9\Experiment_2\241006_006.frd
2024/10/06 12:45:19.4 DFIO: Finished writing C:\DATA\wangT\cb2-h9\Experiment_2\241006_006.frd
2024/10/06 12:45:19.4 DFIO: Start writing C:\DATA\wangT\cb2-h9\Experiment_2\241006_007.frd
2024/10/06 12:45:19.4 DFIO: Finished writing C:\DATA\wangT\cb2-h9\Experiment_2\241006_007.frd
2024/10/06 12:45:19.4 DFIO: Start writing C:\DATA\wangT\cb2-h9\Experiment_2\241006_008.frd
2024/10/06 12:45:19.4 DFIO: Finished writing C:\DATA\wangT\cb2-h9\Experiment_2\241006_008.frd
2024/10/06 12:45:19.4 DFIO: Finished writing C:\DATA\wangT\cb2-h9\Experiment_2\241006_Manifest.fmx
2024/10/06 12:45:22.8 GMC_ServoHere
2024/10/06 12:45:23.0 GMC_SetPosXY
2024/10/06 12:45:25.2 GMC_SetPosZ
2024/10/06 12:45:29.3 GMC_Eject
2024/10/06 12:45:29.3 EjectDone => EjectEject
2024/10/06 12:45:29.3 SetEjectorPosn(0)
2024/10/06 12:45:32.4 GMC_HomeZ
2024/10/06 12:45:32.4 HomeDevice[0005]
2024/10/06 12:45:37.9 GMC_SetPosZ
2024/10/06 12:45:38.3 GMC_ServoHere
2024/10/06 12:45:38.5 GMC_SetPosZ
2024/10/06 12:45:38.6 GMC_ServoHere
2024/10/06 12:45:38.8 GMC_SetPosXY
2024/10/06 12:45:41.0 GMC_SetPosZ
2024/10/06 12:45:41.4 Old State:26-ENGN_State_AssayAborting New State:ENGN_State_AssayAborted
2024/10/06 12:45:41.4 StopShaker
2024/10/06 12:45:41.9 
2024/10/06 12:45:41.9 
2024/10/06 12:45:41.9 ** Initializing Instrument **
2024/10/06 12:45:42.1 Old State:27-ENGN_State_AssayAborted New State:ENGN_State_WaitInitialize
2024/10/06 12:45:42.1 StopDevice[0006]
2024/10/06 12:45:42.3 Opening instrument: Octet RED96e
2024/10/06 12:45:44.5 ReadInfo()
2024/10/06 12:45:44.9 Serial = FB-90287
2024/10/06 12:45:44.9 GALIL: XY steps/mm = 251.969, Z steps/mm = 1259.84
2024/10/06 12:45:45.7 GetSamplePos1_1 = (4.2696,-107.334,-21.645)
2024/10/06 12:45:45.7 GetSamplePos1_9 = (4.2696,-37.2659,-39.1223)
2024/10/06 12:45:45.7 m_dPickRowSpacingMM = 9
2024/10/06 12:45:45.7 m_dPickColSpacingMM = -9
2024/10/06 12:45:45.7 m_ySample1RowSpacingMM = 8.75846
2024/10/06 12:45:45.7 m_zSample1RowSpacingMM = -2.18466
2024/10/06 12:45:45.7 m_ySample2RowSpacingMM = 9
2024/10/06 12:45:45.7 m_zSample2RowSpacingMM = 0
2024/10/06 12:45:45.7 
2024/10/06 12:45:45.7 gmcController polling at 6.7 Hz
2024/10/06 12:45:45.7 
2024/10/06 12:45:45.7 Galil Controller - Program Version: 4301
2024/10/06 12:45:45.8 
2024/10/06 12:45:45.8 Opened Octet RED96e with firmware 1.0.0.0, API 1.5
2024/10/06 12:45:45.8 
2024/10/06 12:45:45.8 Set Lamp[65535]=on
2024/10/06 12:45:45.8 Set Lamp[65535]=on
2024/10/06 12:45:45.8 Set Heater[65535] @ 30.000000[C]
2024/10/06 12:45:45.9 Looking for 8 devices with timeout of 60000 ms
2024/10/06 12:45:45.9 Found 8 devices in 0 ms
2024/10/06 12:45:45.9 Couldn't open spectrometer factory for type 'SPEC_TYPE_OCEANOPTICS'
2024/10/06 12:45:45.9 EOS EOS_B0014 API = 0x0100
2024/10/06 12:45:45.9 EOS EOS_B0019 API = 0x0100
2024/10/06 12:45:45.9 EOS EOS_B0012 API = 0x0100
2024/10/06 12:45:45.9 EOS EOS_B0018 API = 0x0100
2024/10/06 12:45:45.9 EOS EOS_B0010 API = 0x0100
2024/10/06 12:45:45.9 EOS EOS_B0013 API = 0x0100
2024/10/06 12:45:45.9 EOS EOS_B0017 API = 0x0100
2024/10/06 12:45:45.9 EOS EOS_B0011 API = 0x0100
2024/10/06 12:45:45.9 EOS EOS_B0010 API = 0x0100
2024/10/06 12:45:45.9 EOS EOS_B0014 API = 0x0100
2024/10/06 12:45:45.9 EOS EOS_B0011 API = 0x0100
2024/10/06 12:45:45.9 EOS EOS_B0018 API = 0x0100
2024/10/06 12:45:45.9 EOS EOS_B0012 API = 0x0100
2024/10/06 12:45:45.9 EOS EOS_B0017 API = 0x0100
2024/10/06 12:45:45.9 EOS EOS_B0013 API = 0x0100
2024/10/06 12:45:45.9 EOS EOS_B0019 API = 0x0100
2024/10/06 12:45:45.9 
2024/10/06 12:45:45.9 Calibration coefficients for EOS_B0010
2024/10/06 12:45:45.9 C0 = 5.724263e+02  C1 = 1.047210e-01  C2 = -4.525783e-06  C3 = -1.311609e-10  
2024/10/06 12:45:45.9 
2024/10/06 12:45:45.9 Linearity correction coefficients:
2024/10/06 12:45:45.9 L0 = 9.770590e-01 L1 = 1.598670e-06 L2 = 4.803710e-12 L3 = -5.086290e-15 
2024/10/06 12:45:45.9 L4 = 2.741280e-19 L5 = -6.802670e-24 L6 = 8.120710e-29 L7 = -3.786440e-34 
2024/10/06 12:45:45.9 
2024/10/06 12:45:45.9 Linearity correction order: 7
2024/10/06 12:45:45.9 PCA Serial number: 06 000 1758
2024/10/06 12:45:45.9 Stray light const: 0.000000e+00
2024/10/06 12:45:45.9 Configuration info: TS4 0
2024/10/06 12:45:45.9 Scale factor: 1.023984
2024/10/06 12:45:45.9 
2024/10/06 12:45:45.9 Calibration coefficients for EOS_B0014
2024/10/06 12:45:45.9 C0 = 5.724263e+02  C1 = 1.047210e-01  C2 = -4.525783e-06  C3 = -1.311609e-10  
2024/10/06 12:45:45.9 
2024/10/06 12:45:45.9 Linearity correction coefficients:
2024/10/06 12:45:45.9 L0 = 9.770590e-01 L1 = 1.598670e-06 L2 = 4.803710e-12 L3 = -5.086290e-15 
2024/10/06 12:45:45.9 L4 = 2.741280e-19 L5 = -6.802670e-24 L6 = 8.120710e-29 L7 = -3.786440e-34 
2024/10/06 12:45:45.9 
2024/10/06 12:45:45.9 Linearity correction order: 7
2024/10/06 12:45:45.9 PCA Serial number: 06 000 1535
2024/10/06 12:45:45.9 Stray light const: 0.000000e+00
2024/10/06 12:45:45.9 Configuration info: TS4 0
2024/10/06 12:45:45.9 Scale factor: 1.023984
2024/10/06 12:45:45.9 
2024/10/06 12:45:45.9 Calibration coefficients for EOS_B0011
2024/10/06 12:45:45.9 C0 = 5.724263e+02  C1 = 1.047210e-01  C2 = -4.525783e-06  C3 = -1.311609e-10  
2024/10/06 12:45:45.9 
2024/10/06 12:45:45.9 Linearity correction coefficients:
2024/10/06 12:45:45.9 L0 = 9.770590e-01 L1 = 1.598670e-06 L2 = 4.803710e-12 L3 = -5.086290e-15 
2024/10/06 12:45:45.9 L4 = 2.741280e-19 L5 = -6.802670e-24 L6 = 8.120710e-29 L7 = -3.786440e-34 
2024/10/06 12:45:45.9 
2024/10/06 12:45:45.9 Linearity correction order: 7
2024/10/06 12:45:45.9 PCA Serial number: 06 000 1287
2024/10/06 12:45:45.9 Stray light const: 0.000000e+00
2024/10/06 12:45:45.9 Configuration info: TS4 0
2024/10/06 12:45:45.9 Scale factor: 1.023984
2024/10/06 12:45:45.9 
2024/10/06 12:45:45.9 Calibration coefficients for EOS_B0018
2024/10/06 12:45:45.9 C0 = 5.724263e+02  C1 = 1.047210e-01  C2 = -4.525783e-06  C3 = -1.311609e-10  
2024/10/06 12:45:45.9 
2024/10/06 12:45:45.9 Linearity correction coefficients:
2024/10/06 12:45:45.9 L0 = 9.770590e-01 L1 = 1.598670e-06 L2 = 4.803710e-12 L3 = -5.086290e-15 
2024/10/06 12:45:45.9 L4 = 2.741280e-19 L5 = -6.802670e-24 L6 = 8.120710e-29 L7 = -3.786440e-34 
2024/10/06 12:45:45.9 
2024/10/06 12:45:45.9 Linearity correction order: 7
2024/10/06 12:45:45.9 PCA Serial number: 06 000 1355
2024/10/06 12:45:45.9 Stray light const: 0.000000e+00
2024/10/06 12:45:45.9 Configuration info: TS4 0
2024/10/06 12:45:45.9 Scale factor: 1.023984
2024/10/06 12:45:45.9 
2024/10/06 12:45:45.9 Calibration coefficients for EOS_B0012
2024/10/06 12:45:45.9 C0 = 5.724263e+02  C1 = 1.047210e-01  C2 = -4.525783e-06  C3 = -1.311609e-10  
2024/10/06 12:45:45.9 
2024/10/06 12:45:45.9 Linearity correction coefficients:
2024/10/06 12:45:45.9 L0 = 9.770590e-01 L1 = 1.598670e-06 L2 = 4.803710e-12 L3 = -5.086290e-15 
2024/10/06 12:45:45.9 L4 = 2.741280e-19 L5 = -6.802670e-24 L6 = 8.120710e-29 L7 = -3.786440e-34 
2024/10/06 12:45:45.9 
2024/10/06 12:45:45.9 Linearity correction order: 7
2024/10/06 12:45:45.9 PCA Serial number: 06 000 1530
2024/10/06 12:45:45.9 Stray light const: 0.000000e+00
2024/10/06 12:45:45.9 Configuration info: TS4 0
2024/10/06 12:45:45.9 Scale factor: 1.023984
2024/10/06 12:45:45.9 
2024/10/06 12:45:45.9 Calibration coefficients for EOS_B0017
2024/10/06 12:45:45.9 C0 = 5.724263e+02  C1 = 1.047210e-01  C2 = -4.525783e-06  C3 = -1.311609e-10  
2024/10/06 12:45:45.9 
2024/10/06 12:45:45.9 Linearity correction coefficients:
2024/10/06 12:45:45.9 L0 = 9.770590e-01 L1 = 1.598670e-06 L2 = 4.803710e-12 L3 = -5.086290e-15 
2024/10/06 12:45:45.9 L4 = 2.741280e-19 L5 = -6.802670e-24 L6 = 8.120710e-29 L7 = -3.786440e-34 
2024/10/06 12:45:45.9 
2024/10/06 12:45:45.9 Linearity correction order: 7
2024/10/06 12:45:45.9 PCA Serial number: 06 000 1526
2024/10/06 12:45:45.9 Stray light const: 0.000000e+00
2024/10/06 12:45:45.9 Configuration info: TS4 0
2024/10/06 12:45:45.9 Scale factor: 1.023984
2024/10/06 12:45:45.9 
2024/10/06 12:45:45.9 Calibration coefficients for EOS_B0013
2024/10/06 12:45:45.9 C0 = 5.724263e+02  C1 = 1.047210e-01  C2 = -4.525783e-06  C3 = -1.311609e-10  
2024/10/06 12:45:45.9 
2024/10/06 12:45:45.9 Linearity correction coefficients:
2024/10/06 12:45:45.9 L0 = 9.770590e-01 L1 = 1.598670e-06 L2 = 4.803710e-12 L3 = -5.086290e-15 
2024/10/06 12:45:45.9 L4 = 2.741280e-19 L5 = -6.802670e-24 L6 = 8.120710e-29 L7 = -3.786440e-34 
2024/10/06 12:45:45.9 
2024/10/06 12:45:45.9 Linearity correction order: 7
2024/10/06 12:45:45.9 PCA Serial number: 06 000 1749
2024/10/06 12:45:45.9 Stray light const: 0.000000e+00
2024/10/06 12:45:45.9 Configuration info: TS4 0
2024/10/06 12:45:45.9 Scale factor: 1.023984
2024/10/06 12:45:45.9 
2024/10/06 12:45:45.9 Calibration coefficients for EOS_B0019
2024/10/06 12:45:45.9 C0 = 5.724263e+02  C1 = 1.047210e-01  C2 = -4.525783e-06  C3 = -1.311609e-10  
2024/10/06 12:45:45.9 
2024/10/06 12:45:45.9 Linearity correction coefficients:
2024/10/06 12:45:45.9 L0 = 9.770590e-01 L1 = 1.598670e-06 L2 = 4.803710e-12 L3 = -5.086290e-15 
2024/10/06 12:45:45.9 L4 = 2.741280e-19 L5 = -6.802670e-24 L6 = 8.120710e-29 L7 = -3.786440e-34 
2024/10/06 12:45:45.9 
2024/10/06 12:45:45.9 Linearity correction order: 7
2024/10/06 12:45:45.9 PCA Serial number: 06 000 1333
2024/10/06 12:45:45.9 Stray light const: 0.000000e+00
2024/10/06 12:45:45.9 Configuration info: TS4 0
2024/10/06 12:45:45.9 Scale factor: 1.023984
2024/10/06 12:45:45.9 Opened: EOS_B0010, EOS_B0014, EOS_B0011, EOS_B0018, EOS_B0012, EOS_B0017, EOS_B0013, EOS_B0019, 
2024/10/06 12:45:46.0 
2024/10/06 12:45:46.0 DSP settings (Cross Correlation)
2024/10/06 12:45:46.0  - Transmission
2024/10/06 12:45:46.0 
2024/10/06 12:45:46.0 Ch	IgnoreLow	IgnoreHigh
2024/10/06 12:45:46.0 1	150		200
2024/10/06 12:45:46.0 2	150		200
2024/10/06 12:45:46.0 3	150		200
2024/10/06 12:45:46.0 4	150		200
2024/10/06 12:45:46.0 5	150		200
2024/10/06 12:45:46.0 6	150		200
2024/10/06 12:45:46.0 7	150		200
2024/10/06 12:45:46.0 8	150		200
2024/10/06 12:45:46.3 EJECT: To Chute, position=-2,-1
2024/10/06 12:45:46.4 GMC_Interlock
2024/10/06 12:45:46.5 Old State:1-ENGN_State_WaitInitialize New State:ENGN_State_Initializing
2024/10/06 12:45:46.7 GMC_HomeXYZ
2024/10/06 12:45:46.7 HomeDevice[0006]
2024/10/06 12:45:53.1 GMC_SetPosZ
2024/10/06 12:45:53.4 GMC_ServoHere
2024/10/06 12:45:53.6 GMC_MasterInit
2024/10/06 12:45:53.6 Init(0x0)
2024/10/06 12:45:57.9 GMC_SetPosZ
2024/10/06 12:45:58.1 GMC_ServoHere
2024/10/06 12:45:58.3 GMC_SetPosXY
2024/10/06 12:46:01.1 GMC_SetPosZ
2024/10/06 12:46:06.0 GMC_Eject
2024/10/06 12:46:06.0 EjectDone => EjectEject
2024/10/06 12:46:06.0 SetEjectorPosn(0)
2024/10/06 12:46:09.2 GMC_HomeZ
2024/10/06 12:46:09.2 HomeDevice[0005]
2024/10/06 12:46:15.5 GMC_SetPosZ
2024/10/06 12:46:15.8 GMC_ServoHere
2024/10/06 12:46:16.0 GMC_Interlock
2024/10/06 12:46:16.4 GMC_HomeXYZ
2024/10/06 12:46:16.4 HomeDevice[0006]
2024/10/06 12:46:24.0 GMC_SetPosZ
2024/10/06 12:46:24.4 GMC_ServoHere
2024/10/06 12:46:24.5 GMC_SetPosZ
2024/10/06 12:46:24.7 GMC_ServoHere
2024/10/06 12:46:24.9 GMC_SetPosXY
2024/10/06 12:46:27.9 GMC_SetPosZ
2024/10/06 12:46:28.2 Old State:2-ENGN_State_Initializing New State:ENGN_State_InitializeComplete
2024/10/06 12:46:28.2 Integration Time: 1.00,1.00,1.00,1.00,1.00,1.00,1.00,1.00,
2024/10/06 12:46:28.2 Set Lamp[65535]=on
2024/10/06 12:46:28.3 Set Heater[65535] @ 30.000000[C]
2024/10/06 12:46:28.3 Old State:3-ENGN_State_InitializeComplete New State:ENGN_State_SystemReady
2024/10/06 12:46:28.4 Pickups: 149, Warn: 90, Error: 100
2024/10/06 13:07:15.4 <I Name="ExperimentName" O="Experiment_15" N="Experiment_16" />
2024/10/06 13:07:15.4 Sensor tray definitions were changed
2024/10/06 13:07:15.4 Sample plate definitions were changed
2024/10/06 13:07:15.4 Assay steps step 2: Sample A2 to A3
2024/10/06 13:07:15.4 Assay steps step 3: Sample A3 to A4
2024/10/06 13:07:15.4 Assay steps step 4: Sample A8 to A7
2024/10/06 13:07:15.4 Assay steps step 5: Sample A3 to A4
2024/10/06 13:07:15.4 Assay steps step 6: Sample A11 to A2
2024/10/06 13:07:15.4 Assay steps step 7: Assay 1 to 2
2024/10/06 13:07:15.4 Assay steps step 8 added: Assay 2, Head 0, Reuse FALSE, Name Loading, Plate 1, Sensor 141417144, Sample A5, Comment 
2024/10/06 13:07:15.4 Assay steps step 9 added: Assay 2, Head 0, Reuse FALSE, Name Baseline, Plate 1, Sensor 141417144, Sample A6, Comment 
2024/10/06 13:07:15.4 Assay steps step 10 added: Assay 2, Head 0, Reuse FALSE, Name Association, Plate 1, Sensor 141417144, Sample A7, Comment 
2024/10/06 13:07:15.4 Assay steps step 11 added: Assay 2, Head 0, Reuse FALSE, Name Dissociation, Plate 1, Sensor 141417144, Sample A6, Comment 
2024/10/06 13:07:15.4 Assay steps step 12 added: Assay 2, Head 0, Reuse FALSE, Name Regeneration, Plate 1, Sensor 141417144, Sample A2, Comment 
2024/10/06 13:07:15.6 SetHeaterTemperature 30.0
2024/10/06 13:07:15.6 Temperature monitor ENABLE
2024/10/06 13:07:15.6 Set Heater[65535] @ 30.000000[C]
2024/10/06 13:07:15.7 Temperature monitor ENABLE
2024/10/06 13:07:15.7 Temp: 2024/10/06 13:07:15, 30.0000, 31.0000
2024/10/06 13:07:15.7 bShakeWhileWaiting=1, nShakerRPM=1000
2024/10/06 13:07:15.8 DELAYED START: Waiting for 600 s
2024/10/06 13:07:15.8 Old State:4-ENGN_State_SystemReady New State:ENGN_State_ControllerBusy
2024/10/06 13:07:15.9 GMC_SetPosZ
2024/10/06 13:07:16.1 GMC_ServoHere
2024/10/06 13:07:16.2 GMC_SetPosXY
2024/10/06 13:07:16.4 GMC_SetPosZ
2024/10/06 13:07:16.7 Old State:29-ENGN_State_ControllerBusy New State:ENGN_State_ControllerDone
2024/10/06 13:07:16.8 StartShaker(1000)
2024/10/06 13:07:16.8 Old State:30-ENGN_State_ControllerDone New State:ENGN_State_SystemReady
2024/10/06 13:08:16.0 Temp: 2024/10/06 13:08:16, 29.9000, 30.9000
2024/10/06 13:09:00.2 Spectrometer EOS_B0010: AVRG=20.
2024/10/06 13:09:00.2 Spectrometer EOS_B0014: AVRG=20.
2024/10/06 13:09:00.2 Spectrometer EOS_B0011: AVRG=20.
2024/10/06 13:09:00.2 Spectrometer EOS_B0018: AVRG=20.
2024/10/06 13:09:00.2 Spectrometer EOS_B0012: AVRG=20.
2024/10/06 13:09:00.2 Spectrometer EOS_B0017: AVRG=20.
2024/10/06 13:09:00.2 Spectrometer EOS_B0013: AVRG=20.
2024/10/06 13:09:00.2 Spectrometer EOS_B0019: AVRG=20.
2024/10/06 13:09:00.2 Starting new assay
2024/10/06 13:09:00.4 Old State:4-ENGN_State_SystemReady New State:ENGN_StateRunning_StartNewStep
2024/10/06 13:09:00.5 Spectrometer EOS_B0010: AVRG=20.
2024/10/06 13:09:00.5 Spectrometer EOS_B0014: AVRG=20.
2024/10/06 13:09:00.5 Spectrometer EOS_B0011: AVRG=20.
2024/10/06 13:09:00.5 Spectrometer EOS_B0018: AVRG=20.
2024/10/06 13:09:00.5 Spectrometer EOS_B0012: AVRG=20.
2024/10/06 13:09:00.5 Spectrometer EOS_B0017: AVRG=20.
2024/10/06 13:09:00.5 Spectrometer EOS_B0013: AVRG=20.
2024/10/06 13:09:00.5 Spectrometer EOS_B0019: AVRG=20.
2024/10/06 13:09:00.6 Old State:6-ENGN_StateRunning_StartNewStep New State:ENGN_StateRunning_WaitPickingSensors
2024/10/06 13:09:00.6 Pick(0, 2)
2024/10/06 13:09:00.6 Plate 1 temperature = 30 C
2024/10/06 13:09:00.6 GMC_SetPosZ
2024/10/06 13:09:00.8 Old State:7-ENGN_StateRunning_WaitPickingSensors New State:ENGN_StateRunning_PickingSensors
2024/10/06 13:09:00.8 GMC_ServoHere
2024/10/06 13:09:00.9 Temp: 2024/10/06 13:09:00, 30.0000, 30.8000
2024/10/06 13:09:01.0 GMC_SetPosXY
2024/10/06 13:09:03.2 GMC_SetPosZ
2024/10/06 13:09:08.5 GMC_SetPosZ
2024/10/06 13:09:09.0 Old State:8-ENGN_StateRunning_PickingSensors New State:ENGN_StateRunning_CheckingSensors
2024/10/06 13:09:09.0 Spectrometer EOS_B0010: AVRG=20.
2024/10/06 13:09:09.0 Spectrometer EOS_B0014: AVRG=20.
2024/10/06 13:09:09.1 Spectrometer EOS_B0011: AVRG=20.
2024/10/06 13:09:09.1 Spectrometer EOS_B0018: AVRG=20.
2024/10/06 13:09:09.1 Spectrometer EOS_B0012: AVRG=20.
2024/10/06 13:09:09.1 Spectrometer EOS_B0017: AVRG=20.
2024/10/06 13:09:09.1 Spectrometer EOS_B0013: AVRG=20.
2024/10/06 13:09:09.1 Spectrometer EOS_B0019: AVRG=20.
2024/10/06 13:09:09.2 
2024/10/06 13:09:09.2 Detect Sensors
2024/10/06 13:09:09.2 ==============
2024/10/06 13:09:09.2 1	YES		0.0	6589.3
2024/10/06 13:09:09.2 2	YES		0.0	7008.5
2024/10/06 13:09:09.2 3	YES		0.0	6945.9
2024/10/06 13:09:09.2 4	YES		0.0	7390.9
2024/10/06 13:09:09.2 5	YES		0.0	6171.6
2024/10/06 13:09:09.2 6	YES		0.0	5641.9
2024/10/06 13:09:09.2 7	YES		0.0	7228.5
2024/10/06 13:09:09.2 8	YES		0.0	5341.9
2024/10/06 13:09:09.2 
2024/10/06 13:09:09.2 Spectrometer EOS_B0010: AVRG=20.
2024/10/06 13:09:09.2 Spectrometer EOS_B0014: AVRG=20.
2024/10/06 13:09:09.2 Spectrometer EOS_B0011: AVRG=20.
2024/10/06 13:09:09.2 Spectrometer EOS_B0018: AVRG=20.
2024/10/06 13:09:09.2 Spectrometer EOS_B0012: AVRG=20.
2024/10/06 13:09:09.2 Spectrometer EOS_B0017: AVRG=20.
2024/10/06 13:09:09.2 Spectrometer EOS_B0013: AVRG=20.
2024/10/06 13:09:09.2 Spectrometer EOS_B0019: AVRG=20.
2024/10/06 13:09:09.2 Spectrometer EOS_B0010: AVRG=20.
2024/10/06 13:09:09.2 Spectrometer EOS_B0014: AVRG=20.
2024/10/06 13:09:09.2 Spectrometer EOS_B0011: AVRG=20.
2024/10/06 13:09:09.2 Spectrometer EOS_B0018: AVRG=20.
2024/10/06 13:09:09.2 Spectrometer EOS_B0012: AVRG=20.
2024/10/06 13:09:09.2 Spectrometer EOS_B0017: AVRG=20.
2024/10/06 13:09:09.2 Spectrometer EOS_B0013: AVRG=20.
2024/10/06 13:09:09.2 Spectrometer EOS_B0019: AVRG=20.
2024/10/06 13:09:09.4 CH1: Correction Factor = 1.87217
2024/10/06 13:09:09.4 Spectrometer EOS_B0010: AVRG=20.
2024/10/06 13:09:09.4 CH2: Correction Factor = 1.84916
2024/10/06 13:09:09.4 Spectrometer EOS_B0014: AVRG=20.
2024/10/06 13:09:09.4 CH3: Correction Factor = 1.81333
2024/10/06 13:09:09.4 Spectrometer EOS_B0011: AVRG=20.
2024/10/06 13:09:09.4 CH4: Correction Factor = 1.63662
2024/10/06 13:09:09.4 Spectrometer EOS_B0018: AVRG=20.
2024/10/06 13:09:09.4 CH5: Correction Factor = 2.11215
2024/10/06 13:09:09.4 Spectrometer EOS_B0012: AVRG=20.
2024/10/06 13:09:09.4 CH6: Correction Factor = 2.24953
2024/10/06 13:09:09.4 Spectrometer EOS_B0017: AVRG=20.
2024/10/06 13:09:09.4 CH7: Correction Factor = 1.74851
2024/10/06 13:09:09.4 Spectrometer EOS_B0013: AVRG=20.
2024/10/06 13:09:09.4 CH8: Correction Factor = 2.29524
2024/10/06 13:09:09.4 Spectrometer EOS_B0019: AVRG=20.
2024/10/06 13:09:09.5 CH1: Correction Factor = 1.09928
2024/10/06 13:09:09.5 Spectrometer EOS_B0010: AVRG=20.
2024/10/06 13:09:09.5 CH2: Correction Factor = 1.09629
2024/10/06 13:09:09.5 Spectrometer EOS_B0014: AVRG=20.
2024/10/06 13:09:09.5 CH3: Correction Factor = 1.09552
2024/10/06 13:09:09.5 Spectrometer EOS_B0011: AVRG=20.
2024/10/06 13:09:09.5 CH4: Correction Factor = 1.07983
2024/10/06 13:09:09.5 Spectrometer EOS_B0018: AVRG=20.
2024/10/06 13:09:09.5 CH5: Correction Factor = 1.11607
2024/10/06 13:09:09.5 Spectrometer EOS_B0012: AVRG=20.
2024/10/06 13:09:09.5 CH6: Correction Factor = 1.11864
2024/10/06 13:09:09.5 Spectrometer EOS_B0017: AVRG=20.
2024/10/06 13:09:09.5 CH7: Correction Factor = 1.08721
2024/10/06 13:09:09.5 Spectrometer EOS_B0013: AVRG=20.
2024/10/06 13:09:09.5 CH8: Correction Factor = 1.12256
2024/10/06 13:09:09.5 Spectrometer EOS_B0019: AVRG=20.
2024/10/06 13:09:09.7 CH1: Correction Factor = 1.01671
2024/10/06 13:09:09.7 Spectrometer EOS_B0010: AVRG=20.
2024/10/06 13:09:09.7 CH2: Correction Factor = 1.01725
2024/10/06 13:09:09.7 Spectrometer EOS_B0014: AVRG=20.
2024/10/06 13:09:09.7 CH3: Correction Factor = 1.01521
2024/10/06 13:09:09.7 Spectrometer EOS_B0011: AVRG=20.
2024/10/06 13:09:09.7 CH4: Correction Factor = 1.0158
2024/10/06 13:09:09.7 Spectrometer EOS_B0018: AVRG=20.
2024/10/06 13:09:09.7 CH5: Correction Factor = 1.0196
2024/10/06 13:09:09.7 Spectrometer EOS_B0012: AVRG=20.
2024/10/06 13:09:09.7 CH6: Correction Factor = 1.02018
2024/10/06 13:09:09.7 Spectrometer EOS_B0017: AVRG=20.
2024/10/06 13:09:09.7 CH7: Correction Factor = 1.01765
2024/10/06 13:09:09.7 Spectrometer EOS_B0013: AVRG=20.
2024/10/06 13:09:09.7 CH8: Correction Factor = 1.02205
2024/10/06 13:09:09.7 Spectrometer EOS_B0019: AVRG=20.
2024/10/06 13:09:09.9 CH1: Correction Factor = 1.00504
2024/10/06 13:09:09.9 Spectrometer EOS_B0010: AVRG=20.
2024/10/06 13:09:09.9 CH2: Correction Factor = 1.00537
2024/10/06 13:09:09.9 Spectrometer EOS_B0014: AVRG=20.
2024/10/06 13:09:09.9 CH3: Correction Factor = 1.00323
2024/10/06 13:09:09.9 Spectrometer EOS_B0011: AVRG=20.
2024/10/06 13:09:09.9 CH4: Correction Factor = 1.00253
2024/10/06 13:09:09.9 Spectrometer EOS_B0018: AVRG=20.
2024/10/06 13:09:09.9 CH5: Correction Factor = 1.00578
2024/10/06 13:09:09.9 Spectrometer EOS_B0012: AVRG=20.
2024/10/06 13:09:09.9 CH6: Correction Factor = 1.00439
2024/10/06 13:09:09.9 Spectrometer EOS_B0017: AVRG=20.
2024/10/06 13:09:09.9 CH7: Correction Factor = 1.00119
2024/10/06 13:09:09.9 Spectrometer EOS_B0013: AVRG=20.
2024/10/06 13:09:09.9 CH8: Correction Factor = 1.00634
2024/10/06 13:09:09.9 Spectrometer EOS_B0019: AVRG=20.
2024/10/06 13:09:10.0 CH1: Correction Factor = 1.00124
2024/10/06 13:09:10.0 Spectrometer EOS_B0010: AVRG=20.
2024/10/06 13:09:10.0 CH2: Correction Factor = 1.00165
2024/10/06 13:09:10.0 Spectrometer EOS_B0014: AVRG=20.
2024/10/06 13:09:10.0 CH3: Correction Factor = 1.0032
2024/10/06 13:09:10.0 Spectrometer EOS_B0011: AVRG=20.
2024/10/06 13:09:10.0 CH4: Correction Factor = 1.00223
2024/10/06 13:09:10.0 Spectrometer EOS_B0018: AVRG=20.
2024/10/06 13:09:10.0 CH5: Correction Factor = 0.999232
2024/10/06 13:09:10.0 Spectrometer EOS_B0012: AVRG=20.
2024/10/06 13:09:10.0 CH6: Correction Factor = 1.00115
2024/10/06 13:09:10.0 Spectrometer EOS_B0017: AVRG=20.
2024/10/06 13:09:10.0 CH7: Correction Factor = 1.00109
2024/10/06 13:09:10.0 Spectrometer EOS_B0013: AVRG=20.
2024/10/06 13:09:10.0 CH8: Correction Factor = 1.00024
2024/10/06 13:09:10.0 Spectrometer EOS_B0019: AVRG=20.
2024/10/06 13:09:10.2 CH1: Correction Factor = 0.997422
2024/10/06 13:09:10.2 Spectrometer EOS_B0010: AVRG=20.
2024/10/06 13:09:10.2 CH2: Correction Factor = 0.997826
2024/10/06 13:09:10.2 Spectrometer EOS_B0014: AVRG=20.
2024/10/06 13:09:10.2 CH3: Correction Factor = 0.999166
2024/10/06 13:09:10.2 Spectrometer EOS_B0011: AVRG=20.
2024/10/06 13:09:10.2 CH4: Correction Factor = 1.00235
2024/10/06 13:09:10.2 Spectrometer EOS_B0018: AVRG=20.
2024/10/06 13:09:10.2 CH5: Correction Factor = 0.999002
2024/10/06 13:09:10.2 Spectrometer EOS_B0012: AVRG=20.
2024/10/06 13:09:10.2 CH6: Correction Factor = 1.00093
2024/10/06 13:09:10.2 Spectrometer EOS_B0017: AVRG=20.
2024/10/06 13:09:10.2 CH7: Correction Factor = 1.00113
2024/10/06 13:09:10.2 Spectrometer EOS_B0013: AVRG=20.
2024/10/06 13:09:10.2 CH8: Correction Factor = 1.00006
2024/10/06 13:09:10.2 Spectrometer EOS_B0019: AVRG=20.
2024/10/06 13:09:10.2 Sensor 1: Integration Time = 2.10 ms
2024/10/06 13:09:10.2 Sensor 2: Integration Time = 2.07 ms
2024/10/06 13:09:10.2 Sensor 3: Integration Time = 2.03 ms
2024/10/06 13:09:10.2 Sensor 4: Integration Time = 1.81 ms
2024/10/06 13:09:10.2 Sensor 5: Integration Time = 2.41 ms
2024/10/06 13:09:10.2 Sensor 6: Integration Time = 2.58 ms
2024/10/06 13:09:10.2 Sensor 7: Integration Time = 1.94 ms
2024/10/06 13:09:10.2 Sensor 8: Integration Time = 2.65 ms
2024/10/06 13:09:10.2 WaitControllerIdle(30000)
2024/10/06 13:09:10.3 GMC_HomeZ
2024/10/06 13:09:10.3 HomeDevice[0005]
2024/10/06 13:09:17.1 GMC_SetPosZ
2024/10/06 13:09:17.4 GMC_ServoHere
2024/10/06 13:09:17.7 Old State:9-ENGN_StateRunning_CheckingSensors New State:ENGN_StateRunning_PickingSensorsComplete
2024/10/06 13:09:17.7 StartShaker(1000)
2024/10/06 13:09:17.7 Integration Time: 2.10,2.07,2.03,1.81,2.41,2.58,1.94,2.65,
2024/10/06 13:09:17.8 Old State:10-ENGN_StateRunning_PickingSensorsComplete New State:ENGN_StateRunning_WaitGoingToSample
2024/10/06 13:09:17.8 Sample96_Q(0, 0, 11)
2024/10/06 13:09:17.9 Plate 1 temperature = 30 C
2024/10/06 13:09:17.9 Pickups: 150, Warn: 90, Error: 100
2024/10/06 13:09:17.9 
2024/10/06 13:09:17.9 START SCAN: 
2024/10/06 13:09:17.9    CycleTime (ms)    = 200
2024/10/06 13:09:17.9    CycleCount        = 600
2024/10/06 13:09:17.9    ScansToAverage    = 20
2024/10/06 13:09:17.9    FinishTime (s)    = 120
2024/10/06 13:09:17.9    Temperature       = 30.0
2024/10/06 13:09:17.9    Lamp Power        = 33
2024/10/06 13:09:17.9    Spec PCB temps    = 42.6, 42.1, 42.4, 42.1, 42.1, 42.3, 41.2, 41.6
2024/10/06 13:09:17.9 
2024/10/06 13:09:17.9 GMC_SetPosZ
2024/10/06 13:09:18.0 Old State:12-ENGN_StateRunning_WaitGoingToSample New State:ENGN_StateRunning_GoingToSample
2024/10/06 13:09:18.1 GMC_ServoHere
2024/10/06 13:09:18.3 GMC_SetPosXY
2024/10/06 13:09:20.4 GMC_SetPosZ
2024/10/06 13:09:26.6 Old State:13-cycle=1, Elapsed Time:    0.0,  Ideal Time:    0.0,  Delay time =   0.00  New State:ENGN_StateRunning_GoingToSampleComplete
2024/10/06 13:09:26.7 Old State:14-ENGN_StateRunning_GoingToSampleComplete New State:ENGN_StateRunning_WaitSampling
2024/10/06 13:09:26.7 Step started at: 13:09:17
2024/10/06 13:09:26.7 XYZ movement time  = 8694 ms + Scan start delay = 8598 ms
2024/10/06 13:09:26.8 Old State:15-ENGN_StateRunning_WaitSampling New State:ENGN_StateRunning_Sampling
2024/10/06 13:09:27.7 Shaker current speed = 991 rpm, set speed = 1000
2024/10/06 13:10:01.2 Temp: 2024/10/06 13:10:01, 30.0000, 30.8000
2024/10/06 13:11:01.3 Temp: 2024/10/06 13:11:01, 30.0000, 30.8000
2024/10/06 13:11:26.4 
2024/10/06 13:11:26.4 STOP SCAN: 
2024/10/06 13:11:26.4    CycleTime (ms)    = 200
2024/10/06 13:11:26.4    CurrentCycle      = 600
2024/10/06 13:11:26.4    RunTime (ms)      = 119959
2024/10/06 13:11:26.4    AverageCycle (ms) = 199.9
2024/10/06 13:11:26.4    Temperature       = 30.0
2024/10/06 13:11:26.4    DATA OVERRUN %    = 0.00
2024/10/06 13:11:26.4    Spec PCB temps    = 42.5, 42.0, 42.4, 42.2, 42.1, 42.3, 41.2, 41.6
2024/10/06 13:11:26.4 
2024/10/06 13:11:26.5 Old State:16-cycle=600, Elapsed Time:  120.0,  Ideal Time:  119.8,  Delay time =   0.04  New State:ENGN_StateRunning_SamplingComplete
2024/10/06 13:11:26.6 Old State:18-ENGN_StateRunning_SamplingComplete New State:ENGN_StateRunning_WaitNewStep
2024/10/06 13:11:26.8 Old State:5-ENGN_StateRunning_WaitNewStep New State:ENGN_StateRunning_StartNewStep
2024/10/06 13:11:26.9 Spectrometer EOS_B0010: AVRG=20.
2024/10/06 13:11:26.9 Spectrometer EOS_B0014: AVRG=20.
2024/10/06 13:11:26.9 Spectrometer EOS_B0011: AVRG=20.
2024/10/06 13:11:26.9 Spectrometer EOS_B0018: AVRG=20.
2024/10/06 13:11:26.9 Spectrometer EOS_B0012: AVRG=20.
2024/10/06 13:11:26.9 Spectrometer EOS_B0017: AVRG=20.
2024/10/06 13:11:26.9 Spectrometer EOS_B0013: AVRG=20.
2024/10/06 13:11:26.9 Spectrometer EOS_B0019: AVRG=20.
2024/10/06 13:11:26.9 StartShaker(1000)
2024/10/06 13:11:27.0 Old State:6-ENGN_StateRunning_StartNewStep New State:ENGN_StateRunning_WaitGoingToSample
2024/10/06 13:11:27.0 Sample96_Q(0, 0, 2)
2024/10/06 13:11:27.0 
2024/10/06 13:11:27.0 START SCAN: 
2024/10/06 13:11:27.0    CycleTime (ms)    = 200
2024/10/06 13:11:27.0    CycleCount        = 6000
2024/10/06 13:11:27.0    ScansToAverage    = 20
2024/10/06 13:11:27.0    FinishTime (s)    = 1200
2024/10/06 13:11:27.0    Temperature       = 30.0
2024/10/06 13:11:27.0    Lamp Power        = 33
2024/10/06 13:11:27.0    Spec PCB temps    = 42.5, 42.0, 42.4, 42.2, 42.1, 42.2, 41.2, 41.6
2024/10/06 13:11:27.0 
2024/10/06 13:11:27.0 GMC_SetPosZ
2024/10/06 13:11:27.1 Old State:12-ENGN_StateRunning_WaitGoingToSample New State:ENGN_StateRunning_GoingToSample
2024/10/06 13:11:27.1 Temp: 2024/10/06 13:11:27, 30.0000, 30.8000
2024/10/06 13:11:33.1 GMC_ServoHere
2024/10/06 13:11:33.2 GMC_SetPosXY
2024/10/06 13:11:34.8 GMC_SetPosZ
2024/10/06 13:11:38.3 Shaker current speed = 991 rpm, set speed = 1000
2024/10/06 13:11:38.4 Old State:13-cycle=1, Elapsed Time:    0.0,  Ideal Time:    0.0,  Delay time =   0.00  New State:ENGN_StateRunning_GoingToSampleComplete
2024/10/06 13:11:38.5 Old State:14-ENGN_StateRunning_GoingToSampleComplete New State:ENGN_StateRunning_WaitSampling
2024/10/06 13:11:38.5 Step started at: 13:11:27
2024/10/06 13:11:38.5 XYZ movement time  = 11351 ms + Scan start delay = 11277 ms
2024/10/06 13:11:38.6 Old State:15-ENGN_StateRunning_WaitSampling New State:ENGN_StateRunning_Sampling
2024/10/06 13:12:27.2 Temp: 2024/10/06 13:12:27, 30.0000, 30.8000
2024/10/06 13:13:27.4 Temp: 2024/10/06 13:13:27, 30.0000, 30.7000
2024/10/06 13:13:45.7 
2024/10/06 13:13:45.7 STOP SCAN: 
2024/10/06 13:13:45.7    CycleTime (ms)    = 200
2024/10/06 13:13:45.7    CurrentCycle      = 637
2024/10/06 13:13:45.7    RunTime (ms)      = 127401
2024/10/06 13:13:45.7    AverageCycle (ms) = 200.0
2024/10/06 13:13:45.7    Temperature       = 30.0
2024/10/06 13:13:45.7    DATA OVERRUN %    = 0.00
2024/10/06 13:13:45.7    Spec PCB temps    = 42.5, 42.1, 42.4, 42.2, 42.0, 42.3, 41.2, 41.6
2024/10/06 13:13:45.7 
2024/10/06 13:13:45.7 Old State:16-cycle=637, Elapsed Time:  127.4,  Ideal Time:  127.4,  Delay time =   0.04  New State:ENGN_StateRunning_SamplingSkipped
2024/10/06 13:13:45.8 Old State:17-ENGN_StateRunning_SamplingSkipped New State:ENGN_StateRunning_WaitNewStep
2024/10/06 13:13:46.1 Old State:5-ENGN_StateRunning_WaitNewStep New State:ENGN_StateRunning_StartNewStep
2024/10/06 13:13:46.1 Spectrometer EOS_B0010: AVRG=20.
2024/10/06 13:13:46.1 Spectrometer EOS_B0014: AVRG=20.
2024/10/06 13:13:46.1 Spectrometer EOS_B0011: AVRG=20.
2024/10/06 13:13:46.1 Spectrometer EOS_B0018: AVRG=20.
2024/10/06 13:13:46.1 Spectrometer EOS_B0012: AVRG=20.
2024/10/06 13:13:46.1 Spectrometer EOS_B0017: AVRG=20.
2024/10/06 13:13:46.1 Spectrometer EOS_B0013: AVRG=20.
2024/10/06 13:13:46.1 Spectrometer EOS_B0019: AVRG=20.
2024/10/06 13:13:46.1 StartShaker(1000)
2024/10/06 13:13:46.2 Old State:6-ENGN_StateRunning_StartNewStep New State:ENGN_StateRunning_WaitGoingToSample
2024/10/06 13:13:46.2 Sample96_Q(0, 0, 3)
2024/10/06 13:13:46.2 
2024/10/06 13:13:46.2 START SCAN: 
2024/10/06 13:13:46.2    CycleTime (ms)    = 200
2024/10/06 13:13:46.2    CycleCount        = 600
2024/10/06 13:13:46.2    ScansToAverage    = 20
2024/10/06 13:13:46.2    FinishTime (s)    = 120
2024/10/06 13:13:46.2    Temperature       = 30.0
2024/10/06 13:13:46.2    Lamp Power        = 33
2024/10/06 13:13:46.2    Spec PCB temps    = 42.6, 42.1, 42.4, 42.2, 42.1, 42.3, 41.2, 41.6
2024/10/06 13:13:46.2 
2024/10/06 13:13:46.3 Temp: 2024/10/06 13:13:46, 30.0000, 30.8000
2024/10/06 13:13:46.3 Old State:12-ENGN_StateRunning_WaitGoingToSample New State:ENGN_StateRunning_GoingToSample
2024/10/06 13:13:46.3 GMC_SetPosZ
2024/10/06 13:13:49.8 GMC_ServoHere
2024/10/06 13:13:50.0 GMC_SetPosXY
2024/10/06 13:13:50.3 GMC_SetPosZ
2024/10/06 13:13:54.2 Old State:13-ENGN_StateRunning_GoingToSample New State:ENGN_StateRunning_GoingToSampleComplete
2024/10/06 13:13:54.3 Old State:14-cycle=1, Elapsed Time:    0.0,  Ideal Time:    0.0,  Delay time =   0.00  New State:ENGN_StateRunning_WaitSampling
2024/10/06 13:13:54.3 Step started at: 13:13:46
2024/10/06 13:13:54.3 XYZ movement time  = 7943 ms + Scan start delay = 7896 ms
2024/10/06 13:13:54.4 Old State:15-ENGN_StateRunning_WaitSampling New State:ENGN_StateRunning_Sampling
2024/10/06 13:13:56.2 Shaker current speed = 990 rpm, set speed = 1000
2024/10/06 13:14:46.5 Temp: 2024/10/06 13:14:46, 30.0000, 30.8000
2024/10/06 13:15:46.6 Temp: 2024/10/06 13:15:46, 30.0000, 30.8000
2024/10/06 13:15:54.1 
2024/10/06 13:15:54.1 STOP SCAN: 
2024/10/06 13:15:54.1    CycleTime (ms)    = 200
2024/10/06 13:15:54.1    CurrentCycle      = 600
2024/10/06 13:15:54.1    RunTime (ms)      = 119956
2024/10/06 13:15:54.1    AverageCycle (ms) = 199.9
2024/10/06 13:15:54.1    Temperature       = 30.0
2024/10/06 13:15:54.1    DATA OVERRUN %    = 0.00
2024/10/06 13:15:54.1    Spec PCB temps    = 42.6, 42.1, 42.4, 42.2, 42.0, 42.3, 41.2, 41.6
2024/10/06 13:15:54.1 
2024/10/06 13:15:54.1 Old State:16-cycle=600, Elapsed Time:  120.0,  Ideal Time:  119.8,  Delay time =   0.04  New State:ENGN_StateRunning_SamplingComplete
2024/10/06 13:15:54.2 Old State:18-ENGN_StateRunning_SamplingComplete New State:ENGN_StateRunning_WaitNewStep
2024/10/06 13:15:54.5 Old State:5-ENGN_StateRunning_WaitNewStep New State:ENGN_StateRunning_StartNewStep
2024/10/06 13:15:54.6 Spectrometer EOS_B0010: AVRG=20.
2024/10/06 13:15:54.6 Spectrometer EOS_B0014: AVRG=20.
2024/10/06 13:15:54.6 Spectrometer EOS_B0011: AVRG=20.
2024/10/06 13:15:54.6 Spectrometer EOS_B0018: AVRG=20.
2024/10/06 13:15:54.6 Spectrometer EOS_B0012: AVRG=20.
2024/10/06 13:15:54.6 Spectrometer EOS_B0017: AVRG=20.
2024/10/06 13:15:54.6 Spectrometer EOS_B0013: AVRG=20.
2024/10/06 13:15:54.6 Spectrometer EOS_B0019: AVRG=20.
2024/10/06 13:15:54.6 StartShaker(1000)
2024/10/06 13:15:54.7 Old State:6-ENGN_StateRunning_StartNewStep New State:ENGN_StateRunning_WaitGoingToSample
2024/10/06 13:15:54.7 Sample96_Q(0, 0, 6)
2024/10/06 13:15:54.7 
2024/10/06 13:15:54.7 START SCAN: 
2024/10/06 13:15:54.7    CycleTime (ms)    = 200
2024/10/06 13:15:54.7    CycleCount        = 5500
2024/10/06 13:15:54.7    ScansToAverage    = 20
2024/10/06 13:15:54.7    FinishTime (s)    = 1100
2024/10/06 13:15:54.7    Temperature       = 30.0
2024/10/06 13:15:54.7    Lamp Power        = 33
2024/10/06 13:15:54.7    Spec PCB temps    = 42.6, 42.1, 42.4, 42.2, 42.0, 42.3, 41.2, 41.6
2024/10/06 13:15:54.7 
2024/10/06 13:15:54.8 Old State:12-ENGN_StateRunning_WaitGoingToSample New State:ENGN_StateRunning_GoingToSample
2024/10/06 13:15:54.8 GMC_SetPosZ
2024/10/06 13:15:54.9 Temp: 2024/10/06 13:15:54, 30.0000, 30.8000
2024/10/06 13:15:58.6 GMC_ServoHere
2024/10/06 13:15:58.8 GMC_SetPosXY
2024/10/06 13:15:59.4 GMC_SetPosZ
2024/10/06 13:16:04.2 Old State:13-ENGN_StateRunning_GoingToSample New State:ENGN_StateRunning_GoingToSampleComplete
2024/10/06 13:16:04.3 Old State:14-cycle=1, Elapsed Time:    0.0,  Ideal Time:    0.0,  Delay time =   0.00  New State:ENGN_StateRunning_WaitSampling
2024/10/06 13:16:04.3 Step started at: 13:15:54
2024/10/06 13:16:04.3 XYZ movement time  = 9457 ms + Scan start delay = 9425 ms
2024/10/06 13:16:04.4 Old State:15-ENGN_StateRunning_WaitSampling New State:ENGN_StateRunning_Sampling
2024/10/06 13:16:04.6 Shaker current speed = 992 rpm, set speed = 1000
2024/10/06 13:16:55.0 Temp: 2024/10/06 13:16:55, 30.0000, 30.8000
2024/10/06 13:17:55.2 Temp: 2024/10/06 13:17:55, 30.0000, 30.8000
2024/10/06 13:18:55.3 Temp: 2024/10/06 13:18:55, 30.0000, 30.8000
2024/10/06 13:19:55.5 Temp: 2024/10/06 13:19:55, 30.0000, 30.8000
2024/10/06 13:20:55.7 Temp: 2024/10/06 13:20:55, 30.0000, 30.7000
2024/10/06 13:21:55.8 Temp: 2024/10/06 13:21:55, 30.0000, 30.8000
2024/10/06 13:22:56.0 Temp: 2024/10/06 13:22:56, 30.0000, 30.8000
2024/10/06 13:23:56.1 Temp: 2024/10/06 13:23:56, 30.0000, 30.8000
2024/10/06 13:24:56.3 Temp: 2024/10/06 13:24:56, 30.0000, 30.7000
2024/10/06 13:25:56.4 Temp: 2024/10/06 13:25:56, 30.0000, 30.8000
2024/10/06 13:26:56.6 Temp: 2024/10/06 13:26:56, 30.0000, 30.7000
2024/10/06 13:27:56.7 Temp: 2024/10/06 13:27:56, 30.0000, 30.8000
2024/10/06 13:28:56.9 Temp: 2024/10/06 13:28:56, 30.0000, 30.8000
2024/10/06 13:29:57.1 Temp: 2024/10/06 13:29:57, 30.0000, 30.8000
2024/10/06 13:30:57.2 Temp: 2024/10/06 13:30:57, 30.0000, 30.8000
2024/10/06 13:31:57.4 Temp: 2024/10/06 13:31:57, 30.0000, 30.8000
2024/10/06 13:32:57.5 Temp: 2024/10/06 13:32:57, 30.0000, 30.8000
2024/10/06 13:33:36.0 Step 4 extended by 300 seconds
2024/10/06 13:33:57.7 Temp: 2024/10/06 13:33:57, 30.0000, 30.8000
2024/10/06 13:34:39.5 
2024/10/06 13:34:39.5 STOP SCAN: 
2024/10/06 13:34:39.5    CycleTime (ms)    = 200
2024/10/06 13:34:39.5    CurrentCycle      = 5577
2024/10/06 13:34:39.5    RunTime (ms)      = 1115358
2024/10/06 13:34:39.5    AverageCycle (ms) = 200.0
2024/10/06 13:34:39.5    Temperature       = 30.0
2024/10/06 13:34:39.5    DATA OVERRUN %    = 0.00
2024/10/06 13:34:39.5    Spec PCB temps    = 42.6, 42.1, 42.4, 42.3, 42.1, 42.3, 41.3, 41.6
2024/10/06 13:34:39.5 
2024/10/06 13:34:39.5 Old State:16-cycle=5577, Elapsed Time: 1115.4,  Ideal Time: 1115.2,  Delay time =   0.04  New State:ENGN_StateRunning_SamplingSkipped
2024/10/06 13:34:39.7 Old State:17-ENGN_StateRunning_SamplingSkipped New State:ENGN_StateRunning_WaitNewStep
2024/10/06 13:34:40.0 Old State:5-ENGN_StateRunning_WaitNewStep New State:ENGN_StateRunning_StartNewStep
2024/10/06 13:34:40.0 Spectrometer EOS_B0010: AVRG=20.
2024/10/06 13:34:40.0 Spectrometer EOS_B0014: AVRG=20.
2024/10/06 13:34:40.0 Spectrometer EOS_B0011: AVRG=20.
2024/10/06 13:34:40.0 Spectrometer EOS_B0018: AVRG=20.
2024/10/06 13:34:40.0 Spectrometer EOS_B0012: AVRG=20.
2024/10/06 13:34:40.0 Spectrometer EOS_B0017: AVRG=20.
2024/10/06 13:34:40.0 Spectrometer EOS_B0013: AVRG=20.
2024/10/06 13:34:40.0 Spectrometer EOS_B0019: AVRG=20.
2024/10/06 13:34:40.0 StartShaker(1000)
2024/10/06 13:34:40.2 Old State:6-ENGN_StateRunning_StartNewStep New State:ENGN_StateRunning_WaitGoingToSample
2024/10/06 13:34:40.2 Sample96_Q(0, 0, 3)
2024/10/06 13:34:40.2 
2024/10/06 13:34:40.2 START SCAN: 
2024/10/06 13:34:40.2    CycleTime (ms)    = 200
2024/10/06 13:34:40.2    CycleCount        = 3000
2024/10/06 13:34:40.2    ScansToAverage    = 20
2024/10/06 13:34:40.2    FinishTime (s)    = 600
2024/10/06 13:34:40.2    Temperature       = 30.0
2024/10/06 13:34:40.2    Lamp Power        = 33
2024/10/06 13:34:40.2    Spec PCB temps    = 42.6, 42.1, 42.4, 42.3, 42.1, 42.3, 41.3, 41.6
2024/10/06 13:34:40.2 
2024/10/06 13:34:40.3 Old State:12-ENGN_StateRunning_WaitGoingToSample New State:ENGN_StateRunning_GoingToSample
2024/10/06 13:34:40.3 GMC_SetPosZ
2024/10/06 13:34:40.3 Temp: 2024/10/06 13:34:40, 30.0000, 30.8000
2024/10/06 13:34:45.0 GMC_ServoHere
2024/10/06 13:34:45.1 GMC_SetPosXY
2024/10/06 13:34:45.8 GMC_SetPosZ
2024/10/06 13:34:49.7 Old State:13-ENGN_StateRunning_GoingToSample New State:ENGN_StateRunning_GoingToSampleComplete
2024/10/06 13:34:49.8 Old State:14-cycle=1, Elapsed Time:    0.0,  Ideal Time:    0.0,  Delay time =   0.00  New State:ENGN_StateRunning_WaitSampling
2024/10/06 13:34:49.8 Step started at: 13:34:40
2024/10/06 13:34:49.8 XYZ movement time  = 9446 ms + Scan start delay = 9413 ms
2024/10/06 13:34:49.9 Old State:15-ENGN_StateRunning_WaitSampling New State:ENGN_StateRunning_Sampling
2024/10/06 13:34:50.1 Shaker current speed = 991 rpm, set speed = 1000
2024/10/06 13:35:40.5 Temp: 2024/10/06 13:35:40, 30.0000, 30.8000
2024/10/06 13:36:40.6 Temp: 2024/10/06 13:36:40, 30.0000, 30.9000
2024/10/06 13:37:40.8 Temp: 2024/10/06 13:37:40, 30.0000, 30.9000
2024/10/06 13:38:40.9 Temp: 2024/10/06 13:38:40, 30.0000, 30.9000
2024/10/06 13:39:41.1 Temp: 2024/10/06 13:39:41, 30.0000, 30.9000
2024/10/06 13:40:41.2 Temp: 2024/10/06 13:40:41, 30.0000, 30.9000
2024/10/06 13:41:41.4 Temp: 2024/10/06 13:41:41, 30.0000, 30.9000
2024/10/06 13:42:41.6 Temp: 2024/10/06 13:42:41, 30.0000, 31.0000
2024/10/06 13:43:41.7 Temp: 2024/10/06 13:43:41, 30.0000, 31.0000
2024/10/06 13:44:41.9 Temp: 2024/10/06 13:44:41, 30.0000, 31.0000
2024/10/06 13:44:49.5 
2024/10/06 13:44:49.5 STOP SCAN: 
2024/10/06 13:44:49.5    CycleTime (ms)    = 200
2024/10/06 13:44:49.5    CurrentCycle      = 3000
2024/10/06 13:44:49.5    RunTime (ms)      = 599958
2024/10/06 13:44:49.5    AverageCycle (ms) = 200.0
2024/10/06 13:44:49.5    Temperature       = 30.0
2024/10/06 13:44:49.5    DATA OVERRUN %    = 0.00
2024/10/06 13:44:49.5    Spec PCB temps    = 42.6, 42.2, 42.4, 42.3, 42.1, 42.3, 41.3, 41.6
2024/10/06 13:44:49.5 
2024/10/06 13:44:49.5 Old State:16-cycle=3000, Elapsed Time:  600.0,  Ideal Time:  599.8,  Delay time =   0.04  New State:ENGN_StateRunning_SamplingComplete
2024/10/06 13:44:49.7 Old State:18-ENGN_StateRunning_SamplingComplete New State:ENGN_StateRunning_WaitNewStep
2024/10/06 13:44:49.8 Old State:5-ENGN_StateRunning_WaitNewStep New State:ENGN_StateRunning_StartNewStep
2024/10/06 13:44:49.8 Spectrometer EOS_B0010: AVRG=20.
2024/10/06 13:44:49.8 Spectrometer EOS_B0014: AVRG=20.
2024/10/06 13:44:49.8 Spectrometer EOS_B0011: AVRG=20.
2024/10/06 13:44:49.8 Spectrometer EOS_B0018: AVRG=20.
2024/10/06 13:44:49.8 Spectrometer EOS_B0012: AVRG=20.
2024/10/06 13:44:49.8 Spectrometer EOS_B0017: AVRG=20.
2024/10/06 13:44:49.8 Spectrometer EOS_B0013: AVRG=20.
2024/10/06 13:44:49.8 Spectrometer EOS_B0019: AVRG=20.
2024/10/06 13:44:49.8 StartShaker(1000)
2024/10/06 13:44:49.9 Old State:6-ENGN_StateRunning_StartNewStep New State:ENGN_StateRunning_WaitGoingToSample
2024/10/06 13:44:49.9 Sample96_Q(0, 0, 1)
2024/10/06 13:44:49.9 GMC_SetPosZ
2024/10/06 13:44:50.0 
2024/10/06 13:44:50.0 START SCAN: 
2024/10/06 13:44:50.0    CycleTime (ms)    = 200
2024/10/06 13:44:50.0    CycleCount        = 25
2024/10/06 13:44:50.0    ScansToAverage    = 20
2024/10/06 13:44:50.0    FinishTime (s)    = 5
2024/10/06 13:44:50.0    Temperature       = 30.0
2024/10/06 13:44:50.0    Lamp Power        = 33
2024/10/06 13:44:50.0    Spec PCB temps    = 42.6, 42.2, 42.4, 42.3, 42.1, 42.3, 41.3, 41.6
2024/10/06 13:44:50.0 
2024/10/06 13:44:50.1 Old State:12-ENGN_StateRunning_WaitGoingToSample New State:ENGN_StateRunning_GoingToSample
2024/10/06 13:44:50.1 Temp: 2024/10/06 13:44:50, 30.0000, 30.9000
2024/10/06 13:44:51.6 Invalid state for SkipStep
2024/10/06 13:44:53.8 GMC_ServoHere
2024/10/06 13:44:53.9 GMC_SetPosXY
2024/10/06 13:44:54.4 GMC_SetPosZ
2024/10/06 13:44:57.9 Old State:13-cycle=1, Elapsed Time:    0.0,  Ideal Time:    0.0,  Delay time =   0.00  New State:ENGN_StateRunning_GoingToSampleComplete
2024/10/06 13:44:58.0 Old State:14-ENGN_StateRunning_GoingToSampleComplete New State:ENGN_StateRunning_WaitSampling
2024/10/06 13:44:58.0 Step started at: 13:44:49
2024/10/06 13:44:58.0 XYZ movement time  = 7868 ms + Scan start delay = 7793 ms
2024/10/06 13:44:58.1 Old State:15-ENGN_StateRunning_WaitSampling New State:ENGN_StateRunning_Sampling
2024/10/06 13:44:59.9 Shaker current speed = 987 rpm, set speed = 1000
2024/10/06 13:45:02.7 
2024/10/06 13:45:02.7 STOP SCAN: 
2024/10/06 13:45:02.7    CycleTime (ms)    = 200
2024/10/06 13:45:02.7    CurrentCycle      = 25
2024/10/06 13:45:02.7    RunTime (ms)      = 4958
2024/10/06 13:45:02.7    AverageCycle (ms) = 198.3
2024/10/06 13:45:02.7    Temperature       = 30.0
2024/10/06 13:45:02.7    DATA OVERRUN %    = 0.00
2024/10/06 13:45:02.7    Spec PCB temps    = 42.6, 42.2, 42.4, 42.3, 42.1, 42.3, 41.3, 41.6
2024/10/06 13:45:02.7 
2024/10/06 13:45:02.7 Old State:16-cycle=25, Elapsed Time:    5.0,  Ideal Time:    4.8,  Delay time =   0.04  New State:ENGN_StateRunning_SamplingComplete
2024/10/06 13:45:02.9 Old State:18-ENGN_StateRunning_SamplingComplete New State:ENGN_StateRunning_WaitNewStep
2024/10/06 13:45:03.3 Old State:5-ENGN_StateRunning_WaitNewStep New State:ENGN_StateRunning_StartNewStep
2024/10/06 13:45:03.3 Spectrometer EOS_B0010: AVRG=20.
2024/10/06 13:45:03.3 Spectrometer EOS_B0014: AVRG=20.
2024/10/06 13:45:03.3 Spectrometer EOS_B0011: AVRG=20.
2024/10/06 13:45:03.3 Spectrometer EOS_B0018: AVRG=20.
2024/10/06 13:45:03.3 Spectrometer EOS_B0012: AVRG=20.
2024/10/06 13:45:03.3 Spectrometer EOS_B0017: AVRG=20.
2024/10/06 13:45:03.3 Spectrometer EOS_B0013: AVRG=20.
2024/10/06 13:45:03.3 Spectrometer EOS_B0019: AVRG=20.
2024/10/06 13:45:03.3 StartShaker(1000)
2024/10/06 13:45:03.4 Old State:6-ENGN_StateRunning_StartNewStep New State:ENGN_StateRunning_WaitGoingToSample
2024/10/06 13:45:03.4 Sample96_Q(0, 0, 0)
2024/10/06 13:45:03.4 
2024/10/06 13:45:03.4 START SCAN: 
2024/10/06 13:45:03.4    CycleTime (ms)    = 200
2024/10/06 13:45:03.4    CycleCount        = 25
2024/10/06 13:45:03.4    ScansToAverage    = 20
2024/10/06 13:45:03.4    FinishTime (s)    = 5
2024/10/06 13:45:03.4    Temperature       = 30.0
2024/10/06 13:45:03.4    Lamp Power        = 33
2024/10/06 13:45:03.4    Spec PCB temps    = 42.6, 42.2, 42.4, 42.3, 42.1, 42.3, 41.3, 41.7
2024/10/06 13:45:03.4 
2024/10/06 13:45:03.5 GMC_SetPosZ
2024/10/06 13:45:03.5 Temp: 2024/10/06 13:45:03, 30.0000, 31.0000
2024/10/06 13:45:03.5 Old State:12-ENGN_StateRunning_WaitGoingToSample New State:ENGN_StateRunning_GoingToSample
2024/10/06 13:45:06.7 GMC_ServoHere
2024/10/06 13:45:06.8 GMC_SetPosXY
2024/10/06 13:45:07.2 GMC_SetPosZ
2024/10/06 13:45:10.4 Old State:13-cycle=1, Elapsed Time:    0.0,  Ideal Time:    0.0,  Delay time =   0.00  New State:ENGN_StateRunning_GoingToSampleComplete
2024/10/06 13:45:10.5 Old State:14-ENGN_StateRunning_GoingToSampleComplete New State:ENGN_StateRunning_WaitSampling
2024/10/06 13:45:10.5 Step started at: 13:45:03
2024/10/06 13:45:10.5 XYZ movement time  = 6844 ms + Scan start delay = 6783 ms
2024/10/06 13:45:10.6 Old State:15-ENGN_StateRunning_WaitSampling New State:ENGN_StateRunning_Sampling
2024/10/06 13:45:13.4 Shaker current speed = 991 rpm, set speed = 1000
2024/10/06 13:45:15.2 
2024/10/06 13:45:15.2 STOP SCAN: 
2024/10/06 13:45:15.2    CycleTime (ms)    = 200
2024/10/06 13:45:15.2    CurrentCycle      = 25
2024/10/06 13:45:15.2    RunTime (ms)      = 4959
2024/10/06 13:45:15.2    AverageCycle (ms) = 198.4
2024/10/06 13:45:15.2    Temperature       = 30.0
2024/10/06 13:45:15.2    DATA OVERRUN %    = 0.00
2024/10/06 13:45:15.2    Spec PCB temps    = 42.6, 42.2, 42.4, 42.3, 42.1, 42.3, 41.3, 41.7
2024/10/06 13:45:15.2 
2024/10/06 13:45:15.2 Old State:16-cycle=25, Elapsed Time:    5.0,  Ideal Time:    4.8,  Delay time =   0.04  New State:ENGN_StateRunning_SamplingComplete
2024/10/06 13:45:15.3 Old State:18-ENGN_StateRunning_SamplingComplete New State:ENGN_StateRunning_WaitNewStep
2024/10/06 13:45:15.7 Old State:5-ENGN_StateRunning_WaitNewStep New State:ENGN_StateRunning_StartNewStep
2024/10/06 13:45:15.7 Spectrometer EOS_B0010: AVRG=20.
2024/10/06 13:45:15.7 Spectrometer EOS_B0014: AVRG=20.
2024/10/06 13:45:15.7 Spectrometer EOS_B0011: AVRG=20.
2024/10/06 13:45:15.7 Spectrometer EOS_B0018: AVRG=20.
2024/10/06 13:45:15.7 Spectrometer EOS_B0012: AVRG=20.
2024/10/06 13:45:15.7 Spectrometer EOS_B0017: AVRG=20.
2024/10/06 13:45:15.7 Spectrometer EOS_B0013: AVRG=20.
2024/10/06 13:45:15.7 Spectrometer EOS_B0019: AVRG=20.
2024/10/06 13:45:15.7 StartShaker(1000)
2024/10/06 13:45:15.8 Old State:6-ENGN_StateRunning_StartNewStep New State:ENGN_StateRunning_WaitGoingToSample
2024/10/06 13:45:15.8 Sample96_Q(0, 0, 1)
2024/10/06 13:45:15.8 
2024/10/06 13:45:15.8 START SCAN: 
2024/10/06 13:45:15.8    CycleTime (ms)    = 200
2024/10/06 13:45:15.8    CycleCount        = 25
2024/10/06 13:45:15.8    ScansToAverage    = 20
2024/10/06 13:45:15.8    FinishTime (s)    = 5
2024/10/06 13:45:15.8    Temperature       = 30.0
2024/10/06 13:45:15.8    Lamp Power        = 33
2024/10/06 13:45:15.8    Spec PCB temps    = 42.6, 42.2, 42.4, 42.3, 42.1, 42.3, 41.3, 41.6
2024/10/06 13:45:15.8 
2024/10/06 13:45:15.9 Temp: 2024/10/06 13:45:15, 30.0000, 31.0000
2024/10/06 13:45:15.9 Old State:12-ENGN_StateRunning_WaitGoingToSample New State:ENGN_StateRunning_GoingToSample
2024/10/06 13:45:16.0 GMC_SetPosZ
2024/10/06 13:45:18.9 GMC_ServoHere
2024/10/06 13:45:19.0 GMC_SetPosXY
2024/10/06 13:45:19.3 GMC_SetPosZ
2024/10/06 13:45:22.7 Old State:13-ENGN_StateRunning_GoingToSample New State:ENGN_StateRunning_GoingToSampleComplete
2024/10/06 13:45:22.8 Old State:14-cycle=1, Elapsed Time:    0.0,  Ideal Time:    0.0,  Delay time =   0.00  New State:ENGN_StateRunning_WaitSampling
2024/10/06 13:45:22.8 Step started at: 13:45:15
2024/10/06 13:45:22.8 XYZ movement time  = 6781 ms + Scan start delay = 6731 ms
2024/10/06 13:45:22.9 Old State:15-ENGN_StateRunning_WaitSampling New State:ENGN_StateRunning_Sampling
2024/10/06 13:45:25.7 Shaker current speed = 993 rpm, set speed = 1000
2024/10/06 13:45:27.5 
2024/10/06 13:45:27.5 STOP SCAN: 
2024/10/06 13:45:27.5    CycleTime (ms)    = 200
2024/10/06 13:45:27.5    CurrentCycle      = 25
2024/10/06 13:45:27.5    RunTime (ms)      = 4959
2024/10/06 13:45:27.5    AverageCycle (ms) = 198.4
2024/10/06 13:45:27.5    Temperature       = 30.0
2024/10/06 13:45:27.5    DATA OVERRUN %    = 0.00
2024/10/06 13:45:27.5    Spec PCB temps    = 42.6, 42.2, 42.4, 42.2, 42.1, 42.3, 41.3, 41.6
2024/10/06 13:45:27.5 
2024/10/06 13:45:27.5 Old State:16-cycle=25, Elapsed Time:    5.0,  Ideal Time:    4.8,  Delay time =   0.04  New State:ENGN_StateRunning_SamplingComplete
2024/10/06 13:45:27.7 Old State:18-ENGN_StateRunning_SamplingComplete New State:ENGN_StateRunning_WaitNewStep
2024/10/06 13:45:28.0 Old State:5-ENGN_StateRunning_WaitNewStep New State:ENGN_StateRunning_StartNewStep
2024/10/06 13:45:28.0 Spectrometer EOS_B0010: AVRG=20.
2024/10/06 13:45:28.0 Spectrometer EOS_B0014: AVRG=20.
2024/10/06 13:45:28.0 Spectrometer EOS_B0011: AVRG=20.
2024/10/06 13:45:28.0 Spectrometer EOS_B0018: AVRG=20.
2024/10/06 13:45:28.0 Spectrometer EOS_B0012: AVRG=20.
2024/10/06 13:45:28.0 Spectrometer EOS_B0017: AVRG=20.
2024/10/06 13:45:28.0 Spectrometer EOS_B0013: AVRG=20.
2024/10/06 13:45:28.0 Spectrometer EOS_B0019: AVRG=20.
2024/10/06 13:45:28.0 StartShaker(1000)
2024/10/06 13:45:28.1 Old State:6-ENGN_StateRunning_StartNewStep New State:ENGN_StateRunning_WaitGoingToSample
2024/10/06 13:45:28.1 Sample96_Q(0, 0, 0)
2024/10/06 13:45:28.1 GMC_SetPosZ
2024/10/06 13:45:28.2 
2024/10/06 13:45:28.2 START SCAN: 
2024/10/06 13:45:28.2    CycleTime (ms)    = 200
2024/10/06 13:45:28.2    CycleCount        = 25
2024/10/06 13:45:28.2    ScansToAverage    = 20
2024/10/06 13:45:28.2    FinishTime (s)    = 5
2024/10/06 13:45:28.2    Temperature       = 30.0
2024/10/06 13:45:28.2    Lamp Power        = 33
2024/10/06 13:45:28.2    Spec PCB temps    = 42.6, 42.2, 42.4, 42.2, 42.1, 42.3, 41.3, 41.6
2024/10/06 13:45:28.2 
2024/10/06 13:45:28.3 Old State:12-ENGN_StateRunning_WaitGoingToSample New State:ENGN_StateRunning_GoingToSample
2024/10/06 13:45:28.3 Temp: 2024/10/06 13:45:28, 30.0000, 31.0000
2024/10/06 13:45:31.3 GMC_ServoHere
2024/10/06 13:45:31.5 GMC_SetPosXY
2024/10/06 13:45:31.8 GMC_SetPosZ
2024/10/06 13:45:34.9 Old State:13-ENGN_StateRunning_GoingToSample New State:ENGN_StateRunning_GoingToSampleComplete
2024/10/06 13:45:35.0 Old State:14-cycle=1, Elapsed Time:    0.0,  Ideal Time:    0.0,  Delay time =   0.00  New State:ENGN_StateRunning_WaitSampling
2024/10/06 13:45:35.0 Step started at: 13:45:28
2024/10/06 13:45:35.0 XYZ movement time  = 6665 ms + Scan start delay = 6608 ms
2024/10/06 13:45:35.1 Old State:15-ENGN_StateRunning_WaitSampling New State:ENGN_StateRunning_Sampling
2024/10/06 13:45:38.0 Shaker current speed = 987 rpm, set speed = 1000
2024/10/06 13:45:39.7 
2024/10/06 13:45:39.7 STOP SCAN: 
2024/10/06 13:45:39.7    CycleTime (ms)    = 200
2024/10/06 13:45:39.7    CurrentCycle      = 25
2024/10/06 13:45:39.7    RunTime (ms)      = 4959
2024/10/06 13:45:39.7    AverageCycle (ms) = 198.4
2024/10/06 13:45:39.7    Temperature       = 30.0
2024/10/06 13:45:39.7    DATA OVERRUN %    = 0.00
2024/10/06 13:45:39.7    Spec PCB temps    = 42.6, 42.2, 42.4, 42.3, 42.1, 42.3, 41.3, 41.6
2024/10/06 13:45:39.7 
2024/10/06 13:45:39.7 Old State:16-cycle=25, Elapsed Time:    5.0,  Ideal Time:    4.8,  Delay time =   0.04  New State:ENGN_StateRunning_SamplingComplete
2024/10/06 13:45:39.9 Old State:18-ENGN_StateRunning_SamplingComplete New State:ENGN_StateRunning_WaitNewStep
2024/10/06 13:45:40.0 Old State:5-ENGN_StateRunning_WaitNewStep New State:ENGN_StateRunning_StartNewStep
2024/10/06 13:45:40.0 Spectrometer EOS_B0010: AVRG=20.
2024/10/06 13:45:40.0 Spectrometer EOS_B0014: AVRG=20.
2024/10/06 13:45:40.0 Spectrometer EOS_B0011: AVRG=20.
2024/10/06 13:45:40.0 Spectrometer EOS_B0018: AVRG=20.
2024/10/06 13:45:40.0 Spectrometer EOS_B0012: AVRG=20.
2024/10/06 13:45:40.0 Spectrometer EOS_B0017: AVRG=20.
2024/10/06 13:45:40.0 Spectrometer EOS_B0013: AVRG=20.
2024/10/06 13:45:40.0 Spectrometer EOS_B0019: AVRG=20.
2024/10/06 13:45:40.0 StartShaker(1000)
2024/10/06 13:45:40.1 Old State:6-ENGN_StateRunning_StartNewStep New State:ENGN_StateRunning_WaitGoingToSample
2024/10/06 13:45:40.1 Sample96_Q(0, 0, 1)
2024/10/06 13:45:40.1 
2024/10/06 13:45:40.1 START SCAN: 
2024/10/06 13:45:40.1    CycleTime (ms)    = 200
2024/10/06 13:45:40.1    CycleCount        = 25
2024/10/06 13:45:40.1    ScansToAverage    = 20
2024/10/06 13:45:40.1    FinishTime (s)    = 5
2024/10/06 13:45:40.1    Temperature       = 30.0
2024/10/06 13:45:40.1    Lamp Power        = 33
2024/10/06 13:45:40.1    Spec PCB temps    = 42.6, 42.2, 42.4, 42.3, 42.1, 42.3, 41.3, 41.6
2024/10/06 13:45:40.1 
2024/10/06 13:45:40.2 GMC_SetPosZ
2024/10/06 13:45:40.2 Old State:12-ENGN_StateRunning_WaitGoingToSample New State:ENGN_StateRunning_GoingToSample
2024/10/06 13:45:40.3 Temp: 2024/10/06 13:45:40, 30.0000, 30.9000
2024/10/06 13:45:43.1 GMC_ServoHere
2024/10/06 13:45:43.2 GMC_SetPosXY
2024/10/06 13:45:43.6 GMC_SetPosZ
2024/10/06 13:45:46.9 Old State:13-ENGN_StateRunning_GoingToSample New State:ENGN_StateRunning_GoingToSampleComplete
2024/10/06 13:45:47.0 Old State:14-cycle=1, Elapsed Time:    0.0,  Ideal Time:    0.0,  Delay time =   0.00  New State:ENGN_StateRunning_WaitSampling
2024/10/06 13:45:47.0 Step started at: 13:45:40
2024/10/06 13:45:47.0 XYZ movement time  = 6679 ms + Scan start delay = 6630 ms
2024/10/06 13:45:47.1 Old State:15-ENGN_StateRunning_WaitSampling New State:ENGN_StateRunning_Sampling
2024/10/06 13:45:50.0 Shaker current speed = 990 rpm, set speed = 1000
2024/10/06 13:45:51.7 
2024/10/06 13:45:51.7 STOP SCAN: 
2024/10/06 13:45:51.7    CycleTime (ms)    = 200
2024/10/06 13:45:51.7    CurrentCycle      = 25
2024/10/06 13:45:51.7    RunTime (ms)      = 4958
2024/10/06 13:45:51.7    AverageCycle (ms) = 198.3
2024/10/06 13:45:51.7    Temperature       = 30.0
2024/10/06 13:45:51.7    DATA OVERRUN %    = 0.00
2024/10/06 13:45:51.7    Spec PCB temps    = 42.6, 42.1, 42.4, 42.3, 42.1, 42.3, 41.3, 41.7
2024/10/06 13:45:51.7 
2024/10/06 13:45:51.7 Old State:16-cycle=25, Elapsed Time:    5.0,  Ideal Time:    4.8,  Delay time =   0.04  New State:ENGN_StateRunning_SamplingComplete
2024/10/06 13:45:51.9 Old State:18-ENGN_StateRunning_SamplingComplete New State:ENGN_StateRunning_WaitNewStep
2024/10/06 13:45:52.1 Old State:5-ENGN_StateRunning_WaitNewStep New State:ENGN_StateRunning_StartNewStep
2024/10/06 13:45:52.1 Spectrometer EOS_B0010: AVRG=20.
2024/10/06 13:45:52.1 Spectrometer EOS_B0014: AVRG=20.
2024/10/06 13:45:52.1 Spectrometer EOS_B0011: AVRG=20.
2024/10/06 13:45:52.1 Spectrometer EOS_B0018: AVRG=20.
2024/10/06 13:45:52.1 Spectrometer EOS_B0012: AVRG=20.
2024/10/06 13:45:52.1 Spectrometer EOS_B0017: AVRG=20.
2024/10/06 13:45:52.1 Spectrometer EOS_B0013: AVRG=20.
2024/10/06 13:45:52.1 Spectrometer EOS_B0019: AVRG=20.
2024/10/06 13:45:52.1 StartShaker(1000)
2024/10/06 13:45:52.2 Old State:6-ENGN_StateRunning_StartNewStep New State:ENGN_StateRunning_WaitGoingToSample
2024/10/06 13:45:52.2 Sample96_Q(0, 0, 0)
2024/10/06 13:45:52.3 
2024/10/06 13:45:52.3 START SCAN: 
2024/10/06 13:45:52.3    CycleTime (ms)    = 200
2024/10/06 13:45:52.3    CycleCount        = 25
2024/10/06 13:45:52.3    ScansToAverage    = 20
2024/10/06 13:45:52.3    FinishTime (s)    = 5
2024/10/06 13:45:52.3    Temperature       = 30.0
2024/10/06 13:45:52.3    Lamp Power        = 33
2024/10/06 13:45:52.3    Spec PCB temps    = 42.6, 42.1, 42.4, 42.3, 42.1, 42.3, 41.3, 41.7
2024/10/06 13:45:52.3 
2024/10/06 13:45:52.3 Temp: 2024/10/06 13:45:52, 30.0000, 30.9000
2024/10/06 13:45:52.4 Old State:12-ENGN_StateRunning_WaitGoingToSample New State:ENGN_StateRunning_GoingToSample
2024/10/06 13:45:52.4 GMC_SetPosZ
2024/10/06 13:45:55.6 GMC_ServoHere
2024/10/06 13:45:55.7 GMC_SetPosXY
2024/10/06 13:45:56.0 GMC_SetPosZ
2024/10/06 13:45:59.1 Old State:13-ENGN_StateRunning_GoingToSample New State:ENGN_StateRunning_GoingToSampleComplete
2024/10/06 13:45:59.2 Old State:14-cycle=1, Elapsed Time:    0.0,  Ideal Time:    0.0,  Delay time =   0.00  New State:ENGN_StateRunning_WaitSampling
2024/10/06 13:45:59.2 Step started at: 13:45:52
2024/10/06 13:45:59.2 XYZ movement time  = 6749 ms + Scan start delay = 6718 ms
2024/10/06 13:45:59.3 Old State:15-ENGN_StateRunning_WaitSampling New State:ENGN_StateRunning_Sampling
2024/10/06 13:46:02.2 Shaker current speed = 990 rpm, set speed = 1000
2024/10/06 13:46:03.9 
2024/10/06 13:46:03.9 STOP SCAN: 
2024/10/06 13:46:03.9    CycleTime (ms)    = 200
2024/10/06 13:46:03.9    CurrentCycle      = 25
2024/10/06 13:46:03.9    RunTime (ms)      = 4956
2024/10/06 13:46:03.9    AverageCycle (ms) = 198.2
2024/10/06 13:46:03.9    Temperature       = 30.0
2024/10/06 13:46:03.9    DATA OVERRUN %    = 0.00
2024/10/06 13:46:03.9    Spec PCB temps    = 42.6, 42.2, 42.4, 42.2, 42.1, 42.3, 41.3, 41.7
2024/10/06 13:46:03.9 
2024/10/06 13:46:04.0 Old State:16-cycle=25, Elapsed Time:    5.0,  Ideal Time:    4.8,  Delay time =   0.04  New State:ENGN_StateRunning_SamplingComplete
2024/10/06 13:46:04.2 Old State:18-ENGN_StateRunning_SamplingComplete New State:ENGN_StateRunning_WaitEjecting
2024/10/06 13:46:04.2 EJECT: To Tray, position=2,0
2024/10/06 13:46:04.2    EjectOffset = 10.0
2024/10/06 13:46:04.2 GMC_SetPosZ
2024/10/06 13:46:04.3 Old State:19-ENGN_StateRunning_WaitEjecting New State:ENGN_StateRunning_Ejecting
2024/10/06 13:46:07.1 GMC_ServoHere
2024/10/06 13:46:07.3 GMC_SetPosXY
2024/10/06 13:46:09.5 GMC_SetPosZ
2024/10/06 13:46:13.6 GMC_Eject
2024/10/06 13:46:13.6 EjectDone => EjectEject
2024/10/06 13:46:13.6 SetEjectorPosn(0)
2024/10/06 13:46:16.8 GMC_HomeZ
2024/10/06 13:46:16.8 HomeDevice[0005]
2024/10/06 13:46:22.3 GMC_SetPosZ
2024/10/06 13:46:22.7 GMC_ServoHere
2024/10/06 13:46:22.8 GMC_SetPosZ
2024/10/06 13:46:23.0 GMC_ServoHere
2024/10/06 13:46:23.2 GMC_SetPosXY
2024/10/06 13:46:25.4 GMC_SetPosZ
2024/10/06 13:46:25.8 Old State:20-ENGN_StateRunning_Ejecting New State:ENGN_StateRunning_EjectingComplete
2024/10/06 13:46:25.9 Old State:21-ENGN_StateRunning_EjectingComplete New State:ENGN_StateRunning_WaitNewStep
2024/10/06 13:46:26.1 Old State:5-ENGN_StateRunning_WaitNewStep New State:ENGN_StateRunning_StartNewStep
2024/10/06 13:46:26.1 Spectrometer EOS_B0010: AVRG=20.
2024/10/06 13:46:26.1 Spectrometer EOS_B0014: AVRG=20.
2024/10/06 13:46:26.2 Spectrometer EOS_B0011: AVRG=20.
2024/10/06 13:46:26.2 Spectrometer EOS_B0018: AVRG=20.
2024/10/06 13:46:26.2 Spectrometer EOS_B0012: AVRG=20.
2024/10/06 13:46:26.2 Spectrometer EOS_B0017: AVRG=20.
2024/10/06 13:46:26.2 Spectrometer EOS_B0013: AVRG=20.
2024/10/06 13:46:26.2 Spectrometer EOS_B0019: AVRG=20.
2024/10/06 13:46:26.3 Old State:6-ENGN_StateRunning_StartNewStep New State:ENGN_StateRunning_WaitPickingSensors
2024/10/06 13:46:26.3 Pick(0, 4)
2024/10/06 13:46:26.4 Old State:7-ENGN_StateRunning_WaitPickingSensors New State:ENGN_StateRunning_PickingSensors
2024/10/06 13:46:26.4 Temp: 2024/10/06 13:46:26, 30.0000, 31.0000
2024/10/06 13:46:26.4 GMC_SetPosZ
2024/10/06 13:46:26.6 GMC_ServoHere
2024/10/06 13:46:26.8 GMC_SetPosXY
2024/10/06 13:46:29.0 GMC_SetPosZ
2024/10/06 13:46:34.4 GMC_SetPosZ
2024/10/06 13:46:34.8 Old State:8-ENGN_StateRunning_PickingSensors New State:ENGN_StateRunning_CheckingSensors
2024/10/06 13:46:34.9 Spectrometer EOS_B0010: AVRG=20.
2024/10/06 13:46:34.9 Spectrometer EOS_B0014: AVRG=20.
2024/10/06 13:46:34.9 Spectrometer EOS_B0011: AVRG=20.
2024/10/06 13:46:34.9 Spectrometer EOS_B0018: AVRG=20.
2024/10/06 13:46:34.9 Spectrometer EOS_B0012: AVRG=20.
2024/10/06 13:46:34.9 Spectrometer EOS_B0017: AVRG=20.
2024/10/06 13:46:34.9 Spectrometer EOS_B0013: AVRG=20.
2024/10/06 13:46:34.9 Spectrometer EOS_B0019: AVRG=20.
2024/10/06 13:46:35.0 
2024/10/06 13:46:35.0 Detect Sensors
2024/10/06 13:46:35.0 ==============
2024/10/06 13:46:35.0 1	YES		0.0	6709.0
2024/10/06 13:46:35.0 2	YES		0.0	7263.5
2024/10/06 13:46:35.0 3	YES		0.0	7316.7
2024/10/06 13:46:35.0 4	YES		0.0	7274.9
2024/10/06 13:46:35.0 5	YES		0.0	6503.0
2024/10/06 13:46:35.0 6	YES		0.0	6032.6
2024/10/06 13:46:35.0 7	YES		0.0	7070.6
2024/10/06 13:46:35.0 8	YES		0.0	5790.8
2024/10/06 13:46:35.0 
2024/10/06 13:46:35.0 Spectrometer EOS_B0010: AVRG=20.
2024/10/06 13:46:35.0 Spectrometer EOS_B0014: AVRG=20.
2024/10/06 13:46:35.0 Spectrometer EOS_B0011: AVRG=20.
2024/10/06 13:46:35.0 Spectrometer EOS_B0018: AVRG=20.
2024/10/06 13:46:35.0 Spectrometer EOS_B0012: AVRG=20.
2024/10/06 13:46:35.0 Spectrometer EOS_B0017: AVRG=20.
2024/10/06 13:46:35.0 Spectrometer EOS_B0013: AVRG=20.
2024/10/06 13:46:35.0 Spectrometer EOS_B0019: AVRG=20.
2024/10/06 13:46:35.0 Spectrometer EOS_B0010: AVRG=20.
2024/10/06 13:46:35.0 Spectrometer EOS_B0014: AVRG=20.
2024/10/06 13:46:35.0 Spectrometer EOS_B0011: AVRG=20.
2024/10/06 13:46:35.0 Spectrometer EOS_B0018: AVRG=20.
2024/10/06 13:46:35.0 Spectrometer EOS_B0012: AVRG=20.
2024/10/06 13:46:35.0 Spectrometer EOS_B0017: AVRG=20.
2024/10/06 13:46:35.0 Spectrometer EOS_B0013: AVRG=20.
2024/10/06 13:46:35.0 Spectrometer EOS_B0019: AVRG=20.
2024/10/06 13:46:35.2 CH1: Correction Factor = 1.85909
2024/10/06 13:46:35.2 Spectrometer EOS_B0010: AVRG=20.
2024/10/06 13:46:35.2 CH2: Correction Factor = 1.79407
2024/10/06 13:46:35.2 Spectrometer EOS_B0014: AVRG=20.
2024/10/06 13:46:35.2 CH3: Correction Factor = 1.66207
2024/10/06 13:46:35.2 Spectrometer EOS_B0011: AVRG=20.
2024/10/06 13:46:35.2 CH4: Correction Factor = 1.71831
2024/10/06 13:46:35.2 Spectrometer EOS_B0018: AVRG=20.
2024/10/06 13:46:35.2 CH5: Correction Factor = 2.01213
2024/10/06 13:46:35.2 Spectrometer EOS_B0012: AVRG=20.
2024/10/06 13:46:35.2 CH6: Correction Factor = 2.15458
2024/10/06 13:46:35.2 Spectrometer EOS_B0017: AVRG=20.
2024/10/06 13:46:35.2 CH7: Correction Factor = 1.72395
2024/10/06 13:46:35.2 Spectrometer EOS_B0013: AVRG=20.
2024/10/06 13:46:35.2 CH8: Correction Factor = 2.20138
2024/10/06 13:46:35.2 Spectrometer EOS_B0019: AVRG=20.
2024/10/06 13:46:35.4 CH1: Correction Factor = 1.09676
2024/10/06 13:46:35.4 Spectrometer EOS_B0010: AVRG=20.
2024/10/06 13:46:35.4 CH2: Correction Factor = 1.09487
2024/10/06 13:46:35.4 Spectrometer EOS_B0014: AVRG=20.
2024/10/06 13:46:35.4 CH3: Correction Factor = 1.08383
2024/10/06 13:46:35.4 Spectrometer EOS_B0011: AVRG=20.
2024/10/06 13:46:35.4 CH4: Correction Factor = 1.08717
2024/10/06 13:46:35.4 Spectrometer EOS_B0018: AVRG=20.
2024/10/06 13:46:35.4 CH5: Correction Factor = 1.1101
2024/10/06 13:46:35.4 Spectrometer EOS_B0012: AVRG=20.
2024/10/06 13:46:35.4 CH6: Correction Factor = 1.1115
2024/10/06 13:46:35.4 Spectrometer EOS_B0017: AVRG=20.
2024/10/06 13:46:35.4 CH7: Correction Factor = 1.08836
2024/10/06 13:46:35.4 Spectrometer EOS_B0013: AVRG=20.
2024/10/06 13:46:35.4 CH8: Correction Factor = 1.11999
2024/10/06 13:46:35.4 Spectrometer EOS_B0019: AVRG=20.
2024/10/06 13:46:35.5 DFIO: Start writing C:\Temp HB2 MHB2-H1\Experiment_16\241006_001.frd
2024/10/06 13:46:35.5 DFIO: Finished writing C:\Temp HB2 MHB2-H1\Experiment_16\241006_001.frd
2024/10/06 13:46:35.5 DFIO: Start writing C:\Temp HB2 MHB2-H1\Experiment_16\241006_002.frd
2024/10/06 13:46:35.5 DFIO: Finished writing C:\Temp HB2 MHB2-H1\Experiment_16\241006_002.frd
2024/10/06 13:46:35.5 DFIO: Start writing C:\Temp HB2 MHB2-H1\Experiment_16\241006_003.frd
2024/10/06 13:46:35.5 DFIO: Finished writing C:\Temp HB2 MHB2-H1\Experiment_16\241006_003.frd
2024/10/06 13:46:35.5 DFIO: Start writing C:\Temp HB2 MHB2-H1\Experiment_16\241006_004.frd
2024/10/06 13:46:35.5 CH1: Correction Factor = 1.0182
2024/10/06 13:46:35.5 Spectrometer EOS_B0010: AVRG=20.
2024/10/06 13:46:35.5 DFIO: Finished writing C:\Temp HB2 MHB2-H1\Experiment_16\241006_004.frd
2024/10/06 13:46:35.5 CH2: Correction Factor = 1.01764
2024/10/06 13:46:35.5 DFIO: Start writing C:\Temp HB2 MHB2-H1\Experiment_16\241006_005.frd
2024/10/06 13:46:35.5 Spectrometer EOS_B0014: AVRG=20.
2024/10/06 13:46:35.5 CH3: Correction Factor = 1.01585
2024/10/06 13:46:35.5 Spectrometer EOS_B0011: AVRG=20.
2024/10/06 13:46:35.5 CH4: Correction Factor = 1.0165
2024/10/06 13:46:35.5 Spectrometer EOS_B0018: AVRG=20.
2024/10/06 13:46:35.5 CH5: Correction Factor = 1.02085
2024/10/06 13:46:35.5 Spectrometer EOS_B0012: AVRG=20.
2024/10/06 13:46:35.5 CH6: Correction Factor = 1.02061
2024/10/06 13:46:35.5 Spectrometer EOS_B0017: AVRG=20.
2024/10/06 13:46:35.5 CH7: Correction Factor = 1.01364
2024/10/06 13:46:35.5 Spectrometer EOS_B0013: AVRG=20.
2024/10/06 13:46:35.5 CH8: Correction Factor = 1.01946
2024/10/06 13:46:35.5 Spectrometer EOS_B0019: AVRG=20.
2024/10/06 13:46:35.5 DFIO: Finished writing C:\Temp HB2 MHB2-H1\Experiment_16\241006_005.frd
2024/10/06 13:46:35.5 DFIO: Start writing C:\Temp HB2 MHB2-H1\Experiment_16\241006_006.frd
2024/10/06 13:46:35.6 DFIO: Finished writing C:\Temp HB2 MHB2-H1\Experiment_16\241006_006.frd
2024/10/06 13:46:35.6 DFIO: Start writing C:\Temp HB2 MHB2-H1\Experiment_16\241006_007.frd
2024/10/06 13:46:35.6 DFIO: Finished writing C:\Temp HB2 MHB2-H1\Experiment_16\241006_007.frd
2024/10/06 13:46:35.6 DFIO: Start writing C:\Temp HB2 MHB2-H1\Experiment_16\241006_008.frd
2024/10/06 13:46:35.6 DFIO: Finished writing C:\Temp HB2 MHB2-H1\Experiment_16\241006_008.frd
2024/10/06 13:46:35.6 DFIO: Finished writing C:\Temp HB2 MHB2-H1\Experiment_16\241006_Manifest.fmx
2024/10/06 13:46:35.7 CH1: Correction Factor = 1.00261
2024/10/06 13:46:35.7 Spectrometer EOS_B0010: AVRG=20.
2024/10/06 13:46:35.7 CH2: Correction Factor = 1.00168
2024/10/06 13:46:35.7 Spectrometer EOS_B0014: AVRG=20.
2024/10/06 13:46:35.7 CH3: Correction Factor = 1.00259
2024/10/06 13:46:35.7 Spectrometer EOS_B0011: AVRG=20.
2024/10/06 13:46:35.7 CH4: Correction Factor = 1.00395
2024/10/06 13:46:35.7 Spectrometer EOS_B0018: AVRG=20.
2024/10/06 13:46:35.7 CH5: Correction Factor = 1.00339
2024/10/06 13:46:35.7 Spectrometer EOS_B0012: AVRG=20.
2024/10/06 13:46:35.7 CH6: Correction Factor = 1.00712
2024/10/06 13:46:35.7 Spectrometer EOS_B0017: AVRG=20.
2024/10/06 13:46:35.7 CH7: Correction Factor = 1.00526
2024/10/06 13:46:35.7 Spectrometer EOS_B0013: AVRG=20.
2024/10/06 13:46:35.7 CH8: Correction Factor = 1.00625
2024/10/06 13:46:35.7 Spectrometer EOS_B0019: AVRG=20.
2024/10/06 13:46:35.8 CH1: Correction Factor = 1.00245
2024/10/06 13:46:35.8 Spectrometer EOS_B0010: AVRG=20.
2024/10/06 13:46:35.8 CH2: Correction Factor = 1.00137
2024/10/06 13:46:35.8 Spectrometer EOS_B0014: AVRG=20.
2024/10/06 13:46:35.8 CH3: Correction Factor = 0.998361
2024/10/06 13:46:35.8 Spectrometer EOS_B0011: AVRG=20.
2024/10/06 13:46:35.8 CH4: Correction Factor = 0.999981
2024/10/06 13:46:35.8 Spectrometer EOS_B0018: AVRG=20.
2024/10/06 13:46:35.8 CH5: Correction Factor = 0.99991
2024/10/06 13:46:35.8 Spectrometer EOS_B0012: AVRG=20.
2024/10/06 13:46:35.8 CH6: Correction Factor = 1.00058
2024/10/06 13:46:35.8 Spectrometer EOS_B0017: AVRG=20.
2024/10/06 13:46:35.8 CH7: Correction Factor = 1.00119
2024/10/06 13:46:35.8 Spectrometer EOS_B0013: AVRG=20.
2024/10/06 13:46:35.8 CH8: Correction Factor = 1.00016
2024/10/06 13:46:35.8 Spectrometer EOS_B0019: AVRG=20.
2024/10/06 13:46:36.0 CH1: Correction Factor = 0.998707
2024/10/06 13:46:36.0 Spectrometer EOS_B0010: AVRG=20.
2024/10/06 13:46:36.0 CH2: Correction Factor = 0.99752
2024/10/06 13:46:36.0 Spectrometer EOS_B0014: AVRG=20.
2024/10/06 13:46:36.0 CH3: Correction Factor = 1.00266
2024/10/06 13:46:36.0 Spectrometer EOS_B0011: AVRG=20.
2024/10/06 13:46:36.0 CH4: Correction Factor = 0.999995
2024/10/06 13:46:36.0 Spectrometer EOS_B0018: AVRG=20.
2024/10/06 13:46:36.0 CH5: Correction Factor = 0.999925
2024/10/06 13:46:36.0 Spectrometer EOS_B0012: AVRG=20.
2024/10/06 13:46:36.0 CH6: Correction Factor = 1.00065
2024/10/06 13:46:36.0 Spectrometer EOS_B0017: AVRG=20.
2024/10/06 13:46:36.0 CH7: Correction Factor = 1.00138
2024/10/06 13:46:36.0 Spectrometer EOS_B0013: AVRG=20.
2024/10/06 13:46:36.0 CH8: Correction Factor = 1.00006
2024/10/06 13:46:36.0 Spectrometer EOS_B0019: AVRG=20.
2024/10/06 13:46:36.0 Sensor 1: Integration Time = 2.08 ms
2024/10/06 13:46:36.0 Sensor 2: Integration Time = 2.00 ms
2024/10/06 13:46:36.0 Sensor 3: Integration Time = 1.84 ms
2024/10/06 13:46:36.0 Sensor 4: Integration Time = 1.91 ms
2024/10/06 13:46:36.0 Sensor 5: Integration Time = 2.29 ms
2024/10/06 13:46:36.0 Sensor 6: Integration Time = 2.46 ms
2024/10/06 13:46:36.0 Sensor 7: Integration Time = 1.92 ms
2024/10/06 13:46:36.0 Sensor 8: Integration Time = 2.53 ms
2024/10/06 13:46:36.0 WaitControllerIdle(30000)
2024/10/06 13:46:36.1 GMC_HomeZ
2024/10/06 13:46:36.1 HomeDevice[0005]
2024/10/06 13:46:42.9 GMC_SetPosZ
2024/10/06 13:46:43.2 GMC_ServoHere
2024/10/06 13:46:43.5 Old State:9-ENGN_StateRunning_CheckingSensors New State:ENGN_StateRunning_PickingSensorsComplete
2024/10/06 13:46:43.5 StartShaker(1000)
2024/10/06 13:46:43.5 Integration Time: 2.08,2.00,1.84,1.91,2.29,2.46,1.92,2.53,
2024/10/06 13:46:43.6 Plate 1 temperature = 30 C
2024/10/06 13:46:43.6 Pickups: 151, Warn: 90, Error: 100
2024/10/06 13:46:43.7 Old State:10-ENGN_StateRunning_PickingSensorsComplete New State:ENGN_StateRunning_WaitGoingToSample
2024/10/06 13:46:43.7 Sample96_Q(0, 0, 11)
2024/10/06 13:46:43.7 
2024/10/06 13:46:43.7 START SCAN: 
2024/10/06 13:46:43.7    CycleTime (ms)    = 200
2024/10/06 13:46:43.7    CycleCount        = 600
2024/10/06 13:46:43.7    ScansToAverage    = 20
2024/10/06 13:46:43.7    FinishTime (s)    = 120
2024/10/06 13:46:43.7    Temperature       = 30.0
2024/10/06 13:46:43.7    Lamp Power        = 33
2024/10/06 13:46:43.7    Spec PCB temps    = 42.6, 42.3, 42.5, 42.3, 42.1, 42.3, 41.3, 41.7
2024/10/06 13:46:43.7 
2024/10/06 13:46:43.7 GMC_SetPosZ
2024/10/06 13:46:43.8 Old State:12-ENGN_StateRunning_WaitGoingToSample New State:ENGN_StateRunning_GoingToSample
2024/10/06 13:46:43.9 GMC_ServoHere
2024/10/06 13:46:44.1 GMC_SetPosXY
2024/10/06 13:46:46.2 GMC_SetPosZ
2024/10/06 13:46:52.4 Old State:13-cycle=1, Elapsed Time:    0.0,  Ideal Time:    0.0,  Delay time =   0.00  New State:ENGN_StateRunning_GoingToSampleComplete
2024/10/06 13:46:52.5 Old State:14-ENGN_StateRunning_GoingToSampleComplete New State:ENGN_StateRunning_WaitSampling
2024/10/06 13:46:52.5 Step started at: 13:46:43
2024/10/06 13:46:52.5 XYZ movement time  = 8659 ms + Scan start delay = 8568 ms
2024/10/06 13:46:52.6 Old State:15-ENGN_StateRunning_WaitSampling New State:ENGN_StateRunning_Sampling
2024/10/06 13:46:53.6 Shaker current speed = 991 rpm, set speed = 1000
2024/10/06 13:47:26.5 Temp: 2024/10/06 13:47:26, 30.0000, 31.0000
2024/10/06 13:48:26.7 Temp: 2024/10/06 13:48:26, 30.0000, 31.0000
2024/10/06 13:48:52.2 
2024/10/06 13:48:52.2 STOP SCAN: 
2024/10/06 13:48:52.2    CycleTime (ms)    = 200
2024/10/06 13:48:52.2    CurrentCycle      = 600
2024/10/06 13:48:52.2    RunTime (ms)      = 119957
2024/10/06 13:48:52.2    AverageCycle (ms) = 199.9
2024/10/06 13:48:52.2    Temperature       = 30.0
2024/10/06 13:48:52.2    DATA OVERRUN %    = 0.00
2024/10/06 13:48:52.2    Spec PCB temps    = 42.6, 42.2, 42.4, 42.3, 42.1, 42.3, 41.3, 41.6
2024/10/06 13:48:52.2 
2024/10/06 13:48:52.2 Old State:16-cycle=600, Elapsed Time:  120.0,  Ideal Time:  119.8,  Delay time =   0.04  New State:ENGN_StateRunning_SamplingComplete
2024/10/06 13:48:52.4 Old State:18-ENGN_StateRunning_SamplingComplete New State:ENGN_StateRunning_WaitNewStep
2024/10/06 13:48:52.5 Old State:5-ENGN_StateRunning_WaitNewStep New State:ENGN_StateRunning_StartNewStep
2024/10/06 13:48:52.5 Spectrometer EOS_B0010: AVRG=20.
2024/10/06 13:48:52.5 Spectrometer EOS_B0014: AVRG=20.
2024/10/06 13:48:52.5 Spectrometer EOS_B0011: AVRG=20.
2024/10/06 13:48:52.5 Spectrometer EOS_B0018: AVRG=20.
2024/10/06 13:48:52.5 Spectrometer EOS_B0012: AVRG=20.
2024/10/06 13:48:52.5 Spectrometer EOS_B0017: AVRG=20.
2024/10/06 13:48:52.5 Spectrometer EOS_B0013: AVRG=20.
2024/10/06 13:48:52.5 Spectrometer EOS_B0019: AVRG=20.
2024/10/06 13:48:52.5 StartShaker(1000)
2024/10/06 13:48:52.6 Old State:6-ENGN_StateRunning_StartNewStep New State:ENGN_StateRunning_WaitGoingToSample
2024/10/06 13:48:52.6 Sample96_Q(0, 0, 4)
2024/10/06 13:48:52.6 
2024/10/06 13:48:52.6 START SCAN: 
2024/10/06 13:48:52.6    CycleTime (ms)    = 200
2024/10/06 13:48:52.6    CycleCount        = 6000
2024/10/06 13:48:52.6    ScansToAverage    = 20
2024/10/06 13:48:52.6    FinishTime (s)    = 1200
2024/10/06 13:48:52.6    Temperature       = 30.0
2024/10/06 13:48:52.6    Lamp Power        = 33
2024/10/06 13:48:52.6    Spec PCB temps    = 42.6, 42.2, 42.4, 42.3, 42.1, 42.3, 41.3, 41.6
2024/10/06 13:48:52.6 
2024/10/06 13:48:52.7 Old State:12-ENGN_StateRunning_WaitGoingToSample New State:ENGN_StateRunning_GoingToSample
2024/10/06 13:48:52.8 GMC_SetPosZ
2024/10/06 13:48:52.8 Temp: 2024/10/06 13:48:52, 30.0000, 31.0000
2024/10/06 13:48:58.8 GMC_ServoHere
2024/10/06 13:48:59.0 GMC_SetPosXY
2024/10/06 13:49:00.2 GMC_SetPosZ
2024/10/06 13:49:04.4 Shaker current speed = 992 rpm, set speed = 1000
2024/10/06 13:49:04.5 Old State:13-cycle=1, Elapsed Time:    0.0,  Ideal Time:    0.0,  Delay time =   0.00  New State:ENGN_StateRunning_GoingToSampleComplete
2024/10/06 13:49:04.6 Old State:14-ENGN_StateRunning_GoingToSampleComplete New State:ENGN_StateRunning_WaitSampling
2024/10/06 13:49:04.6 Step started at: 13:48:52
2024/10/06 13:49:04.6 XYZ movement time  = 11753 ms + Scan start delay = 11677 ms
2024/10/06 13:49:04.7 Old State:15-ENGN_StateRunning_WaitSampling New State:ENGN_StateRunning_Sampling
2024/10/06 13:49:53.0 Temp: 2024/10/06 13:49:53, 30.0000, 31.0000
2024/10/06 13:50:53.1 Temp: 2024/10/06 13:50:53, 30.0000, 31.0000
2024/10/06 13:51:53.3 Temp: 2024/10/06 13:51:53, 30.0000, 31.0000
2024/10/06 13:52:53.4 Temp: 2024/10/06 13:52:53, 30.0000, 31.0000
2024/10/06 13:53:53.6 Temp: 2024/10/06 13:53:53, 30.0000, 31.0000
2024/10/06 13:54:12.3 
2024/10/06 13:54:12.3 STOP SCAN: 
2024/10/06 13:54:12.3    CycleTime (ms)    = 200
2024/10/06 13:54:12.3    CurrentCycle      = 1540
2024/10/06 13:54:12.3    RunTime (ms)      = 307957
2024/10/06 13:54:12.3    AverageCycle (ms) = 200.0
2024/10/06 13:54:12.3    Temperature       = 30.0
2024/10/06 13:54:12.3    DATA OVERRUN %    = 0.00
2024/10/06 13:54:12.3    Spec PCB temps    = 42.6, 42.3, 42.4, 42.3, 42.1, 42.3, 41.3, 41.6
2024/10/06 13:54:12.3 
2024/10/06 13:54:12.4 Old State:16-cycle=1540, Elapsed Time:  308.0,  Ideal Time:  307.8,  Delay time =   0.04  New State:ENGN_StateRunning_SamplingSkipped
2024/10/06 13:54:12.5 Old State:17-ENGN_StateRunning_SamplingSkipped New State:ENGN_StateRunning_WaitNewStep
2024/10/06 13:54:12.9 Old State:5-ENGN_StateRunning_WaitNewStep New State:ENGN_StateRunning_StartNewStep
2024/10/06 13:54:12.9 Spectrometer EOS_B0010: AVRG=20.
2024/10/06 13:54:12.9 Spectrometer EOS_B0014: AVRG=20.
2024/10/06 13:54:12.9 Spectrometer EOS_B0011: AVRG=20.
2024/10/06 13:54:12.9 Spectrometer EOS_B0018: AVRG=20.
2024/10/06 13:54:12.9 Spectrometer EOS_B0012: AVRG=20.
2024/10/06 13:54:12.9 Spectrometer EOS_B0017: AVRG=20.
2024/10/06 13:54:12.9 Spectrometer EOS_B0013: AVRG=20.
2024/10/06 13:54:12.9 Spectrometer EOS_B0019: AVRG=20.
2024/10/06 13:54:12.9 StartShaker(1000)
2024/10/06 13:54:13.0 Old State:6-ENGN_StateRunning_StartNewStep New State:ENGN_StateRunning_WaitGoingToSample
2024/10/06 13:54:13.0 Sample96_Q(0, 0, 5)
2024/10/06 13:54:13.0 
2024/10/06 13:54:13.0 START SCAN: 
2024/10/06 13:54:13.0    CycleTime (ms)    = 200
2024/10/06 13:54:13.0    CycleCount        = 600
2024/10/06 13:54:13.0    ScansToAverage    = 20
2024/10/06 13:54:13.0    FinishTime (s)    = 120
2024/10/06 13:54:13.0    Temperature       = 30.0
2024/10/06 13:54:13.0    Lamp Power        = 33
2024/10/06 13:54:13.0    Spec PCB temps    = 42.6, 42.3, 42.4, 42.2, 42.1, 42.3, 41.3, 41.6
2024/10/06 13:54:13.0 
2024/10/06 13:54:13.1 GMC_SetPosZ
2024/10/06 13:54:13.1 Old State:12-ENGN_StateRunning_WaitGoingToSample New State:ENGN_StateRunning_GoingToSample
2024/10/06 13:54:13.2 Temp: 2024/10/06 13:54:13, 30.0000, 30.9000
2024/10/06 13:54:17.2 GMC_ServoHere
2024/10/06 13:54:17.4 GMC_SetPosXY
2024/10/06 13:54:17.7 GMC_SetPosZ
2024/10/06 13:54:22.3 Old State:13-cycle=1, Elapsed Time:    0.0,  Ideal Time:    0.0,  Delay time =   0.00  New State:ENGN_StateRunning_GoingToSampleComplete
2024/10/06 13:54:22.4 Old State:14-ENGN_StateRunning_GoingToSampleComplete New State:ENGN_StateRunning_WaitSampling
2024/10/06 13:54:22.4 Step started at: 13:54:13
2024/10/06 13:54:22.4 XYZ movement time  = 9149 ms + Scan start delay = 9088 ms
2024/10/06 13:54:22.5 Old State:15-ENGN_StateRunning_WaitSampling New State:ENGN_StateRunning_Sampling
2024/10/06 13:54:23.0 Shaker current speed = 987 rpm, set speed = 1000
2024/10/06 13:55:13.4 Temp: 2024/10/06 13:55:13, 30.0000, 31.0000
2024/10/06 13:56:13.5 Temp: 2024/10/06 13:56:13, 30.0000, 30.9000
2024/10/06 13:56:22.1 
2024/10/06 13:56:22.1 STOP SCAN: 
2024/10/06 13:56:22.1    CycleTime (ms)    = 200
2024/10/06 13:56:22.1    CurrentCycle      = 600
2024/10/06 13:56:22.1    RunTime (ms)      = 119958
2024/10/06 13:56:22.1    AverageCycle (ms) = 199.9
2024/10/06 13:56:22.1    Temperature       = 30.0
2024/10/06 13:56:22.1    DATA OVERRUN %    = 0.00
2024/10/06 13:56:22.1    Spec PCB temps    = 42.6, 42.2, 42.5, 42.3, 42.1, 42.3, 41.3, 41.6
2024/10/06 13:56:22.1 
2024/10/06 13:56:22.1 Old State:16-cycle=600, Elapsed Time:  120.0,  Ideal Time:  119.8,  Delay time =   0.04  New State:ENGN_StateRunning_SamplingComplete
2024/10/06 13:56:22.3 Old State:18-ENGN_StateRunning_SamplingComplete New State:ENGN_StateRunning_WaitNewStep
2024/10/06 13:56:22.5 Old State:5-ENGN_StateRunning_WaitNewStep New State:ENGN_StateRunning_StartNewStep
2024/10/06 13:56:22.5 Spectrometer EOS_B0010: AVRG=20.
2024/10/06 13:56:22.5 Spectrometer EOS_B0014: AVRG=20.
2024/10/06 13:56:22.5 Spectrometer EOS_B0011: AVRG=20.
2024/10/06 13:56:22.5 Spectrometer EOS_B0018: AVRG=20.
2024/10/06 13:56:22.5 Spectrometer EOS_B0012: AVRG=20.
2024/10/06 13:56:22.5 Spectrometer EOS_B0017: AVRG=20.
2024/10/06 13:56:22.5 Spectrometer EOS_B0013: AVRG=20.
2024/10/06 13:56:22.5 Spectrometer EOS_B0019: AVRG=20.
2024/10/06 13:56:22.5 StartShaker(1000)
2024/10/06 13:56:22.6 Old State:6-ENGN_StateRunning_StartNewStep New State:ENGN_StateRunning_WaitGoingToSample
2024/10/06 13:56:22.6 Sample96_Q(0, 0, 6)
2024/10/06 13:56:22.6 GMC_SetPosZ
2024/10/06 13:56:22.7 
2024/10/06 13:56:22.7 START SCAN: 
2024/10/06 13:56:22.7    CycleTime (ms)    = 200
2024/10/06 13:56:22.7    CycleCount        = 5500
2024/10/06 13:56:22.7    ScansToAverage    = 20
2024/10/06 13:56:22.7    FinishTime (s)    = 1100
2024/10/06 13:56:22.7    Temperature       = 30.0
2024/10/06 13:56:22.7    Lamp Power        = 33
2024/10/06 13:56:22.7    Spec PCB temps    = 42.6, 42.2, 42.5, 42.3, 42.1, 42.3, 41.3, 41.7
2024/10/06 13:56:22.7 
2024/10/06 13:56:22.7 Old State:12-ENGN_StateRunning_WaitGoingToSample New State:ENGN_StateRunning_GoingToSample
2024/10/06 13:56:22.8 Temp: 2024/10/06 13:56:22, 30.0000, 30.9000
2024/10/06 13:56:27.0 GMC_ServoHere
2024/10/06 13:56:27.2 GMC_SetPosXY
2024/10/06 13:56:27.5 GMC_SetPosZ
2024/10/06 13:56:32.4 Old State:13-ENGN_StateRunning_GoingToSample New State:ENGN_StateRunning_GoingToSampleComplete
2024/10/06 13:56:32.5 Old State:14-cycle=1, Elapsed Time:    0.0,  Ideal Time:    0.0,  Delay time =   0.00  New State:ENGN_StateRunning_WaitSampling
2024/10/06 13:56:32.5 Step started at: 13:56:22
2024/10/06 13:56:32.5 XYZ movement time  = 9650 ms + Scan start delay = 9614 ms
2024/10/06 13:56:32.6 Old State:15-ENGN_StateRunning_WaitSampling New State:ENGN_StateRunning_Sampling
2024/10/06 13:56:32.6 Shaker current speed = 989 rpm, set speed = 1000
2024/10/06 13:57:22.9 Temp: 2024/10/06 13:57:22, 30.0000, 30.9000
2024/10/06 13:58:23.1 Temp: 2024/10/06 13:58:23, 30.0000, 30.9000
2024/10/06 13:59:23.3 Temp: 2024/10/06 13:59:23, 30.0000, 30.9000
2024/10/06 14:00:23.4 Temp: 2024/10/06 14:00:23, 30.0000, 30.8000
2024/10/06 14:01:23.6 Temp: 2024/10/06 14:01:23, 30.0000, 30.9000
2024/10/06 14:02:23.7 Temp: 2024/10/06 14:02:23, 30.0000, 30.9000
2024/10/06 14:03:23.9 Temp: 2024/10/06 14:03:23, 30.0000, 30.9000
2024/10/06 14:04:24.0 Temp: 2024/10/06 14:04:24, 30.0000, 30.9000
2024/10/06 14:05:24.2 Temp: 2024/10/06 14:05:24, 30.0000, 30.9000
2024/10/06 14:06:24.4 Temp: 2024/10/06 14:06:24, 30.0000, 30.9000
2024/10/06 14:07:24.5 Temp: 2024/10/06 14:07:24, 30.0000, 30.9000
2024/10/06 14:08:24.7 Temp: 2024/10/06 14:08:24, 30.0000, 30.8000
2024/10/06 14:09:24.8 Temp: 2024/10/06 14:09:24, 30.0000, 30.9000
2024/10/06 14:10:25.0 Temp: 2024/10/06 14:10:25, 30.0000, 30.9000
2024/10/06 14:11:25.1 Temp: 2024/10/06 14:11:25, 30.0000, 30.9000
2024/10/06 14:12:25.3 Temp: 2024/10/06 14:12:25, 30.0000, 30.9000
2024/10/06 14:13:25.4 Temp: 2024/10/06 14:13:25, 30.0000, 30.9000
2024/10/06 14:14:13.5 Step 15 extended by 300 seconds
2024/10/06 14:14:25.6 Temp: 2024/10/06 14:14:25, 30.0000, 31.0000
2024/10/06 14:15:25.8 Temp: 2024/10/06 14:15:25, 30.0000, 30.9000
2024/10/06 14:16:25.9 Temp: 2024/10/06 14:16:25, 30.0000, 30.9000
2024/10/06 14:17:26.1 Temp: 2024/10/06 14:17:26, 30.0000, 30.9000
2024/10/06 14:18:26.2 Temp: 2024/10/06 14:18:26, 30.0000, 30.9000
2024/10/06 14:19:26.4 Temp: 2024/10/06 14:19:26, 30.0000, 30.9000
2024/10/06 14:19:52.2 
2024/10/06 14:19:52.2 STOP SCAN: 
2024/10/06 14:19:52.2    CycleTime (ms)    = 200
2024/10/06 14:19:52.2    CurrentCycle      = 7000
2024/10/06 14:19:52.2    RunTime (ms)      = 1399958
2024/10/06 14:19:52.2    AverageCycle (ms) = 200.0
2024/10/06 14:19:52.2    Temperature       = 30.0
2024/10/06 14:19:52.2    DATA OVERRUN %    = 0.00
2024/10/06 14:19:52.2    Spec PCB temps    = 42.6, 42.2, 42.4, 42.2, 42.1, 42.3, 41.3, 41.6
2024/10/06 14:19:52.2 
2024/10/06 14:19:52.3 Old State:16-cycle=7000, Elapsed Time: 1400.0,  Ideal Time: 1399.8,  Delay time =   0.04  New State:ENGN_StateRunning_SamplingComplete
2024/10/06 14:19:52.4 Old State:18-ENGN_StateRunning_SamplingComplete New State:ENGN_StateRunning_WaitNewStep
2024/10/06 14:19:52.6 Old State:5-ENGN_StateRunning_WaitNewStep New State:ENGN_StateRunning_StartNewStep
2024/10/06 14:19:52.6 Spectrometer EOS_B0010: AVRG=20.
2024/10/06 14:19:52.6 Spectrometer EOS_B0014: AVRG=20.
2024/10/06 14:19:52.6 Spectrometer EOS_B0011: AVRG=20.
2024/10/06 14:19:52.6 Spectrometer EOS_B0018: AVRG=20.
2024/10/06 14:19:52.6 Spectrometer EOS_B0012: AVRG=20.
2024/10/06 14:19:52.6 Spectrometer EOS_B0017: AVRG=20.
2024/10/06 14:19:52.6 Spectrometer EOS_B0013: AVRG=20.
2024/10/06 14:19:52.6 Spectrometer EOS_B0019: AVRG=20.
2024/10/06 14:19:52.6 StartShaker(1000)
2024/10/06 14:19:52.7 Old State:6-ENGN_StateRunning_StartNewStep New State:ENGN_StateRunning_WaitGoingToSample
2024/10/06 14:19:52.7 Sample96_Q(0, 0, 5)
2024/10/06 14:19:52.7 
2024/10/06 14:19:52.7 START SCAN: 
2024/10/06 14:19:52.7    CycleTime (ms)    = 200
2024/10/06 14:19:52.7    CycleCount        = 3000
2024/10/06 14:19:52.7    ScansToAverage    = 20
2024/10/06 14:19:52.7    FinishTime (s)    = 600
2024/10/06 14:19:52.7    Temperature       = 30.0
2024/10/06 14:19:52.7    Lamp Power        = 33
2024/10/06 14:19:52.7    Spec PCB temps    = 42.6, 42.2, 42.4, 42.2, 42.1, 42.3, 41.3, 41.6
2024/10/06 14:19:52.7 
2024/10/06 14:19:52.7 GMC_SetPosZ
2024/10/06 14:19:52.8 Old State:12-ENGN_StateRunning_WaitGoingToSample New State:ENGN_StateRunning_GoingToSample
2024/10/06 14:19:52.9 Temp: 2024/10/06 14:19:52, 30.0000, 30.9000
2024/10/06 14:19:57.4 GMC_ServoHere
2024/10/06 14:19:57.6 GMC_SetPosXY
2024/10/06 14:19:57.9 GMC_SetPosZ
2024/10/06 14:20:02.5 Old State:13-ENGN_StateRunning_GoingToSample New State:ENGN_StateRunning_GoingToSampleComplete
2024/10/06 14:20:02.6 Old State:14-cycle=1, Elapsed Time:    0.0,  Ideal Time:    0.0,  Delay time =   0.00  New State:ENGN_StateRunning_WaitSampling
2024/10/06 14:20:02.6 Step started at: 14:19:52
2024/10/06 14:20:02.6 XYZ movement time  = 9668 ms + Scan start delay = 9630 ms
2024/10/06 14:20:02.7 Old State:15-ENGN_StateRunning_WaitSampling New State:ENGN_StateRunning_Sampling
2024/10/06 14:20:02.7 Shaker current speed = 993 rpm, set speed = 1000
2024/10/06 14:20:53.0 Temp: 2024/10/06 14:20:53, 30.0000, 30.9000
2024/10/06 14:21:53.2 Temp: 2024/10/06 14:21:53, 30.0000, 31.0000
2024/10/06 14:22:53.3 Temp: 2024/10/06 14:22:53, 30.0000, 31.0000
2024/10/06 14:23:53.5 Temp: 2024/10/06 14:23:53, 30.0000, 31.0000
2024/10/06 14:24:53.6 Temp: 2024/10/06 14:24:53, 30.0000, 30.9000
2024/10/06 14:25:53.8 Temp: 2024/10/06 14:25:53, 30.0000, 30.9000
2024/10/06 14:26:53.9 Temp: 2024/10/06 14:26:53, 30.0000, 30.9000
2024/10/06 14:27:54.1 Temp: 2024/10/06 14:27:54, 30.0000, 30.9000
2024/10/06 14:28:54.3 Temp: 2024/10/06 14:28:54, 30.0000, 31.0000
2024/10/06 14:29:44.9 Step 16 extended by 300 seconds
2024/10/06 14:29:54.4 Temp: 2024/10/06 14:29:54, 30.0000, 30.9000
2024/10/06 14:30:54.6 Temp: 2024/10/06 14:30:54, 30.0000, 31.0000
2024/10/06 14:31:54.7 Temp: 2024/10/06 14:31:54, 30.0000, 30.9000
2024/10/06 14:32:33.9 
2024/10/06 14:32:33.9 STOP SCAN: 
2024/10/06 14:32:33.9    CycleTime (ms)    = 200
2024/10/06 14:32:33.9    CurrentCycle      = 3758
2024/10/06 14:32:33.9    RunTime (ms)      = 751559
2024/10/06 14:32:33.9    AverageCycle (ms) = 200.0
2024/10/06 14:32:33.9    Temperature       = 30.0
2024/10/06 14:32:33.9    DATA OVERRUN %    = 0.00
2024/10/06 14:32:33.9    Spec PCB temps    = 42.6, 42.2, 42.4, 42.3, 42.1, 42.3, 41.3, 41.6
2024/10/06 14:32:33.9 
2024/10/06 14:32:34.0 Old State:16-cycle=3758, Elapsed Time:  751.6,  Ideal Time:  751.4,  Delay time =   0.04  New State:ENGN_StateRunning_SamplingSkipped
2024/10/06 14:32:34.1 Old State:17-ENGN_StateRunning_SamplingSkipped New State:ENGN_StateRunning_WaitNewStep
2024/10/06 14:32:34.3 Old State:5-ENGN_StateRunning_WaitNewStep New State:ENGN_StateRunning_StartNewStep
2024/10/06 14:32:34.4 Spectrometer EOS_B0010: AVRG=20.
2024/10/06 14:32:34.4 Spectrometer EOS_B0014: AVRG=20.
2024/10/06 14:32:34.4 Spectrometer EOS_B0011: AVRG=20.
2024/10/06 14:32:34.4 Spectrometer EOS_B0018: AVRG=20.
2024/10/06 14:32:34.4 Spectrometer EOS_B0012: AVRG=20.
2024/10/06 14:32:34.4 Spectrometer EOS_B0017: AVRG=20.
2024/10/06 14:32:34.4 Spectrometer EOS_B0013: AVRG=20.
2024/10/06 14:32:34.4 Spectrometer EOS_B0019: AVRG=20.
2024/10/06 14:32:34.4 StartShaker(1000)
2024/10/06 14:32:34.5 Old State:6-ENGN_StateRunning_StartNewStep New State:ENGN_StateRunning_WaitGoingToSample
2024/10/06 14:32:34.5 Sample96_Q(0, 0, 1)
2024/10/06 14:32:34.5 
2024/10/06 14:32:34.5 START SCAN: 
2024/10/06 14:32:34.5    CycleTime (ms)    = 200
2024/10/06 14:32:34.5    CycleCount        = 25
2024/10/06 14:32:34.5    ScansToAverage    = 20
2024/10/06 14:32:34.5    FinishTime (s)    = 5
2024/10/06 14:32:34.5    Temperature       = 30.0
2024/10/06 14:32:34.5    Lamp Power        = 33
2024/10/06 14:32:34.5    Spec PCB temps    = 42.6, 42.2, 42.4, 42.3, 42.1, 42.3, 41.3, 41.6
2024/10/06 14:32:34.5 
2024/10/06 14:32:34.6 GMC_SetPosZ
2024/10/06 14:32:34.6 Old State:12-ENGN_StateRunning_WaitGoingToSample New State:ENGN_StateRunning_GoingToSample
2024/10/06 14:32:34.6 Temp: 2024/10/06 14:32:34, 30.0000, 30.9000
2024/10/06 14:32:39.0 GMC_ServoHere
2024/10/06 14:32:39.1 GMC_SetPosXY
2024/10/06 14:32:39.9 GMC_SetPosZ
2024/10/06 14:32:43.2 Old State:13-cycle=1, Elapsed Time:    0.0,  Ideal Time:    0.0,  Delay time =   0.00  New State:ENGN_StateRunning_GoingToSampleComplete
2024/10/06 14:32:43.3 Old State:14-ENGN_StateRunning_GoingToSampleComplete New State:ENGN_StateRunning_WaitSampling
2024/10/06 14:32:43.3 Step started at: 14:32:34
2024/10/06 14:32:43.3 XYZ movement time  = 8652 ms + Scan start delay = 8595 ms
2024/10/06 14:32:43.4 Old State:15-ENGN_StateRunning_WaitSampling New State:ENGN_StateRunning_Sampling
2024/10/06 14:32:44.4 Shaker current speed = 991 rpm, set speed = 1000
2024/10/06 14:32:48.0 
2024/10/06 14:32:48.0 STOP SCAN: 
2024/10/06 14:32:48.0    CycleTime (ms)    = 200
2024/10/06 14:32:48.0    CurrentCycle      = 25
2024/10/06 14:32:48.0    RunTime (ms)      = 4958
2024/10/06 14:32:48.0    AverageCycle (ms) = 198.3
2024/10/06 14:32:48.0    Temperature       = 30.0
2024/10/06 14:32:48.0    DATA OVERRUN %    = 0.00
2024/10/06 14:32:48.0    Spec PCB temps    = 42.6, 42.1, 42.4, 42.3, 42.1, 42.3, 41.3, 41.7
2024/10/06 14:32:48.0 
2024/10/06 14:32:48.1 Old State:16-cycle=25, Elapsed Time:    5.0,  Ideal Time:    4.8,  Delay time =   0.04  New State:ENGN_StateRunning_SamplingComplete
2024/10/06 14:32:48.2 Old State:18-ENGN_StateRunning_SamplingComplete New State:ENGN_StateRunning_WaitNewStep
2024/10/06 14:32:48.4 Old State:5-ENGN_StateRunning_WaitNewStep New State:ENGN_StateRunning_StartNewStep
2024/10/06 14:32:48.4 Spectrometer EOS_B0010: AVRG=20.
2024/10/06 14:32:48.4 Spectrometer EOS_B0014: AVRG=20.
2024/10/06 14:32:48.4 Spectrometer EOS_B0011: AVRG=20.
2024/10/06 14:32:48.4 Spectrometer EOS_B0018: AVRG=20.
2024/10/06 14:32:48.4 Spectrometer EOS_B0012: AVRG=20.
2024/10/06 14:32:48.4 Spectrometer EOS_B0017: AVRG=20.
2024/10/06 14:32:48.4 Spectrometer EOS_B0013: AVRG=20.
2024/10/06 14:32:48.4 Spectrometer EOS_B0019: AVRG=20.
2024/10/06 14:32:48.4 StartShaker(1000)
2024/10/06 14:32:48.6 Old State:6-ENGN_StateRunning_StartNewStep New State:ENGN_StateRunning_WaitGoingToSample
2024/10/06 14:32:48.6 Sample96_Q(0, 0, 0)
2024/10/06 14:32:48.6 
2024/10/06 14:32:48.6 START SCAN: 
2024/10/06 14:32:48.6    CycleTime (ms)    = 200
2024/10/06 14:32:48.6    CycleCount        = 25
2024/10/06 14:32:48.6    ScansToAverage    = 20
2024/10/06 14:32:48.6    FinishTime (s)    = 5
2024/10/06 14:32:48.6    Temperature       = 30.0
2024/10/06 14:32:48.6    Lamp Power        = 33
2024/10/06 14:32:48.6    Spec PCB temps    = 42.6, 42.2, 42.4, 42.3, 42.1, 42.3, 41.3, 41.7
2024/10/06 14:32:48.6 
2024/10/06 14:32:48.7 Old State:12-ENGN_StateRunning_WaitGoingToSample New State:ENGN_StateRunning_GoingToSample
2024/10/06 14:32:48.7 GMC_SetPosZ
2024/10/06 14:32:48.7 Temp: 2024/10/06 14:32:48, 30.0000, 31.0000
2024/10/06 14:32:51.9 GMC_ServoHere
2024/10/06 14:32:52.0 GMC_SetPosXY
2024/10/06 14:32:52.4 GMC_SetPosZ
2024/10/06 14:32:55.4 Old State:13-cycle=1, Elapsed Time:    0.0,  Ideal Time:    0.0,  Delay time =   0.00  New State:ENGN_StateRunning_GoingToSampleComplete
2024/10/06 14:32:55.5 Old State:14-ENGN_StateRunning_GoingToSampleComplete New State:ENGN_StateRunning_WaitSampling
2024/10/06 14:32:55.5 Step started at: 14:32:48
2024/10/06 14:32:55.5 XYZ movement time  = 6745 ms + Scan start delay = 6686 ms
2024/10/06 14:32:55.6 Old State:15-ENGN_StateRunning_WaitSampling New State:ENGN_StateRunning_Sampling
2024/10/06 14:32:58.5 Shaker current speed = 993 rpm, set speed = 1000
2024/10/06 14:33:00.2 
2024/10/06 14:33:00.2 STOP SCAN: 
2024/10/06 14:33:00.2    CycleTime (ms)    = 200
2024/10/06 14:33:00.2    CurrentCycle      = 25
2024/10/06 14:33:00.2    RunTime (ms)      = 4958
2024/10/06 14:33:00.2    AverageCycle (ms) = 198.3
2024/10/06 14:33:00.2    Temperature       = 30.0
2024/10/06 14:33:00.2    DATA OVERRUN %    = 0.00
2024/10/06 14:33:00.2    Spec PCB temps    = 42.6, 42.2, 42.4, 42.3, 42.1, 42.3, 41.3, 41.6
2024/10/06 14:33:00.2 
2024/10/06 14:33:00.2 Old State:16-cycle=25, Elapsed Time:    5.0,  Ideal Time:    4.8,  Delay time =   0.04  New State:ENGN_StateRunning_SamplingComplete
2024/10/06 14:33:00.4 Old State:18-ENGN_StateRunning_SamplingComplete New State:ENGN_StateRunning_WaitNewStep
2024/10/06 14:33:00.8 Old State:5-ENGN_StateRunning_WaitNewStep New State:ENGN_StateRunning_StartNewStep
2024/10/06 14:33:00.9 Spectrometer EOS_B0010: AVRG=20.
2024/10/06 14:33:00.9 Spectrometer EOS_B0014: AVRG=20.
2024/10/06 14:33:00.9 Spectrometer EOS_B0011: AVRG=20.
2024/10/06 14:33:00.9 Spectrometer EOS_B0018: AVRG=20.
2024/10/06 14:33:00.9 Spectrometer EOS_B0012: AVRG=20.
2024/10/06 14:33:00.9 Spectrometer EOS_B0017: AVRG=20.
2024/10/06 14:33:00.9 Spectrometer EOS_B0013: AVRG=20.
2024/10/06 14:33:00.9 Spectrometer EOS_B0019: AVRG=20.
2024/10/06 14:33:00.9 StartShaker(1000)
2024/10/06 14:33:01.0 Old State:6-ENGN_StateRunning_StartNewStep New State:ENGN_StateRunning_WaitGoingToSample
2024/10/06 14:33:01.0 Sample96_Q(0, 0, 1)
2024/10/06 14:33:01.0 
2024/10/06 14:33:01.0 START SCAN: 
2024/10/06 14:33:01.0    CycleTime (ms)    = 200
2024/10/06 14:33:01.0    CycleCount        = 25
2024/10/06 14:33:01.0    ScansToAverage    = 20
2024/10/06 14:33:01.0    FinishTime (s)    = 5
2024/10/06 14:33:01.0    Temperature       = 30.0
2024/10/06 14:33:01.0    Lamp Power        = 33
2024/10/06 14:33:01.0    Spec PCB temps    = 42.6, 42.2, 42.4, 42.3, 42.1, 42.3, 41.3, 41.6
2024/10/06 14:33:01.0 
2024/10/06 14:33:01.0 GMC_SetPosZ
2024/10/06 14:33:01.1 Temp: 2024/10/06 14:33:01, 30.0000, 30.9000
2024/10/06 14:33:01.1 Old State:12-ENGN_StateRunning_WaitGoingToSample New State:ENGN_StateRunning_GoingToSample
2024/10/06 14:33:03.9 GMC_ServoHere
2024/10/06 14:33:04.1 GMC_SetPosXY
2024/10/06 14:33:04.4 GMC_SetPosZ
2024/10/06 14:33:07.7 Old State:13-ENGN_StateRunning_GoingToSample New State:ENGN_StateRunning_GoingToSampleComplete
2024/10/06 14:33:07.8 Old State:14-cycle=1, Elapsed Time:    0.0,  Ideal Time:    0.0,  Delay time =   0.00  New State:ENGN_StateRunning_WaitSampling
2024/10/06 14:33:07.8 Step started at: 14:33:01
2024/10/06 14:33:07.8 XYZ movement time  = 6651 ms + Scan start delay = 6604 ms
2024/10/06 14:33:07.9 Old State:15-ENGN_StateRunning_WaitSampling New State:ENGN_StateRunning_Sampling
2024/10/06 14:33:10.9 Shaker current speed = 990 rpm, set speed = 1000
2024/10/06 14:33:12.5 
2024/10/06 14:33:12.5 STOP SCAN: 
2024/10/06 14:33:12.5    CycleTime (ms)    = 200
2024/10/06 14:33:12.5    CurrentCycle      = 25
2024/10/06 14:33:12.5    RunTime (ms)      = 4958
2024/10/06 14:33:12.5    AverageCycle (ms) = 198.3
2024/10/06 14:33:12.5    Temperature       = 30.0
2024/10/06 14:33:12.5    DATA OVERRUN %    = 0.00
2024/10/06 14:33:12.5    Spec PCB temps    = 42.6, 42.1, 42.4, 42.3, 42.1, 42.3, 41.3, 41.7
2024/10/06 14:33:12.5 
2024/10/06 14:33:12.6 Old State:16-cycle=25, Elapsed Time:    5.0,  Ideal Time:    4.8,  Delay time =   0.04  New State:ENGN_StateRunning_SamplingComplete
2024/10/06 14:33:12.7 Old State:18-ENGN_StateRunning_SamplingComplete New State:ENGN_StateRunning_WaitNewStep
2024/10/06 14:33:12.8 Old State:5-ENGN_StateRunning_WaitNewStep New State:ENGN_StateRunning_StartNewStep
2024/10/06 14:33:12.8 Spectrometer EOS_B0010: AVRG=20.
2024/10/06 14:33:12.8 Spectrometer EOS_B0014: AVRG=20.
2024/10/06 14:33:12.8 Spectrometer EOS_B0011: AVRG=20.
2024/10/06 14:33:12.8 Spectrometer EOS_B0018: AVRG=20.
2024/10/06 14:33:12.8 Spectrometer EOS_B0012: AVRG=20.
2024/10/06 14:33:12.8 Spectrometer EOS_B0017: AVRG=20.
2024/10/06 14:33:12.8 Spectrometer EOS_B0013: AVRG=20.
2024/10/06 14:33:12.8 Spectrometer EOS_B0019: AVRG=20.
2024/10/06 14:33:12.8 StartShaker(1000)
2024/10/06 14:33:12.9 Old State:6-ENGN_StateRunning_StartNewStep New State:ENGN_StateRunning_WaitGoingToSample
2024/10/06 14:33:12.9 Sample96_Q(0, 0, 0)
2024/10/06 14:33:13.0 
2024/10/06 14:33:13.0 START SCAN: 
2024/10/06 14:33:13.0    CycleTime (ms)    = 200
2024/10/06 14:33:13.0    CycleCount        = 25
2024/10/06 14:33:13.0    ScansToAverage    = 20
2024/10/06 14:33:13.0    FinishTime (s)    = 5
2024/10/06 14:33:13.0    Temperature       = 30.0
2024/10/06 14:33:13.0    Lamp Power        = 33
2024/10/06 14:33:13.0    Spec PCB temps    = 42.6, 42.1, 42.4, 42.3, 42.1, 42.3, 41.3, 41.6
2024/10/06 14:33:13.0 
2024/10/06 14:33:13.0 GMC_SetPosZ
2024/10/06 14:33:13.0 Old State:12-ENGN_StateRunning_WaitGoingToSample New State:ENGN_StateRunning_GoingToSample
2024/10/06 14:33:13.1 Temp: 2024/10/06 14:33:13, 30.0000, 30.9000
2024/10/06 14:33:16.2 GMC_ServoHere
2024/10/06 14:33:16.4 GMC_SetPosXY
2024/10/06 14:33:16.7 GMC_SetPosZ
2024/10/06 14:33:19.7 Old State:13-ENGN_StateRunning_GoingToSample New State:ENGN_StateRunning_GoingToSampleComplete
2024/10/06 14:33:19.8 Old State:14-cycle=1, Elapsed Time:    0.0,  Ideal Time:    0.0,  Delay time =   0.00  New State:ENGN_StateRunning_WaitSampling
2024/10/06 14:33:19.8 Step started at: 14:33:12
2024/10/06 14:33:19.8 XYZ movement time  = 6659 ms + Scan start delay = 6612 ms
2024/10/06 14:33:19.9 Old State:15-ENGN_StateRunning_WaitSampling New State:ENGN_StateRunning_Sampling
2024/10/06 14:33:22.9 Shaker current speed = 991 rpm, set speed = 1000
2024/10/06 14:33:24.5 
2024/10/06 14:33:24.5 STOP SCAN: 
2024/10/06 14:33:24.5    CycleTime (ms)    = 200
2024/10/06 14:33:24.5    CurrentCycle      = 25
2024/10/06 14:33:24.5    RunTime (ms)      = 4958
2024/10/06 14:33:24.5    AverageCycle (ms) = 198.3
2024/10/06 14:33:24.5    Temperature       = 30.0
2024/10/06 14:33:24.5    DATA OVERRUN %    = 0.00
2024/10/06 14:33:24.5    Spec PCB temps    = 42.6, 42.1, 42.4, 42.3, 42.1, 42.3, 41.3, 41.6
2024/10/06 14:33:24.5 
2024/10/06 14:33:24.5 Old State:16-cycle=25, Elapsed Time:    5.0,  Ideal Time:    4.8,  Delay time =   0.04  New State:ENGN_StateRunning_SamplingComplete
2024/10/06 14:33:24.7 Old State:18-ENGN_StateRunning_SamplingComplete New State:ENGN_StateRunning_WaitNewStep
2024/10/06 14:33:24.9 Old State:5-ENGN_StateRunning_WaitNewStep New State:ENGN_StateRunning_StartNewStep
2024/10/06 14:33:24.9 Spectrometer EOS_B0010: AVRG=20.
2024/10/06 14:33:24.9 Spectrometer EOS_B0014: AVRG=20.
2024/10/06 14:33:24.9 Spectrometer EOS_B0011: AVRG=20.
2024/10/06 14:33:24.9 Spectrometer EOS_B0018: AVRG=20.
2024/10/06 14:33:24.9 Spectrometer EOS_B0012: AVRG=20.
2024/10/06 14:33:24.9 Spectrometer EOS_B0017: AVRG=20.
2024/10/06 14:33:24.9 Spectrometer EOS_B0013: AVRG=20.
2024/10/06 14:33:24.9 Spectrometer EOS_B0019: AVRG=20.
2024/10/06 14:33:24.9 StartShaker(1000)
2024/10/06 14:33:25.0 Old State:6-ENGN_StateRunning_StartNewStep New State:ENGN_StateRunning_WaitGoingToSample
2024/10/06 14:33:25.0 Sample96_Q(0, 0, 1)
2024/10/06 14:33:25.1 
2024/10/06 14:33:25.1 START SCAN: 
2024/10/06 14:33:25.1    CycleTime (ms)    = 200
2024/10/06 14:33:25.1    CycleCount        = 25
2024/10/06 14:33:25.1    ScansToAverage    = 20
2024/10/06 14:33:25.1    FinishTime (s)    = 5
2024/10/06 14:33:25.1    Temperature       = 30.0
2024/10/06 14:33:25.1    Lamp Power        = 33
2024/10/06 14:33:25.1    Spec PCB temps    = 42.6, 42.1, 42.4, 42.3, 42.1, 42.3, 41.3, 41.6
2024/10/06 14:33:25.1 
2024/10/06 14:33:25.2 Old State:12-ENGN_StateRunning_WaitGoingToSample New State:ENGN_StateRunning_GoingToSample
2024/10/06 14:33:25.2 Temp: 2024/10/06 14:33:25, 30.0000, 30.9000
2024/10/06 14:33:25.2 GMC_SetPosZ
2024/10/06 14:33:28.1 GMC_ServoHere
2024/10/06 14:33:28.2 GMC_SetPosXY
2024/10/06 14:33:28.5 GMC_SetPosZ
2024/10/06 14:33:31.9 Old State:13-cycle=1, Elapsed Time:    0.0,  Ideal Time:    0.0,  Delay time =   0.00  New State:ENGN_StateRunning_GoingToSampleComplete
2024/10/06 14:33:32.0 Old State:14-ENGN_StateRunning_GoingToSampleComplete New State:ENGN_StateRunning_WaitSampling
2024/10/06 14:33:32.0 Step started at: 14:33:25
2024/10/06 14:33:32.0 XYZ movement time  = 6745 ms + Scan start delay = 6679 ms
2024/10/06 14:33:32.1 Old State:15-ENGN_StateRunning_WaitSampling New State:ENGN_StateRunning_Sampling
2024/10/06 14:33:35.0 Shaker current speed = 988 rpm, set speed = 1000
2024/10/06 14:33:36.7 
2024/10/06 14:33:36.7 STOP SCAN: 
2024/10/06 14:33:36.7    CycleTime (ms)    = 200
2024/10/06 14:33:36.7    CurrentCycle      = 25
2024/10/06 14:33:36.7    RunTime (ms)      = 4956
2024/10/06 14:33:36.7    AverageCycle (ms) = 198.2
2024/10/06 14:33:36.7    Temperature       = 30.0
2024/10/06 14:33:36.7    DATA OVERRUN %    = 0.00
2024/10/06 14:33:36.7    Spec PCB temps    = 42.6, 42.2, 42.4, 42.2, 42.1, 42.3, 41.3, 41.6
2024/10/06 14:33:36.7 
2024/10/06 14:33:36.7 Old State:16-cycle=25, Elapsed Time:    5.0,  Ideal Time:    4.8,  Delay time =   0.04  New State:ENGN_StateRunning_SamplingComplete
2024/10/06 14:33:36.9 Old State:18-ENGN_StateRunning_SamplingComplete New State:ENGN_StateRunning_WaitNewStep
2024/10/06 14:33:37.3 Old State:5-ENGN_StateRunning_WaitNewStep New State:ENGN_StateRunning_StartNewStep
2024/10/06 14:33:37.3 Spectrometer EOS_B0010: AVRG=20.
2024/10/06 14:33:37.3 Spectrometer EOS_B0014: AVRG=20.
2024/10/06 14:33:37.3 Spectrometer EOS_B0011: AVRG=20.
2024/10/06 14:33:37.3 Spectrometer EOS_B0018: AVRG=20.
2024/10/06 14:33:37.3 Spectrometer EOS_B0012: AVRG=20.
2024/10/06 14:33:37.3 Spectrometer EOS_B0017: AVRG=20.
2024/10/06 14:33:37.3 Spectrometer EOS_B0013: AVRG=20.
2024/10/06 14:33:37.3 Spectrometer EOS_B0019: AVRG=20.
2024/10/06 14:33:37.3 StartShaker(1000)
2024/10/06 14:33:37.4 Old State:6-ENGN_StateRunning_StartNewStep New State:ENGN_StateRunning_WaitGoingToSample
2024/10/06 14:33:37.4 Sample96_Q(0, 0, 0)
2024/10/06 14:33:37.5 
2024/10/06 14:33:37.5 START SCAN: 
2024/10/06 14:33:37.5    CycleTime (ms)    = 200
2024/10/06 14:33:37.5    CycleCount        = 25
2024/10/06 14:33:37.5    ScansToAverage    = 20
2024/10/06 14:33:37.5    FinishTime (s)    = 5
2024/10/06 14:33:37.5    Temperature       = 30.0
2024/10/06 14:33:37.5    Lamp Power        = 33
2024/10/06 14:33:37.5    Spec PCB temps    = 42.6, 42.2, 42.4, 42.2, 42.1, 42.3, 41.3, 41.6
2024/10/06 14:33:37.5 
2024/10/06 14:33:37.5 GMC_SetPosZ
2024/10/06 14:33:37.5 Temp: 2024/10/06 14:33:37, 30.0000, 31.0000
2024/10/06 14:33:37.6 Old State:12-ENGN_StateRunning_WaitGoingToSample New State:ENGN_StateRunning_GoingToSample
2024/10/06 14:33:40.7 GMC_ServoHere
2024/10/06 14:33:40.8 GMC_SetPosXY
2024/10/06 14:33:41.2 GMC_SetPosZ
2024/10/06 14:33:44.2 Old State:13-ENGN_StateRunning_GoingToSample New State:ENGN_StateRunning_GoingToSampleComplete
2024/10/06 14:33:44.3 Old State:14-cycle=1, Elapsed Time:    0.0,  Ideal Time:    0.0,  Delay time =   0.00  New State:ENGN_StateRunning_WaitSampling
2024/10/06 14:33:44.3 Step started at: 14:33:37
2024/10/06 14:33:44.3 XYZ movement time  = 6667 ms + Scan start delay = 6618 ms
2024/10/06 14:33:44.4 Old State:15-ENGN_StateRunning_WaitSampling New State:ENGN_StateRunning_Sampling
2024/10/06 14:33:47.3 Shaker current speed = 990 rpm, set speed = 1000
2024/10/06 14:33:49.0 
2024/10/06 14:33:49.0 STOP SCAN: 
2024/10/06 14:33:49.0    CycleTime (ms)    = 200
2024/10/06 14:33:49.0    CurrentCycle      = 25
2024/10/06 14:33:49.0    RunTime (ms)      = 4959
2024/10/06 14:33:49.0    AverageCycle (ms) = 198.4
2024/10/06 14:33:49.0    Temperature       = 30.0
2024/10/06 14:33:49.0    DATA OVERRUN %    = 0.00
2024/10/06 14:33:49.0    Spec PCB temps    = 42.6, 42.2, 42.4, 42.3, 42.1, 42.3, 41.3, 41.7
2024/10/06 14:33:49.0 
2024/10/06 14:33:49.0 Old State:16-cycle=25, Elapsed Time:    5.0,  Ideal Time:    4.8,  Delay time =   0.04  New State:ENGN_StateRunning_SamplingComplete
2024/10/06 14:33:49.2 Old State:18-ENGN_StateRunning_SamplingComplete New State:ENGN_StateRunning_WaitEjecting
2024/10/06 14:33:49.2 EJECT: To Tray, position=4,0
2024/10/06 14:33:49.2    EjectOffset = 10.0
2024/10/06 14:33:49.3 Old State:19-ENGN_StateRunning_WaitEjecting New State:ENGN_StateRunning_Ejecting
2024/10/06 14:33:49.4 GMC_SetPosZ
2024/10/06 14:33:52.4 GMC_ServoHere
2024/10/06 14:33:52.5 GMC_SetPosXY
2024/10/06 14:33:54.7 GMC_SetPosZ
2024/10/06 14:33:58.8 GMC_Eject
2024/10/06 14:33:58.8 EjectDone => EjectEject
2024/10/06 14:33:58.8 SetEjectorPosn(0)
2024/10/06 14:34:02.0 GMC_HomeZ
2024/10/06 14:34:02.0 HomeDevice[0005]
2024/10/06 14:34:07.6 GMC_SetPosZ
2024/10/06 14:34:07.9 GMC_ServoHere
2024/10/06 14:34:08.1 GMC_SetPosZ
2024/10/06 14:34:08.3 GMC_ServoHere
2024/10/06 14:34:08.5 GMC_SetPosXY
2024/10/06 14:34:10.7 GMC_SetPosZ
2024/10/06 14:34:11.0 Old State:20-ENGN_StateRunning_Ejecting New State:ENGN_StateRunning_EjectingComplete
2024/10/06 14:34:11.1 Old State:21-ENGN_StateRunning_EjectingComplete New State:ENGN_StateRunning_Finished
2024/10/06 14:34:11.1 StopShaker
2024/10/06 14:34:11.2 Temp: 2024/10/06 14:34:11, 30.0000, 30.9000
2024/10/06 14:34:11.2 Temperature monitor DISABLE
2024/10/06 14:34:11.2 
2024/10/06 14:34:11.2 ASSAY SUMMARY:
2024/10/06 14:34:11.2 ==============
2024/10/06 14:34:11.2   Step #   Duration   Cycles  Overrun %
2024/10/06 14:34:11.2        1     119     600    0.00
2024/10/06 14:34:11.2        2     127     637    0.00
2024/10/06 14:34:11.2        3     119     600    0.00
2024/10/06 14:34:11.2        4    1115    5577    0.00
2024/10/06 14:34:11.2        5     599    3000    0.00
2024/10/06 14:34:11.2        6       4      25    0.00
2024/10/06 14:34:11.2        7       4      25    0.00
2024/10/06 14:34:11.2        8       4      25    0.00
2024/10/06 14:34:11.2        9       4      25    0.00
2024/10/06 14:34:11.2       10       4      25    0.00
2024/10/06 14:34:11.2       11       4      25    0.00
2024/10/06 14:34:11.2       12     119     600    0.00
2024/10/06 14:34:11.2       13     307    1540    0.00
2024/10/06 14:34:11.2       14     119     600    0.00
2024/10/06 14:34:11.2       15    1399    7000    0.00
2024/10/06 14:34:11.2       16     751    3758    0.00
2024/10/06 14:34:11.2       17       4      25    0.00
2024/10/06 14:34:11.2       18       4      25    0.00
2024/10/06 14:34:11.2       19       4      25    0.00
2024/10/06 14:34:11.2       20       4      25    0.00
2024/10/06 14:34:11.2       21       4      25    0.00
2024/10/06 14:34:11.2       22       4      25    0.00
2024/10/06 14:34:11.2 -------------------------------------------
2024/10/06 14:34:11.2    Total    4841   24212    0.00
2024/10/06 14:34:11.2 Temperature monitor DISABLE
2024/10/06 14:34:11.3 Old State:22-ENGN_StateRunning_Finished New State:ENGN_State_SystemReady
2024/10/06 14:34:11.8 DFIO: Start writing C:\Temp HB2 MHB2-H1\Experiment_16\241006_009.frd
2024/10/06 14:34:11.8 DFIO: Finished writing C:\Temp HB2 MHB2-H1\Experiment_16\241006_009.frd
2024/10/06 14:34:11.8 DFIO: Start writing C:\Temp HB2 MHB2-H1\Experiment_16\241006_010.frd
2024/10/06 14:34:11.8 DFIO: Finished writing C:\Temp HB2 MHB2-H1\Experiment_16\241006_010.frd
2024/10/06 14:34:11.8 DFIO: Start writing C:\Temp HB2 MHB2-H1\Experiment_16\241006_011.frd
2024/10/06 14:34:11.8 DFIO: Finished writing C:\Temp HB2 MHB2-H1\Experiment_16\241006_011.frd
2024/10/06 14:34:11.8 DFIO: Start writing C:\Temp HB2 MHB2-H1\Experiment_16\241006_012.frd
2024/10/06 14:34:11.9 DFIO: Finished writing C:\Temp HB2 MHB2-H1\Experiment_16\241006_012.frd
2024/10/06 14:34:11.9 DFIO: Start writing C:\Temp HB2 MHB2-H1\Experiment_16\241006_013.frd
2024/10/06 14:34:11.9 DFIO: Finished writing C:\Temp HB2 MHB2-H1\Experiment_16\241006_013.frd
2024/10/06 14:34:11.9 DFIO: Start writing C:\Temp HB2 MHB2-H1\Experiment_16\241006_014.frd
2024/10/06 14:34:11.9 DFIO: Finished writing C:\Temp HB2 MHB2-H1\Experiment_16\241006_014.frd
2024/10/06 14:34:11.9 DFIO: Start writing C:\Temp HB2 MHB2-H1\Experiment_16\241006_015.frd
2024/10/06 14:34:11.9 DFIO: Finished writing C:\Temp HB2 MHB2-H1\Experiment_16\241006_015.frd
2024/10/06 14:34:11.9 DFIO: Start writing C:\Temp HB2 MHB2-H1\Experiment_16\241006_016.frd
2024/10/06 14:34:11.9 DFIO: Finished writing C:\Temp HB2 MHB2-H1\Experiment_16\241006_016.frd
2024/10/06 14:34:11.9 DFIO: Finished writing C:\Temp HB2 MHB2-H1\Experiment_16\241006_Manifest.fmx
2024/10/06 14:41:28.8 <I Name="ExperimentName" O="Experiment_16" N="Experiment_17" />
2024/10/06 14:41:28.8 Assay steps step 4: Sample A7 to A8
2024/10/06 14:41:28.8 Assay steps step 10: Sample A7 to A8
2024/10/06 14:41:28.9 SetHeaterTemperature 30.0
2024/10/06 14:41:28.9 Temperature monitor ENABLE
2024/10/06 14:41:28.9 Set Heater[65535] @ 30.000000[C]
2024/10/06 14:41:29.0 Temperature monitor ENABLE
2024/10/06 14:41:29.0 Temp: 2024/10/06 14:41:29, 26.8000, 31.0000
2024/10/06 14:41:29.0 bShakeWhileWaiting=1, nShakerRPM=1000
2024/10/06 14:41:29.0 DELAYED START: Waiting for 600 s
2024/10/06 14:41:29.1 Old State:4-ENGN_State_SystemReady New State:ENGN_State_ControllerBusy
2024/10/06 14:41:29.2 GMC_SetPosZ
2024/10/06 14:41:29.4 GMC_ServoHere
2024/10/06 14:41:29.5 GMC_SetPosXY
2024/10/06 14:41:29.7 GMC_SetPosZ
2024/10/06 14:41:30.0 Old State:29-ENGN_State_ControllerBusy New State:ENGN_State_ControllerDone
2024/10/06 14:41:30.0 StartShaker(1000)
2024/10/06 14:41:30.1 Old State:30-ENGN_State_ControllerDone New State:ENGN_State_SystemReady
2024/10/06 14:42:13.4 Spectrometer EOS_B0010: AVRG=20.
2024/10/06 14:42:13.4 Spectrometer EOS_B0014: AVRG=20.
2024/10/06 14:42:13.4 Spectrometer EOS_B0011: AVRG=20.
2024/10/06 14:42:13.4 Spectrometer EOS_B0018: AVRG=20.
2024/10/06 14:42:13.4 Spectrometer EOS_B0012: AVRG=20.
2024/10/06 14:42:13.4 Spectrometer EOS_B0017: AVRG=20.
2024/10/06 14:42:13.4 Spectrometer EOS_B0013: AVRG=20.
2024/10/06 14:42:13.4 Spectrometer EOS_B0019: AVRG=20.
2024/10/06 14:42:13.4 Starting new assay
2024/10/06 14:42:13.7 Old State:4-ENGN_State_SystemReady New State:ENGN_StateRunning_StartNewStep
2024/10/06 14:42:13.7 Plate 1 temperature = 30 C
2024/10/06 14:42:13.7 Spectrometer EOS_B0010: AVRG=20.
2024/10/06 14:42:13.7 Spectrometer EOS_B0014: AVRG=20.
2024/10/06 14:42:13.7 Spectrometer EOS_B0011: AVRG=20.
2024/10/06 14:42:13.7 Spectrometer EOS_B0018: AVRG=20.
2024/10/06 14:42:13.7 Spectrometer EOS_B0012: AVRG=20.
2024/10/06 14:42:13.7 Spectrometer EOS_B0017: AVRG=20.
2024/10/06 14:42:13.7 Spectrometer EOS_B0013: AVRG=20.
2024/10/06 14:42:13.7 Spectrometer EOS_B0019: AVRG=20.
2024/10/06 14:42:13.8 Old State:6-ENGN_StateRunning_StartNewStep New State:ENGN_StateRunning_WaitPickingSensors
2024/10/06 14:42:13.8 Pick(0, 2)
2024/10/06 14:42:13.9 Old State:7-ENGN_StateRunning_WaitPickingSensors New State:ENGN_StateRunning_PickingSensors
2024/10/06 14:42:13.9 Temp: 2024/10/06 14:42:13, 29.9000, 31.0000
2024/10/06 14:42:14.0 GMC_SetPosZ
2024/10/06 14:42:14.1 GMC_ServoHere
2024/10/06 14:42:14.3 GMC_SetPosXY
2024/10/06 14:42:16.5 GMC_SetPosZ
2024/10/06 14:42:21.9 GMC_SetPosZ
2024/10/06 14:42:22.2 Old State:8-ENGN_StateRunning_PickingSensors New State:ENGN_StateRunning_CheckingSensors
2024/10/06 14:42:22.2 Spectrometer EOS_B0010: AVRG=20.
2024/10/06 14:42:22.2 Spectrometer EOS_B0014: AVRG=20.
2024/10/06 14:42:22.2 Spectrometer EOS_B0011: AVRG=20.
2024/10/06 14:42:22.2 Spectrometer EOS_B0018: AVRG=20.
2024/10/06 14:42:22.2 Spectrometer EOS_B0012: AVRG=20.
2024/10/06 14:42:22.2 Spectrometer EOS_B0017: AVRG=20.
2024/10/06 14:42:22.2 Spectrometer EOS_B0013: AVRG=20.
2024/10/06 14:42:22.2 Spectrometer EOS_B0019: AVRG=20.
2024/10/06 14:42:22.3 
2024/10/06 14:42:22.3 Detect Sensors
2024/10/06 14:42:22.3 ==============
2024/10/06 14:42:22.3 1	YES		0.0	6671.0
2024/10/06 14:42:22.3 2	YES		0.0	7006.7
2024/10/06 14:42:22.3 3	YES		0.0	6963.9
2024/10/06 14:42:22.3 4	YES		0.0	7455.5
2024/10/06 14:42:22.3 5	YES		0.0	6167.2
2024/10/06 14:42:22.3 6	YES		0.0	5852.7
2024/10/06 14:42:22.3 7	YES		0.0	7267.2
2024/10/06 14:42:22.3 8	YES		0.0	5372.7
2024/10/06 14:42:22.3 
2024/10/06 14:42:22.3 Spectrometer EOS_B0010: AVRG=20.
2024/10/06 14:42:22.3 Spectrometer EOS_B0014: AVRG=20.
2024/10/06 14:42:22.3 Spectrometer EOS_B0011: AVRG=20.
2024/10/06 14:42:22.3 Spectrometer EOS_B0018: AVRG=20.
2024/10/06 14:42:22.3 Spectrometer EOS_B0012: AVRG=20.
2024/10/06 14:42:22.3 Spectrometer EOS_B0017: AVRG=20.
2024/10/06 14:42:22.3 Spectrometer EOS_B0013: AVRG=20.
2024/10/06 14:42:22.3 Spectrometer EOS_B0019: AVRG=20.
2024/10/06 14:42:22.3 Spectrometer EOS_B0010: AVRG=20.
2024/10/06 14:42:22.3 Spectrometer EOS_B0014: AVRG=20.
2024/10/06 14:42:22.3 Spectrometer EOS_B0011: AVRG=20.
2024/10/06 14:42:22.3 Spectrometer EOS_B0018: AVRG=20.
2024/10/06 14:42:22.3 Spectrometer EOS_B0012: AVRG=20.
2024/10/06 14:42:22.3 Spectrometer EOS_B0017: AVRG=20.
2024/10/06 14:42:22.3 Spectrometer EOS_B0013: AVRG=20.
2024/10/06 14:42:22.3 Spectrometer EOS_B0019: AVRG=20.
2024/10/06 14:42:22.5 CH1: Correction Factor = 1.85855
2024/10/06 14:42:22.5 Spectrometer EOS_B0010: AVRG=20.
2024/10/06 14:42:22.5 CH2: Correction Factor = 1.87559
2024/10/06 14:42:22.5 Spectrometer EOS_B0014: AVRG=20.
2024/10/06 14:42:22.5 CH3: Correction Factor = 1.83788
2024/10/06 14:42:22.5 Spectrometer EOS_B0011: AVRG=20.
2024/10/06 14:42:22.5 CH4: Correction Factor = 1.64283
2024/10/06 14:42:22.5 Spectrometer EOS_B0018: AVRG=20.
2024/10/06 14:42:22.5 CH5: Correction Factor = 2.12564
2024/10/06 14:42:22.5 Spectrometer EOS_B0012: AVRG=20.
2024/10/06 14:42:22.5 CH6: Correction Factor = 2.16037
2024/10/06 14:42:22.5 Spectrometer EOS_B0017: AVRG=20.
2024/10/06 14:42:22.5 CH7: Correction Factor = 1.75411
2024/10/06 14:42:22.5 Spectrometer EOS_B0013: AVRG=20.
2024/10/06 14:42:22.5 CH8: Correction Factor = 2.29453
2024/10/06 14:42:22.5 Spectrometer EOS_B0019: AVRG=20.
2024/10/06 14:42:22.7 CH1: Correction Factor = 1.09668
2024/10/06 14:42:22.7 Spectrometer EOS_B0010: AVRG=20.
2024/10/06 14:42:22.7 CH2: Correction Factor = 1.09638
2024/10/06 14:42:22.7 Spectrometer EOS_B0014: AVRG=20.
2024/10/06 14:42:22.7 CH3: Correction Factor = 1.09445
2024/10/06 14:42:22.7 Spectrometer EOS_B0011: AVRG=20.
2024/10/06 14:42:22.7 CH4: Correction Factor = 1.0833
2024/10/06 14:42:22.7 Spectrometer EOS_B0018: AVRG=20.
2024/10/06 14:42:22.7 CH5: Correction Factor = 1.1138
2024/10/06 14:42:22.7 Spectrometer EOS_B0012: AVRG=20.
2024/10/06 14:42:22.7 CH6: Correction Factor = 1.11429
2024/10/06 14:42:22.7 Spectrometer EOS_B0017: AVRG=20.
2024/10/06 14:42:22.7 CH7: Correction Factor = 1.09078
2024/10/06 14:42:22.7 Spectrometer EOS_B0013: AVRG=20.
2024/10/06 14:42:22.7 CH8: Correction Factor = 1.12194
2024/10/06 14:42:22.7 Spectrometer EOS_B0019: AVRG=20.
2024/10/06 14:42:22.8 CH1: Correction Factor = 1.01816
2024/10/06 14:42:22.8 Spectrometer EOS_B0010: AVRG=20.
2024/10/06 14:42:22.8 CH2: Correction Factor = 1.01829
2024/10/06 14:42:22.8 Spectrometer EOS_B0014: AVRG=20.
2024/10/06 14:42:22.8 CH3: Correction Factor = 1.01934
2024/10/06 14:42:22.8 Spectrometer EOS_B0011: AVRG=20.
2024/10/06 14:42:22.8 CH4: Correction Factor = 1.01449
2024/10/06 14:42:22.8 Spectrometer EOS_B0018: AVRG=20.
2024/10/06 14:42:22.8 CH5: Correction Factor = 1.02146
2024/10/06 14:42:22.8 Spectrometer EOS_B0012: AVRG=20.
2024/10/06 14:42:22.8 CH6: Correction Factor = 1.01942
2024/10/06 14:42:22.8 Spectrometer EOS_B0017: AVRG=20.
2024/10/06 14:42:22.8 CH7: Correction Factor = 1.01682
2024/10/06 14:42:22.8 Spectrometer EOS_B0013: AVRG=20.
2024/10/06 14:42:22.8 CH8: Correction Factor = 1.02484
2024/10/06 14:42:22.8 Spectrometer EOS_B0019: AVRG=20.
2024/10/06 14:42:23.0 CH1: Correction Factor = 1.00268
2024/10/06 14:42:23.0 Spectrometer EOS_B0010: AVRG=20.
2024/10/06 14:42:23.0 CH2: Correction Factor = 1.0067
2024/10/06 14:42:23.0 Spectrometer EOS_B0014: AVRG=20.
2024/10/06 14:42:23.0 CH3: Correction Factor = 1.00363
2024/10/06 14:42:23.0 Spectrometer EOS_B0011: AVRG=20.
2024/10/06 14:42:23.0 CH4: Correction Factor = 1.00099
2024/10/06 14:42:23.0 Spectrometer EOS_B0018: AVRG=20.
2024/10/06 14:42:23.0 CH5: Correction Factor = 1.00468
2024/10/06 14:42:23.0 Spectrometer EOS_B0012: AVRG=20.
2024/10/06 14:42:23.0 CH6: Correction Factor = 1.00617
2024/10/06 14:42:23.0 Spectrometer EOS_B0017: AVRG=20.
2024/10/06 14:42:23.0 CH7: Correction Factor = 1.00042
2024/10/06 14:42:23.0 Spectrometer EOS_B0013: AVRG=20.
2024/10/06 14:42:23.0 CH8: Correction Factor = 1.00315
2024/10/06 14:42:23.0 Spectrometer EOS_B0019: AVRG=20.
2024/10/06 14:42:23.2 CH1: Correction Factor = 1.00262
2024/10/06 14:42:23.2 Spectrometer EOS_B0010: AVRG=20.
2024/10/06 14:42:23.2 CH2: Correction Factor = 0.999084
2024/10/06 14:42:23.2 Spectrometer EOS_B0014: AVRG=20.
2024/10/06 14:42:23.2 CH3: Correction Factor = 0.999727
2024/10/06 14:42:23.2 Spectrometer EOS_B0011: AVRG=20.
2024/10/06 14:42:23.2 CH4: Correction Factor = 1.00104
2024/10/06 14:42:23.2 Spectrometer EOS_B0018: AVRG=20.
2024/10/06 14:42:23.2 CH5: Correction Factor = 1.00125
2024/10/06 14:42:23.2 Spectrometer EOS_B0012: AVRG=20.
2024/10/06 14:42:23.2 CH6: Correction Factor = 0.999788
2024/10/06 14:42:23.2 Spectrometer EOS_B0017: AVRG=20.
2024/10/06 14:42:23.2 CH7: Correction Factor = 1.00035
2024/10/06 14:42:23.2 Spectrometer EOS_B0013: AVRG=20.
2024/10/06 14:42:23.2 CH8: Correction Factor = 0.999944
2024/10/06 14:42:23.2 Spectrometer EOS_B0019: AVRG=20.
2024/10/06 14:42:23.3 CH1: Correction Factor = 0.998679
2024/10/06 14:42:23.3 Spectrometer EOS_B0010: AVRG=20.
2024/10/06 14:42:23.3 CH2: Correction Factor = 0.999123
2024/10/06 14:42:23.3 Spectrometer EOS_B0014: AVRG=20.
2024/10/06 14:42:23.3 CH3: Correction Factor = 0.999756
2024/10/06 14:42:23.3 Spectrometer EOS_B0011: AVRG=20.
2024/10/06 14:42:23.3 CH4: Correction Factor = 1.00101
2024/10/06 14:42:23.3 Spectrometer EOS_B0018: AVRG=20.
2024/10/06 14:42:23.3 CH5: Correction Factor = 1.00109
2024/10/06 14:42:23.3 Spectrometer EOS_B0012: AVRG=20.
2024/10/06 14:42:23.3 CH6: Correction Factor = 0.999732
2024/10/06 14:42:23.3 Spectrometer EOS_B0017: AVRG=20.
2024/10/06 14:42:23.3 CH7: Correction Factor = 1.00027
2024/10/06 14:42:23.3 Spectrometer EOS_B0013: AVRG=20.
2024/10/06 14:42:23.3 CH8: Correction Factor = 0.999903
2024/10/06 14:42:23.3 Spectrometer EOS_B0019: AVRG=20.
2024/10/06 14:42:23.3 Sensor 1: Integration Time = 2.08 ms
2024/10/06 14:42:23.3 Sensor 2: Integration Time = 2.10 ms
2024/10/06 14:42:23.3 Sensor 3: Integration Time = 2.06 ms
2024/10/06 14:42:23.3 Sensor 4: Integration Time = 1.81 ms
2024/10/06 14:42:23.3 Sensor 5: Integration Time = 2.44 ms
2024/10/06 14:42:23.3 Sensor 6: Integration Time = 2.47 ms
2024/10/06 14:42:23.3 Sensor 7: Integration Time = 1.95 ms
2024/10/06 14:42:23.3 Sensor 8: Integration Time = 2.65 ms
2024/10/06 14:42:23.3 WaitControllerIdle(30000)
2024/10/06 14:42:23.5 GMC_HomeZ
2024/10/06 14:42:23.5 HomeDevice[0005]
2024/10/06 14:42:30.1 GMC_SetPosZ
2024/10/06 14:42:30.5 GMC_ServoHere
2024/10/06 14:42:30.8 Old State:9-ENGN_StateRunning_CheckingSensors New State:ENGN_StateRunning_PickingSensorsComplete
2024/10/06 14:42:30.8 StartShaker(1000)
2024/10/06 14:42:30.8 Integration Time: 2.08,2.10,2.06,1.81,2.44,2.47,1.95,2.65,
2024/10/06 14:42:30.9 Old State:10-ENGN_StateRunning_PickingSensorsComplete New State:ENGN_StateRunning_WaitGoingToSample
2024/10/06 14:42:30.9 Sample96_Q(0, 0, 11)
2024/10/06 14:42:30.9 
2024/10/06 14:42:30.9 START SCAN: 
2024/10/06 14:42:30.9    CycleTime (ms)    = 200
2024/10/06 14:42:30.9    CycleCount        = 600
2024/10/06 14:42:30.9    ScansToAverage    = 20
2024/10/06 14:42:30.9    FinishTime (s)    = 120
2024/10/06 14:42:30.9    Temperature       = 30.0
2024/10/06 14:42:30.9    Lamp Power        = 33
2024/10/06 14:42:30.9    Spec PCB temps    = 42.6, 42.1, 42.4, 42.2, 42.1, 42.3, 41.3, 41.6
2024/10/06 14:42:30.9 
2024/10/06 14:42:30.9 GMC_SetPosZ
2024/10/06 14:42:31.0 Old State:12-ENGN_StateRunning_WaitGoingToSample New State:ENGN_StateRunning_GoingToSample
2024/10/06 14:42:31.0 Plate 1 temperature = 30 C
2024/10/06 14:42:31.0 Pickups: 152, Warn: 90, Error: 100
2024/10/06 14:42:31.1 GMC_ServoHere
2024/10/06 14:42:31.3 GMC_SetPosXY
2024/10/06 14:42:33.4 GMC_SetPosZ
2024/10/06 14:42:39.8 Old State:13-ENGN_StateRunning_GoingToSample New State:ENGN_StateRunning_GoingToSampleComplete
2024/10/06 14:42:39.9 Old State:14-cycle=1, Elapsed Time:    0.0,  Ideal Time:    0.0,  Delay time =   0.00  New State:ENGN_StateRunning_WaitSampling
2024/10/06 14:42:39.9 Step started at: 14:42:30
2024/10/06 14:42:39.9 XYZ movement time  = 8788 ms + Scan start delay = 8781 ms
2024/10/06 14:42:40.0 Old State:15-ENGN_StateRunning_WaitSampling New State:ENGN_StateRunning_Sampling
2024/10/06 14:42:40.8 Shaker current speed = 991 rpm, set speed = 1000
2024/10/06 14:43:14.0 Temp: 2024/10/06 14:43:14, 30.1000, 30.9000
2024/10/06 14:44:14.1 Temp: 2024/10/06 14:44:14, 30.0000, 30.9000
2024/10/06 14:44:39.6 
2024/10/06 14:44:39.6 STOP SCAN: 
2024/10/06 14:44:39.6    CycleTime (ms)    = 200
2024/10/06 14:44:39.6    CurrentCycle      = 600
2024/10/06 14:44:39.6    RunTime (ms)      = 119957
2024/10/06 14:44:39.6    AverageCycle (ms) = 199.9
2024/10/06 14:44:39.6    Temperature       = 30.1
2024/10/06 14:44:39.6    DATA OVERRUN %    = 0.00
2024/10/06 14:44:39.6    Spec PCB temps    = 42.6, 42.1, 42.4, 42.2, 42.1, 42.3, 41.3, 41.6
2024/10/06 14:44:39.6 
2024/10/06 14:44:39.7 Old State:16-cycle=600, Elapsed Time:  120.0,  Ideal Time:  119.8,  Delay time =   0.04  New State:ENGN_StateRunning_SamplingComplete
2024/10/06 14:44:39.9 Old State:18-ENGN_StateRunning_SamplingComplete New State:ENGN_StateRunning_WaitNewStep
2024/10/06 14:44:40.0 Old State:5-ENGN_StateRunning_WaitNewStep New State:ENGN_StateRunning_StartNewStep
2024/10/06 14:44:40.0 Spectrometer EOS_B0010: AVRG=20.
2024/10/06 14:44:40.0 Spectrometer EOS_B0014: AVRG=20.
2024/10/06 14:44:40.0 Spectrometer EOS_B0011: AVRG=20.
2024/10/06 14:44:40.0 Spectrometer EOS_B0018: AVRG=20.
2024/10/06 14:44:40.0 Spectrometer EOS_B0012: AVRG=20.
2024/10/06 14:44:40.0 Spectrometer EOS_B0017: AVRG=20.
2024/10/06 14:44:40.0 Spectrometer EOS_B0013: AVRG=20.
2024/10/06 14:44:40.0 Spectrometer EOS_B0019: AVRG=20.
2024/10/06 14:44:40.0 StartShaker(1000)
2024/10/06 14:44:40.1 Old State:6-ENGN_StateRunning_StartNewStep New State:ENGN_StateRunning_WaitGoingToSample
2024/10/06 14:44:40.1 Sample96_Q(0, 0, 2)
2024/10/06 14:44:40.1 
2024/10/06 14:44:40.1 START SCAN: 
2024/10/06 14:44:40.1    CycleTime (ms)    = 200
2024/10/06 14:44:40.1    CycleCount        = 6000
2024/10/06 14:44:40.1    ScansToAverage    = 20
2024/10/06 14:44:40.1    FinishTime (s)    = 1200
2024/10/06 14:44:40.1    Temperature       = 30.1
2024/10/06 14:44:40.1    Lamp Power        = 33
2024/10/06 14:44:40.1    Spec PCB temps    = 42.6, 42.1, 42.4, 42.2, 42.1, 42.2, 41.3, 41.6
2024/10/06 14:44:40.1 
2024/10/06 14:44:40.2 GMC_SetPosZ
2024/10/06 14:44:40.2 Old State:12-ENGN_StateRunning_WaitGoingToSample New State:ENGN_StateRunning_GoingToSample
2024/10/06 14:44:40.2 Temp: 2024/10/06 14:44:40, 30.1000, 30.9000
2024/10/06 14:44:46.2 GMC_ServoHere
2024/10/06 14:44:46.4 GMC_SetPosXY
2024/10/06 14:44:47.9 GMC_SetPosZ
2024/10/06 14:44:51.5 Shaker current speed = 992 rpm, set speed = 1000
2024/10/06 14:44:51.6 Old State:13-cycle=1, Elapsed Time:    0.0,  Ideal Time:    0.0,  Delay time =   0.00  New State:ENGN_StateRunning_GoingToSampleComplete
2024/10/06 14:44:51.7 Old State:14-ENGN_StateRunning_GoingToSampleComplete New State:ENGN_StateRunning_WaitSampling
2024/10/06 14:44:51.7 Step started at: 14:44:40
2024/10/06 14:44:51.7 XYZ movement time  = 11367 ms + Scan start delay = 11297 ms
2024/10/06 14:44:51.8 Old State:15-ENGN_StateRunning_WaitSampling New State:ENGN_StateRunning_Sampling
2024/10/06 14:45:40.4 Temp: 2024/10/06 14:45:40, 30.0000, 30.8000
2024/10/06 14:46:40.6 Temp: 2024/10/06 14:46:40, 30.0000, 30.8000
2024/10/06 14:47:40.7 Temp: 2024/10/06 14:47:40, 30.0000, 30.8000
2024/10/06 14:48:40.9 Temp: 2024/10/06 14:48:40, 30.0000, 30.8000
2024/10/06 14:49:41.0 Temp: 2024/10/06 14:49:41, 30.0000, 30.8000
2024/10/06 14:50:41.2 Temp: 2024/10/06 14:50:41, 30.0000, 30.7000
2024/10/06 14:51:41.3 Temp: 2024/10/06 14:51:41, 30.0000, 30.8000
2024/10/06 14:52:41.5 Temp: 2024/10/06 14:52:41, 30.0000, 30.8000
2024/10/06 14:53:41.7 Temp: 2024/10/06 14:53:41, 30.0000, 30.8000
2024/10/06 14:54:41.8 Temp: 2024/10/06 14:54:41, 30.0000, 30.8000
2024/10/06 14:55:42.0 Temp: 2024/10/06 14:55:42, 30.0000, 30.8000
2024/10/06 14:56:42.1 Temp: 2024/10/06 14:56:42, 30.0000, 30.8000
2024/10/06 14:57:42.3 Temp: 2024/10/06 14:57:42, 30.0000, 30.8000
2024/10/06 14:58:42.4 Temp: 2024/10/06 14:58:42, 30.0000, 30.9000
2024/10/06 14:59:42.6 Temp: 2024/10/06 14:59:42, 30.0000, 30.9000
2024/10/06 15:00:42.7 Temp: 2024/10/06 15:00:42, 30.0000, 30.8000
2024/10/06 15:01:42.9 Temp: 2024/10/06 15:01:42, 30.0000, 30.9000
2024/10/06 15:02:43.1 Temp: 2024/10/06 15:02:43, 30.0000, 30.9000
2024/10/06 15:03:27.4 
2024/10/06 15:03:27.4 STOP SCAN: 
2024/10/06 15:03:27.4    CycleTime (ms)    = 200
2024/10/06 15:03:27.4    CurrentCycle      = 5580
2024/10/06 15:03:27.4    RunTime (ms)      = 1115959
2024/10/06 15:03:27.4    AverageCycle (ms) = 200.0
2024/10/06 15:03:27.4    Temperature       = 30.0
2024/10/06 15:03:27.4    DATA OVERRUN %    = 0.00
2024/10/06 15:03:27.4    Spec PCB temps    = 42.6, 42.2, 42.4, 42.2, 42.1, 42.2, 41.3, 41.6
2024/10/06 15:03:27.4 
2024/10/06 15:03:27.4 Old State:16-cycle=5580, Elapsed Time: 1116.0,  Ideal Time: 1115.8,  Delay time =   0.04  New State:ENGN_StateRunning_SamplingSkipped
2024/10/06 15:03:27.6 Old State:17-ENGN_StateRunning_SamplingSkipped New State:ENGN_StateRunning_WaitNewStep
2024/10/06 15:03:27.8 Old State:5-ENGN_StateRunning_WaitNewStep New State:ENGN_StateRunning_StartNewStep
2024/10/06 15:03:27.9 Spectrometer EOS_B0010: AVRG=20.
2024/10/06 15:03:27.9 Spectrometer EOS_B0014: AVRG=20.
2024/10/06 15:03:27.9 Spectrometer EOS_B0011: AVRG=20.
2024/10/06 15:03:27.9 Spectrometer EOS_B0018: AVRG=20.
2024/10/06 15:03:27.9 Spectrometer EOS_B0012: AVRG=20.
2024/10/06 15:03:27.9 Spectrometer EOS_B0017: AVRG=20.
2024/10/06 15:03:27.9 Spectrometer EOS_B0013: AVRG=20.
2024/10/06 15:03:27.9 Spectrometer EOS_B0019: AVRG=20.
2024/10/06 15:03:27.9 StartShaker(1000)
2024/10/06 15:03:28.0 Old State:6-ENGN_StateRunning_StartNewStep New State:ENGN_StateRunning_WaitGoingToSample
2024/10/06 15:03:28.0 Sample96_Q(0, 0, 3)
2024/10/06 15:03:28.0 
2024/10/06 15:03:28.0 START SCAN: 
2024/10/06 15:03:28.0    CycleTime (ms)    = 200
2024/10/06 15:03:28.0    CycleCount        = 600
2024/10/06 15:03:28.0    ScansToAverage    = 20
2024/10/06 15:03:28.0    FinishTime (s)    = 120
2024/10/06 15:03:28.0    Temperature       = 30.0
2024/10/06 15:03:28.0    Lamp Power        = 33
2024/10/06 15:03:28.0    Spec PCB temps    = 42.6, 42.2, 42.4, 42.2, 42.1, 42.3, 41.3, 41.6
2024/10/06 15:03:28.0 
2024/10/06 15:03:28.1 Old State:12-ENGN_StateRunning_WaitGoingToSample New State:ENGN_StateRunning_GoingToSample
2024/10/06 15:03:28.1 Temp: 2024/10/06 15:03:28, 30.0000, 30.9000
2024/10/06 15:03:28.1 GMC_SetPosZ
2024/10/06 15:03:31.6 GMC_ServoHere
2024/10/06 15:03:31.8 GMC_SetPosXY
2024/10/06 15:03:32.1 GMC_SetPosZ
2024/10/06 15:03:36.0 Old State:13-ENGN_StateRunning_GoingToSample New State:ENGN_StateRunning_GoingToSampleComplete
2024/10/06 15:03:36.1 Old State:14-cycle=1, Elapsed Time:    0.0,  Ideal Time:    0.0,  Delay time =   0.00  New State:ENGN_StateRunning_WaitSampling
2024/10/06 15:03:36.1 Step started at: 15:03:28
2024/10/06 15:03:36.1 XYZ movement time  = 7951 ms + Scan start delay = 7904 ms
2024/10/06 15:03:36.2 Old State:15-ENGN_StateRunning_WaitSampling New State:ENGN_StateRunning_Sampling
2024/10/06 15:03:38.0 Shaker current speed = 988 rpm, set speed = 1000
2024/10/06 15:04:28.2 Temp: 2024/10/06 15:04:28, 30.0000, 30.9000
2024/10/06 15:05:28.4 Temp: 2024/10/06 15:05:28, 30.0000, 30.8000
2024/10/06 15:05:35.9 
2024/10/06 15:05:35.9 STOP SCAN: 
2024/10/06 15:05:35.9    CycleTime (ms)    = 200
2024/10/06 15:05:35.9    CurrentCycle      = 600
2024/10/06 15:05:35.9    RunTime (ms)      = 119959
2024/10/06 15:05:35.9    AverageCycle (ms) = 199.9
2024/10/06 15:05:35.9    Temperature       = 30.0
2024/10/06 15:05:35.9    DATA OVERRUN %    = 0.00
2024/10/06 15:05:35.9    Spec PCB temps    = 42.6, 42.2, 42.4, 42.3, 42.1, 42.3, 41.3, 41.6
2024/10/06 15:05:35.9 
2024/10/06 15:05:35.9 Old State:16-cycle=600, Elapsed Time:  120.0,  Ideal Time:  119.8,  Delay time =   0.04  New State:ENGN_StateRunning_SamplingComplete
2024/10/06 15:05:36.1 Old State:18-ENGN_StateRunning_SamplingComplete New State:ENGN_StateRunning_WaitNewStep
2024/10/06 15:05:36.4 Old State:5-ENGN_StateRunning_WaitNewStep New State:ENGN_StateRunning_StartNewStep
2024/10/06 15:05:36.4 Spectrometer EOS_B0010: AVRG=20.
2024/10/06 15:05:36.4 Spectrometer EOS_B0014: AVRG=20.
2024/10/06 15:05:36.4 Spectrometer EOS_B0011: AVRG=20.
2024/10/06 15:05:36.4 Spectrometer EOS_B0018: AVRG=20.
2024/10/06 15:05:36.4 Spectrometer EOS_B0012: AVRG=20.
2024/10/06 15:05:36.4 Spectrometer EOS_B0017: AVRG=20.
2024/10/06 15:05:36.4 Spectrometer EOS_B0013: AVRG=20.
2024/10/06 15:05:36.4 Spectrometer EOS_B0019: AVRG=20.
2024/10/06 15:05:36.4 StartShaker(1000)
2024/10/06 15:05:36.5 Old State:6-ENGN_StateRunning_StartNewStep New State:ENGN_StateRunning_WaitGoingToSample
2024/10/06 15:05:36.5 Sample96_Q(0, 0, 7)
2024/10/06 15:05:36.5 
2024/10/06 15:05:36.5 START SCAN: 
2024/10/06 15:05:36.5    CycleTime (ms)    = 200
2024/10/06 15:05:36.5    CycleCount        = 5500
2024/10/06 15:05:36.5    ScansToAverage    = 20
2024/10/06 15:05:36.5    FinishTime (s)    = 1100
2024/10/06 15:05:36.5    Temperature       = 30.0
2024/10/06 15:05:36.5    Lamp Power        = 33
2024/10/06 15:05:36.5    Spec PCB temps    = 42.6, 42.2, 42.4, 42.3, 42.1, 42.3, 41.3, 41.6
2024/10/06 15:05:36.5 
2024/10/06 15:05:36.6 GMC_SetPosZ
2024/10/06 15:05:36.6 Old State:12-ENGN_StateRunning_WaitGoingToSample New State:ENGN_StateRunning_GoingToSample
2024/10/06 15:05:36.7 Temp: 2024/10/06 15:05:36, 30.0000, 30.8000
2024/10/06 15:05:40.4 GMC_ServoHere
2024/10/06 15:05:40.6 GMC_SetPosXY
2024/10/06 15:05:41.4 GMC_SetPosZ
2024/10/06 15:05:46.5 Old State:13-ENGN_StateRunning_GoingToSample New State:ENGN_StateRunning_GoingToSampleComplete
2024/10/06 15:05:46.5 Shaker current speed = 988 rpm, set speed = 1000
2024/10/06 15:05:46.6 Old State:14-cycle=1, Elapsed Time:    0.0,  Ideal Time:    0.0,  Delay time =   0.00  New State:ENGN_StateRunning_WaitSampling
2024/10/06 15:05:46.6 Step started at: 15:05:36
2024/10/06 15:05:46.6 XYZ movement time  = 9861 ms + Scan start delay = 9811 ms
2024/10/06 15:05:46.7 Old State:15-ENGN_StateRunning_WaitSampling New State:ENGN_StateRunning_Sampling
2024/10/06 15:06:36.8 Temp: 2024/10/06 15:06:36, 30.0000, 30.8000
2024/10/06 15:07:37.0 Temp: 2024/10/06 15:07:37, 30.0000, 30.8000
2024/10/06 15:08:37.1 Temp: 2024/10/06 15:08:37, 30.0000, 30.7000
2024/10/06 15:09:37.3 Temp: 2024/10/06 15:09:37, 30.0000, 30.8000
2024/10/06 15:10:37.4 Temp: 2024/10/06 15:10:37, 30.0000, 30.8000
2024/10/06 15:11:37.6 Temp: 2024/10/06 15:11:37, 30.0000, 30.8000
2024/10/06 15:12:37.7 Temp: 2024/10/06 15:12:37, 30.0000, 30.8000
2024/10/06 15:13:37.9 Temp: 2024/10/06 15:13:37, 30.0000, 30.8000
2024/10/06 15:14:38.1 Temp: 2024/10/06 15:14:38, 30.0000, 30.7000
2024/10/06 15:15:38.2 Temp: 2024/10/06 15:15:38, 30.0000, 30.7000
2024/10/06 15:16:38.4 Temp: 2024/10/06 15:16:38, 30.0000, 30.8000
2024/10/06 15:17:38.5 Temp: 2024/10/06 15:17:38, 30.0000, 30.8000
2024/10/06 15:18:38.7 Temp: 2024/10/06 15:18:38, 30.0000, 30.8000
2024/10/06 15:19:38.8 Temp: 2024/10/06 15:19:38, 30.0000, 30.8000
2024/10/06 15:20:39.0 Temp: 2024/10/06 15:20:39, 30.0000, 30.8000
2024/10/06 15:21:39.1 Temp: 2024/10/06 15:21:39, 30.0000, 30.7000
2024/10/06 15:22:39.3 Temp: 2024/10/06 15:22:39, 30.0000, 30.8000
2024/10/06 15:23:39.5 Temp: 2024/10/06 15:23:39, 30.0000, 30.7000
2024/10/06 15:24:03.2 Step 4 extended by 300 seconds
2024/10/06 15:24:39.6 Temp: 2024/10/06 15:24:39, 30.0000, 30.8000
2024/10/06 15:25:39.8 Temp: 2024/10/06 15:25:39, 30.0000, 30.8000
2024/10/06 15:26:39.9 Temp: 2024/10/06 15:26:39, 30.0000, 30.7000
2024/10/06 15:27:40.1 Temp: 2024/10/06 15:27:40, 30.0000, 30.8000
2024/10/06 15:28:04.2 Step 4 extended by 300 seconds
2024/10/06 15:28:40.2 Temp: 2024/10/06 15:28:40, 30.0000, 30.7000
2024/10/06 15:29:40.4 Temp: 2024/10/06 15:29:40, 30.0000, 30.7000
2024/10/06 15:30:40.6 Temp: 2024/10/06 15:30:40, 30.0000, 30.7000
2024/10/06 15:31:40.7 Temp: 2024/10/06 15:31:40, 30.0000, 30.8000
2024/10/06 15:32:40.9 Temp: 2024/10/06 15:32:40, 30.0000, 30.8000
2024/10/06 15:33:23.4 Step 4 extended by 300 seconds
2024/10/06 15:33:41.0 Temp: 2024/10/06 15:33:41, 30.0000, 30.8000
2024/10/06 15:34:41.2 Temp: 2024/10/06 15:34:41, 30.0000, 30.8000
2024/10/06 15:35:41.3 Temp: 2024/10/06 15:35:41, 30.0000, 30.8000
2024/10/06 15:36:41.5 Temp: 2024/10/06 15:36:41, 30.0000, 30.8000
2024/10/06 15:37:41.7 Temp: 2024/10/06 15:37:41, 30.0000, 30.8000
2024/10/06 15:38:41.8 Temp: 2024/10/06 15:38:41, 30.0000, 30.8000
2024/10/06 15:38:47.3 Step 4 extended by 300 seconds
2024/10/06 15:39:14.9 
2024/10/06 15:39:14.9 STOP SCAN: 
2024/10/06 15:39:14.9    CycleTime (ms)    = 200
2024/10/06 15:39:14.9    CurrentCycle      = 10043
2024/10/06 15:39:14.9    RunTime (ms)      = 2008559
2024/10/06 15:39:14.9    AverageCycle (ms) = 200.0
2024/10/06 15:39:14.9    Temperature       = 30.0
2024/10/06 15:39:14.9    DATA OVERRUN %    = 0.00
2024/10/06 15:39:14.9    Spec PCB temps    = 42.6, 42.1, 42.4, 42.3, 42.1, 42.2, 41.3, 41.6
2024/10/06 15:39:14.9 
2024/10/06 15:39:15.0 Old State:16-cycle=10043, Elapsed Time: 2008.6,  Ideal Time: 2008.4,  Delay time =   0.04  New State:ENGN_StateRunning_SamplingSkipped
2024/10/06 15:39:15.1 Old State:17-ENGN_StateRunning_SamplingSkipped New State:ENGN_StateRunning_WaitNewStep
2024/10/06 15:39:15.3 Old State:5-ENGN_StateRunning_WaitNewStep New State:ENGN_StateRunning_StartNewStep
2024/10/06 15:39:15.3 Spectrometer EOS_B0010: AVRG=20.
2024/10/06 15:39:15.3 Spectrometer EOS_B0014: AVRG=20.
2024/10/06 15:39:15.3 Spectrometer EOS_B0011: AVRG=20.
2024/10/06 15:39:15.3 Spectrometer EOS_B0018: AVRG=20.
2024/10/06 15:39:15.3 Spectrometer EOS_B0012: AVRG=20.
2024/10/06 15:39:15.3 Spectrometer EOS_B0017: AVRG=20.
2024/10/06 15:39:15.3 Spectrometer EOS_B0013: AVRG=20.
2024/10/06 15:39:15.3 Spectrometer EOS_B0019: AVRG=20.
2024/10/06 15:39:15.3 StartShaker(1000)
2024/10/06 15:39:15.4 Old State:6-ENGN_StateRunning_StartNewStep New State:ENGN_StateRunning_WaitGoingToSample
2024/10/06 15:39:15.4 Sample96_Q(0, 0, 3)
2024/10/06 15:39:15.4 
2024/10/06 15:39:15.4 START SCAN: 
2024/10/06 15:39:15.4    CycleTime (ms)    = 200
2024/10/06 15:39:15.4    CycleCount        = 3000
2024/10/06 15:39:15.4    ScansToAverage    = 20
2024/10/06 15:39:15.4    FinishTime (s)    = 600
2024/10/06 15:39:15.4    Temperature       = 30.0
2024/10/06 15:39:15.4    Lamp Power        = 33
2024/10/06 15:39:15.4    Spec PCB temps    = 42.6, 42.1, 42.4, 42.3, 42.1, 42.2, 41.3, 41.6
2024/10/06 15:39:15.4 
2024/10/06 15:39:15.5 Temp: 2024/10/06 15:39:15, 30.0000, 30.8000
2024/10/06 15:39:15.5 Old State:12-ENGN_StateRunning_WaitGoingToSample New State:ENGN_StateRunning_GoingToSample
2024/10/06 15:39:15.6 GMC_SetPosZ
2024/10/06 15:39:20.4 GMC_ServoHere
2024/10/06 15:39:20.6 GMC_SetPosXY
2024/10/06 15:39:21.4 GMC_SetPosZ
2024/10/06 15:39:25.3 Old State:13-cycle=1, Elapsed Time:    0.0,  Ideal Time:    0.0,  Delay time =   0.00  New State:ENGN_StateRunning_GoingToSampleComplete
2024/10/06 15:39:25.4 Old State:14-ENGN_StateRunning_GoingToSampleComplete New State:ENGN_StateRunning_WaitSampling
2024/10/06 15:39:25.4 Step started at: 15:39:15
2024/10/06 15:39:25.4 XYZ movement time  = 9754 ms + Scan start delay = 9696 ms
2024/10/06 15:39:25.4 Shaker current speed = 991 rpm, set speed = 1000
2024/10/06 15:39:25.5 Old State:15-ENGN_StateRunning_WaitSampling New State:ENGN_StateRunning_Sampling
2024/10/06 15:40:15.7 Temp: 2024/10/06 15:40:15, 30.0000, 30.8000
2024/10/06 15:41:15.8 Temp: 2024/10/06 15:41:15, 30.0000, 30.9000
2024/10/06 15:42:16.0 Temp: 2024/10/06 15:42:16, 30.0000, 30.9000
2024/10/06 15:43:16.1 Temp: 2024/10/06 15:43:16, 30.0000, 30.9000
2024/10/06 15:44:16.3 Temp: 2024/10/06 15:44:16, 30.0000, 30.9000
2024/10/06 15:45:16.4 Temp: 2024/10/06 15:45:16, 30.0000, 30.9000
2024/10/06 15:46:16.6 Temp: 2024/10/06 15:46:16, 30.0000, 30.8000
2024/10/06 15:47:16.7 Temp: 2024/10/06 15:47:16, 30.0000, 30.9000
2024/10/06 15:48:16.9 Temp: 2024/10/06 15:48:16, 30.0000, 30.9000
2024/10/06 15:49:17.1 Temp: 2024/10/06 15:49:17, 30.0000, 30.9000
2024/10/06 15:49:25.1 
2024/10/06 15:49:25.1 STOP SCAN: 
2024/10/06 15:49:25.1    CycleTime (ms)    = 200
2024/10/06 15:49:25.1    CurrentCycle      = 3000
2024/10/06 15:49:25.1    RunTime (ms)      = 599958
2024/10/06 15:49:25.1    AverageCycle (ms) = 200.0
2024/10/06 15:49:25.1    Temperature       = 30.0
2024/10/06 15:49:25.1    DATA OVERRUN %    = 0.00
2024/10/06 15:49:25.1    Spec PCB temps    = 42.6, 42.2, 42.5, 42.3, 42.1, 42.3, 41.3, 41.6
2024/10/06 15:49:25.1 
2024/10/06 15:49:25.2 Old State:16-cycle=3000, Elapsed Time:  600.0,  Ideal Time:  599.8,  Delay time =   0.04  New State:ENGN_StateRunning_SamplingComplete
2024/10/06 15:49:25.3 Old State:18-ENGN_StateRunning_SamplingComplete New State:ENGN_StateRunning_WaitNewStep
2024/10/06 15:49:25.7 Old State:5-ENGN_StateRunning_WaitNewStep New State:ENGN_StateRunning_StartNewStep
2024/10/06 15:49:25.7 Spectrometer EOS_B0010: AVRG=20.
2024/10/06 15:49:25.7 Spectrometer EOS_B0014: AVRG=20.
2024/10/06 15:49:25.7 Spectrometer EOS_B0011: AVRG=20.
2024/10/06 15:49:25.7 Spectrometer EOS_B0018: AVRG=20.
2024/10/06 15:49:25.7 Spectrometer EOS_B0012: AVRG=20.
2024/10/06 15:49:25.7 Spectrometer EOS_B0017: AVRG=20.
2024/10/06 15:49:25.7 Spectrometer EOS_B0013: AVRG=20.
2024/10/06 15:49:25.7 Spectrometer EOS_B0019: AVRG=20.
2024/10/06 15:49:25.7 StartShaker(1000)
2024/10/06 15:49:25.8 Old State:6-ENGN_StateRunning_StartNewStep New State:ENGN_StateRunning_WaitGoingToSample
2024/10/06 15:49:25.8 Sample96_Q(0, 0, 1)
2024/10/06 15:49:25.8 GMC_SetPosZ
2024/10/06 15:49:25.9 
2024/10/06 15:49:25.9 START SCAN: 
2024/10/06 15:49:25.9    CycleTime (ms)    = 200
2024/10/06 15:49:25.9    CycleCount        = 25
2024/10/06 15:49:25.9    ScansToAverage    = 20
2024/10/06 15:49:25.9    FinishTime (s)    = 5
2024/10/06 15:49:25.9    Temperature       = 30.0
2024/10/06 15:49:25.9    Lamp Power        = 33
2024/10/06 15:49:25.9    Spec PCB temps    = 42.6, 42.2, 42.4, 42.3, 42.1, 42.3, 41.3, 41.6
2024/10/06 15:49:25.9 
2024/10/06 15:49:25.9 Old State:12-ENGN_StateRunning_WaitGoingToSample New State:ENGN_StateRunning_GoingToSample
2024/10/06 15:49:26.0 Temp: 2024/10/06 15:49:26, 30.0000, 30.8000
2024/10/06 15:49:29.6 GMC_ServoHere
2024/10/06 15:49:29.8 GMC_SetPosXY
2024/10/06 15:49:30.3 GMC_SetPosZ
2024/10/06 15:49:33.8 Old State:13-ENGN_StateRunning_GoingToSample New State:ENGN_StateRunning_GoingToSampleComplete
2024/10/06 15:49:33.9 Old State:14-cycle=1, Elapsed Time:    0.0,  Ideal Time:    0.0,  Delay time =   0.00  New State:ENGN_StateRunning_WaitSampling
2024/10/06 15:49:33.9 Step started at: 15:49:25
2024/10/06 15:49:33.9 XYZ movement time  = 7847 ms + Scan start delay = 7792 ms
2024/10/06 15:49:34.0 Old State:15-ENGN_StateRunning_WaitSampling New State:ENGN_StateRunning_Sampling
2024/10/06 15:49:35.8 Shaker current speed = 993 rpm, set speed = 1000
2024/10/06 15:49:38.6 
2024/10/06 15:49:38.6 STOP SCAN: 
2024/10/06 15:49:38.6    CycleTime (ms)    = 200
2024/10/06 15:49:38.6    CurrentCycle      = 25
2024/10/06 15:49:38.6    RunTime (ms)      = 4955
2024/10/06 15:49:38.6    AverageCycle (ms) = 198.2
2024/10/06 15:49:38.6    Temperature       = 30.0
2024/10/06 15:49:38.6    DATA OVERRUN %    = 0.00
2024/10/06 15:49:38.6    Spec PCB temps    = 42.6, 42.2, 42.4, 42.2, 42.1, 42.3, 41.3, 41.6
2024/10/06 15:49:38.6 
2024/10/06 15:49:38.6 Old State:16-cycle=25, Elapsed Time:    5.0,  Ideal Time:    4.8,  Delay time =   0.04  New State:ENGN_StateRunning_SamplingComplete
2024/10/06 15:49:38.7 Old State:18-ENGN_StateRunning_SamplingComplete New State:ENGN_StateRunning_WaitNewStep
2024/10/06 15:49:39.1 Old State:5-ENGN_StateRunning_WaitNewStep New State:ENGN_StateRunning_StartNewStep
2024/10/06 15:49:39.1 Spectrometer EOS_B0010: AVRG=20.
2024/10/06 15:49:39.1 Spectrometer EOS_B0014: AVRG=20.
2024/10/06 15:49:39.1 Spectrometer EOS_B0011: AVRG=20.
2024/10/06 15:49:39.1 Spectrometer EOS_B0018: AVRG=20.
2024/10/06 15:49:39.1 Spectrometer EOS_B0012: AVRG=20.
2024/10/06 15:49:39.1 Spectrometer EOS_B0017: AVRG=20.
2024/10/06 15:49:39.1 Spectrometer EOS_B0013: AVRG=20.
2024/10/06 15:49:39.1 Spectrometer EOS_B0019: AVRG=20.
2024/10/06 15:49:39.1 StartShaker(1000)
2024/10/06 15:49:39.2 Old State:6-ENGN_StateRunning_StartNewStep New State:ENGN_StateRunning_WaitGoingToSample
2024/10/06 15:49:39.2 Sample96_Q(0, 0, 0)
2024/10/06 15:49:39.2 
2024/10/06 15:49:39.2 START SCAN: 
2024/10/06 15:49:39.2    CycleTime (ms)    = 200
2024/10/06 15:49:39.2    CycleCount        = 25
2024/10/06 15:49:39.2    ScansToAverage    = 20
2024/10/06 15:49:39.2    FinishTime (s)    = 5
2024/10/06 15:49:39.2    Temperature       = 30.0
2024/10/06 15:49:39.2    Lamp Power        = 33
2024/10/06 15:49:39.2    Spec PCB temps    = 42.6, 42.2, 42.4, 42.2, 42.1, 42.3, 41.3, 41.7
2024/10/06 15:49:39.2 
2024/10/06 15:49:39.3 Old State:12-ENGN_StateRunning_WaitGoingToSample New State:ENGN_StateRunning_GoingToSample
2024/10/06 15:49:39.3 GMC_SetPosZ
2024/10/06 15:49:39.4 Temp: 2024/10/06 15:49:39, 30.0000, 30.8000
2024/10/06 15:49:42.5 GMC_ServoHere
2024/10/06 15:49:42.7 GMC_SetPosXY
2024/10/06 15:49:43.0 GMC_SetPosZ
2024/10/06 15:49:46.1 Old State:13-ENGN_StateRunning_GoingToSample New State:ENGN_StateRunning_GoingToSampleComplete
2024/10/06 15:49:46.2 Old State:14-cycle=1, Elapsed Time:    0.0,  Ideal Time:    0.0,  Delay time =   0.00  New State:ENGN_StateRunning_WaitSampling
2024/10/06 15:49:46.2 Step started at: 15:49:39
2024/10/06 15:49:46.2 XYZ movement time  = 6835 ms + Scan start delay = 6849 ms
2024/10/06 15:49:46.3 Old State:15-ENGN_StateRunning_WaitSampling New State:ENGN_StateRunning_Sampling
2024/10/06 15:49:49.2 Shaker current speed = 991 rpm, set speed = 1000
2024/10/06 15:49:51.0 
2024/10/06 15:49:51.0 STOP SCAN: 
2024/10/06 15:49:51.0    CycleTime (ms)    = 200
2024/10/06 15:49:51.0    CurrentCycle      = 25
2024/10/06 15:49:51.0    RunTime (ms)      = 4957
2024/10/06 15:49:51.0    AverageCycle (ms) = 198.3
2024/10/06 15:49:51.0    Temperature       = 30.0
2024/10/06 15:49:51.0    DATA OVERRUN %    = 0.00
2024/10/06 15:49:51.0    Spec PCB temps    = 42.6, 42.2, 42.4, 42.3, 42.1, 42.3, 41.3, 41.7
2024/10/06 15:49:51.0 
2024/10/06 15:49:51.1 Old State:16-cycle=25, Elapsed Time:    5.0,  Ideal Time:    4.8,  Delay time =   0.04  New State:ENGN_StateRunning_SamplingComplete
2024/10/06 15:49:51.2 Old State:18-ENGN_StateRunning_SamplingComplete New State:ENGN_StateRunning_WaitNewStep
2024/10/06 15:49:51.5 Old State:5-ENGN_StateRunning_WaitNewStep New State:ENGN_StateRunning_StartNewStep
2024/10/06 15:49:51.6 Spectrometer EOS_B0010: AVRG=20.
2024/10/06 15:49:51.6 Spectrometer EOS_B0014: AVRG=20.
2024/10/06 15:49:51.6 Spectrometer EOS_B0011: AVRG=20.
2024/10/06 15:49:51.6 Spectrometer EOS_B0018: AVRG=20.
2024/10/06 15:49:51.6 Spectrometer EOS_B0012: AVRG=20.
2024/10/06 15:49:51.6 Spectrometer EOS_B0017: AVRG=20.
2024/10/06 15:49:51.6 Spectrometer EOS_B0013: AVRG=20.
2024/10/06 15:49:51.6 Spectrometer EOS_B0019: AVRG=20.
2024/10/06 15:49:51.6 StartShaker(1000)
2024/10/06 15:49:51.7 Old State:6-ENGN_StateRunning_StartNewStep New State:ENGN_StateRunning_WaitGoingToSample
2024/10/06 15:49:51.7 Sample96_Q(0, 0, 1)
2024/10/06 15:49:51.7 
2024/10/06 15:49:51.7 START SCAN: 
2024/10/06 15:49:51.7    CycleTime (ms)    = 200
2024/10/06 15:49:51.7    CycleCount        = 25
2024/10/06 15:49:51.7    ScansToAverage    = 20
2024/10/06 15:49:51.7    FinishTime (s)    = 5
2024/10/06 15:49:51.7    Temperature       = 30.0
2024/10/06 15:49:51.7    Lamp Power        = 33
2024/10/06 15:49:51.7    Spec PCB temps    = 42.6, 42.2, 42.4, 42.3, 42.1, 42.3, 41.3, 41.7
2024/10/06 15:49:51.7 
2024/10/06 15:49:51.8 Old State:12-ENGN_StateRunning_WaitGoingToSample New State:ENGN_StateRunning_GoingToSample
2024/10/06 15:49:51.8 Temp: 2024/10/06 15:49:51, 30.0000, 30.9000
2024/10/06 15:49:51.8 GMC_SetPosZ
2024/10/06 15:49:54.7 GMC_ServoHere
2024/10/06 15:49:54.8 GMC_SetPosXY
2024/10/06 15:49:55.2 GMC_SetPosZ
2024/10/06 15:49:58.5 Old State:13-cycle=1, Elapsed Time:    0.0,  Ideal Time:    0.0,  Delay time =   0.00  New State:ENGN_StateRunning_GoingToSampleComplete
2024/10/06 15:49:58.6 Old State:14-ENGN_StateRunning_GoingToSampleComplete New State:ENGN_StateRunning_WaitSampling
2024/10/06 15:49:58.6 Step started at: 15:49:51
2024/10/06 15:49:58.6 XYZ movement time  = 6748 ms + Scan start delay = 6686 ms
2024/10/06 15:49:58.7 Old State:15-ENGN_StateRunning_WaitSampling New State:ENGN_StateRunning_Sampling
2024/10/06 15:50:01.6 Shaker current speed = 989 rpm, set speed = 1000
2024/10/06 15:50:03.3 
2024/10/06 15:50:03.3 STOP SCAN: 
2024/10/06 15:50:03.3    CycleTime (ms)    = 200
2024/10/06 15:50:03.3    CurrentCycle      = 25
2024/10/06 15:50:03.3    RunTime (ms)      = 4956
2024/10/06 15:50:03.3    AverageCycle (ms) = 198.2
2024/10/06 15:50:03.3    Temperature       = 30.0
2024/10/06 15:50:03.3    DATA OVERRUN %    = 0.00
2024/10/06 15:50:03.3    Spec PCB temps    = 42.6, 42.2, 42.4, 42.2, 42.1, 42.3, 41.3, 41.6
2024/10/06 15:50:03.3 
2024/10/06 15:50:03.3 Old State:16-cycle=25, Elapsed Time:    5.0,  Ideal Time:    4.8,  Delay time =   0.04  New State:ENGN_StateRunning_SamplingComplete
2024/10/06 15:50:03.5 Old State:18-ENGN_StateRunning_SamplingComplete New State:ENGN_StateRunning_WaitNewStep
2024/10/06 15:50:03.9 Old State:5-ENGN_StateRunning_WaitNewStep New State:ENGN_StateRunning_StartNewStep
2024/10/06 15:50:03.9 Spectrometer EOS_B0010: AVRG=20.
2024/10/06 15:50:03.9 Spectrometer EOS_B0014: AVRG=20.
2024/10/06 15:50:03.9 Spectrometer EOS_B0011: AVRG=20.
2024/10/06 15:50:03.9 Spectrometer EOS_B0018: AVRG=20.
2024/10/06 15:50:03.9 Spectrometer EOS_B0012: AVRG=20.
2024/10/06 15:50:03.9 Spectrometer EOS_B0017: AVRG=20.
2024/10/06 15:50:03.9 Spectrometer EOS_B0013: AVRG=20.
2024/10/06 15:50:03.9 Spectrometer EOS_B0019: AVRG=20.
2024/10/06 15:50:03.9 StartShaker(1000)
2024/10/06 15:50:04.1 Old State:6-ENGN_StateRunning_StartNewStep New State:ENGN_StateRunning_WaitGoingToSample
2024/10/06 15:50:04.1 Sample96_Q(0, 0, 0)
2024/10/06 15:50:04.1 
2024/10/06 15:50:04.1 START SCAN: 
2024/10/06 15:50:04.1    CycleTime (ms)    = 200
2024/10/06 15:50:04.1    CycleCount        = 25
2024/10/06 15:50:04.1    ScansToAverage    = 20
2024/10/06 15:50:04.1    FinishTime (s)    = 5
2024/10/06 15:50:04.1    Temperature       = 30.0
2024/10/06 15:50:04.1    Lamp Power        = 33
2024/10/06 15:50:04.1    Spec PCB temps    = 42.6, 42.2, 42.4, 42.3, 42.1, 42.3, 41.3, 41.6
2024/10/06 15:50:04.1 
2024/10/06 15:50:04.1 GMC_SetPosZ
2024/10/06 15:50:04.2 Temp: 2024/10/06 15:50:04, 30.0000, 30.8000
2024/10/06 15:50:04.2 Old State:12-ENGN_StateRunning_WaitGoingToSample New State:ENGN_StateRunning_GoingToSample
2024/10/06 15:50:07.3 GMC_ServoHere
2024/10/06 15:50:07.5 GMC_SetPosXY
2024/10/06 15:50:07.8 GMC_SetPosZ
2024/10/06 15:50:11.0 Old State:13-cycle=1, Elapsed Time:    0.0,  Ideal Time:    0.0,  Delay time =   0.00  New State:ENGN_StateRunning_GoingToSampleComplete
2024/10/06 15:50:11.1 Old State:14-ENGN_StateRunning_GoingToSampleComplete New State:ENGN_StateRunning_WaitSampling
2024/10/06 15:50:11.1 Step started at: 15:50:04
2024/10/06 15:50:11.1 XYZ movement time  = 6865 ms + Scan start delay = 6803 ms
2024/10/06 15:50:11.2 Old State:15-ENGN_StateRunning_WaitSampling New State:ENGN_StateRunning_Sampling
2024/10/06 15:50:13.9 Shaker current speed = 989 rpm, set speed = 1000
2024/10/06 15:50:15.8 
2024/10/06 15:50:15.8 STOP SCAN: 
2024/10/06 15:50:15.8    CycleTime (ms)    = 200
2024/10/06 15:50:15.8    CurrentCycle      = 25
2024/10/06 15:50:15.8    RunTime (ms)      = 4959
2024/10/06 15:50:15.8    AverageCycle (ms) = 198.4
2024/10/06 15:50:15.8    Temperature       = 30.0
2024/10/06 15:50:15.8    DATA OVERRUN %    = 0.00
2024/10/06 15:50:15.8    Spec PCB temps    = 42.6, 42.2, 42.4, 42.3, 42.1, 42.3, 41.3, 41.6
2024/10/06 15:50:15.8 
2024/10/06 15:50:15.9 Old State:16-cycle=25, Elapsed Time:    5.0,  Ideal Time:    4.8,  Delay time =   0.04  New State:ENGN_StateRunning_SamplingComplete
2024/10/06 15:50:16.0 Old State:18-ENGN_StateRunning_SamplingComplete New State:ENGN_StateRunning_WaitNewStep
2024/10/06 15:50:16.2 Old State:5-ENGN_StateRunning_WaitNewStep New State:ENGN_StateRunning_StartNewStep
2024/10/06 15:50:16.2 Spectrometer EOS_B0010: AVRG=20.
2024/10/06 15:50:16.2 Spectrometer EOS_B0014: AVRG=20.
2024/10/06 15:50:16.2 Spectrometer EOS_B0011: AVRG=20.
2024/10/06 15:50:16.2 Spectrometer EOS_B0018: AVRG=20.
2024/10/06 15:50:16.2 Spectrometer EOS_B0012: AVRG=20.
2024/10/06 15:50:16.2 Spectrometer EOS_B0017: AVRG=20.
2024/10/06 15:50:16.2 Spectrometer EOS_B0013: AVRG=20.
2024/10/06 15:50:16.2 Spectrometer EOS_B0019: AVRG=20.
2024/10/06 15:50:16.2 StartShaker(1000)
2024/10/06 15:50:16.4 Old State:6-ENGN_StateRunning_StartNewStep New State:ENGN_StateRunning_WaitGoingToSample
2024/10/06 15:50:16.4 Sample96_Q(0, 0, 1)
2024/10/06 15:50:16.4 
2024/10/06 15:50:16.4 START SCAN: 
2024/10/06 15:50:16.4    CycleTime (ms)    = 200
2024/10/06 15:50:16.4    CycleCount        = 25
2024/10/06 15:50:16.4    ScansToAverage    = 20
2024/10/06 15:50:16.4    FinishTime (s)    = 5
2024/10/06 15:50:16.4    Temperature       = 30.0
2024/10/06 15:50:16.4    Lamp Power        = 33
2024/10/06 15:50:16.4    Spec PCB temps    = 42.6, 42.2, 42.4, 42.3, 42.1, 42.3, 41.3, 41.6
2024/10/06 15:50:16.4 
2024/10/06 15:50:16.5 GMC_SetPosZ
2024/10/06 15:50:16.5 Old State:12-ENGN_StateRunning_WaitGoingToSample New State:ENGN_StateRunning_GoingToSample
2024/10/06 15:50:16.5 Temp: 2024/10/06 15:50:16, 30.0000, 30.8000
2024/10/06 15:50:19.4 GMC_ServoHere
2024/10/06 15:50:19.5 GMC_SetPosXY
2024/10/06 15:50:19.8 GMC_SetPosZ
2024/10/06 15:50:22.4 Invalid state for SkipStep
2024/10/06 15:50:23.1 Old State:13-ENGN_StateRunning_GoingToSample New State:ENGN_StateRunning_GoingToSampleComplete
2024/10/06 15:50:23.2 Old State:14-cycle=1, Elapsed Time:    0.0,  Ideal Time:    0.0,  Delay time =   0.00  New State:ENGN_StateRunning_WaitSampling
2024/10/06 15:50:23.2 Step started at: 15:50:16
2024/10/06 15:50:23.2 XYZ movement time  = 6651 ms + Scan start delay = 6630 ms
2024/10/06 15:50:23.3 Old State:15-ENGN_StateRunning_WaitSampling New State:ENGN_StateRunning_Sampling
2024/10/06 15:50:26.3 Shaker current speed = 989 rpm, set speed = 1000
2024/10/06 15:50:28.0 
2024/10/06 15:50:28.0 STOP SCAN: 
2024/10/06 15:50:28.0    CycleTime (ms)    = 200
2024/10/06 15:50:28.0    CurrentCycle      = 25
2024/10/06 15:50:28.0    RunTime (ms)      = 4959
2024/10/06 15:50:28.0    AverageCycle (ms) = 198.4
2024/10/06 15:50:28.0    Temperature       = 30.0
2024/10/06 15:50:28.0    DATA OVERRUN %    = 0.00
2024/10/06 15:50:28.0    Spec PCB temps    = 42.6, 42.2, 42.4, 42.3, 42.1, 42.3, 41.3, 41.6
2024/10/06 15:50:28.0 
2024/10/06 15:50:28.0 Old State:16-cycle=25, Elapsed Time:    5.0,  Ideal Time:    4.8,  Delay time =   0.04  New State:ENGN_StateRunning_SamplingComplete
2024/10/06 15:50:28.2 Old State:18-ENGN_StateRunning_SamplingComplete New State:ENGN_StateRunning_WaitNewStep
2024/10/06 15:50:28.3 Old State:5-ENGN_StateRunning_WaitNewStep New State:ENGN_StateRunning_StartNewStep
2024/10/06 15:50:28.3 Spectrometer EOS_B0010: AVRG=20.
2024/10/06 15:50:28.3 Spectrometer EOS_B0014: AVRG=20.
2024/10/06 15:50:28.3 Spectrometer EOS_B0011: AVRG=20.
2024/10/06 15:50:28.3 Spectrometer EOS_B0018: AVRG=20.
2024/10/06 15:50:28.3 Spectrometer EOS_B0012: AVRG=20.
2024/10/06 15:50:28.3 Spectrometer EOS_B0017: AVRG=20.
2024/10/06 15:50:28.3 Spectrometer EOS_B0013: AVRG=20.
2024/10/06 15:50:28.3 Spectrometer EOS_B0019: AVRG=20.
2024/10/06 15:50:28.3 StartShaker(1000)
2024/10/06 15:50:28.4 Old State:6-ENGN_StateRunning_StartNewStep New State:ENGN_StateRunning_WaitGoingToSample
2024/10/06 15:50:28.4 Sample96_Q(0, 0, 0)
2024/10/06 15:50:28.5 GMC_SetPosZ
2024/10/06 15:50:28.5 
2024/10/06 15:50:28.5 START SCAN: 
2024/10/06 15:50:28.5    CycleTime (ms)    = 200
2024/10/06 15:50:28.5    CycleCount        = 25
2024/10/06 15:50:28.5    ScansToAverage    = 20
2024/10/06 15:50:28.5    FinishTime (s)    = 5
2024/10/06 15:50:28.5    Temperature       = 30.0
2024/10/06 15:50:28.5    Lamp Power        = 33
2024/10/06 15:50:28.5    Spec PCB temps    = 42.6, 42.2, 42.4, 42.3, 42.1, 42.3, 41.3, 41.6
2024/10/06 15:50:28.5 
2024/10/06 15:50:28.6 Old State:12-ENGN_StateRunning_WaitGoingToSample New State:ENGN_StateRunning_GoingToSample
2024/10/06 15:50:28.6 Temp: 2024/10/06 15:50:28, 30.0000, 30.8000
2024/10/06 15:50:31.6 GMC_ServoHere
2024/10/06 15:50:31.8 GMC_SetPosXY
2024/10/06 15:50:32.1 GMC_SetPosZ
2024/10/06 15:50:35.3 Old State:13-ENGN_StateRunning_GoingToSample New State:ENGN_StateRunning_GoingToSampleComplete
2024/10/06 15:50:35.4 Old State:14-cycle=1, Elapsed Time:    0.0,  Ideal Time:    0.0,  Delay time =   0.00  New State:ENGN_StateRunning_WaitSampling
2024/10/06 15:50:35.4 Step started at: 15:50:28
2024/10/06 15:50:35.4 XYZ movement time  = 6760 ms + Scan start delay = 6754 ms
2024/10/06 15:50:35.5 Old State:15-ENGN_StateRunning_WaitSampling New State:ENGN_StateRunning_Sampling
2024/10/06 15:50:38.4 Shaker current speed = 991 rpm, set speed = 1000
2024/10/06 15:50:40.1 
2024/10/06 15:50:40.1 STOP SCAN: 
2024/10/06 15:50:40.1    CycleTime (ms)    = 200
2024/10/06 15:50:40.1    CurrentCycle      = 25
2024/10/06 15:50:40.1    RunTime (ms)      = 4960
2024/10/06 15:50:40.1    AverageCycle (ms) = 198.4
2024/10/06 15:50:40.1    Temperature       = 30.0
2024/10/06 15:50:40.1    DATA OVERRUN %    = 0.00
2024/10/06 15:50:40.1    Spec PCB temps    = 42.6, 42.2, 42.4, 42.3, 42.1, 42.3, 41.3, 41.6
2024/10/06 15:50:40.1 
2024/10/06 15:50:40.2 Old State:16-cycle=25, Elapsed Time:    5.0,  Ideal Time:    4.8,  Delay time =   0.04  New State:ENGN_StateRunning_SamplingComplete
2024/10/06 15:50:40.4 Old State:18-ENGN_StateRunning_SamplingComplete New State:ENGN_StateRunning_WaitEjecting
2024/10/06 15:50:40.4 EJECT: To Tray, position=2,0
2024/10/06 15:50:40.4    EjectOffset = 10.0
2024/10/06 15:50:40.4 GMC_SetPosZ
2024/10/06 15:50:40.5 Old State:19-ENGN_StateRunning_WaitEjecting New State:ENGN_StateRunning_Ejecting
2024/10/06 15:50:43.4 GMC_ServoHere
2024/10/06 15:50:43.6 GMC_SetPosXY
2024/10/06 15:50:45.8 GMC_SetPosZ
2024/10/06 15:50:49.9 GMC_Eject
2024/10/06 15:50:49.9 EjectDone => EjectEject
2024/10/06 15:50:49.9 SetEjectorPosn(0)
2024/10/06 15:50:53.1 GMC_HomeZ
2024/10/06 15:50:53.1 HomeDevice[0005]
2024/10/06 15:50:58.6 GMC_SetPosZ
2024/10/06 15:50:59.0 GMC_ServoHere
2024/10/06 15:50:59.1 GMC_SetPosZ
2024/10/06 15:50:59.4 GMC_ServoHere
2024/10/06 15:50:59.5 GMC_SetPosXY
2024/10/06 15:51:01.8 GMC_SetPosZ
2024/10/06 15:51:02.1 Old State:20-ENGN_StateRunning_Ejecting New State:ENGN_StateRunning_EjectingComplete
2024/10/06 15:51:02.2 Old State:21-ENGN_StateRunning_EjectingComplete New State:ENGN_StateRunning_WaitNewStep
2024/10/06 15:51:02.3 Old State:5-ENGN_StateRunning_WaitNewStep New State:ENGN_StateRunning_StartNewStep
2024/10/06 15:51:02.4 Spectrometer EOS_B0010: AVRG=20.
2024/10/06 15:51:02.4 Spectrometer EOS_B0014: AVRG=20.
2024/10/06 15:51:02.4 Spectrometer EOS_B0011: AVRG=20.
2024/10/06 15:51:02.4 Spectrometer EOS_B0018: AVRG=20.
2024/10/06 15:51:02.4 Spectrometer EOS_B0012: AVRG=20.
2024/10/06 15:51:02.4 Spectrometer EOS_B0017: AVRG=20.
2024/10/06 15:51:02.4 Spectrometer EOS_B0013: AVRG=20.
2024/10/06 15:51:02.4 Spectrometer EOS_B0019: AVRG=20.
2024/10/06 15:51:02.5 Old State:6-ENGN_StateRunning_StartNewStep New State:ENGN_StateRunning_WaitPickingSensors
2024/10/06 15:51:02.5 Pick(0, 4)
2024/10/06 15:51:02.6 Old State:7-ENGN_StateRunning_WaitPickingSensors New State:ENGN_StateRunning_PickingSensors
2024/10/06 15:51:02.6 GMC_SetPosZ
2024/10/06 15:51:02.6 Temp: 2024/10/06 15:51:02, 30.0000, 30.9000
2024/10/06 15:51:02.8 GMC_ServoHere
2024/10/06 15:51:02.9 GMC_SetPosXY
2024/10/06 15:51:05.2 GMC_SetPosZ
2024/10/06 15:51:10.5 GMC_SetPosZ
2024/10/06 15:51:10.8 Old State:8-ENGN_StateRunning_PickingSensors New State:ENGN_StateRunning_CheckingSensors
2024/10/06 15:51:10.8 Spectrometer EOS_B0010: AVRG=20.
2024/10/06 15:51:10.8 Spectrometer EOS_B0014: AVRG=20.
2024/10/06 15:51:10.8 Spectrometer EOS_B0011: AVRG=20.
2024/10/06 15:51:10.8 Spectrometer EOS_B0018: AVRG=20.
2024/10/06 15:51:10.8 Spectrometer EOS_B0012: AVRG=20.
2024/10/06 15:51:10.8 Spectrometer EOS_B0017: AVRG=20.
2024/10/06 15:51:10.8 Spectrometer EOS_B0013: AVRG=20.
2024/10/06 15:51:10.8 Spectrometer EOS_B0019: AVRG=20.
2024/10/06 15:51:11.0 
2024/10/06 15:51:11.0 Detect Sensors
2024/10/06 15:51:11.0 ==============
2024/10/06 15:51:11.0 1	YES		0.0	6780.5
2024/10/06 15:51:11.0 2	YES		0.0	7314.2
2024/10/06 15:51:11.0 3	YES		0.0	7233.9
2024/10/06 15:51:11.0 4	YES		0.0	7361.2
2024/10/06 15:51:11.0 5	YES		0.0	6303.9
2024/10/06 15:51:11.0 6	YES		0.0	5957.9
2024/10/06 15:51:11.0 7	YES		0.0	7241.8
2024/10/06 15:51:11.0 8	YES		0.0	5766.6
2024/10/06 15:51:11.0 
2024/10/06 15:51:11.0 Spectrometer EOS_B0010: AVRG=20.
2024/10/06 15:51:11.0 Spectrometer EOS_B0014: AVRG=20.
2024/10/06 15:51:11.0 Spectrometer EOS_B0011: AVRG=20.
2024/10/06 15:51:11.0 Spectrometer EOS_B0018: AVRG=20.
2024/10/06 15:51:11.0 Spectrometer EOS_B0012: AVRG=20.
2024/10/06 15:51:11.0 Spectrometer EOS_B0017: AVRG=20.
2024/10/06 15:51:11.0 Spectrometer EOS_B0013: AVRG=20.
2024/10/06 15:51:11.0 Spectrometer EOS_B0019: AVRG=20.
2024/10/06 15:51:11.0 Spectrometer EOS_B0010: AVRG=20.
2024/10/06 15:51:11.0 Spectrometer EOS_B0014: AVRG=20.
2024/10/06 15:51:11.0 Spectrometer EOS_B0011: AVRG=20.
2024/10/06 15:51:11.0 Spectrometer EOS_B0018: AVRG=20.
2024/10/06 15:51:11.0 Spectrometer EOS_B0012: AVRG=20.
2024/10/06 15:51:11.0 Spectrometer EOS_B0017: AVRG=20.
2024/10/06 15:51:11.0 Spectrometer EOS_B0013: AVRG=20.
2024/10/06 15:51:11.0 Spectrometer EOS_B0019: AVRG=20.
2024/10/06 15:51:11.2 CH1: Correction Factor = 1.83703
2024/10/06 15:51:11.2 Spectrometer EOS_B0010: AVRG=20.
2024/10/06 15:51:11.2 CH2: Correction Factor = 1.81493
2024/10/06 15:51:11.2 Spectrometer EOS_B0014: AVRG=20.
2024/10/06 15:51:11.2 CH3: Correction Factor = 1.70059
2024/10/06 15:51:11.2 Spectrometer EOS_B0011: AVRG=20.
2024/10/06 15:51:11.2 CH4: Correction Factor = 1.73006
2024/10/06 15:51:11.2 Spectrometer EOS_B0018: AVRG=20.
2024/10/06 15:51:11.2 CH5: Correction Factor = 2.08749
2024/10/06 15:51:11.2 Spectrometer EOS_B0012: AVRG=20.
2024/10/06 15:51:11.2 CH6: Correction Factor = 2.1754
2024/10/06 15:51:11.2 Spectrometer EOS_B0017: AVRG=20.
2024/10/06 15:51:11.2 CH7: Correction Factor = 1.70834
2024/10/06 15:51:11.2 Spectrometer EOS_B0013: AVRG=20.
2024/10/06 15:51:11.2 CH8: Correction Factor = 2.20701
2024/10/06 15:51:11.2 Spectrometer EOS_B0019: AVRG=20.
2024/10/06 15:51:11.3 CH1: Correction Factor = 1.0947
2024/10/06 15:51:11.3 Spectrometer EOS_B0010: AVRG=20.
2024/10/06 15:51:11.3 CH2: Correction Factor = 1.0916
2024/10/06 15:51:11.3 Spectrometer EOS_B0014: AVRG=20.
2024/10/06 15:51:11.3 CH3: Correction Factor = 1.08602
2024/10/06 15:51:11.3 Spectrometer EOS_B0011: AVRG=20.
2024/10/06 15:51:11.3 CH4: Correction Factor = 1.08882
2024/10/06 15:51:11.3 Spectrometer EOS_B0018: AVRG=20.
2024/10/06 15:51:11.3 CH5: Correction Factor = 1.11285
2024/10/06 15:51:11.3 Spectrometer EOS_B0012: AVRG=20.
2024/10/06 15:51:11.3 CH6: Correction Factor = 1.11274
2024/10/06 15:51:11.3 Spectrometer EOS_B0017: AVRG=20.
2024/10/06 15:51:11.3 CH7: Correction Factor = 1.08463
2024/10/06 15:51:11.3 Spectrometer EOS_B0013: AVRG=20.
2024/10/06 15:51:11.3 CH8: Correction Factor = 1.11822
2024/10/06 15:51:11.3 Spectrometer EOS_B0019: AVRG=20.
2024/10/06 15:51:11.4 DFIO: Start writing C:\Temp HB2 MHB2--H5\Experiment_17\241006_001.frd
2024/10/06 15:51:11.4 DFIO: Finished writing C:\Temp HB2 MHB2--H5\Experiment_17\241006_001.frd
2024/10/06 15:51:11.4 DFIO: Start writing C:\Temp HB2 MHB2--H5\Experiment_17\241006_002.frd
2024/10/06 15:51:11.4 DFIO: Finished writing C:\Temp HB2 MHB2--H5\Experiment_17\241006_002.frd
2024/10/06 15:51:11.4 DFIO: Start writing C:\Temp HB2 MHB2--H5\Experiment_17\241006_003.frd
2024/10/06 15:51:11.4 DFIO: Finished writing C:\Temp HB2 MHB2--H5\Experiment_17\241006_003.frd
2024/10/06 15:51:11.4 DFIO: Start writing C:\Temp HB2 MHB2--H5\Experiment_17\241006_004.frd
2024/10/06 15:51:11.4 DFIO: Finished writing C:\Temp HB2 MHB2--H5\Experiment_17\241006_004.frd
2024/10/06 15:51:11.4 DFIO: Start writing C:\Temp HB2 MHB2--H5\Experiment_17\241006_005.frd
2024/10/06 15:51:11.4 DFIO: Finished writing C:\Temp HB2 MHB2--H5\Experiment_17\241006_005.frd
2024/10/06 15:51:11.4 DFIO: Start writing C:\Temp HB2 MHB2--H5\Experiment_17\241006_006.frd
2024/10/06 15:51:11.5 DFIO: Finished writing C:\Temp HB2 MHB2--H5\Experiment_17\241006_006.frd
2024/10/06 15:51:11.5 DFIO: Start writing C:\Temp HB2 MHB2--H5\Experiment_17\241006_007.frd
2024/10/06 15:51:11.5 CH1: Correction Factor = 1.01928
2024/10/06 15:51:11.5 Spectrometer EOS_B0010: AVRG=20.
2024/10/06 15:51:11.5 CH2: Correction Factor = 1.01999
2024/10/06 15:51:11.5 Spectrometer EOS_B0014: AVRG=20.
2024/10/06 15:51:11.5 CH3: Correction Factor = 1.01491
2024/10/06 15:51:11.5 Spectrometer EOS_B0011: AVRG=20.
2024/10/06 15:51:11.5 CH4: Correction Factor = 1.01836
2024/10/06 15:51:11.5 Spectrometer EOS_B0018: AVRG=20.
2024/10/06 15:51:11.5 CH5: Correction Factor = 1.02295
2024/10/06 15:51:11.5 Spectrometer EOS_B0012: AVRG=20.
2024/10/06 15:51:11.5 CH6: Correction Factor = 1.02213
2024/10/06 15:51:11.5 Spectrometer EOS_B0017: AVRG=20.
2024/10/06 15:51:11.5 CH7: Correction Factor = 1.01851
2024/10/06 15:51:11.5 Spectrometer EOS_B0013: AVRG=20.
2024/10/06 15:51:11.5 CH8: Correction Factor = 1.02128
2024/10/06 15:51:11.5 Spectrometer EOS_B0019: AVRG=20.
2024/10/06 15:51:11.5 DFIO: Finished writing C:\Temp HB2 MHB2--H5\Experiment_17\241006_007.frd
2024/10/06 15:51:11.5 DFIO: Start writing C:\Temp HB2 MHB2--H5\Experiment_17\241006_008.frd
2024/10/06 15:51:11.5 DFIO: Finished writing C:\Temp HB2 MHB2--H5\Experiment_17\241006_008.frd
2024/10/06 15:51:11.5 DFIO: Finished writing C:\Temp HB2 MHB2--H5\Experiment_17\241006_Manifest.fmx
2024/10/06 15:51:11.6 CH1: Correction Factor = 1.0036
2024/10/06 15:51:11.6 Spectrometer EOS_B0010: AVRG=20.
2024/10/06 15:51:11.6 CH2: Correction Factor = 1.00387
2024/10/06 15:51:11.6 Spectrometer EOS_B0014: AVRG=20.
2024/10/06 15:51:11.6 CH3: Correction Factor = 1.00627
2024/10/06 15:51:11.6 Spectrometer EOS_B0011: AVRG=20.
2024/10/06 15:51:11.6 CH4: Correction Factor = 1.00145
2024/10/06 15:51:11.6 Spectrometer EOS_B0018: AVRG=20.
2024/10/06 15:51:11.6 CH5: Correction Factor = 1.00265
2024/10/06 15:51:11.6 Spectrometer EOS_B0012: AVRG=20.
2024/10/06 15:51:11.6 CH6: Correction Factor = 1.00566
2024/10/06 15:51:11.6 Spectrometer EOS_B0017: AVRG=20.
2024/10/06 15:51:11.6 CH7: Correction Factor = 1.00156
2024/10/06 15:51:11.6 Spectrometer EOS_B0013: AVRG=20.
2024/10/06 15:51:11.6 CH8: Correction Factor = 1.00512
2024/10/06 15:51:11.6 Spectrometer EOS_B0019: AVRG=20.
2024/10/06 15:51:11.8 CH1: Correction Factor = 0.999627
2024/10/06 15:51:11.8 Spectrometer EOS_B0010: AVRG=20.
2024/10/06 15:51:11.8 CH2: Correction Factor = 0.999997
2024/10/06 15:51:11.8 Spectrometer EOS_B0014: AVRG=20.
2024/10/06 15:51:11.8 CH3: Correction Factor = 0.99791
2024/10/06 15:51:11.8 Spectrometer EOS_B0011: AVRG=20.
2024/10/06 15:51:11.8 CH4: Correction Factor = 1.00146
2024/10/06 15:51:11.8 Spectrometer EOS_B0018: AVRG=20.
2024/10/06 15:51:11.8 CH5: Correction Factor = 1.00254
2024/10/06 15:51:11.8 Spectrometer EOS_B0012: AVRG=20.
2024/10/06 15:51:11.8 CH6: Correction Factor = 0.999102
2024/10/06 15:51:11.8 Spectrometer EOS_B0017: AVRG=20.
2024/10/06 15:51:11.8 CH7: Correction Factor = 1.00166
2024/10/06 15:51:11.8 Spectrometer EOS_B0013: AVRG=20.
2024/10/06 15:51:11.8 CH8: Correction Factor = 1.00189
2024/10/06 15:51:11.8 Spectrometer EOS_B0019: AVRG=20.
2024/10/06 15:51:12.0 CH1: Correction Factor = 0.999618
2024/10/06 15:51:12.0 Spectrometer EOS_B0010: AVRG=20.
2024/10/06 15:51:12.0 CH2: Correction Factor = 0.999937
2024/10/06 15:51:12.0 Spectrometer EOS_B0014: AVRG=20.
2024/10/06 15:51:12.0 CH3: Correction Factor = 1.00218
2024/10/06 15:51:12.0 Spectrometer EOS_B0011: AVRG=20.
2024/10/06 15:51:12.0 CH4: Correction Factor = 1.00153
2024/10/06 15:51:12.0 Spectrometer EOS_B0018: AVRG=20.
2024/10/06 15:51:12.0 CH5: Correction Factor = 0.999048
2024/10/06 15:51:12.0 Spectrometer EOS_B0012: AVRG=20.
2024/10/06 15:51:12.0 CH6: Correction Factor = 0.999134
2024/10/06 15:51:12.0 Spectrometer EOS_B0017: AVRG=20.
2024/10/06 15:51:12.0 CH7: Correction Factor = 1.0018
2024/10/06 15:51:12.0 Spectrometer EOS_B0013: AVRG=20.
2024/10/06 15:51:12.0 CH8: Correction Factor = 0.998517
2024/10/06 15:51:12.0 Spectrometer EOS_B0019: AVRG=20.
2024/10/06 15:51:12.0 Sensor 1: Integration Time = 2.06 ms
2024/10/06 15:51:12.0 Sensor 2: Integration Time = 2.03 ms
2024/10/06 15:51:12.0 Sensor 3: Integration Time = 1.89 ms
2024/10/06 15:51:12.0 Sensor 4: Integration Time = 1.93 ms
2024/10/06 15:51:12.0 Sensor 5: Integration Time = 2.39 ms
2024/10/06 15:51:12.0 Sensor 6: Integration Time = 2.48 ms
2024/10/06 15:51:12.0 Sensor 7: Integration Time = 1.90 ms
2024/10/06 15:51:12.0 Sensor 8: Integration Time = 2.53 ms
2024/10/06 15:51:12.0 WaitControllerIdle(30000)
2024/10/06 15:51:12.1 GMC_HomeZ
2024/10/06 15:51:12.1 HomeDevice[0005]
2024/10/06 15:51:18.9 GMC_SetPosZ
2024/10/06 15:51:19.2 GMC_ServoHere
2024/10/06 15:51:19.5 Old State:9-ENGN_StateRunning_CheckingSensors New State:ENGN_StateRunning_PickingSensorsComplete
2024/10/06 15:51:19.5 StartShaker(1000)
2024/10/06 15:51:19.5 Integration Time: 2.06,2.03,1.89,1.93,2.39,2.48,1.90,2.53,
2024/10/06 15:51:19.6 Old State:10-ENGN_StateRunning_PickingSensorsComplete New State:ENGN_StateRunning_WaitGoingToSample
2024/10/06 15:51:19.6 Sample96_Q(0, 0, 11)
2024/10/06 15:51:19.7 
2024/10/06 15:51:19.7 START SCAN: 
2024/10/06 15:51:19.7    CycleTime (ms)    = 200
2024/10/06 15:51:19.7    CycleCount        = 600
2024/10/06 15:51:19.7    ScansToAverage    = 20
2024/10/06 15:51:19.7    FinishTime (s)    = 120
2024/10/06 15:51:19.7    Temperature       = 30.0
2024/10/06 15:51:19.7    Lamp Power        = 33
2024/10/06 15:51:19.7    Spec PCB temps    = 42.6, 42.2, 42.4, 42.3, 42.1, 42.3, 41.3, 41.6
2024/10/06 15:51:19.7 
2024/10/06 15:51:19.7 GMC_SetPosZ
2024/10/06 15:51:19.8 Old State:12-ENGN_StateRunning_WaitGoingToSample New State:ENGN_StateRunning_GoingToSample
2024/10/06 15:51:19.8 Plate 1 temperature = 30 C
2024/10/06 15:51:19.8 Pickups: 153, Warn: 90, Error: 100
2024/10/06 15:51:19.9 GMC_ServoHere
2024/10/06 15:51:20.0 GMC_SetPosXY
2024/10/06 15:51:22.2 GMC_SetPosZ
2024/10/06 15:51:28.4 Old State:13-cycle=1, Elapsed Time:    0.0,  Ideal Time:    0.0,  Delay time =   0.00  New State:ENGN_StateRunning_GoingToSampleComplete
2024/10/06 15:51:28.5 Old State:14-ENGN_StateRunning_GoingToSampleComplete New State:ENGN_StateRunning_WaitSampling
2024/10/06 15:51:28.5 Step started at: 15:51:19
2024/10/06 15:51:28.5 XYZ movement time  = 8674 ms + Scan start delay = 8577 ms
2024/10/06 15:51:28.6 Old State:15-ENGN_StateRunning_WaitSampling New State:ENGN_StateRunning_Sampling
2024/10/06 15:51:29.6 Shaker current speed = 992 rpm, set speed = 1000
2024/10/06 15:52:02.7 Temp: 2024/10/06 15:52:02, 30.0000, 31.0000
2024/10/06 15:53:02.9 Temp: 2024/10/06 15:53:02, 30.0000, 30.9000
2024/10/06 15:53:19.0 
2024/10/06 15:53:19.0 STOP SCAN: 
2024/10/06 15:53:19.0    CycleTime (ms)    = 200
2024/10/06 15:53:19.0    CurrentCycle      = 554
2024/10/06 15:53:19.0    RunTime (ms)      = 110757
2024/10/06 15:53:19.0    AverageCycle (ms) = 199.9
2024/10/06 15:53:19.0    Temperature       = 30.0
2024/10/06 15:53:19.0    DATA OVERRUN %    = 0.00
2024/10/06 15:53:19.0    Spec PCB temps    = 42.6, 42.2, 42.4, 42.3, 42.1, 42.3, 41.3, 41.6
2024/10/06 15:53:19.0 
2024/10/06 15:53:19.0 Old State:16-cycle=554, Elapsed Time:  110.8,  Ideal Time:  110.6,  Delay time =   0.04  New State:ENGN_StateRunning_SamplingSkipped
2024/10/06 15:53:19.2 Old State:17-ENGN_StateRunning_SamplingSkipped New State:ENGN_StateRunning_WaitNewStep
2024/10/06 15:53:19.5 Old State:5-ENGN_StateRunning_WaitNewStep New State:ENGN_StateRunning_StartNewStep
2024/10/06 15:53:19.5 Spectrometer EOS_B0010: AVRG=20.
2024/10/06 15:53:19.5 Spectrometer EOS_B0014: AVRG=20.
2024/10/06 15:53:19.5 Spectrometer EOS_B0011: AVRG=20.
2024/10/06 15:53:19.5 Spectrometer EOS_B0018: AVRG=20.
2024/10/06 15:53:19.5 Spectrometer EOS_B0012: AVRG=20.
2024/10/06 15:53:19.5 Spectrometer EOS_B0017: AVRG=20.
2024/10/06 15:53:19.5 Spectrometer EOS_B0013: AVRG=20.
2024/10/06 15:53:19.5 Spectrometer EOS_B0019: AVRG=20.
2024/10/06 15:53:19.5 StartShaker(1000)
2024/10/06 15:53:19.6 Old State:6-ENGN_StateRunning_StartNewStep New State:ENGN_StateRunning_WaitGoingToSample
2024/10/06 15:53:19.6 Sample96_Q(0, 0, 4)
2024/10/06 15:53:19.7 
2024/10/06 15:53:19.7 START SCAN: 
2024/10/06 15:53:19.7    CycleTime (ms)    = 200
2024/10/06 15:53:19.7    CycleCount        = 6000
2024/10/06 15:53:19.7    ScansToAverage    = 20
2024/10/06 15:53:19.7    FinishTime (s)    = 1200
2024/10/06 15:53:19.7    Temperature       = 30.0
2024/10/06 15:53:19.7    Lamp Power        = 33
2024/10/06 15:53:19.7    Spec PCB temps    = 42.6, 42.2, 42.4, 42.3, 42.1, 42.3, 41.3, 41.6
2024/10/06 15:53:19.7 
2024/10/06 15:53:19.7 Temp: 2024/10/06 15:53:19, 30.0000, 31.0000
2024/10/06 15:53:19.8 Old State:12-ENGN_StateRunning_WaitGoingToSample New State:ENGN_StateRunning_GoingToSample
2024/10/06 15:53:19.8 GMC_SetPosZ
2024/10/06 15:53:25.9 GMC_ServoHere
2024/10/06 15:53:26.0 GMC_SetPosXY
2024/10/06 15:53:27.3 GMC_SetPosZ
2024/10/06 15:53:31.4 Shaker current speed = 991 rpm, set speed = 1000
2024/10/06 15:53:31.5 Old State:13-cycle=1, Elapsed Time:    0.0,  Ideal Time:    0.0,  Delay time =   0.00  New State:ENGN_StateRunning_GoingToSampleComplete
2024/10/06 15:53:31.6 Old State:14-ENGN_StateRunning_GoingToSampleComplete New State:ENGN_StateRunning_WaitSampling
2024/10/06 15:53:31.6 Step started at: 15:53:19
2024/10/06 15:53:31.6 XYZ movement time  = 11768 ms + Scan start delay = 11706 ms
2024/10/06 15:53:31.7 Old State:15-ENGN_StateRunning_WaitSampling New State:ENGN_StateRunning_Sampling
2024/10/06 15:54:19.9 Temp: 2024/10/06 15:54:19, 30.0000, 30.9000
2024/10/06 15:55:20.1 Temp: 2024/10/06 15:55:20, 30.0000, 30.9000
2024/10/06 15:55:40.9 Step 13 extended by 300 seconds
2024/10/06 15:56:20.2 Temp: 2024/10/06 15:56:20, 30.0000, 30.8000
2024/10/06 15:57:20.4 Temp: 2024/10/06 15:57:20, 30.0000, 30.9000
2024/10/06 15:58:20.5 Temp: 2024/10/06 15:58:20, 30.0000, 30.9000
2024/10/06 15:59:20.7 Temp: 2024/10/06 15:59:20, 30.0000, 30.9000
2024/10/06 16:00:20.8 Temp: 2024/10/06 16:00:20, 30.0000, 30.9000
2024/10/06 16:01:21.0 Temp: 2024/10/06 16:01:21, 30.0000, 30.9000
2024/10/06 16:01:32.7 
2024/10/06 16:01:32.7 STOP SCAN: 
2024/10/06 16:01:32.7    CycleTime (ms)    = 200
2024/10/06 16:01:32.7    CurrentCycle      = 2407
2024/10/06 16:01:32.7    RunTime (ms)      = 481359
2024/10/06 16:01:32.7    AverageCycle (ms) = 200.0
2024/10/06 16:01:32.7    Temperature       = 30.0
2024/10/06 16:01:32.7    DATA OVERRUN %    = 0.00
2024/10/06 16:01:32.7    Spec PCB temps    = 42.6, 42.2, 42.4, 42.3, 42.1, 42.3, 41.3, 41.7
2024/10/06 16:01:32.7 
2024/10/06 16:01:32.8 Old State:16-cycle=2407, Elapsed Time:  481.4,  Ideal Time:  481.2,  Delay time =   0.04  New State:ENGN_StateRunning_SamplingSkipped
2024/10/06 16:01:32.9 Old State:17-ENGN_StateRunning_SamplingSkipped New State:ENGN_StateRunning_WaitNewStep
2024/10/06 16:01:33.1 Old State:5-ENGN_StateRunning_WaitNewStep New State:ENGN_StateRunning_StartNewStep
2024/10/06 16:01:33.1 Spectrometer EOS_B0010: AVRG=20.
2024/10/06 16:01:33.1 Spectrometer EOS_B0014: AVRG=20.
2024/10/06 16:01:33.1 Spectrometer EOS_B0011: AVRG=20.
2024/10/06 16:01:33.1 Spectrometer EOS_B0018: AVRG=20.
2024/10/06 16:01:33.1 Spectrometer EOS_B0012: AVRG=20.
2024/10/06 16:01:33.1 Spectrometer EOS_B0017: AVRG=20.
2024/10/06 16:01:33.1 Spectrometer EOS_B0013: AVRG=20.
2024/10/06 16:01:33.1 Spectrometer EOS_B0019: AVRG=20.
2024/10/06 16:01:33.1 StartShaker(1000)
2024/10/06 16:01:33.3 Old State:6-ENGN_StateRunning_StartNewStep New State:ENGN_StateRunning_WaitGoingToSample
2024/10/06 16:01:33.3 Sample96_Q(0, 0, 5)
2024/10/06 16:01:33.3 
2024/10/06 16:01:33.3 START SCAN: 
2024/10/06 16:01:33.3    CycleTime (ms)    = 200
2024/10/06 16:01:33.3    CycleCount        = 600
2024/10/06 16:01:33.3    ScansToAverage    = 20
2024/10/06 16:01:33.3    FinishTime (s)    = 120
2024/10/06 16:01:33.3    Temperature       = 30.0
2024/10/06 16:01:33.3    Lamp Power        = 33
2024/10/06 16:01:33.3    Spec PCB temps    = 42.6, 42.2, 42.4, 42.3, 42.1, 42.3, 41.3, 41.7
2024/10/06 16:01:33.3 
2024/10/06 16:01:33.3 GMC_SetPosZ
2024/10/06 16:01:33.4 Temp: 2024/10/06 16:01:33, 30.0000, 30.9000
2024/10/06 16:01:33.4 Old State:12-ENGN_StateRunning_WaitGoingToSample New State:ENGN_StateRunning_GoingToSample
2024/10/06 16:01:37.4 GMC_ServoHere
2024/10/06 16:01:37.6 GMC_SetPosXY
2024/10/06 16:01:37.9 GMC_SetPosZ
2024/10/06 16:01:42.4 Old State:13-ENGN_StateRunning_GoingToSample New State:ENGN_StateRunning_GoingToSampleComplete
2024/10/06 16:01:42.5 Old State:14-cycle=1, Elapsed Time:    0.0,  Ideal Time:    0.0,  Delay time =   0.00  New State:ENGN_StateRunning_WaitSampling
2024/10/06 16:01:42.5 Step started at: 16:01:33
2024/10/06 16:01:42.5 XYZ movement time  = 9079 ms + Scan start delay = 9023 ms
2024/10/06 16:01:42.7 Old State:15-ENGN_StateRunning_WaitSampling New State:ENGN_StateRunning_Sampling
2024/10/06 16:01:43.2 Shaker current speed = 989 rpm, set speed = 1000
2024/10/06 16:02:33.5 Temp: 2024/10/06 16:02:33, 30.0000, 30.9000
2024/10/06 16:03:33.7 Temp: 2024/10/06 16:03:33, 30.0000, 30.8000
2024/10/06 16:03:42.3 
2024/10/06 16:03:42.3 STOP SCAN: 
2024/10/06 16:03:42.3    CycleTime (ms)    = 200
2024/10/06 16:03:42.3    CurrentCycle      = 600
2024/10/06 16:03:42.3    RunTime (ms)      = 119958
2024/10/06 16:03:42.3    AverageCycle (ms) = 199.9
2024/10/06 16:03:42.3    Temperature       = 30.0
2024/10/06 16:03:42.3    DATA OVERRUN %    = 0.00
2024/10/06 16:03:42.3    Spec PCB temps    = 42.6, 42.2, 42.4, 42.3, 42.1, 42.3, 41.3, 41.7
2024/10/06 16:03:42.3 
2024/10/06 16:03:42.3 Old State:16-cycle=600, Elapsed Time:  120.0,  Ideal Time:  119.8,  Delay time =   0.04  New State:ENGN_StateRunning_SamplingComplete
2024/10/06 16:03:42.5 Old State:18-ENGN_StateRunning_SamplingComplete New State:ENGN_StateRunning_WaitNewStep
2024/10/06 16:03:42.7 Old State:5-ENGN_StateRunning_WaitNewStep New State:ENGN_StateRunning_StartNewStep
2024/10/06 16:03:42.7 Spectrometer EOS_B0010: AVRG=20.
2024/10/06 16:03:42.7 Spectrometer EOS_B0014: AVRG=20.
2024/10/06 16:03:42.7 Spectrometer EOS_B0011: AVRG=20.
2024/10/06 16:03:42.7 Spectrometer EOS_B0018: AVRG=20.
2024/10/06 16:03:42.7 Spectrometer EOS_B0012: AVRG=20.
2024/10/06 16:03:42.7 Spectrometer EOS_B0017: AVRG=20.
2024/10/06 16:03:42.7 Spectrometer EOS_B0013: AVRG=20.
2024/10/06 16:03:42.7 Spectrometer EOS_B0019: AVRG=20.
2024/10/06 16:03:42.7 StartShaker(1000)
2024/10/06 16:03:42.8 Old State:6-ENGN_StateRunning_StartNewStep New State:ENGN_StateRunning_WaitGoingToSample
2024/10/06 16:03:42.8 Sample96_Q(0, 0, 7)
2024/10/06 16:03:42.9 
2024/10/06 16:03:42.9 START SCAN: 
2024/10/06 16:03:42.9    CycleTime (ms)    = 200
2024/10/06 16:03:42.9    CycleCount        = 5500
2024/10/06 16:03:42.9    ScansToAverage    = 20
2024/10/06 16:03:42.9    FinishTime (s)    = 1100
2024/10/06 16:03:42.9    Temperature       = 30.0
2024/10/06 16:03:42.9    Lamp Power        = 33
2024/10/06 16:03:42.9    Spec PCB temps    = 42.6, 42.2, 42.4, 42.3, 42.1, 42.3, 41.3, 41.7
2024/10/06 16:03:42.9 
2024/10/06 16:03:42.9 GMC_SetPosZ
2024/10/06 16:03:42.9 Old State:12-ENGN_StateRunning_WaitGoingToSample New State:ENGN_StateRunning_GoingToSample
2024/10/06 16:03:43.0 Temp: 2024/10/06 16:03:43, 30.0000, 30.9000
2024/10/06 16:03:47.3 GMC_ServoHere
2024/10/06 16:03:47.4 GMC_SetPosXY
2024/10/06 16:03:47.9 GMC_SetPosZ
2024/10/06 16:03:52.9 Shaker current speed = 987 rpm, set speed = 1000
2024/10/06 16:03:53.0 Old State:13-ENGN_StateRunning_GoingToSample New State:ENGN_StateRunning_GoingToSampleComplete
2024/10/06 16:03:53.1 Old State:14-cycle=1, Elapsed Time:    0.0,  Ideal Time:    0.0,  Delay time =   0.00  New State:ENGN_StateRunning_WaitSampling
2024/10/06 16:03:53.1 Step started at: 16:03:42
2024/10/06 16:03:53.1 XYZ movement time  = 10083 ms + Scan start delay = 10078 ms
2024/10/06 16:03:53.2 Old State:15-ENGN_StateRunning_WaitSampling New State:ENGN_StateRunning_Sampling
2024/10/06 16:04:18.9 Step 15 extended by 300 seconds
2024/10/06 16:04:21.9 Step 15 extended by 300 seconds
2024/10/06 16:04:43.1 Temp: 2024/10/06 16:04:43, 30.0000, 30.8000
2024/10/06 16:05:43.3 Temp: 2024/10/06 16:05:43, 30.0000, 30.8000
2024/10/06 16:06:43.4 Temp: 2024/10/06 16:06:43, 30.0000, 30.8000
2024/10/06 16:07:43.6 Temp: 2024/10/06 16:07:43, 30.0000, 30.8000
2024/10/06 16:08:43.7 Temp: 2024/10/06 16:08:43, 30.0000, 30.8000
2024/10/06 16:09:43.9 Temp: 2024/10/06 16:09:43, 30.0000, 30.8000
2024/10/06 16:10:44.1 Temp: 2024/10/06 16:10:44, 30.0000, 30.8000
2024/10/06 16:11:44.2 Temp: 2024/10/06 16:11:44, 30.0000, 30.8000
2024/10/06 16:12:44.4 Temp: 2024/10/06 16:12:44, 30.0000, 30.8000
2024/10/06 16:13:44.5 Temp: 2024/10/06 16:13:44, 30.0000, 30.8000
2024/10/06 16:14:44.7 Temp: 2024/10/06 16:14:44, 30.0000, 30.9000
2024/10/06 16:15:44.8 Temp: 2024/10/06 16:15:44, 30.0000, 30.8000
2024/10/06 16:16:45.0 Temp: 2024/10/06 16:16:45, 30.0000, 30.9000
2024/10/06 16:17:45.1 Temp: 2024/10/06 16:17:45, 30.0000, 30.8000
2024/10/06 16:18:45.4 Temp: 2024/10/06 16:18:45, 30.0000, 30.9000
2024/10/06 16:19:45.5 Temp: 2024/10/06 16:19:45, 30.0000, 30.8000
2024/10/06 16:20:45.6 Temp: 2024/10/06 16:20:45, 30.0000, 30.8000
2024/10/06 16:21:45.8 Temp: 2024/10/06 16:21:45, 30.0000, 30.8000
2024/10/06 16:22:26.3 
2024/10/06 16:22:26.3 STOP SCAN: 
2024/10/06 16:22:26.3    CycleTime (ms)    = 200
2024/10/06 16:22:26.3    CurrentCycle      = 5567
2024/10/06 16:22:26.3    RunTime (ms)      = 1113401
2024/10/06 16:22:26.3    AverageCycle (ms) = 200.0
2024/10/06 16:22:26.3    Temperature       = 30.0
2024/10/06 16:22:26.3    DATA OVERRUN %    = 0.00
2024/10/06 16:22:26.3    Spec PCB temps    = 42.6, 42.2, 42.4, 42.2, 42.1, 42.3, 41.3, 41.6
2024/10/06 16:22:26.3 
2024/10/06 16:22:26.4 Old State:16-cycle=5567, Elapsed Time: 1113.4,  Ideal Time: 1113.4,  Delay time =   0.04  New State:ENGN_StateRunning_SamplingSkipped
2024/10/06 16:22:26.5 Old State:17-ENGN_StateRunning_SamplingSkipped New State:ENGN_StateRunning_WaitNewStep
2024/10/06 16:22:26.7 Old State:5-ENGN_StateRunning_WaitNewStep New State:ENGN_StateRunning_StartNewStep
2024/10/06 16:22:26.8 Spectrometer EOS_B0010: AVRG=20.
2024/10/06 16:22:26.8 Spectrometer EOS_B0014: AVRG=20.
2024/10/06 16:22:26.8 Spectrometer EOS_B0011: AVRG=20.
2024/10/06 16:22:26.8 Spectrometer EOS_B0018: AVRG=20.
2024/10/06 16:22:26.8 Spectrometer EOS_B0012: AVRG=20.
2024/10/06 16:22:26.8 Spectrometer EOS_B0017: AVRG=20.
2024/10/06 16:22:26.8 Spectrometer EOS_B0013: AVRG=20.
2024/10/06 16:22:26.8 Spectrometer EOS_B0019: AVRG=20.
2024/10/06 16:22:26.8 StartShaker(1000)
2024/10/06 16:22:26.9 Old State:6-ENGN_StateRunning_StartNewStep New State:ENGN_StateRunning_WaitGoingToSample
2024/10/06 16:22:26.9 Sample96_Q(0, 0, 5)
2024/10/06 16:22:26.9 
2024/10/06 16:22:26.9 START SCAN: 
2024/10/06 16:22:26.9    CycleTime (ms)    = 200
2024/10/06 16:22:26.9    CycleCount        = 3000
2024/10/06 16:22:26.9    ScansToAverage    = 20
2024/10/06 16:22:26.9    FinishTime (s)    = 600
2024/10/06 16:22:26.9    Temperature       = 30.0
2024/10/06 16:22:26.9    Lamp Power        = 33
2024/10/06 16:22:26.9    Spec PCB temps    = 42.6, 42.2, 42.4, 42.2, 42.1, 42.3, 41.3, 41.6
2024/10/06 16:22:26.9 
2024/10/06 16:22:27.0 GMC_SetPosZ
2024/10/06 16:22:27.0 Old State:12-ENGN_StateRunning_WaitGoingToSample New State:ENGN_StateRunning_GoingToSample
2024/10/06 16:22:27.0 Temp: 2024/10/06 16:22:27, 30.0000, 30.8000
2024/10/06 16:22:31.8 GMC_ServoHere
2024/10/06 16:22:32.0 GMC_SetPosXY
2024/10/06 16:22:32.5 GMC_SetPosZ
2024/10/06 16:22:36.9 Shaker current speed = 990 rpm, set speed = 1000
2024/10/06 16:22:37.0 Old State:13-ENGN_StateRunning_GoingToSample New State:ENGN_StateRunning_GoingToSampleComplete
2024/10/06 16:22:37.1 Old State:14-cycle=1, Elapsed Time:    0.0,  Ideal Time:    0.0,  Delay time =   0.00  New State:ENGN_StateRunning_WaitSampling
2024/10/06 16:22:37.1 Step started at: 16:22:26
2024/10/06 16:22:37.1 XYZ movement time  = 9969 ms + Scan start delay = 9942 ms
2024/10/06 16:22:37.2 Old State:15-ENGN_StateRunning_WaitSampling New State:ENGN_StateRunning_Sampling
2024/10/06 16:23:27.2 Temp: 2024/10/06 16:23:27, 30.0000, 30.9000
2024/10/06 16:24:27.3 Temp: 2024/10/06 16:24:27, 30.0000, 30.9000
2024/10/06 16:25:27.5 Temp: 2024/10/06 16:25:27, 30.0000, 30.9000
2024/10/06 16:26:27.7 Temp: 2024/10/06 16:26:27, 30.0000, 30.9000
2024/10/06 16:27:27.8 Temp: 2024/10/06 16:27:27, 30.0000, 30.9000
2024/10/06 16:28:28.0 Temp: 2024/10/06 16:28:28, 30.0000, 30.9000
2024/10/06 16:29:28.1 Temp: 2024/10/06 16:29:28, 30.0000, 30.9000
2024/10/06 16:30:28.4 Temp: 2024/10/06 16:30:28, 30.0000, 30.9000
2024/10/06 16:31:28.4 Temp: 2024/10/06 16:31:28, 30.0000, 30.9000
2024/10/06 16:32:28.6 Temp: 2024/10/06 16:32:28, 30.0000, 30.8000
2024/10/06 16:32:36.8 
2024/10/06 16:32:36.8 STOP SCAN: 
2024/10/06 16:32:36.8    CycleTime (ms)    = 200
2024/10/06 16:32:36.8    CurrentCycle      = 3000
2024/10/06 16:32:36.8    RunTime (ms)      = 599960
2024/10/06 16:32:36.8    AverageCycle (ms) = 200.0
2024/10/06 16:32:36.8    Temperature       = 30.0
2024/10/06 16:32:36.8    DATA OVERRUN %    = 0.00
2024/10/06 16:32:36.8    Spec PCB temps    = 42.6, 42.2, 42.4, 42.3, 42.1, 42.3, 41.3, 41.7
2024/10/06 16:32:36.8 
2024/10/06 16:32:36.9 Old State:16-cycle=3000, Elapsed Time:  600.0,  Ideal Time:  599.8,  Delay time =   0.04  New State:ENGN_StateRunning_SamplingComplete
2024/10/06 16:32:37.0 Old State:18-ENGN_StateRunning_SamplingComplete New State:ENGN_StateRunning_WaitNewStep
2024/10/06 16:32:37.2 Old State:5-ENGN_StateRunning_WaitNewStep New State:ENGN_StateRunning_StartNewStep
2024/10/06 16:32:37.3 Spectrometer EOS_B0010: AVRG=20.
2024/10/06 16:32:37.3 Spectrometer EOS_B0014: AVRG=20.
2024/10/06 16:32:37.3 Spectrometer EOS_B0011: AVRG=20.
2024/10/06 16:32:37.3 Spectrometer EOS_B0018: AVRG=20.
2024/10/06 16:32:37.3 Spectrometer EOS_B0012: AVRG=20.
2024/10/06 16:32:37.3 Spectrometer EOS_B0017: AVRG=20.
2024/10/06 16:32:37.3 Spectrometer EOS_B0013: AVRG=20.
2024/10/06 16:32:37.3 Spectrometer EOS_B0019: AVRG=20.
2024/10/06 16:32:37.3 StartShaker(1000)
2024/10/06 16:32:37.4 Old State:6-ENGN_StateRunning_StartNewStep New State:ENGN_StateRunning_WaitGoingToSample
2024/10/06 16:32:37.4 Sample96_Q(0, 0, 1)
2024/10/06 16:32:37.4 
2024/10/06 16:32:37.4 START SCAN: 
2024/10/06 16:32:37.4    CycleTime (ms)    = 200
2024/10/06 16:32:37.4    CycleCount        = 25
2024/10/06 16:32:37.4    ScansToAverage    = 20
2024/10/06 16:32:37.4    FinishTime (s)    = 5
2024/10/06 16:32:37.4    Temperature       = 30.0
2024/10/06 16:32:37.4    Lamp Power        = 33
2024/10/06 16:32:37.4    Spec PCB temps    = 42.6, 42.2, 42.4, 42.3, 42.1, 42.3, 41.3, 41.7
2024/10/06 16:32:37.4 
2024/10/06 16:32:37.5 GMC_SetPosZ
2024/10/06 16:32:37.5 Old State:12-ENGN_StateRunning_WaitGoingToSample New State:ENGN_StateRunning_GoingToSample
2024/10/06 16:32:37.5 Temp: 2024/10/06 16:32:37, 30.0000, 30.8000
2024/10/06 16:32:41.9 GMC_ServoHere
2024/10/06 16:32:42.1 GMC_SetPosXY
2024/10/06 16:32:42.8 GMC_SetPosZ
2024/10/06 16:32:46.2 Old State:13-ENGN_StateRunning_GoingToSample New State:ENGN_StateRunning_GoingToSampleComplete
2024/10/06 16:32:46.3 Old State:14-cycle=1, Elapsed Time:    0.0,  Ideal Time:    0.0,  Delay time =   0.00  New State:ENGN_StateRunning_WaitSampling
2024/10/06 16:32:46.3 Step started at: 16:32:37
2024/10/06 16:32:46.3 XYZ movement time  = 8676 ms + Scan start delay = 8634 ms
2024/10/06 16:32:46.4 Old State:15-ENGN_StateRunning_WaitSampling New State:ENGN_StateRunning_Sampling
2024/10/06 16:32:47.3 Shaker current speed = 992 rpm, set speed = 1000
2024/10/06 16:32:51.0 
2024/10/06 16:32:51.0 STOP SCAN: 
2024/10/06 16:32:51.0    CycleTime (ms)    = 200
2024/10/06 16:32:51.0    CurrentCycle      = 25
2024/10/06 16:32:51.0    RunTime (ms)      = 4957
2024/10/06 16:32:51.0    AverageCycle (ms) = 198.3
2024/10/06 16:32:51.0    Temperature       = 30.0
2024/10/06 16:32:51.0    DATA OVERRUN %    = 0.00
2024/10/06 16:32:51.0    Spec PCB temps    = 42.6, 42.2, 42.4, 42.3, 42.1, 42.3, 41.3, 41.6
2024/10/06 16:32:51.0 
2024/10/06 16:32:51.0 Old State:16-cycle=25, Elapsed Time:    5.0,  Ideal Time:    4.8,  Delay time =   0.04  New State:ENGN_StateRunning_SamplingComplete
2024/10/06 16:32:51.1 Old State:18-ENGN_StateRunning_SamplingComplete New State:ENGN_StateRunning_WaitNewStep
2024/10/06 16:32:51.4 Old State:5-ENGN_StateRunning_WaitNewStep New State:ENGN_StateRunning_StartNewStep
2024/10/06 16:32:51.4 Spectrometer EOS_B0010: AVRG=20.
2024/10/06 16:32:51.4 Spectrometer EOS_B0014: AVRG=20.
2024/10/06 16:32:51.4 Spectrometer EOS_B0011: AVRG=20.
2024/10/06 16:32:51.4 Spectrometer EOS_B0018: AVRG=20.
2024/10/06 16:32:51.4 Spectrometer EOS_B0012: AVRG=20.
2024/10/06 16:32:51.4 Spectrometer EOS_B0017: AVRG=20.
2024/10/06 16:32:51.4 Spectrometer EOS_B0013: AVRG=20.
2024/10/06 16:32:51.4 Spectrometer EOS_B0019: AVRG=20.
2024/10/06 16:32:51.4 StartShaker(1000)
2024/10/06 16:32:51.5 Old State:6-ENGN_StateRunning_StartNewStep New State:ENGN_StateRunning_WaitGoingToSample
2024/10/06 16:32:51.5 Sample96_Q(0, 0, 0)
2024/10/06 16:32:51.5 
2024/10/06 16:32:51.5 START SCAN: 
2024/10/06 16:32:51.5    CycleTime (ms)    = 200
2024/10/06 16:32:51.5    CycleCount        = 25
2024/10/06 16:32:51.5    ScansToAverage    = 20
2024/10/06 16:32:51.5    FinishTime (s)    = 5
2024/10/06 16:32:51.5    Temperature       = 30.0
2024/10/06 16:32:51.5    Lamp Power        = 33
2024/10/06 16:32:51.5    Spec PCB temps    = 42.6, 42.2, 42.4, 42.3, 42.1, 42.3, 41.3, 41.6
2024/10/06 16:32:51.5 
2024/10/06 16:32:51.6 Old State:12-ENGN_StateRunning_WaitGoingToSample New State:ENGN_StateRunning_GoingToSample
2024/10/06 16:32:51.6 Temp: 2024/10/06 16:32:51, 30.0000, 30.9000
2024/10/06 16:32:51.6 GMC_SetPosZ
2024/10/06 16:32:54.8 GMC_ServoHere
2024/10/06 16:32:55.0 GMC_SetPosXY
2024/10/06 16:32:55.3 GMC_SetPosZ
2024/10/06 16:32:58.5 Old State:13-ENGN_StateRunning_GoingToSample New State:ENGN_StateRunning_GoingToSampleComplete
2024/10/06 16:32:58.6 Old State:14-cycle=1, Elapsed Time:    0.0,  Ideal Time:    0.0,  Delay time =   0.00  New State:ENGN_StateRunning_WaitSampling
2024/10/06 16:32:58.6 Step started at: 16:32:51
2024/10/06 16:32:58.6 XYZ movement time  = 6853 ms + Scan start delay = 6831 ms
2024/10/06 16:32:58.7 Old State:15-ENGN_StateRunning_WaitSampling New State:ENGN_StateRunning_Sampling
2024/10/06 16:33:01.5 Shaker current speed = 991 rpm, set speed = 1000
2024/10/06 16:33:03.3 
2024/10/06 16:33:03.3 STOP SCAN: 
2024/10/06 16:33:03.3    CycleTime (ms)    = 200
2024/10/06 16:33:03.3    CurrentCycle      = 25
2024/10/06 16:33:03.3    RunTime (ms)      = 4959
2024/10/06 16:33:03.3    AverageCycle (ms) = 198.4
2024/10/06 16:33:03.3    Temperature       = 30.0
2024/10/06 16:33:03.3    DATA OVERRUN %    = 0.00
2024/10/06 16:33:03.3    Spec PCB temps    = 42.6, 42.2, 42.4, 42.3, 42.1, 42.3, 41.3, 41.7
2024/10/06 16:33:03.3 
2024/10/06 16:33:03.4 Old State:16-cycle=25, Elapsed Time:    5.0,  Ideal Time:    4.8,  Delay time =   0.04  New State:ENGN_StateRunning_SamplingComplete
2024/10/06 16:33:03.5 Old State:18-ENGN_StateRunning_SamplingComplete New State:ENGN_StateRunning_WaitNewStep
2024/10/06 16:33:03.7 Old State:5-ENGN_StateRunning_WaitNewStep New State:ENGN_StateRunning_StartNewStep
2024/10/06 16:33:03.8 Spectrometer EOS_B0010: AVRG=20.
2024/10/06 16:33:03.8 Spectrometer EOS_B0014: AVRG=20.
2024/10/06 16:33:03.8 Spectrometer EOS_B0011: AVRG=20.
2024/10/06 16:33:03.8 Spectrometer EOS_B0018: AVRG=20.
2024/10/06 16:33:03.8 Spectrometer EOS_B0012: AVRG=20.
2024/10/06 16:33:03.8 Spectrometer EOS_B0017: AVRG=20.
2024/10/06 16:33:03.8 Spectrometer EOS_B0013: AVRG=20.
2024/10/06 16:33:03.8 Spectrometer EOS_B0019: AVRG=20.
2024/10/06 16:33:03.8 StartShaker(1000)
2024/10/06 16:33:03.9 Old State:6-ENGN_StateRunning_StartNewStep New State:ENGN_StateRunning_WaitGoingToSample
2024/10/06 16:33:03.9 Sample96_Q(0, 0, 1)
2024/10/06 16:33:03.9 
2024/10/06 16:33:03.9 START SCAN: 
2024/10/06 16:33:03.9    CycleTime (ms)    = 200
2024/10/06 16:33:03.9    CycleCount        = 25
2024/10/06 16:33:03.9    ScansToAverage    = 20
2024/10/06 16:33:03.9    FinishTime (s)    = 5
2024/10/06 16:33:03.9    Temperature       = 30.0
2024/10/06 16:33:03.9    Lamp Power        = 33
2024/10/06 16:33:03.9    Spec PCB temps    = 42.6, 42.2, 42.4, 42.3, 42.1, 42.3, 41.3, 41.7
2024/10/06 16:33:03.9 
2024/10/06 16:33:03.9 GMC_SetPosZ
2024/10/06 16:33:04.0 Old State:12-ENGN_StateRunning_WaitGoingToSample New State:ENGN_StateRunning_GoingToSample
2024/10/06 16:33:04.0 Temp: 2024/10/06 16:33:04, 30.0000, 30.9000
2024/10/06 16:33:06.8 GMC_ServoHere
2024/10/06 16:33:07.0 GMC_SetPosXY
2024/10/06 16:33:07.3 GMC_SetPosZ
2024/10/06 16:33:10.6 Old State:13-cycle=1, Elapsed Time:    0.0,  Ideal Time:    0.0,  Delay time =   0.00  New State:ENGN_StateRunning_GoingToSampleComplete
2024/10/06 16:33:10.7 Old State:14-ENGN_StateRunning_GoingToSampleComplete New State:ENGN_StateRunning_WaitSampling
2024/10/06 16:33:10.7 Step started at: 16:33:03
2024/10/06 16:33:10.7 XYZ movement time  = 6639 ms + Scan start delay = 6578 ms
2024/10/06 16:33:10.8 Old State:15-ENGN_StateRunning_WaitSampling New State:ENGN_StateRunning_Sampling
2024/10/06 16:33:13.8 Shaker current speed = 992 rpm, set speed = 1000
2024/10/06 16:33:15.4 
2024/10/06 16:33:15.4 STOP SCAN: 
2024/10/06 16:33:15.4    CycleTime (ms)    = 200
2024/10/06 16:33:15.4    CurrentCycle      = 25
2024/10/06 16:33:15.4    RunTime (ms)      = 4959
2024/10/06 16:33:15.4    AverageCycle (ms) = 198.4
2024/10/06 16:33:15.4    Temperature       = 30.0
2024/10/06 16:33:15.4    DATA OVERRUN %    = 0.00
2024/10/06 16:33:15.4    Spec PCB temps    = 42.6, 42.2, 42.4, 42.3, 42.1, 42.3, 41.3, 41.6
2024/10/06 16:33:15.4 
2024/10/06 16:33:15.5 Old State:16-cycle=25, Elapsed Time:    5.0,  Ideal Time:    4.8,  Delay time =   0.04  New State:ENGN_StateRunning_SamplingComplete
2024/10/06 16:33:15.6 Old State:18-ENGN_StateRunning_SamplingComplete New State:ENGN_StateRunning_WaitNewStep
2024/10/06 16:33:15.8 Old State:5-ENGN_StateRunning_WaitNewStep New State:ENGN_StateRunning_StartNewStep
2024/10/06 16:33:15.8 Spectrometer EOS_B0010: AVRG=20.
2024/10/06 16:33:15.8 Spectrometer EOS_B0014: AVRG=20.
2024/10/06 16:33:15.8 Spectrometer EOS_B0011: AVRG=20.
2024/10/06 16:33:15.8 Spectrometer EOS_B0018: AVRG=20.
2024/10/06 16:33:15.8 Spectrometer EOS_B0012: AVRG=20.
2024/10/06 16:33:15.8 Spectrometer EOS_B0017: AVRG=20.
2024/10/06 16:33:15.8 Spectrometer EOS_B0013: AVRG=20.
2024/10/06 16:33:15.8 Spectrometer EOS_B0019: AVRG=20.
2024/10/06 16:33:15.8 StartShaker(1000)
2024/10/06 16:33:15.9 Old State:6-ENGN_StateRunning_StartNewStep New State:ENGN_StateRunning_WaitGoingToSample
2024/10/06 16:33:15.9 Sample96_Q(0, 0, 0)
2024/10/06 16:33:15.9 
2024/10/06 16:33:15.9 START SCAN: 
2024/10/06 16:33:15.9    CycleTime (ms)    = 200
2024/10/06 16:33:15.9    CycleCount        = 25
2024/10/06 16:33:15.9    ScansToAverage    = 20
2024/10/06 16:33:15.9    FinishTime (s)    = 5
2024/10/06 16:33:15.9    Temperature       = 30.0
2024/10/06 16:33:15.9    Lamp Power        = 33
2024/10/06 16:33:15.9    Spec PCB temps    = 42.6, 42.2, 42.4, 42.3, 42.1, 42.3, 41.3, 41.6
2024/10/06 16:33:15.9 
2024/10/06 16:33:16.0 Temp: 2024/10/06 16:33:16, 30.0000, 30.9000
2024/10/06 16:33:16.0 Old State:12-ENGN_StateRunning_WaitGoingToSample New State:ENGN_StateRunning_GoingToSample
2024/10/06 16:33:16.1 GMC_SetPosZ
2024/10/06 16:33:19.3 GMC_ServoHere
2024/10/06 16:33:19.4 GMC_SetPosXY
2024/10/06 16:33:19.8 GMC_SetPosZ
2024/10/06 16:33:21.2 Invalid state for SkipStep
2024/10/06 16:33:22.9 Old State:13-ENGN_StateRunning_GoingToSample New State:ENGN_StateRunning_GoingToSampleComplete
2024/10/06 16:33:23.0 Old State:14-cycle=1, Elapsed Time:    0.0,  Ideal Time:    0.0,  Delay time =   0.00  New State:ENGN_StateRunning_WaitSampling
2024/10/06 16:33:23.0 Step started at: 16:33:15
2024/10/06 16:33:23.0 XYZ movement time  = 6864 ms + Scan start delay = 6853 ms
2024/10/06 16:33:23.1 Old State:15-ENGN_StateRunning_WaitSampling New State:ENGN_StateRunning_Sampling
2024/10/06 16:33:25.8 Shaker current speed = 991 rpm, set speed = 1000
2024/10/06 16:33:27.8 
2024/10/06 16:33:27.8 STOP SCAN: 
2024/10/06 16:33:27.8    CycleTime (ms)    = 200
2024/10/06 16:33:27.8    CurrentCycle      = 25
2024/10/06 16:33:27.8    RunTime (ms)      = 4958
2024/10/06 16:33:27.8    AverageCycle (ms) = 198.3
2024/10/06 16:33:27.8    Temperature       = 30.0
2024/10/06 16:33:27.8    DATA OVERRUN %    = 0.00
2024/10/06 16:33:27.8    Spec PCB temps    = 42.6, 42.2, 42.4, 42.2, 42.1, 42.3, 41.3, 41.6
2024/10/06 16:33:27.8 
2024/10/06 16:33:27.8 Old State:16-cycle=25, Elapsed Time:    5.0,  Ideal Time:    4.8,  Delay time =   0.04  New State:ENGN_StateRunning_SamplingComplete
2024/10/06 16:33:28.0 Old State:18-ENGN_StateRunning_SamplingComplete New State:ENGN_StateRunning_WaitNewStep
2024/10/06 16:33:28.1 Old State:5-ENGN_StateRunning_WaitNewStep New State:ENGN_StateRunning_StartNewStep
2024/10/06 16:33:28.1 Spectrometer EOS_B0010: AVRG=20.
2024/10/06 16:33:28.1 Spectrometer EOS_B0014: AVRG=20.
2024/10/06 16:33:28.1 Spectrometer EOS_B0011: AVRG=20.
2024/10/06 16:33:28.1 Spectrometer EOS_B0018: AVRG=20.
2024/10/06 16:33:28.1 Spectrometer EOS_B0012: AVRG=20.
2024/10/06 16:33:28.1 Spectrometer EOS_B0017: AVRG=20.
2024/10/06 16:33:28.1 Spectrometer EOS_B0013: AVRG=20.
2024/10/06 16:33:28.1 Spectrometer EOS_B0019: AVRG=20.
2024/10/06 16:33:28.1 StartShaker(1000)
2024/10/06 16:33:28.2 Old State:6-ENGN_StateRunning_StartNewStep New State:ENGN_StateRunning_WaitGoingToSample
2024/10/06 16:33:28.2 Sample96_Q(0, 0, 1)
2024/10/06 16:33:28.2 
2024/10/06 16:33:28.2 START SCAN: 
2024/10/06 16:33:28.2    CycleTime (ms)    = 200
2024/10/06 16:33:28.2    CycleCount        = 25
2024/10/06 16:33:28.2    ScansToAverage    = 20
2024/10/06 16:33:28.2    FinishTime (s)    = 5
2024/10/06 16:33:28.2    Temperature       = 30.0
2024/10/06 16:33:28.2    Lamp Power        = 33
2024/10/06 16:33:28.2    Spec PCB temps    = 42.6, 42.2, 42.4, 42.2, 42.1, 42.3, 41.3, 41.7
2024/10/06 16:33:28.2 
2024/10/06 16:33:28.3 Old State:12-ENGN_StateRunning_WaitGoingToSample New State:ENGN_StateRunning_GoingToSample
2024/10/06 16:33:28.4 GMC_SetPosZ
2024/10/06 16:33:28.4 Temp: 2024/10/06 16:33:28, 30.0000, 30.9000
2024/10/06 16:33:31.3 GMC_ServoHere
2024/10/06 16:33:31.4 GMC_SetPosXY
2024/10/06 16:33:31.8 GMC_SetPosZ
2024/10/06 16:33:35.1 Old State:13-ENGN_StateRunning_GoingToSample New State:ENGN_StateRunning_GoingToSampleComplete
2024/10/06 16:33:35.2 Old State:14-cycle=1, Elapsed Time:    0.0,  Ideal Time:    0.0,  Delay time =   0.00  New State:ENGN_StateRunning_WaitSampling
2024/10/06 16:33:35.2 Step started at: 16:33:28
2024/10/06 16:33:35.2 XYZ movement time  = 6795 ms + Scan start delay = 6781 ms
2024/10/06 16:33:35.3 Old State:15-ENGN_StateRunning_WaitSampling New State:ENGN_StateRunning_Sampling
2024/10/06 16:33:38.1 Shaker current speed = 987 rpm, set speed = 1000
2024/10/06 16:33:40.0 
2024/10/06 16:33:40.0 STOP SCAN: 
2024/10/06 16:33:40.0    CycleTime (ms)    = 200
2024/10/06 16:33:40.0    CurrentCycle      = 25
2024/10/06 16:33:40.0    RunTime (ms)      = 4955
2024/10/06 16:33:40.0    AverageCycle (ms) = 198.2
2024/10/06 16:33:40.0    Temperature       = 30.0
2024/10/06 16:33:40.0    DATA OVERRUN %    = 0.00
2024/10/06 16:33:40.0    Spec PCB temps    = 42.6, 42.2, 42.4, 42.3, 42.1, 42.3, 41.3, 41.6
2024/10/06 16:33:40.0 
2024/10/06 16:33:40.1 Old State:16-cycle=25, Elapsed Time:    5.0,  Ideal Time:    4.8,  Delay time =   0.04  New State:ENGN_StateRunning_SamplingComplete
2024/10/06 16:33:40.2 Old State:18-ENGN_StateRunning_SamplingComplete New State:ENGN_StateRunning_WaitNewStep
2024/10/06 16:33:40.5 Old State:5-ENGN_StateRunning_WaitNewStep New State:ENGN_StateRunning_StartNewStep
2024/10/06 16:33:40.5 Spectrometer EOS_B0010: AVRG=20.
2024/10/06 16:33:40.5 Spectrometer EOS_B0014: AVRG=20.
2024/10/06 16:33:40.5 Spectrometer EOS_B0011: AVRG=20.
2024/10/06 16:33:40.5 Spectrometer EOS_B0018: AVRG=20.
2024/10/06 16:33:40.5 Spectrometer EOS_B0012: AVRG=20.
2024/10/06 16:33:40.5 Spectrometer EOS_B0017: AVRG=20.
2024/10/06 16:33:40.5 Spectrometer EOS_B0013: AVRG=20.
2024/10/06 16:33:40.5 Spectrometer EOS_B0019: AVRG=20.
2024/10/06 16:33:40.5 StartShaker(1000)
2024/10/06 16:33:40.6 Old State:6-ENGN_StateRunning_StartNewStep New State:ENGN_StateRunning_WaitGoingToSample
2024/10/06 16:33:40.6 Sample96_Q(0, 0, 0)
2024/10/06 16:33:40.7 
2024/10/06 16:33:40.7 START SCAN: 
2024/10/06 16:33:40.7    CycleTime (ms)    = 200
2024/10/06 16:33:40.7    CycleCount        = 25
2024/10/06 16:33:40.7    ScansToAverage    = 20
2024/10/06 16:33:40.7    FinishTime (s)    = 5
2024/10/06 16:33:40.7    Temperature       = 30.0
2024/10/06 16:33:40.7    Lamp Power        = 33
2024/10/06 16:33:40.7    Spec PCB temps    = 42.6, 42.2, 42.4, 42.3, 42.1, 42.3, 41.3, 41.6
2024/10/06 16:33:40.7 
2024/10/06 16:33:40.7 GMC_SetPosZ
2024/10/06 16:33:40.8 Old State:12-ENGN_StateRunning_WaitGoingToSample New State:ENGN_StateRunning_GoingToSample
2024/10/06 16:33:40.8 Temp: 2024/10/06 16:33:40, 30.0000, 30.9000
2024/10/06 16:33:43.9 GMC_ServoHere
2024/10/06 16:33:44.1 GMC_SetPosXY
2024/10/06 16:33:44.4 GMC_SetPosZ
2024/10/06 16:33:47.4 Old State:13-ENGN_StateRunning_GoingToSample New State:ENGN_StateRunning_GoingToSampleComplete
2024/10/06 16:33:47.5 Old State:14-cycle=1, Elapsed Time:    0.0,  Ideal Time:    0.0,  Delay time =   0.00  New State:ENGN_StateRunning_WaitSampling
2024/10/06 16:33:47.5 Step started at: 16:33:40
2024/10/06 16:33:47.5 XYZ movement time  = 6639 ms + Scan start delay = 6636 ms
2024/10/06 16:33:47.6 Old State:15-ENGN_StateRunning_WaitSampling New State:ENGN_StateRunning_Sampling
2024/10/06 16:33:50.6 Shaker current speed = 990 rpm, set speed = 1000
2024/10/06 16:33:52.2 
2024/10/06 16:33:52.2 STOP SCAN: 
2024/10/06 16:33:52.2    CycleTime (ms)    = 200
2024/10/06 16:33:52.2    CurrentCycle      = 25
2024/10/06 16:33:52.2    RunTime (ms)      = 4959
2024/10/06 16:33:52.2    AverageCycle (ms) = 198.4
2024/10/06 16:33:52.2    Temperature       = 30.0
2024/10/06 16:33:52.2    DATA OVERRUN %    = 0.00
2024/10/06 16:33:52.2    Spec PCB temps    = 42.6, 42.3, 42.5, 42.3, 42.1, 42.3, 41.3, 41.6
2024/10/06 16:33:52.3 
2024/10/06 16:33:52.3 Old State:16-cycle=25, Elapsed Time:    5.0,  Ideal Time:    4.8,  Delay time =   0.04  New State:ENGN_StateRunning_SamplingComplete
2024/10/06 16:33:52.5 Old State:18-ENGN_StateRunning_SamplingComplete New State:ENGN_StateRunning_WaitEjecting
2024/10/06 16:33:52.5 EJECT: To Tray, position=4,0
2024/10/06 16:33:52.5    EjectOffset = 10.0
2024/10/06 16:33:52.6 Old State:19-ENGN_StateRunning_WaitEjecting New State:ENGN_StateRunning_Ejecting
2024/10/06 16:33:52.6 GMC_SetPosZ
2024/10/06 16:33:55.6 GMC_ServoHere
2024/10/06 16:33:55.7 GMC_SetPosXY
2024/10/06 16:33:58.0 GMC_SetPosZ
2024/10/06 16:34:02.0 GMC_Eject
2024/10/06 16:34:02.0 EjectDone => EjectEject
2024/10/06 16:34:02.0 SetEjectorPosn(0)
2024/10/06 16:34:05.2 GMC_HomeZ
2024/10/06 16:34:05.2 HomeDevice[0005]
2024/10/06 16:34:10.8 GMC_SetPosZ
2024/10/06 16:34:11.1 GMC_ServoHere
2024/10/06 16:34:11.3 GMC_SetPosZ
2024/10/06 16:34:11.5 GMC_ServoHere
2024/10/06 16:34:11.7 GMC_SetPosXY
2024/10/06 16:34:13.9 GMC_SetPosZ
2024/10/06 16:34:14.2 Old State:20-ENGN_StateRunning_Ejecting New State:ENGN_StateRunning_EjectingComplete
2024/10/06 16:34:14.3 Old State:21-ENGN_StateRunning_EjectingComplete New State:ENGN_StateRunning_Finished
2024/10/06 16:34:14.3 StopShaker
2024/10/06 16:34:14.4 Old State:22-ENGN_StateRunning_Finished New State:ENGN_State_SystemReady
2024/10/06 16:34:14.5 Temp: 2024/10/06 16:34:14, 30.0000, 30.9000
2024/10/06 16:34:14.5 Temperature monitor DISABLE
2024/10/06 16:34:14.5 
2024/10/06 16:34:14.5 ASSAY SUMMARY:
2024/10/06 16:34:14.5 ==============
2024/10/06 16:34:14.5   Step #   Duration   Cycles  Overrun %
2024/10/06 16:34:14.5        1     119     600    0.00
2024/10/06 16:34:14.5        2    1115    5580    0.00
2024/10/06 16:34:14.5        3     119     600    0.00
2024/10/06 16:34:14.5        4    2008   10043    0.00
2024/10/06 16:34:14.5        5     599    3000    0.00
2024/10/06 16:34:14.5        6       4      25    0.00
2024/10/06 16:34:14.5        7       4      25    0.00
2024/10/06 16:34:14.5        8       4      25    0.00
2024/10/06 16:34:14.5        9       4      25    0.00
2024/10/06 16:34:14.5       10       4      25    0.00
2024/10/06 16:34:14.5       11       4      25    0.00
2024/10/06 16:34:14.5       12     110     554    0.00
2024/10/06 16:34:14.5       13     481    2407    0.00
2024/10/06 16:34:14.5       14     119     600    0.00
2024/10/06 16:34:14.5       15    1113    5567    0.00
2024/10/06 16:34:14.5       16     599    3000    0.00
2024/10/06 16:34:14.5       17       4      25    0.00
2024/10/06 16:34:14.5       18       4      25    0.00
2024/10/06 16:34:14.5       19       4      25    0.00
2024/10/06 16:34:14.5       20       4      25    0.00
2024/10/06 16:34:14.5       21       4      25    0.00
2024/10/06 16:34:14.5       22       4      25    0.00
2024/10/06 16:34:14.5 -------------------------------------------
2024/10/06 16:34:14.5    Total    6449   32251    0.00
2024/10/06 16:34:14.5 Temperature monitor DISABLE
2024/10/06 16:34:14.8 DFIO: Start writing C:\Temp HB2 MHB2--H5\Experiment_17\241006_009.frd
2024/10/06 16:34:14.8 DFIO: Finished writing C:\Temp HB2 MHB2--H5\Experiment_17\241006_009.frd
2024/10/06 16:34:14.8 DFIO: Start writing C:\Temp HB2 MHB2--H5\Experiment_17\241006_010.frd
2024/10/06 16:34:14.8 DFIO: Finished writing C:\Temp HB2 MHB2--H5\Experiment_17\241006_010.frd
2024/10/06 16:34:14.8 DFIO: Start writing C:\Temp HB2 MHB2--H5\Experiment_17\241006_011.frd
2024/10/06 16:34:14.8 DFIO: Finished writing C:\Temp HB2 MHB2--H5\Experiment_17\241006_011.frd
2024/10/06 16:34:14.8 DFIO: Start writing C:\Temp HB2 MHB2--H5\Experiment_17\241006_012.frd
2024/10/06 16:34:14.8 DFIO: Finished writing C:\Temp HB2 MHB2--H5\Experiment_17\241006_012.frd
2024/10/06 16:34:14.8 DFIO: Start writing C:\Temp HB2 MHB2--H5\Experiment_17\241006_013.frd
2024/10/06 16:34:14.8 DFIO: Finished writing C:\Temp HB2 MHB2--H5\Experiment_17\241006_013.frd
2024/10/06 16:34:14.8 DFIO: Start writing C:\Temp HB2 MHB2--H5\Experiment_17\241006_014.frd
2024/10/06 16:34:14.8 DFIO: Finished writing C:\Temp HB2 MHB2--H5\Experiment_17\241006_014.frd
2024/10/06 16:34:14.8 DFIO: Start writing C:\Temp HB2 MHB2--H5\Experiment_17\241006_015.frd
2024/10/06 16:34:14.8 DFIO: Finished writing C:\Temp HB2 MHB2--H5\Experiment_17\241006_015.frd
2024/10/06 16:34:14.8 DFIO: Start writing C:\Temp HB2 MHB2--H5\Experiment_17\241006_016.frd
2024/10/06 16:34:14.8 DFIO: Finished writing C:\Temp HB2 MHB2--H5\Experiment_17\241006_016.frd
2024/10/06 16:34:14.8 DFIO: Finished writing C:\Temp HB2 MHB2--H5\Experiment_17\241006_Manifest.fmx
2024/10/06 16:38:34.4 <I Name="ExperimentName" O="Experiment_16" N="Experiment_17" />
2024/10/06 16:38:34.4 Assay steps step 4: Sample A7 to A10
2024/10/06 16:38:34.4 Assay steps step 10: Sample A7 to A10
2024/10/06 16:38:34.4 SetHeaterTemperature 30.0
2024/10/06 16:38:34.4 Temperature monitor ENABLE
2024/10/06 16:38:34.4 Set Heater[65535] @ 30.000000[C]
2024/10/06 16:38:34.5 Temperature monitor ENABLE
2024/10/06 16:38:34.6 Temp: 2024/10/06 16:38:34, 27.2000, 30.9000
2024/10/06 16:38:34.6 bShakeWhileWaiting=1, nShakerRPM=1000
2024/10/06 16:38:34.6 DELAYED START: Waiting for 600 s
2024/10/06 16:38:34.7 GMC_SetPosZ
2024/10/06 16:38:34.7 Old State:4-ENGN_State_SystemReady New State:ENGN_State_ControllerBusy
2024/10/06 16:38:34.9 GMC_ServoHere
2024/10/06 16:38:35.0 GMC_SetPosXY
2024/10/06 16:38:35.2 GMC_SetPosZ
2024/10/06 16:38:35.5 Old State:29-ENGN_State_ControllerBusy New State:ENGN_State_ControllerDone
2024/10/06 16:38:35.6 StartShaker(1000)
2024/10/06 16:38:35.7 Old State:30-ENGN_State_ControllerDone New State:ENGN_State_SystemReady
2024/10/06 16:38:43.0 Spectrometer EOS_B0010: AVRG=20.
2024/10/06 16:38:43.0 Spectrometer EOS_B0014: AVRG=20.
2024/10/06 16:38:43.0 Spectrometer EOS_B0011: AVRG=20.
2024/10/06 16:38:43.0 Spectrometer EOS_B0018: AVRG=20.
2024/10/06 16:38:43.0 Spectrometer EOS_B0012: AVRG=20.
2024/10/06 16:38:43.0 Spectrometer EOS_B0017: AVRG=20.
2024/10/06 16:38:43.0 Spectrometer EOS_B0013: AVRG=20.
2024/10/06 16:38:43.0 Spectrometer EOS_B0019: AVRG=20.
2024/10/06 16:38:43.0 Starting new assay
2024/10/06 16:38:43.2 Old State:4-ENGN_State_SystemReady New State:ENGN_StateRunning_StartNewStep
2024/10/06 16:38:43.2 Spectrometer EOS_B0010: AVRG=20.
2024/10/06 16:38:43.2 Spectrometer EOS_B0014: AVRG=20.
2024/10/06 16:38:43.3 Spectrometer EOS_B0011: AVRG=20.
2024/10/06 16:38:43.3 Spectrometer EOS_B0018: AVRG=20.
2024/10/06 16:38:43.3 Spectrometer EOS_B0012: AVRG=20.
2024/10/06 16:38:43.3 Spectrometer EOS_B0017: AVRG=20.
2024/10/06 16:38:43.3 Spectrometer EOS_B0013: AVRG=20.
2024/10/06 16:38:43.3 Spectrometer EOS_B0019: AVRG=20.
2024/10/06 16:38:43.3 Plate 1 temperature = 29 C
2024/10/06 16:38:43.4 Old State:6-ENGN_StateRunning_StartNewStep New State:ENGN_StateRunning_WaitPickingSensors
2024/10/06 16:38:43.4 Pick(0, 2)
2024/10/06 16:38:43.4 GMC_SetPosZ
2024/10/06 16:38:43.5 Old State:7-ENGN_StateRunning_WaitPickingSensors New State:ENGN_StateRunning_PickingSensors
2024/10/06 16:38:43.5 Temp: 2024/10/06 16:38:43, 29.5000, 30.9000
2024/10/06 16:38:43.6 GMC_ServoHere
2024/10/06 16:38:43.8 GMC_SetPosXY
2024/10/06 16:38:46.0 GMC_SetPosZ
2024/10/06 16:38:51.4 GMC_SetPosZ
2024/10/06 16:38:51.7 Old State:8-ENGN_StateRunning_PickingSensors New State:ENGN_StateRunning_CheckingSensors
2024/10/06 16:38:51.7 Spectrometer EOS_B0010: AVRG=20.
2024/10/06 16:38:51.7 Spectrometer EOS_B0014: AVRG=20.
2024/10/06 16:38:51.7 Spectrometer EOS_B0011: AVRG=20.
2024/10/06 16:38:51.7 Spectrometer EOS_B0018: AVRG=20.
2024/10/06 16:38:51.7 Spectrometer EOS_B0012: AVRG=20.
2024/10/06 16:38:51.7 Spectrometer EOS_B0017: AVRG=20.
2024/10/06 16:38:51.7 Spectrometer EOS_B0013: AVRG=20.
2024/10/06 16:38:51.7 Spectrometer EOS_B0019: AVRG=20.
2024/10/06 16:38:51.9 
2024/10/06 16:38:51.9 Detect Sensors
2024/10/06 16:38:51.9 ==============
2024/10/06 16:38:51.9 1	YES		0.0	6573.8
2024/10/06 16:38:51.9 2	YES		0.0	7006.9
2024/10/06 16:38:51.9 3	YES		0.0	6898.1
2024/10/06 16:38:51.9 4	YES		0.0	7501.3
2024/10/06 16:38:51.9 5	YES		0.0	6242.3
2024/10/06 16:38:51.9 6	YES		0.0	5887.6
2024/10/06 16:38:51.9 7	YES		0.0	7280.6
2024/10/06 16:38:51.9 8	YES		0.0	5378.0
2024/10/06 16:38:51.9 
2024/10/06 16:38:51.9 Spectrometer EOS_B0010: AVRG=20.
2024/10/06 16:38:51.9 Spectrometer EOS_B0014: AVRG=20.
2024/10/06 16:38:51.9 Spectrometer EOS_B0011: AVRG=20.
2024/10/06 16:38:51.9 Spectrometer EOS_B0018: AVRG=20.
2024/10/06 16:38:51.9 Spectrometer EOS_B0012: AVRG=20.
2024/10/06 16:38:51.9 Spectrometer EOS_B0017: AVRG=20.
2024/10/06 16:38:51.9 Spectrometer EOS_B0013: AVRG=20.
2024/10/06 16:38:51.9 Spectrometer EOS_B0019: AVRG=20.
2024/10/06 16:38:51.9 Spectrometer EOS_B0010: AVRG=20.
2024/10/06 16:38:51.9 Spectrometer EOS_B0014: AVRG=20.
2024/10/06 16:38:51.9 Spectrometer EOS_B0011: AVRG=20.
2024/10/06 16:38:51.9 Spectrometer EOS_B0018: AVRG=20.
2024/10/06 16:38:51.9 Spectrometer EOS_B0012: AVRG=20.
2024/10/06 16:38:51.9 Spectrometer EOS_B0017: AVRG=20.
2024/10/06 16:38:51.9 Spectrometer EOS_B0013: AVRG=20.
2024/10/06 16:38:51.9 Spectrometer EOS_B0019: AVRG=20.
2024/10/06 16:38:52.1 CH1: Correction Factor = 1.88141
2024/10/06 16:38:52.1 Spectrometer EOS_B0010: AVRG=20.
2024/10/06 16:38:52.1 CH2: Correction Factor = 1.87441
2024/10/06 16:38:52.1 Spectrometer EOS_B0014: AVRG=20.
2024/10/06 16:38:52.1 CH3: Correction Factor = 1.85442
2024/10/06 16:38:52.1 Spectrometer EOS_B0011: AVRG=20.
2024/10/06 16:38:52.1 CH4: Correction Factor = 1.63875
2024/10/06 16:38:52.1 Spectrometer EOS_B0018: AVRG=20.
2024/10/06 16:38:52.1 CH5: Correction Factor = 2.10662
2024/10/06 16:38:52.1 Spectrometer EOS_B0012: AVRG=20.
2024/10/06 16:38:52.1 CH6: Correction Factor = 2.14353
2024/10/06 16:38:52.1 Spectrometer EOS_B0017: AVRG=20.
2024/10/06 16:38:52.1 CH7: Correction Factor = 1.75142
2024/10/06 16:38:52.1 Spectrometer EOS_B0013: AVRG=20.
2024/10/06 16:38:52.1 CH8: Correction Factor = 2.28678
2024/10/06 16:38:52.1 Spectrometer EOS_B0019: AVRG=20.
2024/10/06 16:38:52.2 CH1: Correction Factor = 1.09916
2024/10/06 16:38:52.2 Spectrometer EOS_B0010: AVRG=20.
2024/10/06 16:38:52.2 CH2: Correction Factor = 1.10034
2024/10/06 16:38:52.2 Spectrometer EOS_B0014: AVRG=20.
2024/10/06 16:38:52.2 CH3: Correction Factor = 1.09831
2024/10/06 16:38:52.2 Spectrometer EOS_B0011: AVRG=20.
2024/10/06 16:38:52.2 CH4: Correction Factor = 1.08112
2024/10/06 16:38:52.2 Spectrometer EOS_B0018: AVRG=20.
2024/10/06 16:38:52.2 CH5: Correction Factor = 1.11321
2024/10/06 16:38:52.2 Spectrometer EOS_B0012: AVRG=20.
2024/10/06 16:38:52.2 CH6: Correction Factor = 1.11488
2024/10/06 16:38:52.2 Spectrometer EOS_B0017: AVRG=20.
2024/10/06 16:38:52.2 CH7: Correction Factor = 1.08914
2024/10/06 16:38:52.2 Spectrometer EOS_B0013: AVRG=20.
2024/10/06 16:38:52.2 CH8: Correction Factor = 1.12274
2024/10/06 16:38:52.2 Spectrometer EOS_B0019: AVRG=20.
2024/10/06 16:38:52.4 CH1: Correction Factor = 1.01687
2024/10/06 16:38:52.4 Spectrometer EOS_B0010: AVRG=20.
2024/10/06 16:38:52.4 CH2: Correction Factor = 1.01776
2024/10/06 16:38:52.4 Spectrometer EOS_B0014: AVRG=20.
2024/10/06 16:38:52.4 CH3: Correction Factor = 1.01531
2024/10/06 16:38:52.4 Spectrometer EOS_B0011: AVRG=20.
2024/10/06 16:38:52.4 CH4: Correction Factor = 1.01685
2024/10/06 16:38:52.4 Spectrometer EOS_B0018: AVRG=20.
2024/10/06 16:38:52.4 CH5: Correction Factor = 1.02039
2024/10/06 16:38:52.4 Spectrometer EOS_B0012: AVRG=20.
2024/10/06 16:38:52.4 CH6: Correction Factor = 1.01936
2024/10/06 16:38:52.4 Spectrometer EOS_B0017: AVRG=20.
2024/10/06 16:38:52.4 CH7: Correction Factor = 1.01531
2024/10/06 16:38:52.4 Spectrometer EOS_B0013: AVRG=20.
2024/10/06 16:38:52.4 CH8: Correction Factor = 1.02198
2024/10/06 16:38:52.4 Spectrometer EOS_B0019: AVRG=20.
2024/10/06 16:38:52.5 CH1: Correction Factor = 1.00503
2024/10/06 16:38:52.6 Spectrometer EOS_B0010: AVRG=20.
2024/10/06 16:38:52.6 CH2: Correction Factor = 1.0023
2024/10/06 16:38:52.6 Spectrometer EOS_B0014: AVRG=20.
2024/10/06 16:38:52.6 CH3: Correction Factor = 1.00374
2024/10/06 16:38:52.6 Spectrometer EOS_B0011: AVRG=20.
2024/10/06 16:38:52.6 CH4: Correction Factor = 1.00358
2024/10/06 16:38:52.6 Spectrometer EOS_B0018: AVRG=20.
2024/10/06 16:38:52.6 CH5: Correction Factor = 1.00671
2024/10/06 16:38:52.6 Spectrometer EOS_B0012: AVRG=20.
2024/10/06 16:38:52.6 CH6: Correction Factor = 1.0028
2024/10/06 16:38:52.6 Spectrometer EOS_B0017: AVRG=20.
2024/10/06 16:38:52.6 CH7: Correction Factor = 1.00294
2024/10/06 16:38:52.6 Spectrometer EOS_B0013: AVRG=20.
2024/10/06 16:38:52.6 CH8: Correction Factor = 1.0067
2024/10/06 16:38:52.6 Spectrometer EOS_B0019: AVRG=20.
2024/10/06 16:38:52.7 CH1: Correction Factor = 1.00136
2024/10/06 16:38:52.7 Spectrometer EOS_B0010: AVRG=20.
2024/10/06 16:38:52.7 CH2: Correction Factor = 1.00235
2024/10/06 16:38:52.7 Spectrometer EOS_B0014: AVRG=20.
2024/10/06 16:38:52.7 CH3: Correction Factor = 0.99984
2024/10/06 16:38:52.7 Spectrometer EOS_B0011: AVRG=20.
2024/10/06 16:38:52.7 CH4: Correction Factor = 0.999253
2024/10/06 16:38:52.7 Spectrometer EOS_B0018: AVRG=20.
2024/10/06 16:38:52.7 CH5: Correction Factor = 1.00011
2024/10/06 16:38:52.7 Spectrometer EOS_B0012: AVRG=20.
2024/10/06 16:38:52.7 CH6: Correction Factor = 1.00269
2024/10/06 16:38:52.7 Spectrometer EOS_B0017: AVRG=20.
2024/10/06 16:38:52.7 CH7: Correction Factor = 1.00287
2024/10/06 16:38:52.7 Spectrometer EOS_B0013: AVRG=20.
2024/10/06 16:38:52.7 CH8: Correction Factor = 1.00038
2024/10/06 16:38:52.7 Spectrometer EOS_B0019: AVRG=20.
2024/10/06 16:38:52.9 CH1: Correction Factor = 0.997386
2024/10/06 16:38:52.9 Spectrometer EOS_B0010: AVRG=20.
2024/10/06 16:38:52.9 CH2: Correction Factor = 0.998603
2024/10/06 16:38:52.9 Spectrometer EOS_B0014: AVRG=20.
2024/10/06 16:38:52.9 CH3: Correction Factor = 0.999942
2024/10/06 16:38:52.9 Spectrometer EOS_B0011: AVRG=20.
2024/10/06 16:38:52.9 CH4: Correction Factor = 0.999055
2024/10/06 16:38:52.9 Spectrometer EOS_B0018: AVRG=20.
2024/10/06 16:38:52.9 CH5: Correction Factor = 1.00011
2024/10/06 16:38:52.9 Spectrometer EOS_B0012: AVRG=20.
2024/10/06 16:38:52.9 CH6: Correction Factor = 0.999507
2024/10/06 16:38:52.9 Spectrometer EOS_B0017: AVRG=20.
2024/10/06 16:38:52.9 CH7: Correction Factor = 0.998723
2024/10/06 16:38:52.9 Spectrometer EOS_B0013: AVRG=20.
2024/10/06 16:38:52.9 CH8: Correction Factor = 1.00003
2024/10/06 16:38:52.9 Spectrometer EOS_B0019: AVRG=20.
2024/10/06 16:38:52.9 Sensor 1: Integration Time = 2.11 ms
2024/10/06 16:38:52.9 Sensor 2: Integration Time = 2.11 ms
2024/10/06 16:38:52.9 Sensor 3: Integration Time = 2.08 ms
2024/10/06 16:38:52.9 Sensor 4: Integration Time = 1.80 ms
2024/10/06 16:38:52.9 Sensor 5: Integration Time = 2.41 ms
2024/10/06 16:38:52.9 Sensor 6: Integration Time = 2.45 ms
2024/10/06 16:38:52.9 Sensor 7: Integration Time = 1.95 ms
2024/10/06 16:38:52.9 Sensor 8: Integration Time = 2.64 ms
2024/10/06 16:38:52.9 WaitControllerIdle(30000)
2024/10/06 16:38:53.0 GMC_HomeZ
2024/10/06 16:38:53.0 HomeDevice[0005]
2024/10/06 16:38:59.8 GMC_SetPosZ
2024/10/06 16:39:00.1 GMC_ServoHere
2024/10/06 16:39:00.4 Old State:9-ENGN_StateRunning_CheckingSensors New State:ENGN_StateRunning_PickingSensorsComplete
2024/10/06 16:39:00.4 StartShaker(1000)
2024/10/06 16:39:00.4 Integration Time: 2.11,2.11,2.08,1.80,2.41,2.45,1.95,2.64,
2024/10/06 16:39:00.5 Old State:10-ENGN_StateRunning_PickingSensorsComplete New State:ENGN_StateRunning_WaitGoingToSample
2024/10/06 16:39:00.5 Plate 1 temperature = 30 C
2024/10/06 16:39:00.5 Sample96_Q(0, 0, 11)
2024/10/06 16:39:00.5 Pickups: 154, Warn: 90, Error: 100
2024/10/06 16:39:00.6 
2024/10/06 16:39:00.6 START SCAN: 
2024/10/06 16:39:00.6    CycleTime (ms)    = 200
2024/10/06 16:39:00.6    CycleCount        = 600
2024/10/06 16:39:00.6    ScansToAverage    = 20
2024/10/06 16:39:00.6    FinishTime (s)    = 120
2024/10/06 16:39:00.6    Temperature       = 29.8
2024/10/06 16:39:00.6    Lamp Power        = 33
2024/10/06 16:39:00.6    Spec PCB temps    = 42.6, 42.2, 42.4, 42.3, 42.1, 42.3, 41.3, 41.7
2024/10/06 16:39:00.6 
2024/10/06 16:39:00.6 GMC_SetPosZ
2024/10/06 16:39:00.7 Old State:12-ENGN_StateRunning_WaitGoingToSample New State:ENGN_StateRunning_GoingToSample
2024/10/06 16:39:00.8 GMC_ServoHere
2024/10/06 16:39:01.0 GMC_SetPosXY
2024/10/06 16:39:03.1 GMC_SetPosZ
2024/10/06 16:39:09.4 Old State:13-ENGN_StateRunning_GoingToSample New State:ENGN_StateRunning_GoingToSampleComplete
2024/10/06 16:39:09.5 Old State:14-cycle=1, Elapsed Time:    0.0,  Ideal Time:    0.0,  Delay time =   0.00  New State:ENGN_StateRunning_WaitSampling
2024/10/06 16:39:09.5 Step started at: 16:39:00
2024/10/06 16:39:09.5 XYZ movement time  = 8791 ms + Scan start delay = 8775 ms
2024/10/06 16:39:09.6 Old State:15-ENGN_StateRunning_WaitSampling New State:ENGN_StateRunning_Sampling
2024/10/06 16:39:10.4 Shaker current speed = 990 rpm, set speed = 1000
2024/10/06 16:39:43.8 Temp: 2024/10/06 16:39:43, 30.0000, 30.9000
2024/10/06 16:40:44.0 Temp: 2024/10/06 16:40:44, 30.1000, 30.9000
2024/10/06 16:41:09.3 
2024/10/06 16:41:09.3 STOP SCAN: 
2024/10/06 16:41:09.3    CycleTime (ms)    = 200
2024/10/06 16:41:09.3    CurrentCycle      = 600
2024/10/06 16:41:09.3    RunTime (ms)      = 119957
2024/10/06 16:41:09.3    AverageCycle (ms) = 199.9
2024/10/06 16:41:09.3    Temperature       = 30.1
2024/10/06 16:41:09.3    DATA OVERRUN %    = 0.00
2024/10/06 16:41:09.3    Spec PCB temps    = 42.6, 42.1, 42.4, 42.3, 42.1, 42.3, 41.3, 41.6
2024/10/06 16:41:09.3 
2024/10/06 16:41:09.3 Old State:16-cycle=600, Elapsed Time:  120.0,  Ideal Time:  119.8,  Delay time =   0.04  New State:ENGN_StateRunning_SamplingComplete
2024/10/06 16:41:09.5 Old State:18-ENGN_StateRunning_SamplingComplete New State:ENGN_StateRunning_WaitNewStep
2024/10/06 16:41:09.8 Old State:5-ENGN_StateRunning_WaitNewStep New State:ENGN_StateRunning_StartNewStep
2024/10/06 16:41:09.8 Spectrometer EOS_B0010: AVRG=20.
2024/10/06 16:41:09.8 Spectrometer EOS_B0014: AVRG=20.
2024/10/06 16:41:09.8 Spectrometer EOS_B0011: AVRG=20.
2024/10/06 16:41:09.8 Spectrometer EOS_B0018: AVRG=20.
2024/10/06 16:41:09.8 Spectrometer EOS_B0012: AVRG=20.
2024/10/06 16:41:09.8 Spectrometer EOS_B0017: AVRG=20.
2024/10/06 16:41:09.8 Spectrometer EOS_B0013: AVRG=20.
2024/10/06 16:41:09.8 Spectrometer EOS_B0019: AVRG=20.
2024/10/06 16:41:09.8 StartShaker(1000)
2024/10/06 16:41:09.9 Old State:6-ENGN_StateRunning_StartNewStep New State:ENGN_StateRunning_WaitGoingToSample
2024/10/06 16:41:09.9 Sample96_Q(0, 0, 2)
2024/10/06 16:41:09.9 
2024/10/06 16:41:09.9 START SCAN: 
2024/10/06 16:41:09.9    CycleTime (ms)    = 200
2024/10/06 16:41:09.9    CycleCount        = 6000
2024/10/06 16:41:09.9    ScansToAverage    = 20
2024/10/06 16:41:09.9    FinishTime (s)    = 1200
2024/10/06 16:41:09.9    Temperature       = 30.1
2024/10/06 16:41:09.9    Lamp Power        = 33
2024/10/06 16:41:09.9    Spec PCB temps    = 42.6, 42.1, 42.4, 42.2, 42.1, 42.3, 41.3, 41.6
2024/10/06 16:41:09.9 
2024/10/06 16:41:10.0 GMC_SetPosZ
2024/10/06 16:41:10.0 Old State:12-ENGN_StateRunning_WaitGoingToSample New State:ENGN_StateRunning_GoingToSample
2024/10/06 16:41:10.1 Temp: 2024/10/06 16:41:10, 30.1000, 30.8000
2024/10/06 16:41:16.1 GMC_ServoHere
2024/10/06 16:41:16.2 GMC_SetPosXY
2024/10/06 16:41:17.8 GMC_SetPosZ
2024/10/06 16:41:21.5 Shaker current speed = 990 rpm, set speed = 1000
2024/10/06 16:41:21.6 Old State:13-cycle=1, Elapsed Time:    0.0,  Ideal Time:    0.0,  Delay time =   0.00  New State:ENGN_StateRunning_GoingToSampleComplete
2024/10/06 16:41:21.7 Old State:14-ENGN_StateRunning_GoingToSampleComplete New State:ENGN_StateRunning_WaitSampling
2024/10/06 16:41:21.7 Step started at: 16:41:09
2024/10/06 16:41:21.7 XYZ movement time  = 11575 ms + Scan start delay = 11491 ms
2024/10/06 16:41:21.8 Old State:15-ENGN_StateRunning_WaitSampling New State:ENGN_StateRunning_Sampling
2024/10/06 16:42:10.3 Temp: 2024/10/06 16:42:10, 30.0000, 30.9000
2024/10/06 16:43:10.4 Temp: 2024/10/06 16:43:10, 30.0000, 30.8000
2024/10/06 16:44:10.6 Temp: 2024/10/06 16:44:10, 30.0000, 30.8000
2024/10/06 16:45:10.7 Temp: 2024/10/06 16:45:10, 30.0000, 30.8000
2024/10/06 16:46:10.9 Temp: 2024/10/06 16:46:10, 30.0000, 30.8000
2024/10/06 16:47:11.0 Temp: 2024/10/06 16:47:11, 30.0000, 30.8000
2024/10/06 16:48:11.2 Temp: 2024/10/06 16:48:11, 30.0000, 30.8000
2024/10/06 16:49:11.4 Temp: 2024/10/06 16:49:11, 30.0000, 30.8000
2024/10/06 16:50:11.5 Temp: 2024/10/06 16:50:11, 30.0000, 30.9000
2024/10/06 16:51:11.7 Temp: 2024/10/06 16:51:11, 30.0000, 30.9000
2024/10/06 16:52:11.8 Temp: 2024/10/06 16:52:11, 30.0000, 30.9000
2024/10/06 16:53:12.0 Temp: 2024/10/06 16:53:12, 30.0000, 30.9000
2024/10/06 16:54:11.4 
2024/10/06 16:54:11.4 STOP SCAN: 
2024/10/06 16:54:11.4    CycleTime (ms)    = 200
2024/10/06 16:54:11.4    CurrentCycle      = 3850
2024/10/06 16:54:11.4    RunTime (ms)      = 769959
2024/10/06 16:54:11.4    AverageCycle (ms) = 200.0
2024/10/06 16:54:11.4    Temperature       = 30.0
2024/10/06 16:54:11.4    DATA OVERRUN %    = 0.00
2024/10/06 16:54:11.4    Spec PCB temps    = 42.6, 42.2, 42.4, 42.3, 42.1, 42.3, 41.3, 41.7
2024/10/06 16:54:11.4 
2024/10/06 16:54:11.4 Old State:16-cycle=3850, Elapsed Time:  770.0,  Ideal Time:  769.8,  Delay time =   0.04  New State:ENGN_StateRunning_SamplingSkipped
2024/10/06 16:54:11.5 Old State:17-ENGN_StateRunning_SamplingSkipped New State:ENGN_StateRunning_WaitNewStep
2024/10/06 16:54:11.9 Old State:5-ENGN_StateRunning_WaitNewStep New State:ENGN_StateRunning_StartNewStep
2024/10/06 16:54:11.9 Spectrometer EOS_B0010: AVRG=20.
2024/10/06 16:54:11.9 Spectrometer EOS_B0014: AVRG=20.
2024/10/06 16:54:11.9 Spectrometer EOS_B0011: AVRG=20.
2024/10/06 16:54:11.9 Spectrometer EOS_B0018: AVRG=20.
2024/10/06 16:54:11.9 Spectrometer EOS_B0012: AVRG=20.
2024/10/06 16:54:11.9 Spectrometer EOS_B0017: AVRG=20.
2024/10/06 16:54:11.9 Spectrometer EOS_B0013: AVRG=20.
2024/10/06 16:54:11.9 Spectrometer EOS_B0019: AVRG=20.
2024/10/06 16:54:11.9 StartShaker(1000)
2024/10/06 16:54:12.0 Old State:6-ENGN_StateRunning_StartNewStep New State:ENGN_StateRunning_WaitGoingToSample
2024/10/06 16:54:12.0 Sample96_Q(0, 0, 3)
2024/10/06 16:54:12.0 
2024/10/06 16:54:12.0 START SCAN: 
2024/10/06 16:54:12.0    CycleTime (ms)    = 200
2024/10/06 16:54:12.0    CycleCount        = 600
2024/10/06 16:54:12.0    ScansToAverage    = 20
2024/10/06 16:54:12.0    FinishTime (s)    = 120
2024/10/06 16:54:12.0    Temperature       = 30.0
2024/10/06 16:54:12.0    Lamp Power        = 33
2024/10/06 16:54:12.0    Spec PCB temps    = 42.6, 42.1, 42.4, 42.3, 42.1, 42.3, 41.3, 41.7
2024/10/06 16:54:12.0 
2024/10/06 16:54:12.0 GMC_SetPosZ
2024/10/06 16:54:12.1 Old State:12-ENGN_StateRunning_WaitGoingToSample New State:ENGN_StateRunning_GoingToSample
2024/10/06 16:54:12.1 Temp: 2024/10/06 16:54:12, 30.0000, 30.9000
2024/10/06 16:54:12.1 Temp: 2024/10/06 16:54:12, 30.0000, 30.9000
2024/10/06 16:54:15.5 GMC_ServoHere
2024/10/06 16:54:15.7 GMC_SetPosXY
2024/10/06 16:54:16.0 GMC_SetPosZ
2024/10/06 16:54:20.0 Old State:13-cycle=1, Elapsed Time:    0.0,  Ideal Time:    0.0,  Delay time =   0.00  New State:ENGN_StateRunning_GoingToSampleComplete
2024/10/06 16:54:20.1 Old State:14-ENGN_StateRunning_GoingToSampleComplete New State:ENGN_StateRunning_WaitSampling
2024/10/06 16:54:20.1 Step started at: 16:54:12
2024/10/06 16:54:20.1 XYZ movement time  = 7852 ms + Scan start delay = 7781 ms
2024/10/06 16:54:20.2 Old State:15-ENGN_StateRunning_WaitSampling New State:ENGN_StateRunning_Sampling
2024/10/06 16:54:22.0 Shaker current speed = 988 rpm, set speed = 1000
2024/10/06 16:55:12.3 Temp: 2024/10/06 16:55:12, 30.0000, 30.9000
2024/10/06 16:56:12.4 Temp: 2024/10/06 16:56:12, 30.0000, 30.8000
2024/10/06 16:56:19.8 
2024/10/06 16:56:19.8 STOP SCAN: 
2024/10/06 16:56:19.8    CycleTime (ms)    = 200
2024/10/06 16:56:19.8    CurrentCycle      = 600
2024/10/06 16:56:19.8    RunTime (ms)      = 119959
2024/10/06 16:56:19.8    AverageCycle (ms) = 199.9
2024/10/06 16:56:19.8    Temperature       = 30.0
2024/10/06 16:56:19.8    DATA OVERRUN %    = 0.00
2024/10/06 16:56:19.8    Spec PCB temps    = 42.6, 42.1, 42.4, 42.3, 42.1, 42.3, 41.3, 41.7
2024/10/06 16:56:19.8 
2024/10/06 16:56:19.9 Old State:16-cycle=600, Elapsed Time:  120.0,  Ideal Time:  119.8,  Delay time =   0.04  New State:ENGN_StateRunning_SamplingComplete
2024/10/06 16:56:20.0 Old State:18-ENGN_StateRunning_SamplingComplete New State:ENGN_StateRunning_WaitNewStep
2024/10/06 16:56:20.1 Old State:5-ENGN_StateRunning_WaitNewStep New State:ENGN_StateRunning_StartNewStep
2024/10/06 16:56:20.1 Spectrometer EOS_B0010: AVRG=20.
2024/10/06 16:56:20.1 Spectrometer EOS_B0014: AVRG=20.
2024/10/06 16:56:20.1 Spectrometer EOS_B0011: AVRG=20.
2024/10/06 16:56:20.1 Spectrometer EOS_B0018: AVRG=20.
2024/10/06 16:56:20.1 Spectrometer EOS_B0012: AVRG=20.
2024/10/06 16:56:20.1 Spectrometer EOS_B0017: AVRG=20.
2024/10/06 16:56:20.1 Spectrometer EOS_B0013: AVRG=20.
2024/10/06 16:56:20.1 Spectrometer EOS_B0019: AVRG=20.
2024/10/06 16:56:20.1 StartShaker(1000)
2024/10/06 16:56:20.2 Old State:6-ENGN_StateRunning_StartNewStep New State:ENGN_StateRunning_WaitGoingToSample
2024/10/06 16:56:20.2 Sample96_Q(0, 0, 9)
2024/10/06 16:56:20.3 
2024/10/06 16:56:20.3 START SCAN: 
2024/10/06 16:56:20.3    CycleTime (ms)    = 200
2024/10/06 16:56:20.3    CycleCount        = 5500
2024/10/06 16:56:20.3    ScansToAverage    = 20
2024/10/06 16:56:20.3    FinishTime (s)    = 1100
2024/10/06 16:56:20.3    Temperature       = 30.0
2024/10/06 16:56:20.3    Lamp Power        = 33
2024/10/06 16:56:20.3    Spec PCB temps    = 42.6, 42.1, 42.4, 42.3, 42.1, 42.3, 41.3, 41.6
2024/10/06 16:56:20.3 
2024/10/06 16:56:20.4 Old State:12-ENGN_StateRunning_WaitGoingToSample New State:ENGN_StateRunning_GoingToSample
2024/10/06 16:56:20.4 Temp: 2024/10/06 16:56:20, 30.0000, 30.9000
2024/10/06 16:56:20.4 GMC_SetPosZ
2024/10/06 16:56:24.2 GMC_ServoHere
2024/10/06 16:56:24.3 GMC_SetPosXY
2024/10/06 16:56:25.4 GMC_SetPosZ
2024/10/06 16:56:31.1 Old State:13-ENGN_StateRunning_GoingToSample New State:ENGN_StateRunning_GoingToSampleComplete
2024/10/06 16:56:31.1 Shaker current speed = 993 rpm, set speed = 1000
2024/10/06 16:56:31.2 Old State:14-cycle=1, Elapsed Time:    0.0,  Ideal Time:    0.0,  Delay time =   0.00  New State:ENGN_StateRunning_WaitSampling
2024/10/06 16:56:31.2 Step started at: 16:56:20
2024/10/06 16:56:31.2 XYZ movement time  = 10768 ms + Scan start delay = 10779 ms
2024/10/06 16:56:31.3 Old State:15-ENGN_StateRunning_WaitSampling New State:ENGN_StateRunning_Sampling
2024/10/06 16:57:20.5 Temp: 2024/10/06 16:57:20, 30.0000, 30.9000
2024/10/06 16:58:20.7 Temp: 2024/10/06 16:58:20, 30.0000, 30.9000
2024/10/06 16:59:20.8 Temp: 2024/10/06 16:59:20, 30.0000, 30.9000
2024/10/06 17:00:21.0 Temp: 2024/10/06 17:00:21, 30.0000, 30.9000
2024/10/06 17:01:21.1 Temp: 2024/10/06 17:01:21, 30.0000, 30.8000
2024/10/06 17:02:21.3 Temp: 2024/10/06 17:02:21, 30.0000, 30.8000
2024/10/06 17:02:27.3 DataSecurity: DLL_PROCESS_ATTACH - V1.0.0.1
2024/10/06 17:02:59.7 DataSecurity: DLL_PROCESS_DETACH.
2024/10/06 17:03:01.3 
2024/10/06 17:03:01.3 Data Analysis HT - 11.1.0.25
2024/10/06 17:03:01.4 DataSecurity: DLL_PROCESS_ATTACH - V1.0.0.1
2024/10/06 17:03:01.5 MultiWellPlate: DLL_PROCESS_ATTACH - V1.0.0.6
2024/10/06 17:03:02.2 Monitoring TCP 127.0.0.1:20001 for automation control
2024/10/06 17:03:02.3 Graph: OnHandleCreated
2024/10/06 17:03:02.3 CGraphWindow #1 created, 1 active
2024/10/06 17:03:21.4 Temp: 2024/10/06 17:03:21, 30.0000, 30.9000
2024/10/06 17:04:21.6 Temp: 2024/10/06 17:04:21, 30.0000, 30.9000
2024/10/06 17:05:21.8 Temp: 2024/10/06 17:05:21, 30.0000, 30.9000
2024/10/06 17:06:21.9 Temp: 2024/10/06 17:06:21, 30.0000, 30.8000
2024/10/06 17:06:50.6 DataSecurity: DLL_PROCESS_ATTACH - V1.0.0.1
2024/10/06 17:07:22.1 Temp: 2024/10/06 17:07:22, 30.0000, 30.8000
2024/10/06 17:07:26.9 MultiWellPlate: DLL_PROCESS_ATTACH - V1.0.0.6
2024/10/06 17:08:22.2 Temp: 2024/10/06 17:08:22, 30.0000, 30.8000
2024/10/06 17:09:22.4 Temp: 2024/10/06 17:09:22, 30.0000, 30.8000
2024/10/06 17:10:22.5 Temp: 2024/10/06 17:10:22, 30.0000, 30.8000
2024/10/06 17:11:22.7 Temp: 2024/10/06 17:11:22, 30.0000, 30.8000
2024/10/06 17:11:38.6 DataSecurity: DLL_PROCESS_ATTACH - V1.0.0.1
2024/10/06 17:11:43.7 DataSecurity: DLL_PROCESS_DETACH.
2024/10/06 17:12:03.2 
2024/10/06 17:12:03.2 Data Analysis HT - 11.1.0.25
2024/10/06 17:12:03.3 DataSecurity: DLL_PROCESS_ATTACH - V1.0.0.1
2024/10/06 17:12:03.4 MultiWellPlate: DLL_PROCESS_ATTACH - V1.0.0.6
2024/10/06 17:12:04.1 Monitoring TCP 127.0.0.1:20001 for automation control
2024/10/06 17:12:04.2 Graph: OnHandleCreated
2024/10/06 17:12:04.2 CGraphWindow #1 created, 1 active
2024/10/06 17:12:22.9 Temp: 2024/10/06 17:12:22, 30.0000, 30.8000
2024/10/06 17:13:23.0 Temp: 2024/10/06 17:13:23, 30.0000, 30.8000
2024/10/06 17:13:28.2 CGraphWindow destroyed, 0 still active
2024/10/06 17:13:28.2 DataSecurity: DLL_PROCESS_DETACH.
2024/10/06 17:13:32.1 DataSecurity: DLL_PROCESS_DETACH.
2024/10/06 17:13:54.0 Step 4 extended by 300 seconds
2024/10/06 17:14:23.2 Temp: 2024/10/06 17:14:23, 30.0000, 30.8000
2024/10/06 17:14:49.3 SetOverlayHint _notifyWhenExpLoaded = False
2024/10/06 17:14:49.3 InvalidExperimentPath
2024/10/06 17:15:23.3 Temp: 2024/10/06 17:15:23, 30.0000, 30.8000
2024/10/06 17:16:12.8 CGraphWindow destroyed, 0 still active
2024/10/06 17:16:12.8 DataSecurity: DLL_PROCESS_DETACH.
2024/10/06 17:16:23.5 Temp: 2024/10/06 17:16:23, 30.0000, 30.8000
2024/10/06 17:16:28.0 
2024/10/06 17:16:28.0 STOP SCAN: 
2024/10/06 17:16:28.0    CycleTime (ms)    = 200
2024/10/06 17:16:28.0    CurrentCycle      = 5985
2024/10/06 17:16:28.0    RunTime (ms)      = 1196958
2024/10/06 17:16:28.0    AverageCycle (ms) = 200.0
2024/10/06 17:16:28.0    Temperature       = 30.0
2024/10/06 17:16:28.0    DATA OVERRUN %    = 0.00
2024/10/06 17:16:28.0    Spec PCB temps    = 42.6, 42.2, 42.4, 42.2, 42.1, 42.3, 41.3, 41.6
2024/10/06 17:16:28.0 
2024/10/06 17:16:28.1 Old State:16-cycle=5985, Elapsed Time: 1197.0,  Ideal Time: 1196.8,  Delay time =   0.04  New State:ENGN_StateRunning_SamplingSkipped
2024/10/06 17:16:28.2 Old State:17-ENGN_StateRunning_SamplingSkipped New State:ENGN_StateRunning_WaitNewStep
2024/10/06 17:16:28.3 Old State:5-ENGN_StateRunning_WaitNewStep New State:ENGN_StateRunning_StartNewStep
2024/10/06 17:16:28.3 Spectrometer EOS_B0010: AVRG=20.
2024/10/06 17:16:28.3 Spectrometer EOS_B0014: AVRG=20.
2024/10/06 17:16:28.3 Spectrometer EOS_B0011: AVRG=20.
2024/10/06 17:16:28.3 Spectrometer EOS_B0018: AVRG=20.
2024/10/06 17:16:28.3 Spectrometer EOS_B0012: AVRG=20.
2024/10/06 17:16:28.3 Spectrometer EOS_B0017: AVRG=20.
2024/10/06 17:16:28.3 Spectrometer EOS_B0013: AVRG=20.
2024/10/06 17:16:28.3 Spectrometer EOS_B0019: AVRG=20.
2024/10/06 17:16:28.3 StartShaker(1000)
2024/10/06 17:16:28.3 Temp: 2024/10/06 17:16:28, 30.0000, 30.8000
2024/10/06 17:16:28.5 Old State:6-ENGN_StateRunning_StartNewStep New State:ENGN_StateRunning_WaitGoingToSample
2024/10/06 17:16:28.5 Sample96_Q(0, 0, 3)
2024/10/06 17:16:28.5 
2024/10/06 17:16:28.5 START SCAN: 
2024/10/06 17:16:28.5    CycleTime (ms)    = 200
2024/10/06 17:16:28.5    CycleCount        = 3000
2024/10/06 17:16:28.5    ScansToAverage    = 20
2024/10/06 17:16:28.5    FinishTime (s)    = 600
2024/10/06 17:16:28.5    Temperature       = 30.0
2024/10/06 17:16:28.5    Lamp Power        = 33
2024/10/06 17:16:28.5    Spec PCB temps    = 42.6, 42.2, 42.4, 42.3, 42.1, 42.3, 41.3, 41.6
2024/10/06 17:16:28.5 
2024/10/06 17:16:28.5 GMC_SetPosZ
2024/10/06 17:16:28.6 Old State:12-ENGN_StateRunning_WaitGoingToSample New State:ENGN_StateRunning_GoingToSample
2024/10/06 17:16:33.9 GMC_ServoHere
2024/10/06 17:16:34.1 GMC_SetPosXY
2024/10/06 17:16:35.2 GMC_SetPosZ
2024/10/06 17:16:39.0 Shaker current speed = 988 rpm, set speed = 1000
2024/10/06 17:16:39.1 Old State:13-ENGN_StateRunning_GoingToSample New State:ENGN_StateRunning_GoingToSampleComplete
2024/10/06 17:16:39.2 Old State:14-cycle=1, Elapsed Time:    0.0,  Ideal Time:    0.0,  Delay time =   0.00  New State:ENGN_StateRunning_WaitSampling
2024/10/06 17:16:39.2 Step started at: 17:16:28
2024/10/06 17:16:39.2 XYZ movement time  = 10570 ms + Scan start delay = 10538 ms
2024/10/06 17:16:39.3 Old State:15-ENGN_StateRunning_WaitSampling New State:ENGN_StateRunning_Sampling
2024/10/06 17:17:28.4 Temp: 2024/10/06 17:17:28, 30.0000, 30.8000
2024/10/06 17:18:28.6 Temp: 2024/10/06 17:18:28, 30.0000, 30.9000
2024/10/06 17:19:28.8 Temp: 2024/10/06 17:19:28, 30.0000, 30.8000
2024/10/06 17:20:28.9 Temp: 2024/10/06 17:20:28, 30.0000, 30.8000
2024/10/06 17:21:29.1 Temp: 2024/10/06 17:21:29, 30.0000, 30.9000
2024/10/06 17:22:29.2 Temp: 2024/10/06 17:22:29, 30.0000, 30.8000
2024/10/06 17:23:29.5 Temp: 2024/10/06 17:23:29, 30.0000, 30.9000
2024/10/06 17:24:29.6 Temp: 2024/10/06 17:24:29, 30.0000, 30.9000
2024/10/06 17:25:29.8 Temp: 2024/10/06 17:25:29, 30.0000, 30.9000
2024/10/06 17:26:30.0 Temp: 2024/10/06 17:26:30, 30.0000, 30.9000
2024/10/06 17:26:39.0 
2024/10/06 17:26:39.0 STOP SCAN: 
2024/10/06 17:26:39.0    CycleTime (ms)    = 200
2024/10/06 17:26:39.0    CurrentCycle      = 3000
2024/10/06 17:26:39.0    RunTime (ms)      = 599958
2024/10/06 17:26:39.0    AverageCycle (ms) = 200.0
2024/10/06 17:26:39.0    Temperature       = 30.0
2024/10/06 17:26:39.0    DATA OVERRUN %    = 0.00
2024/10/06 17:26:39.0    Spec PCB temps    = 42.6, 42.1, 42.4, 42.3, 42.1, 42.3, 41.3, 41.6
2024/10/06 17:26:39.0 
2024/10/06 17:26:39.0 Old State:16-cycle=3000, Elapsed Time:  600.0,  Ideal Time:  599.8,  Delay time =   0.04  New State:ENGN_StateRunning_SamplingComplete
2024/10/06 17:26:39.1 Old State:18-ENGN_StateRunning_SamplingComplete New State:ENGN_StateRunning_WaitNewStep
2024/10/06 17:26:39.3 Old State:5-ENGN_StateRunning_WaitNewStep New State:ENGN_StateRunning_StartNewStep
2024/10/06 17:26:39.3 Spectrometer EOS_B0010: AVRG=20.
2024/10/06 17:26:39.3 Spectrometer EOS_B0014: AVRG=20.
2024/10/06 17:26:39.4 Spectrometer EOS_B0011: AVRG=20.
2024/10/06 17:26:39.4 Spectrometer EOS_B0018: AVRG=20.
2024/10/06 17:26:39.4 Spectrometer EOS_B0012: AVRG=20.
2024/10/06 17:26:39.4 Spectrometer EOS_B0017: AVRG=20.
2024/10/06 17:26:39.4 Spectrometer EOS_B0013: AVRG=20.
2024/10/06 17:26:39.4 Spectrometer EOS_B0019: AVRG=20.
2024/10/06 17:26:39.4 StartShaker(1000)
2024/10/06 17:26:39.5 Old State:6-ENGN_StateRunning_StartNewStep New State:ENGN_StateRunning_WaitGoingToSample
2024/10/06 17:26:39.5 Sample96_Q(0, 0, 1)
2024/10/06 17:26:39.5 
2024/10/06 17:26:39.5 START SCAN: 
2024/10/06 17:26:39.5    CycleTime (ms)    = 200
2024/10/06 17:26:39.5    CycleCount        = 25
2024/10/06 17:26:39.5    ScansToAverage    = 20
2024/10/06 17:26:39.5    FinishTime (s)    = 5
2024/10/06 17:26:39.5    Temperature       = 30.0
2024/10/06 17:26:39.5    Lamp Power        = 33
2024/10/06 17:26:39.5    Spec PCB temps    = 42.6, 42.1, 42.4, 42.2, 42.1, 42.3, 41.3, 41.6
2024/10/06 17:26:39.5 
2024/10/06 17:26:39.5 GMC_SetPosZ
2024/10/06 17:26:39.6 Old State:12-ENGN_StateRunning_WaitGoingToSample New State:ENGN_StateRunning_GoingToSample
2024/10/06 17:26:39.6 Temp: 2024/10/06 17:26:39, 30.0000, 30.9000
2024/10/06 17:26:43.3 GMC_ServoHere
2024/10/06 17:26:43.5 GMC_SetPosXY
2024/10/06 17:26:44.0 GMC_SetPosZ
2024/10/06 17:26:47.2 Old State:13-ENGN_StateRunning_GoingToSample New State:ENGN_StateRunning_GoingToSampleComplete
2024/10/06 17:26:47.3 Old State:14-cycle=1, Elapsed Time:    0.0,  Ideal Time:    0.0,  Delay time =   0.00  New State:ENGN_StateRunning_WaitSampling
2024/10/06 17:26:47.3 Step started at: 17:26:39
2024/10/06 17:26:47.3 XYZ movement time  = 7673 ms + Scan start delay = 7684 ms
2024/10/06 17:26:47.4 Old State:15-ENGN_StateRunning_WaitSampling New State:ENGN_StateRunning_Sampling
2024/10/06 17:26:49.4 Shaker current speed = 990 rpm, set speed = 1000
2024/10/06 17:26:52.1 
2024/10/06 17:26:52.1 STOP SCAN: 
2024/10/06 17:26:52.1    CycleTime (ms)    = 200
2024/10/06 17:26:52.1    CurrentCycle      = 25
2024/10/06 17:26:52.1    RunTime (ms)      = 4956
2024/10/06 17:26:52.1    AverageCycle (ms) = 198.2
2024/10/06 17:26:52.1    Temperature       = 30.0
2024/10/06 17:26:52.1    DATA OVERRUN %    = 0.00
2024/10/06 17:26:52.1    Spec PCB temps    = 42.6, 42.2, 42.4, 42.3, 42.1, 42.3, 41.3, 41.6
2024/10/06 17:26:52.1 
2024/10/06 17:26:52.2 Old State:16-cycle=25, Elapsed Time:    5.0,  Ideal Time:    4.8,  Delay time =   0.04  New State:ENGN_StateRunning_SamplingComplete
2024/10/06 17:26:52.3 Old State:18-ENGN_StateRunning_SamplingComplete New State:ENGN_StateRunning_WaitNewStep
2024/10/06 17:26:52.6 Old State:5-ENGN_StateRunning_WaitNewStep New State:ENGN_StateRunning_StartNewStep
2024/10/06 17:26:52.6 Spectrometer EOS_B0010: AVRG=20.
2024/10/06 17:26:52.7 Spectrometer EOS_B0014: AVRG=20.
2024/10/06 17:26:52.7 Spectrometer EOS_B0011: AVRG=20.
2024/10/06 17:26:52.7 Spectrometer EOS_B0018: AVRG=20.
2024/10/06 17:26:52.7 Spectrometer EOS_B0012: AVRG=20.
2024/10/06 17:26:52.7 Spectrometer EOS_B0017: AVRG=20.
2024/10/06 17:26:52.7 Spectrometer EOS_B0013: AVRG=20.
2024/10/06 17:26:52.7 Spectrometer EOS_B0019: AVRG=20.
2024/10/06 17:26:52.7 StartShaker(1000)
2024/10/06 17:26:52.8 Old State:6-ENGN_StateRunning_StartNewStep New State:ENGN_StateRunning_WaitGoingToSample
2024/10/06 17:26:52.8 Sample96_Q(0, 0, 0)
2024/10/06 17:26:52.8 
2024/10/06 17:26:52.8 START SCAN: 
2024/10/06 17:26:52.8    CycleTime (ms)    = 200
2024/10/06 17:26:52.8    CycleCount        = 25
2024/10/06 17:26:52.8    ScansToAverage    = 20
2024/10/06 17:26:52.8    FinishTime (s)    = 5
2024/10/06 17:26:52.8    Temperature       = 30.0
2024/10/06 17:26:52.8    Lamp Power        = 33
2024/10/06 17:26:52.8    Spec PCB temps    = 42.6, 42.2, 42.4, 42.3, 42.1, 42.3, 41.3, 41.7
2024/10/06 17:26:52.8 
2024/10/06 17:26:52.9 Old State:12-ENGN_StateRunning_WaitGoingToSample New State:ENGN_StateRunning_GoingToSample
2024/10/06 17:26:52.9 Temp: 2024/10/06 17:26:52, 30.0000, 30.9000
2024/10/06 17:26:52.9 GMC_SetPosZ
2024/10/06 17:26:56.1 GMC_ServoHere
2024/10/06 17:26:56.3 GMC_SetPosXY
2024/10/06 17:26:56.6 GMC_SetPosZ
2024/10/06 17:26:59.7 Old State:13-ENGN_StateRunning_GoingToSample New State:ENGN_StateRunning_GoingToSampleComplete
2024/10/06 17:26:59.8 Old State:14-cycle=1, Elapsed Time:    0.0,  Ideal Time:    0.0,  Delay time =   0.00  New State:ENGN_StateRunning_WaitSampling
2024/10/06 17:26:59.8 Step started at: 17:26:52
2024/10/06 17:26:59.8 XYZ movement time  = 6837 ms + Scan start delay = 6838 ms
2024/10/06 17:26:59.9 Old State:15-ENGN_StateRunning_WaitSampling New State:ENGN_StateRunning_Sampling
2024/10/06 17:27:02.7 Shaker current speed = 991 rpm, set speed = 1000
2024/10/06 17:27:04.6 
2024/10/06 17:27:04.6 STOP SCAN: 
2024/10/06 17:27:04.6    CycleTime (ms)    = 200
2024/10/06 17:27:04.6    CurrentCycle      = 25
2024/10/06 17:27:04.6    RunTime (ms)      = 4959
2024/10/06 17:27:04.6    AverageCycle (ms) = 198.4
2024/10/06 17:27:04.6    Temperature       = 30.0
2024/10/06 17:27:04.6    DATA OVERRUN %    = 0.00
2024/10/06 17:27:04.6    Spec PCB temps    = 42.6, 42.2, 42.4, 42.3, 42.1, 42.3, 41.3, 41.6
2024/10/06 17:27:04.6 
2024/10/06 17:27:04.6 Old State:16-cycle=25, Elapsed Time:    5.0,  Ideal Time:    4.8,  Delay time =   0.04  New State:ENGN_StateRunning_SamplingComplete
2024/10/06 17:27:04.8 Old State:18-ENGN_StateRunning_SamplingComplete New State:ENGN_StateRunning_WaitNewStep
2024/10/06 17:27:05.0 Old State:5-ENGN_StateRunning_WaitNewStep New State:ENGN_StateRunning_StartNewStep
2024/10/06 17:27:05.0 Spectrometer EOS_B0010: AVRG=20.
2024/10/06 17:27:05.0 Spectrometer EOS_B0014: AVRG=20.
2024/10/06 17:27:05.0 Spectrometer EOS_B0011: AVRG=20.
2024/10/06 17:27:05.0 Spectrometer EOS_B0018: AVRG=20.
2024/10/06 17:27:05.0 Spectrometer EOS_B0012: AVRG=20.
2024/10/06 17:27:05.0 Spectrometer EOS_B0017: AVRG=20.
2024/10/06 17:27:05.0 Spectrometer EOS_B0013: AVRG=20.
2024/10/06 17:27:05.0 Spectrometer EOS_B0019: AVRG=20.
2024/10/06 17:27:05.0 StartShaker(1000)
2024/10/06 17:27:05.1 Old State:6-ENGN_StateRunning_StartNewStep New State:ENGN_StateRunning_WaitGoingToSample
2024/10/06 17:27:05.1 Sample96_Q(0, 0, 1)
2024/10/06 17:27:05.2 
2024/10/06 17:27:05.2 START SCAN: 
2024/10/06 17:27:05.2    CycleTime (ms)    = 200
2024/10/06 17:27:05.2    CycleCount        = 25
2024/10/06 17:27:05.2    ScansToAverage    = 20
2024/10/06 17:27:05.2    FinishTime (s)    = 5
2024/10/06 17:27:05.2    Temperature       = 30.0
2024/10/06 17:27:05.2    Lamp Power        = 33
2024/10/06 17:27:05.2    Spec PCB temps    = 42.6, 42.2, 42.4, 42.3, 42.1, 42.3, 41.3, 41.6
2024/10/06 17:27:05.2 
2024/10/06 17:27:05.2 GMC_SetPosZ
2024/10/06 17:27:05.2 Old State:12-ENGN_StateRunning_WaitGoingToSample New State:ENGN_StateRunning_GoingToSample
2024/10/06 17:27:05.3 Temp: 2024/10/06 17:27:05, 30.0000, 30.9000
2024/10/06 17:27:08.1 GMC_ServoHere
2024/10/06 17:27:08.2 GMC_SetPosXY
2024/10/06 17:27:08.6 GMC_SetPosZ
2024/10/06 17:27:11.9 Old State:13-ENGN_StateRunning_GoingToSample New State:ENGN_StateRunning_GoingToSampleComplete
2024/10/06 17:27:12.0 Old State:14-cycle=1, Elapsed Time:    0.0,  Ideal Time:    0.0,  Delay time =   0.00  New State:ENGN_StateRunning_WaitSampling
2024/10/06 17:27:12.0 Step started at: 17:27:05
2024/10/06 17:27:12.0 XYZ movement time  = 6650 ms + Scan start delay = 6604 ms
2024/10/06 17:27:12.1 Old State:15-ENGN_StateRunning_WaitSampling New State:ENGN_StateRunning_Sampling
2024/10/06 17:27:15.0 Shaker current speed = 989 rpm, set speed = 1000
2024/10/06 17:27:16.7 
2024/10/06 17:27:16.7 STOP SCAN: 
2024/10/06 17:27:16.7    CycleTime (ms)    = 200
2024/10/06 17:27:16.7    CurrentCycle      = 25
2024/10/06 17:27:16.7    RunTime (ms)      = 4959
2024/10/06 17:27:16.7    AverageCycle (ms) = 198.4
2024/10/06 17:27:16.7    Temperature       = 30.0
2024/10/06 17:27:16.7    DATA OVERRUN %    = 0.00
2024/10/06 17:27:16.7    Spec PCB temps    = 42.6, 42.3, 42.4, 42.3, 42.1, 42.3, 41.3, 41.6
2024/10/06 17:27:16.7 
2024/10/06 17:27:16.7 Old State:16-cycle=25, Elapsed Time:    5.0,  Ideal Time:    4.8,  Delay time =   0.04  New State:ENGN_StateRunning_SamplingComplete
2024/10/06 17:27:16.9 Old State:18-ENGN_StateRunning_SamplingComplete New State:ENGN_StateRunning_WaitNewStep
2024/10/06 17:27:17.1 Old State:5-ENGN_StateRunning_WaitNewStep New State:ENGN_StateRunning_StartNewStep
2024/10/06 17:27:17.1 Spectrometer EOS_B0010: AVRG=20.
2024/10/06 17:27:17.1 Spectrometer EOS_B0014: AVRG=20.
2024/10/06 17:27:17.1 Spectrometer EOS_B0011: AVRG=20.
2024/10/06 17:27:17.1 Spectrometer EOS_B0018: AVRG=20.
2024/10/06 17:27:17.1 Spectrometer EOS_B0012: AVRG=20.
2024/10/06 17:27:17.1 Spectrometer EOS_B0017: AVRG=20.
2024/10/06 17:27:17.1 Spectrometer EOS_B0013: AVRG=20.
2024/10/06 17:27:17.1 Spectrometer EOS_B0019: AVRG=20.
2024/10/06 17:27:17.1 StartShaker(1000)
2024/10/06 17:27:17.2 Old State:6-ENGN_StateRunning_StartNewStep New State:ENGN_StateRunning_WaitGoingToSample
2024/10/06 17:27:17.2 Sample96_Q(0, 0, 0)
2024/10/06 17:27:17.2 
2024/10/06 17:27:17.2 START SCAN: 
2024/10/06 17:27:17.2    CycleTime (ms)    = 200
2024/10/06 17:27:17.2    CycleCount        = 25
2024/10/06 17:27:17.2    ScansToAverage    = 20
2024/10/06 17:27:17.2    FinishTime (s)    = 5
2024/10/06 17:27:17.2    Temperature       = 30.0
2024/10/06 17:27:17.2    Lamp Power        = 33
2024/10/06 17:27:17.2    Spec PCB temps    = 42.6, 42.3, 42.4, 42.3, 42.1, 42.3, 41.3, 41.6
2024/10/06 17:27:17.2 
2024/10/06 17:27:17.3 Temp: 2024/10/06 17:27:17, 30.0000, 30.9000
2024/10/06 17:27:17.3 Old State:12-ENGN_StateRunning_WaitGoingToSample New State:ENGN_StateRunning_GoingToSample
2024/10/06 17:27:17.3 GMC_SetPosZ
2024/10/06 17:27:20.5 GMC_ServoHere
2024/10/06 17:27:20.7 GMC_SetPosXY
2024/10/06 17:27:21.0 GMC_SetPosZ
2024/10/06 17:27:24.2 Old State:13-ENGN_StateRunning_GoingToSample New State:ENGN_StateRunning_GoingToSampleComplete
2024/10/06 17:27:24.3 Old State:14-cycle=1, Elapsed Time:    0.0,  Ideal Time:    0.0,  Delay time =   0.00  New State:ENGN_StateRunning_WaitSampling
2024/10/06 17:27:24.3 Step started at: 17:27:17
2024/10/06 17:27:24.3 XYZ movement time  = 6852 ms + Scan start delay = 6867 ms
2024/10/06 17:27:24.4 Old State:15-ENGN_StateRunning_WaitSampling New State:ENGN_StateRunning_Sampling
2024/10/06 17:27:27.2 Shaker current speed = 991 rpm, set speed = 1000
2024/10/06 17:27:29.1 
2024/10/06 17:27:29.1 STOP SCAN: 
2024/10/06 17:27:29.1    CycleTime (ms)    = 200
2024/10/06 17:27:29.1    CurrentCycle      = 25
2024/10/06 17:27:29.1    RunTime (ms)      = 4959
2024/10/06 17:27:29.1    AverageCycle (ms) = 198.4
2024/10/06 17:27:29.1    Temperature       = 30.0
2024/10/06 17:27:29.1    DATA OVERRUN %    = 0.00
2024/10/06 17:27:29.1    Spec PCB temps    = 42.6, 42.2, 42.4, 42.3, 42.1, 42.3, 41.3, 41.6
2024/10/06 17:27:29.1 
2024/10/06 17:27:29.1 Old State:16-cycle=25, Elapsed Time:    5.0,  Ideal Time:    4.8,  Delay time =   0.05  New State:ENGN_StateRunning_SamplingComplete
2024/10/06 17:27:29.2 Old State:18-ENGN_StateRunning_SamplingComplete New State:ENGN_StateRunning_WaitNewStep
2024/10/06 17:27:29.5 Old State:5-ENGN_StateRunning_WaitNewStep New State:ENGN_StateRunning_StartNewStep
2024/10/06 17:27:29.5 Spectrometer EOS_B0010: AVRG=20.
2024/10/06 17:27:29.5 Spectrometer EOS_B0014: AVRG=20.
2024/10/06 17:27:29.5 Spectrometer EOS_B0011: AVRG=20.
2024/10/06 17:27:29.5 Spectrometer EOS_B0018: AVRG=20.
2024/10/06 17:27:29.5 Spectrometer EOS_B0012: AVRG=20.
2024/10/06 17:27:29.5 Spectrometer EOS_B0017: AVRG=20.
2024/10/06 17:27:29.5 Spectrometer EOS_B0013: AVRG=20.
2024/10/06 17:27:29.5 Spectrometer EOS_B0019: AVRG=20.
2024/10/06 17:27:29.5 StartShaker(1000)
2024/10/06 17:27:29.6 Old State:6-ENGN_StateRunning_StartNewStep New State:ENGN_StateRunning_WaitGoingToSample
2024/10/06 17:27:29.6 Sample96_Q(0, 0, 1)
2024/10/06 17:27:29.6 
2024/10/06 17:27:29.6 START SCAN: 
2024/10/06 17:27:29.6    CycleTime (ms)    = 200
2024/10/06 17:27:29.6    CycleCount        = 25
2024/10/06 17:27:29.6    ScansToAverage    = 20
2024/10/06 17:27:29.6    FinishTime (s)    = 5
2024/10/06 17:27:29.6    Temperature       = 30.0
2024/10/06 17:27:29.6    Lamp Power        = 33
2024/10/06 17:27:29.6    Spec PCB temps    = 42.6, 42.2, 42.4, 42.2, 42.1, 42.3, 41.3, 41.6
2024/10/06 17:27:29.6 
2024/10/06 17:27:29.7 Temp: 2024/10/06 17:27:29, 30.0000, 30.9000
2024/10/06 17:27:29.7 GMC_SetPosZ
2024/10/06 17:27:29.7 Old State:12-ENGN_StateRunning_WaitGoingToSample New State:ENGN_StateRunning_GoingToSample
2024/10/06 17:27:32.6 GMC_ServoHere
2024/10/06 17:27:32.7 GMC_SetPosXY
2024/10/06 17:27:33.0 GMC_SetPosZ
2024/10/06 17:27:36.4 Old State:13-ENGN_StateRunning_GoingToSample New State:ENGN_StateRunning_GoingToSampleComplete
2024/10/06 17:27:36.5 Old State:14-cycle=1, Elapsed Time:    0.0,  Ideal Time:    0.0,  Delay time =   0.00  New State:ENGN_StateRunning_WaitSampling
2024/10/06 17:27:36.5 Step started at: 17:27:29
2024/10/06 17:27:36.5 XYZ movement time  = 6683 ms + Scan start delay = 6668 ms
2024/10/06 17:27:36.6 Old State:15-ENGN_StateRunning_WaitSampling New State:ENGN_StateRunning_Sampling
2024/10/06 17:27:39.5 Shaker current speed = 991 rpm, set speed = 1000
2024/10/06 17:27:41.2 
2024/10/06 17:27:41.2 STOP SCAN: 
2024/10/06 17:27:41.2    CycleTime (ms)    = 200
2024/10/06 17:27:41.2    CurrentCycle      = 25
2024/10/06 17:27:41.2    RunTime (ms)      = 4959
2024/10/06 17:27:41.2    AverageCycle (ms) = 198.4
2024/10/06 17:27:41.2    Temperature       = 30.0
2024/10/06 17:27:41.2    DATA OVERRUN %    = 0.00
2024/10/06 17:27:41.2    Spec PCB temps    = 42.6, 42.2, 42.4, 42.2, 42.1, 42.3, 41.3, 41.7
2024/10/06 17:27:41.2 
2024/10/06 17:27:41.3 Old State:16-cycle=25, Elapsed Time:    5.0,  Ideal Time:    4.8,  Delay time =   0.04  New State:ENGN_StateRunning_SamplingComplete
2024/10/06 17:27:41.4 Old State:18-ENGN_StateRunning_SamplingComplete New State:ENGN_StateRunning_WaitNewStep
2024/10/06 17:27:41.6 Old State:5-ENGN_StateRunning_WaitNewStep New State:ENGN_StateRunning_StartNewStep
2024/10/06 17:27:41.6 Spectrometer EOS_B0010: AVRG=20.
2024/10/06 17:27:41.6 Spectrometer EOS_B0014: AVRG=20.
2024/10/06 17:27:41.6 Spectrometer EOS_B0011: AVRG=20.
2024/10/06 17:27:41.6 Spectrometer EOS_B0018: AVRG=20.
2024/10/06 17:27:41.6 Spectrometer EOS_B0012: AVRG=20.
2024/10/06 17:27:41.6 Spectrometer EOS_B0017: AVRG=20.
2024/10/06 17:27:41.6 Spectrometer EOS_B0013: AVRG=20.
2024/10/06 17:27:41.6 Spectrometer EOS_B0019: AVRG=20.
2024/10/06 17:27:41.6 StartShaker(1000)
2024/10/06 17:27:41.7 Old State:6-ENGN_StateRunning_StartNewStep New State:ENGN_StateRunning_WaitGoingToSample
2024/10/06 17:27:41.7 Sample96_Q(0, 0, 0)
2024/10/06 17:27:41.7 
2024/10/06 17:27:41.7 START SCAN: 
2024/10/06 17:27:41.7    CycleTime (ms)    = 200
2024/10/06 17:27:41.7    CycleCount        = 25
2024/10/06 17:27:41.7    ScansToAverage    = 20
2024/10/06 17:27:41.7    FinishTime (s)    = 5
2024/10/06 17:27:41.7    Temperature       = 30.0
2024/10/06 17:27:41.7    Lamp Power        = 33
2024/10/06 17:27:41.7    Spec PCB temps    = 42.6, 42.2, 42.4, 42.2, 42.1, 42.3, 41.3, 41.7
2024/10/06 17:27:41.7 
2024/10/06 17:27:41.8 Temp: 2024/10/06 17:27:41, 30.0000, 30.8000
2024/10/06 17:27:41.8 Old State:12-ENGN_StateRunning_WaitGoingToSample New State:ENGN_StateRunning_GoingToSample
2024/10/06 17:27:41.9 GMC_SetPosZ
2024/10/06 17:27:45.1 GMC_ServoHere
2024/10/06 17:27:45.2 GMC_SetPosXY
2024/10/06 17:27:45.5 GMC_SetPosZ
2024/10/06 17:27:48.8 Old State:13-cycle=1, Elapsed Time:    0.0,  Ideal Time:    0.0,  Delay time =   0.00  New State:ENGN_StateRunning_GoingToSampleComplete
2024/10/06 17:27:48.9 Old State:14-ENGN_StateRunning_GoingToSampleComplete New State:ENGN_StateRunning_WaitSampling
2024/10/06 17:27:48.9 Step started at: 17:27:41
2024/10/06 17:27:48.9 XYZ movement time  = 6964 ms + Scan start delay = 6879 ms
[truncated: 397,185 more chars]
