# Supplementary material for: CD147 mediates the adsorption of influenza A virus on the cell surface through direct interaction with HA
Source: Front Cell Infect Microbiol. 2025 Aug 29;15:1647283. doi: 10.3389/fcimb.2025.1647283 (PMC12426278; doi:10.3389/fcimb.2025.1647283)
Supplement: Supplementary file 8 [file DataSheet2.zip › raw data-2/Figure 6/Fingure6 D-I/Fingure6 I/241006_001.frd]

<?xml version="1.0" encoding="UTF-8" standalone="yes"?>
<ExperimentResults><ExperimentInfo Name="Experiment_2"><ExpDescription></ExpDescription><RTDVersion>2.0</RTDVersion><RunID>1786FA82-204D-4522-B915-FFC16C02C1D2</RunID><ExperimentType>KINETICS</ExperimentType><ExperimentSubType>KBASIC</ExperimentSubType><StartDateTime>2024-10-06T21:14:41</StartDateTime><MachineName>4QSYCS2</MachineName><UserName>Labuser</UserName><LotNumber></LotNumber><PlateName>241006</PlateName><PlateName2></PlateName2><SensorName>A8</SensorName><SensorPlate>1</SensorPlate><SensorType>SA (Streptavidin)</SensorType><SensorRole>LIGAND</SensorRole><SensorInfo></SensorInfo><WritingSW>DataAcquisition.exe 11.1.0.11</WritingSW><InstrumentType>OctetRED96e</InstrumentType><InstrumentSerial>FB-90287</InstrumentSerial><InstrumentFW>1.0.0.0</InstrumentFW><IntegrationTime>2.1</IntegrationTime><DSPType>CPF</DSPType><DSPStitching>1</DSPStitching><HasManifest>1</HasManifest><InfoHash>-1544771321</InfoHash></ExperimentInfo><AssayParamsInfo/><KineticsData><Step><CommonData><SampleLocation>12</SampleLocation><SampleID></SampleID><SampleGroup></SampleGroup><SampleInfo></SampleInfo><SampleRow>A</SampleRow><SamplePlate>1</SamplePlate><WellType>BUFFER</WellType><Concentration>-1</Concentration><ConcentrationUnits>µg/ml</ConcentrationUnits><MolarConcentration>-1</MolarConcentration><MolarConcUnits>nM</MolarConcUnits><MolecularWeight>-1</MolecularWeight><Temperature>29.7</Temperature><StartTime>0</StartTime><AssayTime>120</AssayTime></CommonData><FlowRate>1000</FlowRate><StepType>BASELINE</StepType><StepName>Baseline</StepName><StepStatus>OK</StepStatus><ActualTime>120.001</ActualTime><CycleTime>0.2</CycleTime><AssayXData Points="600">AAAAAPLSTT7NzMw+mpkZP83MTD/FIIA/XrqZPzMzsz+R7cw/K4fmP2IQAEAv3QxA/KkZQGZm
JkCWQzNAYhBAQC/dTED8qVlAZmZmQDMzc0AAAIBAZmaGQM3MjEBkO5NAy6GZQAAAoEBmZqZA
/tSsQGQ7s0CamblAAADAQGZmxkDNzMxAZDvTQMuh2UAxCOBAmG7mQM3M7EBkO/NAy6H5QAAA
AEEzMwNBf2oGQbKdCUHNzAxBGQQQQTMzE0F/ahZBsp0ZQc3MHEEZBCBBTDcjQWZmJkGamSlB
5dAsQRkEMEEzMzNBZmY2QZqZOUHNzDxBGQRAQUw3Q0FmZkZBmplJQc3MTEEAAFBBTDdTQX9q
VkGynVlB5dBcQQAAYEFMN2NBf2pmQbKdaUHl0GxBGQRwQTMzc0F/anZBsp15QeXQfEEAAIBB
mpmBQTMzg0HZzoRBZmaGQQwCiEGamYlBMzOLQeXQjEFzaI5BAACQQZqZkUE/NZNBzcyUQWZm
lkEAAJhBppuZQTMzm0HZzpxBZmaeQQwCoEGamaFBMzOjQc3MpEFzaKZBAACoQZqZqUE/NatB
2c6sQXNorkEAALBBppuxQTMzs0HZzrRBc2i2QQAAuEGmm7lBPzW7Qc3MvEFmZr5BDALAQZqZ
wUE/NcNBzczEQWZmxkEMAshBmpnJQT81y0HNzMxBc2jOQQwC0EGamdFBMzPTQdnO1EFzaNZB
AADYQaab2UEzM9tB2c7cQWZm3kEMAuBBppvhQTMz40HZzuRBc2jmQQAA6EGamelBMzPrQc3M
7EFmZu5BDALwQZqZ8UE/NfNB2c70QXNo9kEAAPhBmpn5QT81+0HZzvxBZmb+QQYBAELNzABC
oJoBQm1nAkIzMwNCAAAEQs3MBEKamQVCbWcGQjMzB0IAAAhCzcwIQqCaCUJmZgpCMzMLQgAA
DELNzAxCoJoNQm1nDkIzMw9CAAAQQtPNEEKgmhFCZmYSQjMzE0IAABRC080UQqCaFUJtZxZC
OTQXQgAAGELTzRhCoJoZQmZmGkI5NBtCBgEcQtPNHEKamR1CZmYeQjMzH0IGASBCzcwgQpqZ
IUJmZiJCMzMjQgYBJELNzCRCoJolQmZmJkI5NCdCBgEoQtPNKEKgmilCbWcqQjk0K0IGASxC
zcwsQpqZLUJmZi5CMzMvQgYBMELNzDBCmpkxQm1nMkIzMzNCAAA0QtPNNEKgmjVCbWc2QjMz
N0IAADhC0804QpqZOUJtZzpCMzM7QgAAPELNzDxCoJo9Qm1nPkIzMz9CBgFAQtPNQEKamUFC
ZmZCQjMzQ0IMAkRC081EQpqZRUJtZ0ZCOTRHQgAASELNzEhCmplJQmZmSkIzM0tCAABMQtPN
TEKgmk1CbWdOQjk0T0IGAVBCzcxQQpqZUUJtZ1JCMzNTQgYBVELTzVRCmplVQmZmVkIzM1dC
BgFYQs3MWEKamVlCbWdaQjMzW0IAAFxC081cQpqZXUJtZ15COTRfQgYBYELTzWBCmplhQm1n
YkIzM2NCBgFkQs3MZEKgmmVCZmZmQjMzZ0IAAGhCzcxoQpqZaUJtZ2pCMzNrQgAAbELNzGxC
oJptQmZmbkIzM29CAABwQs3McEKgmnFCZmZyQjk0c0IAAHRC0810QqCadUJmZnZCMzN3QgYB
eELNzHhCmpl5Qm1nekI5NHtCBgF8Qs3MfEKgmn1CbWd+Qjk0f0IAAIBC6WaAQlDNgEI5NIFC
mpmBQoMAgkLpZoJCUM2CQjMzg0KamYNCgwCEQmZmhEJQzYRCtjOFQh2ahUKDAIZCZmaGQs3M
hkK2M4dCmpmHQgAAiEJmZohCzcyIQjMziUKamYlCgwCKQulmikJQzYpCtjOLQh2ai0KDAIxC
ZmaMQlDNjEK2M41CmpmNQgAAjkLpZo5CUM2OQjMzj0KamY9CgwCQQmZmkEJQzZBCtjORQpqZ
kUKDAJJC6WaSQlDNkkK2M5NCmpmTQoMAlELpZpRCzcyUQjMzlUIdmpVCAACWQulmlkLNzJZC
MzOXQqCal0KDAJhCZmaYQs3MmEK2M5lCmpmZQoMAmkLpZppCzcyaQrYzm0IdmptCAACcQulm
nELNzJxCMzOdQpqZnUKDAJ5CZmaeQs3MnkK2M59CHZqfQoMAoEJmZqBCUM2gQjMzoUIdmqFC
gwCiQulmokJQzaJCMzOjQh2ao0KDAKRCZmakQs3MpEIzM6VCmpmlQgAApkLpZqZCUM2mQjMz
p0KamadCgwCoQulmqELNzKhCMzOpQpqZqUKDAKpCZmaqQs3MqkIzM6tCHZqrQoMArEJmZqxC
zcysQrYzrUIdmq1CgwCuQmZmrkLNzK5CMzOvQpqZr0KDALBCZmawQs3MsEIzM7FCmpmxQoMA
skJmZrJCzcyyQrYzs0IdmrNCAAC0QmZmtEJQzbRCMzO1Qh2atUKDALZC6Wa2Qs3MtkIzM7dC
mpm3QoMAuELpZrhCUM24QjMzuUIdmrlCAAC6QmZmukJQzbpCtjO7QpqZu0IAALxCZma8QlDN
vEK2M71Cmpm9QoMAvkJmZr5CUM2+QjMzv0Kamb9CAADAQulmwELNzMBCtjPBQpqZwUKDAMJC
6WbCQs3MwkIzM8NCHZrDQgAAxELpZsRCUM3EQrYzxUIdmsVCgwDGQmZmxkLNzMZCtjPHQpqZ
x0KDAMhC6WbIQlDNyEIzM8lCmpnJQgAAykLpZspCzczKQrYzy0IdmstCgwDMQmZmzEJQzcxC
tjPNQpqZzUKDAM5C6WbOQs3MzkIzM89CmpnPQoMA0EJmZtBCzczQQrYz0UIdmtFCgwDSQmZm
0kJQzdJCtjPTQpqZ00KDANRCZmbUQlDN1EIzM9VCmpnVQoMA1kJmZtZCUM3WQrYz10IdmtdC
gwDYQmZm2ELTzdhCMzPZQpqZ2UKDANpCZmbaQlDN2kK2M9tCHZrbQgAA3ELpZtxCUM3cQrYz
3UKamd1CAADeQulm3kLNzN5CtjPfQpqZ30IAAOBC6WbgQlDN4EIzM+FCmpnhQoMA4kJmZuJC
zcziQjMz40IdmuNCAADkQmZm5EJQzeRCtjPlQpqZ5UIAAOZCZmbmQs3M5kK2M+dCmpnnQoMA
6ELpZuhCzczoQjMz6UIdmulCgwDqQmZm6kJQzepCtjPrQpqZ60KDAOxCZmbsQs3M7EIzM+1C
mpntQgAA7kJmZu5CzczuQjMz70Idmu9C</AssayXData><AssayYData Points="600">AAAAADSyHzp7g1y7pnUNOk9StzroZ+44d1daO1HQ/LrH/265FXZoOwaB2zoG5xU7Whr+ukd8
hTuQdK+6w8HsuhxGnjtXQSs7YXJsOwuUkzkQ4cy6DsW2O/riiztSZ6E7/UWEui19pTqdBE07
6DbsubaerjpQNJ87XSUOO7c8MDtCJl067kbrOfGE7zsIPTI7mQrcO2qvPjyPzjM6QSYgO2zV
JjsfKvg77WksOzLIyDuLsNc78ZnCO8tzFTsbeAs8x/4/O9Xpmztc4vs6H+l1Ow/akzvjXLA7
AKV0O43eAzxEEHI75AevOzcA/TtDwfs7O7HrO5huzDvkPA88SZj3Ozo/ZDs/AjI8jVLMOy88
hDtpKOg7cuzEO0meFDxDtm07w3zFOzklCTxOTx88xkoQPLsq8jv08YU7cfnvO3OM9TvetYw7
cQ+OOxD/AjwqzNU7lELEO5xKTTvXMLg7oYrDO8nLJjyEO2U7dIZVOwaGEDwe/sA7KlmCOwxD
sTvQQB88lX2/O/n87DtqVQw8fJT1O2/2pjtk1v07zpXoO8AL5ztouMY7uFv6O7o5Ejwjrtk7
8VEAPAKAOzzKpww8cVg4PHB6ODzjvSo88VcHPEU0Vjz/1Mg7dsYqPH4OMjyT+PA7hFE4PKWi
oDs4v+U7FWT7O9JYDjyD8C883kxQPLzwGDyKbUg8dNPxOwK8RTwwwwk8FolPPO+RHzy2lQ48
EzKnO412OTx3txI8M8RgPPntCDwOQk08aURaPNlXIzwjWDM8TRJpPDvhBTyFOUs8+yloPFgK
EjwYhGw8GS8cPKomJjzdOj48rtlVPL3B1zuxM188jKFKPGu4MzzuATs80dFVPJEhZTyIzGQ8
RUF7PMOhLDx5Znc8WKdKPJtCajwVtoM80osZPP03bDxjFzc8OzqCPKmzCzwwSoo8DY9/PNT2
bDwtS0E8PhhpPKXEPjzJaVc8Lb4rPN61MjyYFV48DmaUPGGWhzw3o2w8cTt4PMf4RzxeHoE8
2alZPJ9oJzxJlTQ8y/9WPIPYXzw6ME88Jrx+PH/nJjwxGBg8lvZ5PPZQfDwl9n880iJmPFp/
gTwOUlE8oTNXPCs4UzwZ1Ys8WdgzPG+sZTxMcyY8A89WPA5DQjycYm48QYtaPDn/UDzXX0c8
cqyCPAjwYTyFoAw8lVxVPI4bSDwoLE88DWcyPJtHmDx8YJk82PBnPB1L9juq1pE8tYJxPCxx
jTzf6VE8oQZ2PNnqfDzqG5Q80BmKPICwlzzWz1Q8v9B0PE8FizxVJGc8LEhrPEuJVDyahok8
jc50PA7OiTzaNWs8zLdXPICghjzy95Q8x4GOPGdxgTy42Y483bWCPGS0RzwmCG88NbxlPELC
gTzK+6M82+FzPFHtgTwg1W08cQyCPFOHYjz/eXE8R1eSPPlCkDwK03k8EvNPPARMmDwHMqg8
i+aGPNqlgzwdqnI8KfQsPEjKmjysMIE8hmB7PAt9hDxad5g8fsGJPKIYnzypNGc8GliLPMqE
iDyA+ZI8XWeqPE0AkzyuUmw8KHGIPFkWgzz754Y8aBSMPIc8jTwAu6c8fHeKPPBNlzy5x6E8
nChvPL3Xcjw76YY8lUl0PEljhjzYMJw8pj2MPK8vjzwKZpk88VqSPLjGgDxK5II85EWVPCKo
nTyTtIw8sjqDPNBUpTwEwrI8L9dgPHgMtDwR0YY8gxGRPJMSkzx9p408a/dSPB+dpzwhlZY8
Z2GkPJHTfDxzp548WpiXPFbwmDzX23k8h+m4PFZlhjztw5s8VWC7PMNaejwFFIw8GPSfPF+8
yDxD3qo8uZeYPI63pzw044c8DfLDPIIfdTzyTbU8eFyCPPVApDwPtYI8g+SkPLY+nDx/4cQ8
syKXPNCRkTy0wIw8eXalPPrcmjz1b6Q8Tje1PJ+ohTxXoYQ8y46iPOpUkzzg0nc8r2qTPCLL
gTyuV6Y8kfaCPLXktDxMapo8GUumPIodmzwJyJI82FC/PGlytTwgxIs8KfOvPG/Juzxsa4E8
jnqaPFsJgzyk/a08aHqGPCOsgDzoDqY809qGPLoUtjyS9aQ8i0mwPJIsozxYHqI8kVC1PO5c
tzxzS448S1ScPInShTwygcY8r4OhPFI/izyTfIE8qKmyPDqDrDzpP6M87hHKPL1Mhjy1gIA8
s62zPK8Ikjz3KrA8fqKPPCADrTxbg6w8CTmHPFHMmzyu78c8ojyaPE/vjzwxfcM8EkOePCiq
wzxnWLk8GzqtPFFAnTwPA6A85B+fPB1JuzyIa5s8aaWgPH6shDxChqE8ntKxPABttTyrlX08
YFHLPJfDljxnEZk86nylPLPCgDwwppw8l5SlPAbXnTx6usE8yn+IPO66sTxRHKY8AGzFPNJm
dTwUFJ08dM2jPFXWnDzHnZY8qW+VPMQxUzxRSaY8O7+rPLxFsjymT5U8o6alPGyAtzwu7Ks8
T/SgPO5TwjzGEro8WO2yPJLSkDxWA788ABfEPJJqmzwgJK48GPrDPKhzyzxeYKA8+0eyPBxr
uzyuHbU8e/GxPJJLnzyws6Y8lx20PGPIkDykhJc8On6RPI7CdjwHDq080C+hPJtarjyPaIQ8
diDJPAyExjzpark8fiy6PGY2pTyGsa48hsG2PCi+pDz1arI8hruqPDGgpDwOoac8iritPHvN
rzyrFbo8fBqvPB+zvzxQM6E8mZSTPB7orTytlsE82+esPE91ljy0Rro8NtaFPFJbyDx98Jc8
tAKNPF5kljzEeqU8h7S+PPvUsTwKlsw8GzrBPHMIszy3xaI87QK5PK5dzTy11Ks8OOOlPOKo
tTxQBJ48nW+1PMNrqzy2LLk8sa6rPEXWujxIg7g8tmuWPAcetzxWhLc87+rMPMA/iDzbNq08
tf68PBsLmDwUiMI8wHu9PMaoxjxTAL08n8KuPFMhvTy8RqI8heyUPObnvTzGjb48VkTMPLFd
uDw2kbs8w6e/PL6MzzxLBcQ82zSdPOdotjxdpKg8iwSkPKQ1xzwKca4888C1PMMBtjwm2Ys8
RGOpPLC7mDz/jcU8YIC2PA17wTy7pcE86ni+PDfcwTy5ubo82VO+PCQssDyka7Q8NqKjPFoz
sDy+66A88r6+PP/uzjx8Br48m3W/PPXlpDz5o8Y8ND2oPLntrzx/o7A82hm5PDDrszw+ea88
9RmxPJxFqjzBctM8e+e5PE6MxTzCp9A8</AssayYData></Step><Step><CommonData><SampleLocation>6</SampleLocation><SampleID>CB2</SampleID><SampleGroup></SampleGroup><SampleInfo></SampleInfo><SampleRow>A</SampleRow><SamplePlate>1</SamplePlate><WellType>KLOAD</WellType><Concentration>50</Concentration><ConcentrationUnits>µg/ml</ConcentrationUnits><MolarConcentration>-1</MolarConcentration><MolarConcUnits>nM</MolarConcUnits><MolecularWeight>-1</MolecularWeight><Temperature>30</Temperature><StartTime>158346</StartTime><AssayTime>1200</AssayTime></CommonData><FlowRate>1000</FlowRate><StepType>LOADING</StepType><StepName>Loading</StepName><StepStatus>OK</StepStatus><ActualTime>264.8</ActualTime><CycleTime>0.2</CycleTime><AssayXData Points="1324">gwDwQmxn8ELTzfBCtjPxQh2a8UKDAPJCbGfyQlDN8kI5NPNCHZrzQoMA9ELpZvRC0830Qjk0
9UKgmvVCBgH2Qmxn9kLTzfZCOTT3Qh2a90KDAPhCbGf4QlDN+EK2M/lCHZr5QgYB+kLpZvpC
UM36QrYz+0IdmvtCgwD8Qulm/ELTzfxCtjP9QqCa/UKDAP5CbGf+QtPN/kI5NP9CHZr/QkIA
AEO2MwBD6WYAQ9uZAEMOzQBDgwABQ7YzAUPpZgFDHZoBQw7NAUNCAAJDdTMCQ+lmAkMdmgJD
Ds0CQ0IAA0N1MwND6WYDQ9uZA0NQzQNDgwAEQ7YzBEOoZgRDHZoEQ1DNBEODAAVDdTMFQ6hm
BUPbmQVDUM0FQ0IABkO2MwZDqGYGQ9uZBkMOzQZDgwAHQ7YzB0OoZgdD25kHQ1DNB0ODAAhD
dTMIQytnCEMdmghDUM0IQ0IACUN1MwlD6WYJQ9uZCUNQzQlDQgAKQ7YzCkOoZgpD25kKQw7N
CkNCAAtDdTMLQ+lmC0MdmgtDUM0LQ4MADEN1MwxDqGYMQ9uZDENQzQxDgwANQ7YzDUOoZg1D
25kNQw7NDUODAA5DtjMOQ6hmDkMdmg5DDs0OQ0IAD0N1Mw9DqGYPQ9uZD0NQzQ9DQgAQQ7Yz
EEOoZhBD25kQQw7NEEODABFDtjMRQ6hmEUPbmRFDDs0RQ0IAEkN1MxJDqGYSQ9uZEkNQzRJD
gwATQ7YzE0OoZhNDHZoTQ1DNE0NCABRDdTMUQ6hmFEMdmhRDUM0UQ0IAFUN1MxVD6WYVQx2a
FUNQzRVDQgAWQ3UzFkOoZhZDHZoWQ1DNFkNCABdDdTMXQ6hmF0PbmRdDDs0XQ0IAGEN1MxhD
6mYYQ9uZGEMOzRhDQgAZQ7YzGUOoZhlD25kZQ1DNGUODABpDtjMaQ+pmGkPbmRpDUM0aQ0IA
G0O2MxtDqGYbQ9uZG0NQzRtDgwAcQ7YzHEOoZhxD25kcQw7NHEODAB1DtjMdQ6hmHUMdmh1D
UM0dQ4MAHkO2Mx5DqGYeQx2aHkMOzR5DgwAfQ7YzH0OoZh9D25kfQw7NH0NCACBDtjMgQ6hm
IEPbmSBDUM0gQ0IAIUN1MyFDqGYhQ9uZIUNQzSFDgwAiQ7YzIkOoZiJD25kiQw7NIkNCACND
dTMjQ+pmI0PbmSNDUM0jQ4MAJEO2MyRD6mYkQ9uZJEMOzSRDgwAlQ7YzJUOoZiVD25klQw7N
JUODACZDdTMmQ6hmJkMdmiZDDs0mQ4MAJ0O2MydD6mYnQ9uZJ0MOzSdDQgAoQ7YzKEOoZihD
HZooQ1DNKEODAClDtjMpQ+pmKUPbmSlDUM0pQ0IAKkO2MypD6mYqQx2aKkMOzSpDgwArQ7Yz
K0OoZitDHZorQw7NK0ODACxDtjMsQ6hmLEPbmSxDDs0sQ4MALUN1My1DqGYtQ9uZLUNQzS1D
gwAuQ3UzLkPqZi5DHZouQ1DNLkNCAC9DtjMvQ6hmL0PbmS9DUM0vQ0IAMEO2MzBDqGYwQ9uZ
MENQzTBDQgAxQ3UzMUOoZjFDHZoxQw7NMUODADJDdTMyQ+pmMkPbmTJDUM0yQ0IAM0N1MzND
qGYzQ9uZM0NQzTNDQgA0Q3UzNEOoZjRDHZo0Qw7NNEODADVDdTM1Q+pmNUPbmTVDUM01Q4MA
NkN1MzZDqGY2Q9uZNkNQzTZDgwA3Q7YzN0PqZjdDHZo3Q1DNN0ODADhDtjM4Q6hmOEPbmThD
Ds04Q0IAOUO2MzlDqGY5QxyaOUMOzTlDxAA6Q3QzOkPqZjpD25k6Q1DNOkODADtDtjM7Q6hm
O0McmjtDUM07Q0IAPEO2MzxD6mY8QxyaPEMOzTxDgwA9Q3QzPUPqZj1D25k9Q1DNPUODAD5D
tjM+Q6hmPkPbmT5DUM0+Q0IAP0N0Mz9D6mY/QxyaP0NQzT9DgwBAQ7YzQEPqZkBDHJpAQ1DN
QENCAEFDtjNBQ6hmQUMcmkFDUM1BQ0IAQkN0M0JD6mZCQxyaQkMOzUJDQgBDQ7YzQ0OoZkND
25lDQw7NQ0ODAERDtjNEQ6hmREPbmURDDs1EQ8QARUN0M0VDqGZFQ9uZRUNQzUVDQgBGQ7Yz
RkPqZkZD25lGQ1DNRkNCAEdDtjNHQ6hmR0PbmUdDDs1HQ4MASEO2M0hDqGZIQ9uZSENQzUhD
gwBJQ3QzSUOoZklD25lJQ1DNSUODAEpDdDNKQ6hmSkMcmkpDUM1KQ0IAS0N0M0tD6mZLQxya
S0MOzUtDQgBMQ3QzTEPqZkxD25lMQ1DNTENCAE1DtjNNQ6hmTUMcmk1DDs1NQ4MATkN0M05D
6mZOQxyaTkNQzU5DQgBPQ3QzT0PqZk9D25lPQ1DNT0NCAFBDdDNQQ+pmUEPbmVBDUM1QQ4MA
UUN0M1FDqGZRQ9uZUUNQzVFDQgBSQ3QzUkPqZlJDHJpSQ1DNUkNCAFNDtjNTQ6hmU0McmlND
Ds1TQ4MAVEN0M1RDqGZUQxyaVENQzVRDQgBVQ3QzVUOoZlVD25lVQw7NVUNCAFZDdDNWQ6hm
VkMcmlZDUM1WQ0IAV0N0M1dD6mZXQ9uZV0NQzVdDgwBYQ7YzWEPqZlhD25lYQ1DNWEODAFlD
tjNZQ6hmWUPbmVlDDs1ZQ0IAWkN0M1pD6mZaQ9uZWkNQzVpDgwBbQ3QzW0PqZltD25lbQw7N
W0NCAFxDdDNcQ6hmXEPbmVxDDs1cQ0IAXUN0M11D6mZdQ9uZXUNQzV1DQgBeQ3QzXkMrZ15D
25leQ1DNXkODAF9DdDNfQ6hmX0PbmV9DDs1fQ0IAYEN0M2BD6mZgQxyaYEMOzWBDQgBhQ7Yz
YUOoZmFD25lhQw7NYUODAGJDtjNiQ6hmYkMcmmJDDs1iQ4MAY0O2M2ND6mZjQ9uZY0NQzWND
gwBkQ7YzZEOoZmRD25lkQw7NZEODAGVDdDNlQ6hmZUMcmmVDDs1lQ0IAZkN0M2ZD6mZmQ9uZ
ZkNQzWZDgwBnQ3QzZ0OoZmdD25lnQw7NZ0ODAGhDtjNoQ6hmaEMcmmhDUM1oQ4MAaUN0M2lD
6mZpQ9uZaUNQzWlDQgBqQ7YzakOoZmpD25lqQ1DNakODAGtDtjNrQ6hma0McmmtDUM1rQ4MA
bEN0M2xDqGZsQ9uZbENQzWxDQgBtQ3QzbUOoZm1D25ltQw7NbUODAG5DdDNuQ6hmbkPbmW5D
Ds1uQ4MAb0N0M29DqGZvQ9uZb0NQzW9DQgBwQ3QzcEOoZnBD25lwQw7NcENCAHFDtjNxQ+pm
cUMcmnFDDs1xQ0IAckO2M3JDqGZyQxyackNQzXJDgwBzQ3Qzc0PqZnND25lzQ1DNc0ODAHRD
dDN0Q+pmdEMcmnRDUM10Q4MAdUN0M3VD6mZ1Q9uZdUNQzXVDQgB2Q7YzdkPqZnZDHJp2Q1DN
dkODAHdDdDN3Q6hmd0PbmXdDDs13Q4QAeEO2M3hD6mZ4QxyaeENQzXhDQgB5Q7YzeUOoZnlD
HJp5Q1DNeUNCAHpDtjN6Q+pmekPcmXpDDs16Q4QAe0N0M3tD6mZ7Q9yZe0NQzXtDQgB8Q3Qz
fEOoZnxD3Jl8Qw7NfEOEAH1DtjN9Q6hmfUPcmX1DDs19Q0IAfkO2M35DqGZ+Q9yZfkNQzX5D
QgB/Q7Yzf0OoZn9D3Jl/Qw7Nf0NCAIBDuhmAQ3UzgEMOTYBDqGaAQ0KAgEPbmYBDVLOAQ+7M
gEOH5oBDIQCBQ7oZgUN1M4FD7kyBQ6hmgUNCgIFDupmBQ1SzgUMOzYFDqOaBQyEAgkO6GYJD
dTOCQw5NgkOoZoJDIYCCQ7qZgkN1s4JD7syCQ4fmgkMhAIND2xmDQ3Uzg0PuTINDh2aDQ0KA
g0O6mYNDdbODQ+7Mg0OH5oNDIQCEQ9sZhENUM4RDDk2EQ6hmhEMhgIRDupmEQ1SzhEPuzIRD
h+aEQ0IAhUO6GYVDVDOFQ+5MhUOHZoVDIYCFQ9uZhUNUs4VDDs2FQ4fmhUNCAIZD2xmGQ1Qz
hkPuTIZDh2aGQyGAhkPbmYZDdbOGQy/NhkOH5oZDIQCHQ7oZh0NUM4dDDk2HQ4dmh0NCgIdD
25mHQ1Szh0MOzYdDqOaHQyEAiEO6GYhDdTOIQ+5MiEOoZohDIYCIQ9uZiENUs4hDDs2IQ4fm
iENCAIlD2xmJQ1QziUPuTIlDqGaJQyGAiUPbmYlDVLOJQw7NiUOH5olDIQCKQ9sZikNUM4pD
7kyKQ4dmikMhgIpD25mKQ1SzikPuzIpDh+aKQyEAi0O6GYtDVDOLQ+5Mi0OoZotDQoCLQ9uZ
i0NUs4tDL82LQ6jmi0MhAIxDuhmMQ1QzjEPuTIxDh2aMQyGAjEPbmYxDVLOMQ+7MjEOo5oxD
IQCNQ7oZjUN1M41DDk2NQ4dmjUNCgI1D25mNQ3WzjUPuzI1DqOaNQ0IAjkPbGY5DVDOOQw5N
jkOoZo5DQoCOQ7qZjkNUs45D7syOQ6jmjkMhAI9DuhmPQ3Uzj0PuTI9DqGaPQ0KAj0O6mY9D
VLOPQw7Nj0OH5o9DQgCQQ7oZkENUM5BD7kyQQ4dmkENCgJBD25mQQ1SzkEPuzJBDqOaQQ0IA
kUO6GZFDVDORQ+5MkUOoZpFDQoCRQ7qZkUNUs5FDDs2RQ4fmkUNCAJJDuhmSQ1QzkkMOTZJD
qGaSQ0KAkkO6mZJDVLOSQw7NkkOo5pJDIQCTQ7oZk0NUM5NDDk2TQ4dmk0NCgJNDupmTQ3Wz
k0MOzZNDh+aTQ0IAlEPbGZRDVDOUQw5NlEPJZpRDIYCUQ7qZlENUs5RDDs2UQ4fmlEMhAJVD
2xmVQ5UzlUMOTZVDh2aVQ0KAlUPbmZVDVLOVQw7NlUOH5pVDIQCWQ9sZlkN1M5ZDDk2WQ4dm
lkMhgJZD25mWQ3WzlkMOzZZDqOaWQ0IAl0PbGZdDVDOXQ+5Ml0OHZpdDQoCXQ7qZl0N1s5dD
Ds2XQ4fml0NCAJhD2xmYQ1QzmEMOTZhDqGaYQ0KAmEO6mZhDdbOYQ+7MmEOH5phDQgCZQ7oZ
mUNUM5lDDk2ZQ6hmmUNCgJlD25mZQ1SzmUPuzJlDh+aZQyEAmkO6GZpDdTOaQ+5MmkOoZppD
IYCaQ9uZmkNUs5pDDs2aQ4fmmkMhAJtD2xmbQ1Qzm0MOTZtDqGabQ0KAm0O6mZtDVLObQ+7M
m0Oo5ptDQgCcQ9sZnENUM5xD7kycQ6hmnENCgJxD25mcQ1SznEPuzJxDqOacQ0IAnUO6GZ1D
dTOdQw5NnUOoZp1DIYCdQ7qZnUNUs51D7sydQ6jmnUMhAJ5DuhmeQ3UznkMOTZ5Dh2aeQyGA
nkPbmZ5DdbOeQw7NnkOo5p5DQgCfQ7oZn0N1M59D7kyfQ6hmn0NCgJ9D25mfQ1Szn0MOzZ9D
h+afQyEAoEPbGaBDdTOgQ+5MoEOHZqBDQoCgQ7qZoENUs6BD7sygQ4fmoEMhAKFDuhmhQ3Uz
oUPuTKFDh2ahQyGAoUPbmaFDVLOhQ+7MoUOH5qFDQgCiQ9sZokN1M6JD7kyiQ4dmokNCgKJD
25miQ3WzokPuzKJDqOaiQ0IAo0O6GaNDVDOjQw5No0OHZqNDQoCjQ7qZo0N1s6NDDs2jQ4fm
o0NCAKRD2xmkQ1QzpEMOTaRDh2akQyGApEO6maRDVLOkQ+7MpEOH5qRDQgClQ7oZpUNUM6VD
7kylQ6hmpUNCgKVDupmlQ3WzpUPuzKVDqOalQ0IApkO6GaZDdTOmQw5NpkOoZqZDIYCmQ9uZ
pkN1s6ZDDs2mQ4fmpkMhAKdD2xmnQ1Qzp0PuTKdDh2anQyGAp0PbmadDVLOnQ+7Mp0OH5qdD
QgCoQ7oZqEN1M6hDDk2oQ4dmqENCgKhD25moQ3WzqEMOzahDh+aoQ0IAqUPbGalDdTOpQ+5M
qUOHZqlDQoCpQ9uZqUN1s6lD7sypQ4fmqUMhAKpDuhmqQ3UzqkMvTapDh2aqQ0KAqkO6mapD
dbOqQw7NqkOo5qpDQgCrQ7oZq0N1M6tD7kyrQ4dmq0MhgKtDupmrQ3Wzq0PuzKtDh+arQyEA
rEPbGaxDdTOsQw5NrEOoZqxDQoCsQ7qZrEN1s6xDDs2sQ4fmrENCAK1DuhmtQ1QzrUPuTK1D
h2atQ0KArUPbma1DVLOtQ+7MrUOo5q1DIQCuQ9sZrkN1M65DDk2uQ4dmrkNCgK5D25muQ1Sz
rkPuzK5DqOauQyEAr0PbGa9DVDOvQw5Nr0OoZq9DIYCvQ7qZr0NUs69D7syvQ6jmr0NCALBD
2xmwQ1QzsEPuTLBDqGawQ0KAsEPbmbBDVLOwQw7NsEOo5rBDIQCxQ9sZsUN1M7FD7kyxQ6hm
sUMhgLFD25mxQ1SzsUMOzbFDqOaxQ0IAskO6GbJDdTOyQ+5MskOoZrJDIYCyQ9uZskNUs7JD
Ds2yQ4fmskMhALND2xmzQ3Uzs0MOTbNDqGazQyGAs0PbmbNDdbOzQ+7Ms0OH5rNDIQC0Q7oZ
tEN1M7RD7ky0Q6hmtENCgLRD25m0Q3WztEMOzbRDh+a0Q0IAtUPbGbVDVDO1Q+5MtUOoZrVD
QoC1Q7qZtUNUs7VDDs21Q6jmtUNCALZD2xm2Q1QztkPuTLZDqGa2QyGAtkO6mbZDVLO2Qw7N
tkOH5rZDIQC3Q9sZt0N1M7dDDk23Q6hmt0NCgLdDupm3Q3Wzt0MOzbdDqOa3QyEAuEP8GbhD
VDO4Q+5MuEOHZrhDQoC4Q9uZuENUs7hD7sy4Q4fmuENCALlD2xm5Q3UzuUPuTLlDqGa5Q0KA
uUO6mblDVLO5Qw7NuUOH5rlDQgC6Q9sZukNUM7pDDk26Q4dmukMhgLpD25m6Q3WzukPuzLpD
qOa6Q0IAu0O6GbtDdTO7Qw5Nu0OoZrtDQoC7Q9uZu0NUs7tDDs27Q6jmu0MhALxD2xm8Q3Uz
vEPuTLxDqGa8Q0KAvEPbmbxDVLO8Q+7MvEOo5rxDQgC9Q9sZvUNUM71DD029Q6hmvUNCgL1D
25m9Q1SzvUPuzL1DqOa9QyEAvkPbGb5DVDO+Qw9NvkOoZr5DQoC+Q7uZvkN1s75DD82+Q4fm
vkMhAL9Duxm/Q3Uzv0PuTL9Dh2a/Q0KAv0O7mb9DdbO/Q+7Mv0OH5r9DYwDAQ7sZwEN1M8BD
7kzAQw==</AssayXData><AssayYData Points="1324">bTjMPVY6HT5w6VQ+iTOFPm0Ynz4fu7k+oDjUPuES8D4W7gQ/BXkRP8wQHj8Hoyk/mCM1P7pS
QD9ZLks/TxtXP3k/YT9woG0/wQV2P+ZGgD9nkIQ/dpaJPwTajT/Z+pI/2C2XP/74mz+WBaA/
22KkP3R4pz+Eqas//IqvPwvssj9pebc/PWa6P0a4vT8fDME/LeTEP/tixz86Yco/pfDOP/ex
0D/tbdQ/wnrWP/Ma2T/wB9w/anLeP9Ei4T9XXOM/qFfmP+Qq6D/Niuo/ovjsP+087z9w1vA/
797yPz6H9T8mVfc/LNf4PyEK+z+eF/0/Hdb+P4hsAEBEZgFAwlMCQIwQA0C+0ANAR3sEQKpj
BUBp5AVAnAAHQGerB0B9RAhALRMJQOP4CUCtsQpAFVcLQP+1C0AafgxAiegMQJPNDUC1ew5A
n+UOQEp3D0CFJxBA36MQQKB+EUDQzxFApSkSQM6vEkAcIhNAaMkTQDY6FEDNpBRAqkcVQMtB
FUCJKBZAcXYWQPgWF0ChlRdAx6wXQK06GECMchhAEbMYQGJnGUBx1BlAaA8aQJCgGkBb2hpA
LPsaQMeHG0Dh1xtApfsbQPVQHEBwrRxA7+scQOUtHUAO4B1A8UkeQGcSHkD/3R5Ase0eQMn4
HkBeGB9AgCkfQCHGH0DtICBAXzUgQGhlIEDDjCBACqcgQATXIEAXhiFAJWEhQDGPIUBlziFA
6d4hQLhcIkDvciJAXnoiQCzNIkCq3yJAxFgjQAlYI0ARPSNAR1kjQMG6I0AINyRA3D0kQFNC
JECGYyRAK0YkQNVlJEAZviRA57UkQIuzJEDb/iRA0e8kQPJUJUDgGiVAZHolQP6LJUBCpyVA
FqwlQEUfJkC35iVANuolQKsnJkDgayZAlzomQKtpJkC0ayZAl7cmQEeWJkDZrCZAb6omQP2n
JkCD/iZA2SMnQJnvJkDbyyZAew0nQBgVJ0BKzSZACBsnQKhMJ0CxkCdAgEYnQBwhJ0CXgydA
X64nQDq/J0AIoCdAxN4nQE6XJ0Cc5SdAnREoQMuvJ0Dk9CdAiK0nQJKkJ0CZ0CdAiLQnQPD8
J0Co7SdALRcoQIZDKEApcihAGxwoQN4sKECFSChAhlIoQNyeKECtJChAn40oQN5mKECLSShA
Ef0nQPxyKEBGKyhAeoIoQECgKEAF3ShAWWooQLhNKEA7pChANYgoQDSdKECzyihAX2koQPK+
KEBA8yhAzr8oQBnqKEDi1ShAM/coQOXpKED6DylA8NYoQL0LKUBUGylAbtsoQGi3KEC4/ihA
aLsoQEf4KECbEilA5yUpQIAyKUAqOSlAVugoQOJfKUBtUylAR+MoQPRuKUAT9yhAHQUpQCAo
KUCPFClAc5QpQPN1KUChQSlARHcpQM1aKUA/WSlAt5spQIxgKUC5gilA9sMpQBk8KUBMVClA
clYpQEVIKUATIClAiIMpQJV9KUDU9ClAMIopQBucKUCEqClAw3QpQN+1KUCieilAOfIpQCQB
KkClxilA/I0pQPh8KUAHrilAk5QpQOHWKUA2qClAeugpQMWoKUDb4ylAqM8pQJ/mKUCbGCpA
oSkqQCEKKkAVHCpA58gpQA7vKUBt7ylArQgqQA4gKkAaUipA7R0qQBQDKkD+/ylAOUkqQCIB
KkC6eipARHgqQClaKkC0TSpAZT0qQH0+KkCNMipAQTUqQPYgKkCVIypAZmEqQMh4KkCMZCpA
Pk8qQFBgKkClNSpATaEqQENuKkBYbypA6VUqQD+HKkDzbCpANKAqQE2kKkD4typAF4wqQP/l
KkC8mCpABJUqQPXGKkAFbCpANM4qQGa0KkD2mCpAPc0qQI3RKkDrtipAD8QqQM3gKkATACtA
W/0qQO3KKkDywypAZqsqQNroKkCx4SpA1N8qQG7tKkCr9CpA8O8qQIUgK0C+TStAzlkrQKEO
K0ABDitAtV0rQGcsK0D5IitAiRcrQHk7K0CpRitAs0srQIBUK0BeKStAKFUrQPxOK0DGlitA
PGIrQMxKK0DZdCtAPycrQAWGK0DHfCtAxxUrQIlHK0DbXCtAOmsrQLOmK0BwmStAYpkrQALd
K0CWVytAHHArQLF/K0ADjitA5porQMXAK0B9QCtAioIrQNqMK0DBmytAB7MrQDTYK0CjnitA
FqorQAaOK0C0pStAnscrQIF7K0CH1CtA4bgrQFzQK0CC/CtA49grQJUHLEC1+itApvArQCjo
K0BkJCxAHiUsQP4DLEAgEyxAquQrQPbyK0Db+ytA3OQrQNBYLECKPyxAdmUsQKZGLEDk5StA
Em4sQP5fLEA8LixAtkEsQKZQLEDoVCxAZWwsQM9hLEC0RCxAbHYsQKVJLEBLXCxAclssQGd9
LEDHAyxAFEwsQMlqLEC7cyxAKYYsQK9jLEARXSxAnmgsQD85LEBNsyxAxLcsQHldLEAKgixA
+K4sQJw0LEDTqSxAi5osQAmqLEAfbyxAhossQE+PLEDtpSxAnegsQP35LEATIy1AobAsQFKy
LEDOqCxAfMQsQH+7LEC+4SxA96YsQJ65LEBoxixAo7wsQC6cLEACkCxAyegsQH4gLUCn3SxA
uyEtQJPGLECmyCxAJiAtQEEwLUBH7CxAPy4tQLLILEAyPS1ALPMsQP1CLUAH/SxAldwsQO5q
LUDlSi1A7A8tQHl8LUA4xyxAmhEtQODQLUAOBS1AMjgtQO9fLUDJCS1AKz8tQBFbLUBgRy1A
FnstQHBHLUDYGS1AupctQI6iLUDdPS1ALUwtQG1xLUAOVi1AtjEtQK2MLUAnsS1A6FstQKZn
LUAwhS1At8MtQLlpLUCucC1AVpUtQMqvLUDbiy1A57UtQEHFLUDEfS1AoJ0tQACuLUASZS1A
LYEtQExzLUB4fC1A6b0tQMSGLUCT+S1Ap5wtQHTNLUDalC1AztwtQBzSLUC+kC1AFuUtQKDX
LUBuny1AlMotQJHRLUDU7S1AOp4tQJKfLUC32S1AVvgtQCDlLUA6US5Al/8tQCMMLkDNQS5A
2UsuQJbnLUD9IC5A7lIuQA/+LUCuJy5AjzcuQFXLLUCm0C1AatMtQOIOLkDwMC5AY1kuQN6L
LkCsOy5AqTguQKwaLkABKC5AzAouQElRLkBNHS5AqgguQIs0LkAPUC5AancuQDlDLkBcRi5A
XZkuQHFHLkBurC5AAhguQA9ULkDOXy5ASKIuQPl1LkCDhC5Ai3IuQOaHLkArxC5ALP0uQKBq
LkBkvy5AYrMuQO5uLkC7ti5A9ZIuQLvSLkB7vy5AkcMuQPOaLkChpi5A5P0uQAq1LkBgwi5A
V/YuQBnNLkCNmC5AGd8uQJoUL0AS9C5AQOIuQK3MLkDbzy5AOdkuQGjmLkD74i5AgL4uQCy5
LkCSwi5AM+EuQLDCLkBg6i5AXbwuQAPELkB57S5A+douQMrOLkCY+y5ARRYvQHdCL0Bh5i5A
CBAvQGjyLkA/rS5AnjEvQC5UL0CyZS9AKPYuQDcaL0ASRi9AoCMvQDAwL0Bi9i5AXUsvQFBM
L0CrMC9AbjcvQNpBL0Ay+S5AbnIvQOWLL0CoFC9AsnovQO0rL0CNbS9AB0gvQPlnL0ATOy9A
/ikvQMRCL0DzaS9ApScvQMRFL0Aedy9AjmcvQJBWL0AitS9AnYIvQFCmL0BuRC9AwY0vQJ66
L0AWbC9AXUMvQJIoL0CY3i9AqYsvQOhFL0CTpy9AuoMvQMmTL0DEmS9AhbAvQL7TL0D12i9A
pX8vQKqWL0AXki9ATIsvQKaVL0BjyC9Ax8ovQLrTL0CApi9AbuwvQGjQL0A9uy9AGq8vQC6i
L0AK4y9A6dkvQEMcMEBWyi9Ajt8vQOEDMEAKIDBAk9YvQNMWMEAr2C9AOuwvQIQOMEARvS9A
0u4vQJscMED/EjBAiwMwQCDwL0Cw9C9AFSwwQB4qMEBtBTBAHS8wQKoSMEDm9C9AHSQwQFQE
MEA68S9AbzkwQLL3L0DOBDBAJvYvQOIiMECS5C9A/BQwQGJJMEDdIDBADfsvQG10MEAPZTBA
YAcwQNEFMEBoLjBAWyowQDFiMEBvXTBAM4kwQAVrMECofzBAMGAwQGtVMECwXTBA3YgwQKkW
MEClnDBA/14wQLw2MEAyVjBA7cUwQM6KMEBZkTBAqLAwQH9CMEDZrDBAlV4wQEp/MEArUzBA
/YowQCuFMEDQljBAO6IwQMatMEDqjDBAR8wwQIcaMUC9iDBAa2wwQCllMECIxzBAMZswQCTj
MEBe0DBAJ6kwQHjoMEABbjBAQPQwQC3KMECKxzBAicAwQKXLMECRtzBAWdIwQHCeMEAwujBA
S70wQH3sMEA5wTBAKKMwQOv3MEDF5jBAjr4wQHn1MEDF5DBAb/IwQLbtMEAX5DBAV8EwQE82
MUDitDBAzdEwQHEsMUARTjFAv/4wQJLQMEAnSzFA7xkxQAcWMUB42TBApSgxQDxtMUC8JDFA
PRsxQHVEMUDwDzFAUA8xQC0oMUD4HDFAExwxQMEtMUDTTzFAMjUxQKBDMUANGjFAN2YxQNV4
MUBdCjFAHVAxQNz/MECsYjFAyGMxQPcUMUDXrDFAbUQxQLiJMUCL7zBAl4AxQB91MUD+lzFA
Yx8xQGdWMUDlejFATVkxQKNBMUAHSjFA1EoxQF9yMUBMqzFAIdAxQASQMUD2xzFA/sExQCGg
MUBptjFAopsxQDKTMUDNhjFAXY4xQNV+MUBwkDFATJ0xQJKjMUDmkzFAaKoxQAtuMUAwNDFA
y7gxQPSJMUCJlTFA0awxQL/KMUCTyDFAu5wxQJOyMUD2uTFAMNUxQB7pMUAcjzFAs84xQOW7
MUAr0zFA2SEyQD0RMkBsiTFAh7kxQCLXMUC/yTFAFvYxQDjUMUCWCjJA9goyQILyMUCXNzJA
smMyQE7kMUDmHjJAsuUxQN4hMkDkKTJAEAUyQDUcMkA0IzJAn/gxQNMmMkC9GzJA1gwyQBpC
MkA8PjJAW+UxQFAqMkAgMzJASVgyQJlOMkCE7jFAqgcyQHgOMkCpFDJAKCcyQNcrMkB3+zFA
9+4xQGUiMkC3JDJAkSoyQCORMkAPOjJAMAQyQNdQMkBlNjJA0oMyQLVhMkBPMDJAw2oyQKZS
MkCHcDJAbTgyQEeJMkCVfjJAP4EyQPxQMkC7PzJAbG4yQCt6MkCbLDJARGEyQLyOMkAUpzJA
DmoyQCBfMkDXVDJAwU0yQFqgMkCEqzJASIEyQKRQMkCOhTJAinwyQLxJMkBSyjJASc8yQBe+
MkB9yjJAGKkyQCq+MkChfzJAxl8yQG/AMkBbdDJAGd0yQMWaMkAQizJAGKQyQE2EMkCyujJA
bfoyQO60MkA4mzJAY7cyQIydMkD8czJANZ8yQI3bMkBF4TJAd/syQAjlMkCD1DJAmtAyQFnu
MkDC9zJAZcoyQLq7MkCUxjJAhtgyQLs9M0B9CDNAiD8zQL8bM0Bx0TJAHsoyQJ/dMkCNwjJA
KDAzQFv3MkCSEDNAgQ4zQK31MkD0zzJA4/YyQB7ZMkC1AjNA4+gyQGYHM0B7STNAG+UyQCfY
MkCQPTNATf8yQD7yMkCFFTNAR/MyQPEpM0BNQzNA9l8zQJgcM0BaHTNAckUzQOcRM0A8IjNA
Hh0zQEMKM0CmKDNAehUzQOFWM0AtMjNAst8yQG4QM0CZQzNApm0zQFsjM0BKMDNAr1IzQEUN
M0BeNzNAspozQAdFM0DpJzNAp8AyQF00M0DgLzNARl8zQH5oM0CpVjNAqSkzQPb9MkA2NjNA
e4wzQOI3M0AWljNAxHozQIgtM0DpmzNAKoozQBdYM0A2cDNAhGAzQIR/M0ClWTNAiXMzQChX
M0DgijNAaZIzQHSSM0C/izNAQHIzQBmcM0BCYTNADa0zQPpnM0CLpDNAfmEzQDiBM0AZiDNA
VbczQPZxM0DDejNAeNgzQB1lM0BWPTNAo6czQLZ2M0ClrzNAaoczQMCIM0AmsTNARrgzQMS/
M0D/uDNAtZ0zQLlEM0CQjzNAArMzQFmWM0CopjNA28czQD/EM0BboTNA5wQ0QH+2M0Ao1TNA
taUzQIbHM0CX9DNARFYzQPvMM0CH6DNA57szQPfnM0BdrDNAv68zQMkiNEBQpjNATCA0QOJr
M0DZ7jNA6JozQFzsM0CMyzNAOrkzQMvQM0DkzzNA9OIzQMfbM0CX+zNACAo0QBLxM0ATKDRA
hww0QOrvM0BY7jNALDo0QEsGNEAfKDRAMSw0QAv0M0CfHTRAuQs0QLkmNEBG6TNA8hA0QB0g
NEB+PDRAdPwzQCgRNECe+zNAaPQzQCzQM0DhVzRAjUE0QEtCNED6RDRAmls0QEaENEDo6DNA
Lmc0QHc5NEDjdDRAGgQ0QLr/M0DHNDRAZQU0QMI5NEA3VjRAQoM0QKVxNEBvDzRA8TM0QHJv
NEC/WDRAGnI0QDZkNED7ajRAw2A0QGT8M0C1iTRAdII0QA2VNEDqbTRAPZU0QOlkNEBoPjRA
dZM0QIZKNEC9XjRANVM0QKp1NEAVazRAcGw0QCJuNEDrWjRAsTg0QH0qNEDTejRA3Hw0QLJq
NEDedTRA4ao0QAacNEAjdzRA1400QOU6NEDyWDRAcbE0QImhNEC8cTRAe6g0QFeRNEBneDRA
Wa00QEfyNEDkkzRAqKg0QBSzNED7yzRAeqc0QKyfNEBVyTRAcK80QCWmNEDefzRA7B81QDPL
NEC+izRAr8Q0QFuPNEDQ9jRA1JE0QMTCNEC+pzRAOqE0QLzRNEAhWDRAb740QHuSNEBvlTRA
PLI0QKesNECcyjRAkJc0QHGmNEBMyDRA1iI1QOTeNEBtvzRALdY0QPSmNEAKBTVA5sc0QHbz
NED49jRAow81QKD1NED19TRAoNk0QDAMNUBj1DRA5+40QO0iNUDP7TRAv7A0QJIBNUDD+TRA
CwU1QKnPNEBY6TRAeiM1QJzrNEDHKDVA09U0QHLfNEDeJjVAYwY1QOITNUCrxTRAdBg1QPby
NEDgHDVAZA01QDDZNECw9TRAqAo1QIoUNUB/BDVAHzA1QLkWNUAy9zRAjxo1QDhXNUCzJDVA
c/A0QA==</AssayYData></Step><Step><CommonData><SampleLocation>4</SampleLocation><SampleID></SampleID><SampleGroup></SampleGroup><SampleInfo></SampleInfo><SampleRow>A</SampleRow><SamplePlate>1</SamplePlate><WellType>WASH</WellType><Concentration>-1</Concentration><ConcentrationUnits>µg/ml</ConcentrationUnits><MolarConcentration>-1</MolarConcentration><MolarConcUnits>nM</MolarConcUnits><MolecularWeight>-1</MolecularWeight><Temperature>30</Temperature><StartTime>435673</StartTime><AssayTime>120</AssayTime></CommonData><FlowRate>1000</FlowRate><StepType>BASELINE</StepType><StepName>Baseline</StepName><StepStatus>OK</StepStatus><ActualTime>112.6</ActualTime><CycleTime>0.2</CycleTime><AssayXData Points="563">iGbAQyKAwEO7mcBDVbPAQw/NwEOp5sBDIgDBQ7sZwUNVM8FDME3BQ6lmwUNCgMFDu5nBQ1Wz
wUPuzMFDqebBQyIAwkPcGcJDVTPCQ+5MwkOIZsJDIoDCQ7uZwkNVs8JD7szCQ6nmwkMiAMND
3BnDQ1Uzw0MPTcNDiGbDQyKAw0PcmcNDVbPDQw/Nw0OI5sNDQgDEQ7sZxENVM8RD7kzEQ4hm
xENCgMRDu5nEQ3azxEPuzMRDqebEQyIAxUPcGcVDVTPFQw9NxUOIZsVDIoDFQ7uZxUNVs8VD
7szFQ6nmxUMiAMZD3BnGQ1UzxkMPTcZDiGbGQyKAxkO7mcZDVbPGQw/NxkOI5sZDIgDHQ7sZ
x0N2M8dDD03HQ6lmx0NCgMdDu5nHQ1Wzx0MPzcdDqebHQ0IAyEO7GchDVTPIQw9NyEOIZshD
IoDIQ9yZyENVs8hDD83IQ6nmyEMiAMlD3BnJQ1UzyUMPTclDiGbJQyKAyUPcmclDdrPJQ+7M
yUOI5slDQgDKQ9wZykNVM8pDD03KQ4hmykMigMpD3JnKQ1WzykPuzMpDiObKQyIAy0O7GctD
VTPLQ+5My0OpZstDQoDLQ7uZy0NVs8tD7szLQ4jmy0NCAMxDuxnMQ1UzzEMPTcxDiGbMQyKA
zEO7mcxDVbPMQ+7MzEOp5sxDIgDNQ7sZzUNVM81D7kzNQ6lmzUMigM1D3JnNQ1WzzUMPzc1D
iObNQyIAzkO7Gc5DVTPOQw9NzkOpZs5DQoDOQ7uZzkN2s85DD83OQ4jmzkMiAM9D3BnPQ1Uz
z0MPTc9DqWbPQyKAz0Pcmc9DVbPPQ+7Mz0OI5s9DIgDQQ9wZ0EN2M9BD7kzQQ6lm0EMigNBD
3JnQQ1Wz0EPuzNBDiObQQ0IA0UO7GdFDVTPRQw9N0UOpZtFDQoDRQ9yZ0UN2s9FD7szRQ4jm
0UMiANJD3BnSQ1Uz0kPuTNJDiGbSQ0KA0kPcmdJDdrPSQ+7M0kOp5tJDIgDTQ7sZ00NVM9ND
D03TQ6lm00NCgNNDu5nTQ1Wz00MPzdNDiObTQyIA1EO7GdRDVTPUQ+5M1EOIZtRDIoDUQ7uZ
1ENVs9RDD83UQ6nm1ENCANVDuxnVQ3Yz1UPuTNVDqWbVQ0KA1UO7mdVDdrPVQw/N1UOp5tVD
IgDWQ9wZ1kNVM9ZDD03WQ6lm1kMigNZD3JnWQ3az1kMPzdZDqebWQ0IA10PcGddDdjPXQw9N
10OpZtdDIoDXQ9yZ10N2s9dD7szXQ6nm10NCANhDuxnYQ3Yz2EPuTNhDiGbYQyKA2EO7mdhD
drPYQ+7M2EOI5thDQgDZQ9wZ2UNVM9lD7kzZQ6lm2UMigNlD3JnZQ3az2UPuzNlDiObZQ0IA
2kPcGdpDljPaQ+5M2kOIZtpDQoDaQ9yZ2kNVs9pD7szaQ4jm2kMiANtD3BnbQ3Yz20MPTdtD
qWbbQyKA20O7mdtDVbPbQw/N20Op5ttDQgDcQ9wZ3ENVM9xDD03cQ6lm3ENCgNxDu5ncQ3az
3EMPzdxDqebcQyIA3UO7Gd1DVTPdQw9N3UOpZt1DQoDdQ7uZ3UNVs91DD83dQ4jm3UNCAN5D
uxneQ3Yz3kPuTN5DiGbeQyKA3kPcmd5DdrPeQ+7M3kOI5t5DIgDfQ7sZ30NVM99D7kzfQ6lm
30NCgN9Du5nfQ3az30PuzN9DiObfQyIA4EPcGeBDVTPgQ+5M4EOpZuBDQoDgQ7uZ4ENVs+BD
7szgQ4jm4EMiAOFDuxnhQ1Uz4UMPTeFDqWbhQ0KA4UPcmeFDdrPhQ+7M4UOp5uFDQgDiQ7sZ
4kNVM+JDD03iQ4hm4kNCgOJDu5niQ1Wz4kPuzOJDiObiQ0IA40O7GeNDVTPjQw9N40OIZuND
QoDjQ7uZ40NVs+NDD83jQ6nm40MiAORDuxnkQ1Uz5EPuTORDqWbkQ0KA5EPcmeRDVbPkQw/N
5EOI5uRDQgDlQ7sZ5UN2M+VD7kzlQ4hm5UMigOVD3JnlQ3az5UPuzOVDiOblQyIA5kPcGeZD
djPmQ+5M5kOpZuZDIoDmQ7uZ5kN2s+ZD7szmQ4jm5kNCAOdD3BnnQ1Uz50PuTOdDqWbnQyKA
50PcmedDVbPnQ+7M50Op5udDQgDoQ9wZ6EN2M+hDD03oQ6lm6EMigOhDu5noQ1Wz6EMPzehD
qeboQ0IA6UPcGelDVTPpQw9N6UOIZulDIoDpQ9yZ6UNVs+lDD83pQ6nm6UNCAOpDuxnqQ1Uz
6kPuTOpDiGbqQyKA6kPcmepDVbPqQ+7M6kOI5upDYwDrQ9wZ60NVM+tD7kzrQ6lm60MigOtD
3JnrQ3az60PuzOtDiObrQyIA7EPcGexDVTPsQw9N7EOIZuxDQoDsQ7uZ7ENVs+xD7szsQ4jm
7EMiAO1D3BntQ3Yz7UPuTO1DiGbtQ0KA7UPcme1DVbPtQ+7M7UOp5u1DQgDuQ9wZ7kN2M+5D
7kzuQ6lm7kMigO5D3JnuQ3az7kPuzO5DqebuQyIA70PcGe9DVTPvQw9N70OpZu9DIoDvQ9yZ
70NVs+9DD83vQ6nm70MiAPBD3BnwQ1Uz8EPuTPBDqWbwQyKA8EPcmfBDVbPwQ+7M8EOp5vBD
QgDxQ7sZ8UNVM/FD7kzxQ4hm8UMigPFDu5nxQ3az8UPuzPFDqebxQyIA8kO7GfJDVTPyQw9N
8kOIZvJDIoDyQ9yZ8kNVs/JD7szyQ6nm8kNCAPND3BnzQ3Yz80PuTPNDiGbzQ0KA80O7mfND
VbPzQw/N80OI5vNDQgD0Q9wZ9ENVM/RD7kz0Q6lm9EMigPRDu5n0Q1Wz9EPuzPRDiOb0Q0IA
9UO7GfVDVTP1Qw9N9UOIZvVDQoD1Q7uZ9UN2s/VD7sz1Q4jm9UMiAPZDuxn2Q1Uz9kPuTPZD
iGb2QyKA9kO7mfZDVbP2Qw/N9kOp5vZDQgD3Q9wZ90N2M/dD7kz3Q4hm90MigPdD3Jn3Q1Wz
90PuzPdDqeb3Q0IA+EP9GfhDVTP4Qw9N+EOpZvhDQoD4Q7uZ+EM=</AssayXData><AssayYData Points="563">A0U1QDQJNUB47DRAgwY1QGcgNUCu0DRAswc1QCevNEDbwDRA5nw0QCSQNECoVzRAE7c0QBdy
NEBFojRA1pw0QFFQNECunzRAHHc0QNCNNEDpQTRA7EI0QOYNNEBZUjRAs/8zQJgCNECt6DNA
yiI0QJoeNEBHMzRA3wE0QE7sM0CF/zNAWPwzQHbMM0Dh1zNAa+AzQJ6+M0CR5DNACOgzQGjK
M0C63TNA5NYzQF/LM0D4vzNA7LwzQDa8M0DY8TNAJJIzQDGvM0BozzNAA6wzQEr5M0CnlDNA
v4wzQF7PM0DE1jNArZ4zQJZcM0AYZzNASKEzQAFeM0CZkzNA6SszQIhYM0BnpjNA7JszQM9q
M0AlTDNAUiYzQBVzM0Dn9jJARlQzQAU0M0DeOTNAzAQzQM4rM0DcGTNA9/8yQFsMM0AKFTNA
ttcyQGcyM0C90jJAmQMzQE/fMkDLEDNAiwczQOpGM0CmATNASOEyQPa+MkBbPTNA3hMzQPvY
MkDPFzNAEygzQADgMkAe2jJA7w4zQKAiM0Bn2TJAxsIyQDeYMkCdojJAwrEyQA+eMkCl4jJA
zBczQMoHM0BX3zJAYOAyQH/CMkAGgTJAk6MyQGV2MkAF2zJA3swyQAOeMkDAmDJAtnEyQF2i
MkCcfTJAQrYyQCWxMkBUnTJA4XwyQK5lMkDYezJAepAyQNWDMkDijzJAMpcyQNpAMkA+gTJA
/3MyQPWBMkBUijJAbFgyQBZmMkDfNjJArxcyQFdTMkDorDJA/1EyQKJrMkCtYjJAUksyQMpQ
MkC+UDJA8TIyQNAiMkCFhDJANZgyQMaFMkDxijJAoSgyQGJjMkDiGzJAq0cyQHtFMkAaCDJA
XTwyQKFMMkA7VjJATDEyQEUvMkDvvDFAbTQyQFt2MkBoYzJA/D0yQNf9MUD1IDJAAOgxQMzz
MUAiJzJAr9QxQJ5oMkAuNjJAVTUyQI4DMkBnRTJAmuQxQJERMkDeFDJAqBUyQDmVMkD8xjFA
HicyQOTxMUCBwDFAPfYxQILUMUCo0jFATh0yQCelMUBB8DFAhNwxQOzBMUB/wjFAs50xQLzG
MUDQuzFA5DkyQKygMUDx+jFABecxQB6pMUBxxTFA+tcxQOjWMUD5wjFA+Z4xQHDFMUATITJA
Ec8xQC6gMUA1xjFAHaAxQNxyMUCyujFARLoxQEJ4MUCQezFA54cxQPfDMUC8XzFApDYxQKVz
MUDlqTFAip0xQAWkMUA0YjFAaLExQEJzMUB5vTFAg2UxQAOdMUDWhzFAn6YxQA1cMUBmXTFA
aXoxQDkBMkDB0zFA7ZwxQIFlMUC5ijFArzYxQLayMUDukjFAADQxQJ6KMUCNUjFAs18xQF5F
MUAkTzFA/1wxQARmMUD1LDFAjosxQFs4MUAuMjFAL1oxQDpKMUCyODFAllgxQOBwMUCghzFA
FEMxQIUpMUDKaTFAtV8xQA95MUA5kDFAkxwxQN5FMUDW9TBA5j0xQH1XMUDpFzFAYBQxQGzg
MEB0QDFA3fQwQLJcMUBcQzFAPz4xQIgQMUCtWDFAfRIxQHZOMUA9IjFAPicxQDoYMUB+RDFA
1iYxQFMeMUCO3zBAbN0wQE8CMUCkIjFA4DcxQBn9MEA5PjFAWx0xQKv9MEAZNzFANUcxQHnz
MECq4TBAyG0xQC3pMEBI5zBA+d8wQLT7MEDR8DBAMsowQD3lMEC0ATFADR0xQCLaMECgCDFA
hcwwQDawMEB67zBATcMwQFfwMEC0rjBAdA4xQGoPMUD9vjBAF/swQDS9MEAn1TBAkPowQGPc
MEB8ozBAyd4wQKkSMUCe6DBAhr8wQOHZMECM3TBAKqwwQD7iMEBsejBAuLgwQLLbMEBtdzBA
X0QwQPPSMEBGuzBA4NwwQGqSMEBD2DBANmgwQPxsMEBoizBAj8AwQOirMEAZXzBAS3wwQDQ8
MEAUtzBAnpswQMxiMEA+hTBAKGYwQPumMECQrTBAFaMwQJVWMEDKhzBAhFQwQG4sMED2hTBA
rZgwQBSRMEDXkzBAyIIwQHdDMEBSejBAQp0wQJNuMEBGQTBAIZUwQClOMECJoTBAZy0wQLZ7
MEB50jBAXDEwQCA+MEDfJjBAtKQwQOgZMEC+SzBAaDgwQE5mMEDCMTBAJI4wQGF3MEDftjBA
HHUwQBWEMEC1jTBAEFYwQJIdMEBrdDBAASgwQJtcMEAVRDBAgCwwQIxOMED+ODBAOVwwQDd4
MEBgWzBAIgswQA1UMEB8NDBAI04wQLAPMEBgajBAIzwwQEk0MEAlGzBAix0wQO4BMEDS+i9A
KHMwQCM8MECcEzBAhC8wQIRUMEARAjBANBUwQCzZL0Du/i9Awh4wQMUqMEASADBA8q4vQBNB
MECK9S9AvdkvQH8WMED15i9Al1kwQGvjL0AyQjBAMgowQCMfMEAU1y9AqTswQGv+L0Dc2S9A
3L4vQM3GL0B1LjBAt/AvQOzTL0CZyS9ABb0vQIexL0AYzy9ANuEvQF2nL0Dg3S9AVtovQH40
MED2xi9AAJ0vQIldMEBNPTBA9c4vQFS+L0CarC9AvswvQEX2L0D3ly9A6skvQF/UL0DDNTBA
0KsvQMwhMECV7i9A688vQM/UL0DLyy9Alq4vQIurL0CxxC9ALI0vQHLVL0DOpC9A2cQvQF2y
L0D7qS9A9cIvQKqVL0DbrC9A6KEvQNp4L0A58C9AmM0vQADZL0DPbC9A2oQvQNGlL0Duvy9A
2psvQI5wL0C/5S9AcuMvQOFtL0AFUi9AKa8vQHFsL0Byfi9ARrQvQJlIL0AglS9Aj6EvQA5k
L0CHky9AIIEvQNt+L0AYki9AoY8vQAdBL0Dfky9Abp8vQO6zL0B8WC9ACNYvQIScL0BLmi9A
sl0vQFrJL0C6Li9AGZAvQMpGL0C8Xi9AmJUvQAJmL0B4bC9AmUovQDN0L0CqHy9AnG0vQHCd
L0D6kC9AEoMvQMpwL0DDVS9AGk4vQPmOL0ALcS9AFn4vQP1DL0A=</AssayYData></Step><Step><CommonData><SampleLocation>8</SampleLocation><SampleID>H5</SampleID><SampleGroup></SampleGroup><SampleInfo></SampleInfo><SampleRow>A</SampleRow><SamplePlate>1</SamplePlate><WellType>KSAMPLE</WellType><Concentration>50</Concentration><ConcentrationUnits>µg/ml</ConcentrationUnits><MolarConcentration>885</MolarConcentration><MolarConcUnits>nM</MolarConcUnits><MolecularWeight>56.5</MolecularWeight><Temperature>30</Temperature><StartTime>561833</StartTime><AssayTime>1100</AssayTime></CommonData><FlowRate>1000</FlowRate><StepType>ASSOC</StepType><StepName>Association</StepName><StepStatus>OK</StepStatus><ActualTime>953.401</ActualTime><CycleTime>0.2</CycleTime><AssayXData Points="4767">VbP4Q+/M+EOp5vhDQwD5Q9wZ+UNVM/lDD035Q4hm+UNDgPlDu5n5Q3az+UPvzPlDiOb5QyIA
+kPcGfpDdjP6Qw9N+kOpZvpDQ4D6Q7uZ+kN2s/pDD836Q6nm+kMiAPtD3Bn7Q1Uz+0MPTftD
iGb7QyKA+0O7mftDdrP7Q+/M+0OI5vtDIgD8Q7sZ/ENVM/xDD038Q4hm/ENDgPxDu5n8Q3az
/EMPzfxDiOb8Q0MA/UO7Gf1DdjP9Q+9M/UOpZv1DQ4D9Q7uZ/UN2s/1DD839Q4jm/UMiAP5D
3Bn+Q3Yz/kPvTP5DqWb+QyKA/kPcmf5DVbP+Qw/N/kOI5v5DIgD/Q9wZ/0N2M/9D70z/Q6lm
/0MigP9D3Jn/Q3az/0MPzf9Dqeb/QyEAAET+DABEuxkARHcmAEREMwBEIUAARO5MAESqWQBE
d2YARERzAEQhgABE7owARLuZAER3pgBERLMARCHAAETuzABEqtkARIjmAERE8wBEIQABRO4M
AUS7GQFEdyYBRFQzAUQhQAFE3kwBRLtZAUSIZgFEVHMBRCGAAUT+jAFEu5kBRHemAURUswFE
EcABRO7MAUSq2QFEiOYBRETzAUQRAAJE7gwCRKoZAkSIJgJERDMCRCFAAkTeTAJEu1kCRIhm
AkRUcwJEIYACRN6MAkS7mQJEiKYCRFSzAkQhwAJE7swCRLvZAkSI5gJERPMCRBEAA0TeDANE
uxkDRIgmA0REMwNEIUADRN5MA0S7WQNEiGYDRFRzA0QhgANE3owDRLuZA0R3pgNEVLMDRCHA
A0TuzANEqtkDRHfmA0RE8wNEIQAERN4MBES7GQREdyYERFQzBEQhQARE3kwERKpZBER3ZgRE
VHMERCGABETujAREqpkERHemBEREswREIcAERN7MBESq2QREiOYERFTzBEQhAAVE7gwFRKoZ
BUSIJgVERDMFRBFABUTeTAVEqlkFRIhmBUREcwVEIYAFRN6MBUSqmQVEd6YFRESzBUQRwAVE
3swFRKrZBUR35gVERPMFRBEABkTeDAZEuxkGRHcmBkRUMwZEEUAGRO5MBkS7WQZEd2YGRFRz
BkQhgAZE7owGRLuZBkSIpgZERLMGRBHABkTuzAZEqtkGRHfmBkRU8wZEEQAHRO4MB0S7GQdE
iCYHREQzB0QhQAdE7kwHRKpZB0SIZgdERHMHRCGAB0TujAdEu5kHRHemB0REswdEIcAHRO7M
B0Sq2QdEiOYHRFTzB0QhAAhE3gwIRKoZCESIJghERDMIRCFACETeTAhEu1kIRHdmCEREcwhE
EYAIRO6MCES7mQhEiKYIRFSzCEQhwAhE3swIRLvZCESI5ghERPMIRCEACUTeDAlEqhkJRHcm
CUREMwlEEUAJRN5MCUSqWQlEd2YJRFRzCUQhgAlE7owJRLuZCUSIpglERLMJRCHACUTuzAlE
u9kJRHfmCURU8wlEIQAKRO4MCkSqGQpEdyYKREQzCkQhQApE7kwKRLtZCkR3ZgpEVHMKRBGA
CkTejApEu5kKRHemCkRUswpEEcAKRN7MCkSq2QpEiOYKRFTzCkQhAAtE3gwLRLsZC0R3JgtE
RDMLRCFAC0TuTAtEqlkLRHdmC0REcwtEEYALRO6MC0SqmQtEiKYLRFSzC0QhwAtE3swLRKrZ
C0SI5gtERPMLRBEADETeDAxEuxkMRIgmDEREMwxEEUAMRN5MDESqWQxEd2YMRFRzDEQhgAxE
3owMRLuZDER3pgxERLMMRCHADETuzAxEqtkMRHfmDERE8wxEIQANRO4MDUS7GQ1EdyYNREQz
DUQhQA1E3kwNRLtZDUR3Zg1ERHMNRCGADUTejA1EqpkNRIimDURUsw1EIcANRO7MDUSq2Q1E
iOYNRETzDUQhAA5E3gwORLsZDkR3Jg5EZTMORCFADkTuTA5EqlkORHdmDkRUcw5EEYAORN6M
DkSqmQ5EiKYORESzDkQRwA5E3swORLvZDkR35g5ERPMORBEAD0TuDA9EqhkPRIgmD0RUMw9E
EUAPRN5MD0SqWQ9Ed2YPRERzD0QhgA9E7owPRLuZD0R3pg9ERLMPRCHAD0TezA9EqtkPRHfm
D0RE8w9EIQAQRN4MEES7GRBEiCYQREQzEEQhQBBE7kwQRLtZEER3ZhBERHMQRCGAEETujBBE
qpkQRIimEEREsxBEEcAQRN7MEESq2RBEd+YQRETzEEQhABFE3gwRRLsZEUR3JhFEVDMRRBFA
EUTuTBFEqlkRRHdmEUREcxFEEYARRO6MEUSqmRFEd6YRRESzEUQhwBFE7swRRLvZEUSI5hFE
RPMRRCEAEkTuDBJEuxkSRIgmEkREMxJEIUASRO5MEkS7WRJEd2YSRERzEkQRgBJE7owSRLuZ
EkR3phJERLMSRCHAEkTuzBJEqtkSRIjmEkRE8xJEIQATRN4ME0S7GRNEiCYTREQzE0QRQBNE
3kwTRLtZE0R3ZhNEVHMTRCGAE0TujBNEqpkTRHemE0REsxNEIcATRN7ME0S72RNEiOYTRETz
E0QhABRE7gwURLsZFER3JhREVDMURCFAFETuTBREu1kURHdmFEREcxREEYAURO6MFES7mRRE
d6YURFSzFEQhwBRE3swURLvZFESI5hREVPMURBEAFUTuDBVEqhkVRIgmFUREMxVEIUAVRO5M
FUSqWRVEd2YVRERzFUQhgBVE3owVRKqZFUR3phVEVLMVRCHAFUTuzBVEqtkVRIjmFURE8xVE
IQAWRN4MFkSqGRZEiCYWREQzFkQRQBZE3kwWRLtZFkSIZhZERHMWRBGAFkTejBZEu5kWRHem
FkREsxZEIcAWRN7MFkS72RZEd+YWRETzFkQhABdE3gwXRLsZF0SIJhdERDMXRCFAF0TuTBdE
qlkXRHdmF0REcxdEIYAXRO6MF0S7mRdEd6YXRESzF0QRwBdE3swXRLvZF0SI5hdERPMXRCEA
GETuDBhEqhkYRIgmGEREMxhEEUAYRN5MGESqWRhEiGYYRFRzGEQhgBhE/owYRKqZGESIphhE
VLMYRCHAGETezBhEu9kYRIjmGERE8xhEEQAZRN4MGUSqGRlEiCYZRFQzGUQhQBlE3kwZRKpZ
GUR3ZhlERHMZRCGAGUTejBlEu5kZRHemGURUsxlEEcAZRN7MGUS72RlEiOYZRFTzGUQRABpE
3gwaRLsZGkR3JhpEVDMaRCFAGkTeTBpEqlkaRIhmGkREcxpEEYAaRO6MGkSqmRpEiKYaRESz
GkQRwBpE7swaRKrZGkR35hpERPMaRCEAG0TeDBtEqhkbRIgmG0REMxtEIUAbRN5MG0S7WRtE
iGYbRFRzG0QygBtE7owbRKqZG0SIphtERLMbRCHAG0TezBtEqtkbRHfmG0RE8xtEIQAcRN4M
HESqGRxEiCYcREQzHEQhQBxE3kwcRLtZHESIZhxEVHMcRBGAHETejBxEqpkcRIimHERUsxxE
IcAcRO7MHES72RxEiOYcRFTzHEQRAB1E3gwdRKoZHUR3Jh1EVDMdRBFAHUTuTB1EqlkdRHdm
HURUcx1EIYAdRN6MHUSqmR1Ed6YdRESzHUQRwB1E7swdRKrZHUSI5h1ERPMdRBEAHkTuDB5E
uxkeRIgmHkREMx5EIUAeRN5MHkS7WR5Ed2YeRFRzHkQRgB5E7oweRLuZHkR3ph5ERLMeRCHA
HkTuzB5EqtkeRHfmHkRE8x5EEQAfRO4MH0S7GR9EdyYfRFQzH0QRQB9E3kwfRKpZH0SIZh9E
RHMfRCGAH0TujB9EqpkfRHemH0RUsx9EIcAfRN7MH0S72R9Ed+YfRFTzH0QRACBE7gwgRKoZ
IESIJiBEVDMgRCFAIETeTCBEqlkgRIhmIERUcyBEIYAgRN6MIES7mSBEd6YgRFSzIEQRwCBE
7swgRKrZIESI5iBERPMgRCEAIUTeDCFEqhkhRIgmIUREMyFEEUAhRO5MIUS7WSFEd2YhRERz
IUQhgCFE7owhRLuZIUR3piFERLMhRBHAIUTezCFEu9khRHfmIURU8yFEEQAiRO4MIkSqGSJE
dyYiRFQzIkQRQCJE3kwiRKpZIkSIZiJERHMiRCGAIkTujCJEqpkiRHemIkREsyJEEcAiRO7M
IkSq2SJEd+YiRFTzIkQRACNE7gwjRLsZI0SIJiNERDMjRDJAI0TeTCNEu1kjRHdmI0RUcyNE
EYAjRO6MI0S7mSNEiKYjRFSzI0QhwCNE3swjRKrZI0R35iNERPMjRCEAJETuDCREuxkkRIgm
JEREMyREEUAkRN5MJESqWSREd2YkRERzJEQhgCRE7owkRLuZJER3piRERLMkRCHAJETezCRE
qtkkRHfmJERU8yREEQAlRN4MJUS7GSVEiCYlREQzJUQhQCVE7kwlRKpZJUSIZiVEVHMlRCGA
JUTujCVEu5klRIimJURUsyVEIcAlRN7MJUSq2SVEiOYlRGXzJUQhACZE7gwmRKoZJkSIJiZE
RDMmRBFAJkTeTCZEu1kmRIhmJkRUcyZEEYAmRO6MJkSqmSZEiKYmRFSzJkQhwCZE3swmRKrZ
JkR35iZEVPMmRCEAJ0TeDCdEqhknRIgmJ0REMydEIUAnRO5MJ0SqWSdEd2YnRERzJ0QRgCdE
/ownRKqZJ0R3pidEVLMnRCHAJ0TezCdEu9knRHfmJ0RE8ydEEQAoRN4MKESqGShEiCYoREQz
KEQRQChE7kwoRLtZKER3ZihEVHMoRCGAKETujChEu5koRHemKERUsyhEIcAoRO7MKESq2ShE
d+YoRFTzKEQhAClE3gwpRLsZKUR3JilERDMpRCFAKUTuTClEqlkpRIhmKUREcylEIYApRO6M
KUSqmSlEiKYpRESzKUQhwClE3swpRKrZKUR35ilERPMpRCEAKkTeDCpEuxkqRIgmKkREMypE
IUAqRO5MKkS7WSpEiGYqRERzKkQhgCpE3owqRLuZKkSIpipEVLMqRBHAKkTezCpEu9kqRHfm
KkRU8ypEEQArRO4MK0S7GStEdyYrRFQzK0QRQCtE3kwrRKpZK0R3ZitERHMrRBGAK0TejCtE
qpkrRIimK0RUsytEEcArRP7MK0Sq2StEd+YrRFTzK0QhACxE3gwsRLsZLER3JixEVDMsRCFA
LETuTCxEqlksRIhmLERUcyxEEYAsRN6MLESqmSxEd6YsRFSzLEQRwCxE3swsRLvZLESI5ixE
VPMsRBEALUTuDC1EuxktRIgmLUREMy1EIUAtRN5MLUS7WS1Ed2YtRFRzLUQhgC1E7owtRKqZ
LUR3pi1EVLMtRBHALUTuzC1Eu9ktRHfmLURE8y1EIQAuRN4MLkSqGS5EdyYuREQzLkQRQC5E
7kwuRLtZLkR3Zi5ERHMuRCGALkTejC5EqpkuRHemLkREsy5EEcAuRO7MLkS72S5Ed+YuRETz
LkQhAC9E3gwvRKoZL0SIJi9EVDMvRCFAL0TeTC9EqlkvRHdmL0RUcy9EEYAvRO6ML0S7mS9E
d6YvRFSzL0QRwC9E3swvRKrZL0SI5i9EVPMvRBEAMETeDDBEqhkwRHcmMEREMzBEIUAwRN5M
MES7WTBEiGYwRFRzMEQRgDBE3owwRKqZMESIpjBEVLMwRBHAMETezDBEu9kwRHfmMERU8zBE
IQAxRO4MMUSqGTFEiCYxREQzMUQhQDFE7kwxRLtZMUSIZjFEVHMxRCGAMUTejDFEu5kxRHem
MUREszFEEcAxRO7MMUSq2TFEd+YxRFTzMUQhADJE3gwyRKoZMkSYJjJEVDMyRBFAMkTeTDJE
qlkyRHdmMkREczJEIYAyRN6MMkS7mTJEiKYyRESzMkQhwDJE3swyRLvZMkSI5jJEVPMyRBEA
M0TeDDNEuxkzRIgmM0REMzNEIUAzRO5MM0S7WTNEiGYzRFRzM0QhgDNE3owzRLuZM0SIpjNE
RLMzRBHAM0TezDNEqtkzRIjmM0RE8zNEEQA0RN4MNESqGTREiCY0REQzNEQhQDRE7kw0RLtZ
NER3ZjREVHM0RCGANETujDREqpk0RHemNERUszREEcA0RO7MNESq2TREd+Y0RFTzNEQhADVE
3gw1RKoZNUR3JjVEVDM1RCFANUTuTDVEu1k1RHdmNURUczVEIYA1RO6MNUSqmTVEiKY1RESz
NUQhwDVE3sw1RKrZNUSI5jVEVPM1RCEANkTuDDZEqhk2RIgmNkRUMzZEIUA2RN5MNkSqWTZE
d2Y2RFRzNkQhgDZE3ow2RKqZNkR3pjZERLM2RCHANkTezDZEqtk2RIjmNkRU8zZEIQA3RO4M
N0SqGTdEdyY3REQzN0QRQDdE7kw3RLtZN0SIZjdEVHM3RBGAN0TujDdEqpk3RHemN0REszdE
EcA3RO7MN0S72TdEd+Y3RETzN0QhADhE3gw4RKoZOER3JjhEVDM4RBFAOETuTDhEqlk4RIhm
OEREczhEEYA4RN6MOES7mThEiKY4RESzOEQRwDhE7sw4RKrZOER35jhEVPM4RCEAOUTeDDlE
uxk5RIgmOUREMzlEEUA5RN5MOUS7WTlEd2Y5RFRzOUQRgDlE3ow5RKqZOUR3pjlERLM5RCHA
OUTezDlEqtk5RIjmOURU8zlEEQA6RN4MOkS7GTpEiCY6RFQzOkQhQDpE7kw6RKpZOkSIZjpE
VHM6RCGAOkTejDpEu5k6RIimOkREszpEIcA6RO7MOkSq2TpEiOY6RETzOkQhADtE3gw7RKoZ
O0SIJjtERDM7RCFAO0TuTDtEu1k7RIhmO0REcztEIYA7RO6MO0S7mTtEiKY7RESzO0QhwDtE
3sw7RLvZO0SI5jtERPM7RBEAPETeDDxEuxk8RIgmPERUMzxEEUA8RN5MPES7WTxEiGY8RERz
PEQRgDxE3ow8RKqZPER4pjxERLM8RBHAPETezDxEu9k8RHjmPERU8zxEEQA9RO4MPUSqGT1E
eCY9REQzPUQiQD1E3kw9RKpZPUR4Zj1EVHM9RBGAPUTejD1Eqpk9RIimPUREsz1EEcA9RN7M
PUSq2T1EiOY9RETzPUQiAD5E7gw+RLsZPkR4Jj5ERDM+RCJAPkTuTD5Eqlk+RHhmPkRUcz5E
IoA+RO6MPkSqmT5EiKY+RFSzPkQiwD5E3sw+RLvZPkSI5j5ERPM+RBEAP0TeDD9Euxk/RHgm
P0RUMz9EIkA/RN5MP0S7WT9EeGY/RERzP0QRgD9E3ow/RLuZP0SIpj9ERLM/RBHAP0TuzD9E
u9k/RIjmP0RE8z9EEQBARO4MQESqGUBEeCZAREQzQEQiQEBE3kxARKpZQER4ZkBERHNARCKA
QETujEBEu5lARIimQEREs0BEIsBARO7MQESq2UBEiOZARFTzQEQiAEFE7gxBRLsZQUSIJkFE
VDNBRBFAQUTuTEFEu1lBRIhmQURUc0FEIoBBRO6MQUS7mUFEiKZBRESzQUQiwEFE3sxBRLvZ
QUR45kFERPNBRCIAQkTuDEJEqhlCRHgmQkREM0JEIkBCRO5MQkS7WUJEiGZCRERzQkQigEJE
3oxCRLuZQkR4pkJEVLNCRCLAQkTezEJEu9lCRIjmQkRU80JEIgBDRN4MQ0SqGUNEeCZDREQz
Q0QRQENE7kxDRLtZQ0SIZkNERHNDRBGAQ0TujENEu5lDRHimQ0RUs0NEIsBDRN7MQ0S72UNE
iOZDRFTzQ0QiAERE7gxERLsZRER4JkRERDNERCJARETuTEREu1lERIhmRERUc0REIoBERN6M
RESqmUREeKZERESzREQiwERE7sxERLvZRESI5kREVPNERBEARUTuDEVEqhlFRHgmRURUM0VE
IkBFRO5MRUS7WUVEiGZFRFRzRUQRgEVE3oxFRLuZRUR4pkVERLNFRBHARUTuzEVEqtlFRIjm
RURU80VEEQBGRN4MRkSqGUZEiCZGREQzRkQiQEZE7kxGRKpZRkR4ZkZERHNGRCKARkTujEZE
u5lGRIimRkREs0ZEIsBGRN7MRkS72UZEiOZGRETzRkQiAEdE3gxHRLsZR0SIJkdERDNHRBFA
R0TuTEdEu1lHRHhmR0REc0dEEYBHRN6MR0S7mUdEiKZHRFSzR0QiwEdE3sxHRKrZR0SI5kdE
RPNHRBEASETeDEhEqhlIRIgmSEREM0hEIkBIRN5MSES7WUhEiGZIRERzSEQRgEhE3oxIRLuZ
SER4pkhEVLNIRCLASETuzEhEqtlIRIjmSERU80hEIgBJRN4MSUSqGUlEeCZJRFQzSUQRQElE
7kxJRKpZSUSIZklERHNJRCKASUTujElEu5lJRIimSURUs0lEEcBJRN7MSUS72UlEeOZJRFTz
SUQiAEpE3gxKRKoZSkSIJkpEVDNKRCJASkTeTEpEqllKRIhmSkREc0pEIoBKRN6MSkSqmUpE
iKZKRESzSkQRwEpE/sxKRKrZSkSI5kpEVPNKRBEAS0TeDEtEuxlLRIgmS0RUM0tEEUBLRN5M
S0TMWUtEeGZLRFRzS0QRgEtE3oxLRLuZS0SIpktEVLNLRBHAS0TuzEtEqtlLRHjmS0RE80tE
IgBMRN4MTES7GUxEiCZMREQzTEQRQExE7kxMRKpZTESIZkxERHNMRBGATETujExEu5lMRIim
TEREs0xEIsBMRN7MTES72UxEeOZMRETzTEQRAE1E7gxNRLsZTUSIJk1EVDNNRBFATUTuTE1E
qllNRIhmTURUc01EEYBNRN6MTUS7mU1EeKZNRFSzTUQRwE1E7sxNRKrZTUR45k1ERPNNRCIA
TkTuDE5EuxlORHgmTkRUM05EIkBORN5MTkSqWU5EiGZORFRzTkQigE5E7oxORKqZTkSIpk5E
VLNORCLATkTezE5EqtlORIjmTkRU805EIgBPRO4MT0SqGU9EiCZPRFQzT0QRQE9E7kxPRKpZ
T0SIZk9ERHNPRBGAT0TejE9Eu5lPRHimT0RUs09EEcBPRN7MT0Sq2U9EiOZPRFTzT0QiAFBE
3gxQRKoZUESIJlBERDNQRCJAUETeTFBEqllQRHhmUERUc1BEEYBQRN6MUESqmVBEeKZQRESz
UEQiwFBE7sxQRKrZUER45lBERPNQRBEAUUTuDFFEzBlRRIgmUURUM1FEEUBRRN5MUUSqWVFE
iGZRRERzUUQigFFE3oxRRLuZUUR4plFERLNRRBHAUUTuzFFEqtlRRHjmUURU81FEIgBSRO4M
UkSqGVJEiCZSREQzUkQRQFJE3kxSRLtZUkR4ZlJERHNSRCKAUkT+jFJEu5lSRIimUkRUs1JE
IsBSRN7MUkSq2VJEiOZSRETzUkQiAFNE3gxTRKoZU0R4JlNEVDNTRBFAU0TeTFNEqllTRIhm
U0RUc1NEEYBTRO6MU0SqmVNEiKZTRESzU0QRwFNE7sxTRKrZU0R45lNEVPNTRCIAVETeDFRE
uxlURHgmVEREM1REIkBURN5MVESqWVREiGZURERzVEQRgFRE3oxURKqZVESIplRERLNURCLA
VETezFREu9lURHjmVERE81REEQBVRN4MVUSqGVVEeCZVREQzVUQiQFVE3kxVRLtZVUSIZlVE
RHNVRBGAVUTujFVEqplVRHimVUREs1VEIsBVRN7MVUSq2VVEeOZVRETzVUQRAFZE3gxWRLsZ
VkSIJlZEVDNWRBFAVkTuTFZEqllWRHhmVkREc1ZEEYBWRO6MVkSqmVZEiKZWRFSzVkQRwFZE
7sxWRKrZVkR45lZEVPNWRCIAV0TuDFdEqhlXRHgmV0REM1dEIkBXRN5MV0S7WVdEeGZXRFRz
V0QRgFdE3oxXRKqZV0SIpldEVLNXRCLAV0TezFdEqtlXRIjmV0RE81dEIgBYRN4MWES7GVhE
iCZYRFQzWEQiQFhE3kxYRKpZWESIZlhERHNYRBGAWETujFhEu5lYRHimWEREs1hEIsBYRO7M
WES72VhEeOZYRFTzWEQRAFlE7gxZRLsZWUR4JllERDNZRCJAWUTuTFlEu1lZRHhmWURUc1lE
EYBZRO6MWUS7mVlEeKZZRFSzWUQRwFlE7sxZRLvZWUR45llERPNZRCIAWkTuDFpEqhlaRHgm
WkRUM1pEIkBaRN5MWkSqWVpEeGZaRERzWkQRgFpE3oxaRKqZWkR4plpEVLNaRCLAWkTezFpE
u9laRIjmWkRU81pEIgBbRO4MW0SqGVtEiCZbREQzW0QRQFtE7kxbRLtZW0SIZltERHNbRCKA
W0TejFtEu5lbRIimW0REs1tEIsBbRN7MW0Sq2VtEeOZbRETzW0QiAFxE7gxcRKoZXER4JlxE
RDNcRCJAXETuTFxEzFlcRHhmXEREc1xEEYBcRN6MXES7mVxEiKZcRFSzXEQRwFxE3sxcRLvZ
XER45lxERPNcRBEAXUTeDF1EuxldRIgmXUREM11EEUBdRN5MXUS7WV1EiGZdRERzXUQigF1E
7oxdRKqZXUR4pl1EVLNdRBHAXUTuzF1EqtldRHjmXURU811EEQBeRP4MXkS7GV5EiCZeREQz
XkQiQF5E3kxeRLtZXkR4Zl5ERHNeRCKAXkTejF5Eu5leRIimXkRUs15EIsBeRN7MXkSq2V5E
eOZeRFTzXkQiAF9E3gxfRKoZX0SIJl9ERDNfRCJAX0TeTF9EqllfRHhmX0REc19EEYBfRN6M
X0S7mV9EeKZfRESzX0QRwF9E3sxfRLvZX0SI5l9ERPNfRBEAYETuDGBEuxlgRIgmYERUM2BE
EUBgRO5MYESqWWBEeGZgRERzYEQRgGBE7oxgRLuZYESIpmBEVLNgRCLAYETuzGBEqtlgRHjm
YERE82BEEQBhRO4MYUSqGWFEiCZhRFQzYUQRQGFE7kxhRKpZYUR4ZmFERHNhRCKAYUTujGFE
u5lhRHimYURUs2FEEcBhRN7MYUSq2WFEiOZhRETzYUQiAGJE7gxiRLsZYkR4JmJEVDNiRBFA
YkTuTGJEqlliRHhmYkREc2JEIoBiRN6MYkS7mWJEeKZiRFSzYkQRwGJE3sxiRKrZYkSI5mJE
RPNiRBEAY0TeDGNEuxljRIgmY0REM2NEEUBjRN5MY0SqWWNEeGZjRERzY0QigGNE7oxjRLuZ
Y0R4pmNEVLNjRCLAY0TezGNEqtljRIjmY0RE82NEIgBkRN4MZES7GWREeCZkRFQzZEQiQGRE
3kxkRKpZZER4ZmRERHNkRCKAZETujGREqplkRIimZEREs2REIsBkRO7MZESq2WREeOZkRFTz
ZEQRAGVE7gxlRLsZZUR4JmVEVDNlRCJAZUTeTGVEu1llRHhmZUREc2VEIoBlRP6MZUS7mWVE
eKZlRFSzZUQiwGVE3sxlRKrZZUSI5mVEVPNlRCIAZkTeDGZEqhlmRHgmZkRUM2ZEEUBmRN5M
ZkSqWWZEeGZmRFRzZkQRgGZE7oxmRKqZZkSIpmZERLNmRBHAZkTuzGZEu9lmRHjmZkRU82ZE
EQBnRN4MZ0SqGWdEeCZnRFQzZ0QiQGdE3kxnRKpZZ0SIZmdERHNnRBGAZ0TejGdEu5lnRIim
Z0RUs2dEIsBnRO7MZ0S72WdEeOZnRFTzZ0QiAGhE7gxoRKoZaESYJmhEVDNoRCJAaETeTGhE
u1loRHhmaEREc2hEIoBoRO6MaES7mWhEiKZoRFSzaEQiwGhE3sxoRLvZaESI5mhERPNoRBEA
aUTuDGlEuxlpRHgmaUREM2lEIkBpRN5MaUS7WWlEeGZpRFRzaUQigGlE7oxpRKqZaUSIpmlE
RLNpRCLAaUTezGlEu9lpRHjmaURU82lEIgBqRN4MakSqGWpEiCZqRFQzakQRQGpE3kxqRKpZ
akSIZmpEVHNqRCKAakTujGpEqplqRHimakRUs2pEIsBqRN7MakSq2WpEiOZqRFTzakQRAGtE
3gxrRKoZa0R4JmtEVDNrRBFAa0TeTGtEu1lrRIhma0RUc2tEIoBrRO6Ma0S7mWtEiKZrRESz
a0QRwGtE7sxrRLvZa0SI5mtERPNrRBEAbETeDGxEuxlsRHgmbEREM2xEEUBsRO5MbESqWWxE
eGZsRERzbEQigGxE3oxsRLuZbER4pmxEVLNsRBHAbETezGxEqtlsRHjmbERU82xEIgBtRO4M
bUSqGW1EeCZtRFQzbUQiQG1E3kxtRLtZbUSIZm1ERHNtRCKAbUTejG1EqpltRHimbURUs21E
IsBtRO7MbUSq2W1EeOZtRFTzbUQiAG5E3gxuRLsZbkSIJm5ERDNuRCJAbkTeTG5EqlluRIhm
bkRUc25EEYBuRN6MbkSqmW5EmKZuRFSzbkQiwG5E3sxuRLvZbkSI5m5EVPNuRBEAb0TeDG9E
qhlvRIgmb0REM29EIkBvRN5Mb0TMWW9EeGZvRERzb0QigG9E7oxvRKqZb0R4pm9EVLNvRBHA
b0TuzG9Eu9lvRIjmb0RU829EEQBwRO4McES7GXBEiCZwREQzcEQRQHBE7kxwRLtZcER4ZnBE
VHNwRBGAcETejHBEqplwRIimcEREs3BEIsBwRO7McESq2XBEiOZwRETzcEQiAHFE7gxxRLsZ
cUSIJnFEVDNxRCJAcUTeTHFEqllxRIhmcURUc3FEEYBxRN6McUS7mXFEeKZxRESzcUQRwHFE
3sxxRLvZcUSI5nFERPNxRCIAckTuDHJEuxlyRIgmckREM3JEIkByRN5MckS7WXJEiGZyRERz
ckQigHJE7oxyRKqZckSIpnJERLNyRBHAckTuzHJEu9lyRHjmckRU83JEEQBzRN4Mc0SqGXNE
iCZzREQzc0QRQHNE7kxzRLtZc0SIZnNERHNzRCKAc0TujHNEu5lzRIimc0RUs3NEEcBzRN7M
c0Sq2XNEeOZzRFTzc0QiAHRE7gx0RKoZdER4JnREVDN0RBFAdETeTHREu1l0RHhmdERUc3RE
IoB0RO6MdES7mXREiKZ0RFSzdEQiwHRE3sx0RKrZdESI5nRERPN0RCIAdUTuDHVEuxl1RHgm
dURUM3VEIkB1RO5MdUS7WXVEiGZ1RERzdUQigHVE3ox1RLuZdUR4pnVERLN1RBHAdUTezHVE
u9l1RHjmdURE83VEIgB2RN4MdkSqGXZEiCZ2RFQzdkQiQHZE3kx2RLtZdkSIZnZERHN2RBGA
dkTejHZEqpl2RIimdkRUs3ZEEcB2RN7MdkSq2XZEeOZ2RETzdkQRAHdE7gx3RLsZd0R4JndE
RDN3RBFAd0TuTHdEu1l3RIhmd0RUc3dEEYB3RO6Md0SqmXdEiKZ3RFSzd0QiwHdE3sx3RLvZ
d0SI5ndERPN3RCIAeETeDHhEqhl4RIgmeEREM3hEEUB4RO5MeES7WXhEiGZ4RFRzeEQRgHhE
3ox4RLuZeESIpnhEVLN4RBHAeETezHhEu9l4RHjmeERU83hEIgB5RN4MeUSqGXlEiCZ5REQz
eUQiQHlE3kx5RKpZeUSIZnlERHN5RCKAeUTujHlEu5l5RHimeUREs3lEIsB5RN7MeUS72XlE
iOZ5RETzeUQRAHpE3gx6RLsZekR4JnpERDN6RBFAekTeTHpEu1l6RHhmekREc3pEEYB6RO6M
ekS7mXpEiKZ6RFSzekQiwHpE3sx6RKrZekR45npERPN6RCIAe0TeDHtEqhl7RHgme0RUM3tE
EUB7RN5Me0SqWXtEiGZ7RERze0QigHtE3ox7RLuZe0SIpntERLN7RBHAe0TezHtEqtl7RIjm
e0RU83tEEQB8RN4MfES7GXxEiCZ8REQzfEQRQHxE3kx8RKpZfESIZnxERHN8RBCAfETujHxE
qpl8RIimfEREs3xEIsB8RN7MfES62XxEiOZ8RETzfEQQAH1E3gx9RKoZfUSIJn1EVDN9RBBA
fUTeTH1Eull9RIhmfUREc31EIoB9RO6MfUSqmX1EiKZ9RESzfUQQwH1E7sx9RLrZfUSI5n1E
VPN9RCIAfkTeDH5Euhl+RHgmfkREM35EEEB+RN5MfkS6WX5EmGZ+RERzfkQigH5E3ox+RKqZ
fkSIpn5EVLN+RBDAfkTezH5Eqtl+RIjmfkRE835EIgB/RO4Mf0S6GX9EiCZ/RFQzf0QQQH9E
7kx/RKpZf0R4Zn9ERHN/RCKAf0TejH9Eupl/RHimf0REs39EIsB/RN7Mf0S62X9EeOZ/RETz
f0QIAIBEbwaARN0MgEREE4BEqhmARBEggER3JoBE1SyARDwzgESqOYBEEUCARHdGgETdTIBE
PFOARKpZgEQIYIBEd2aARNVsgEREc4BEonmARBGAgER3hoBE1YyARESTgESqmYBEEaCARG+m
gETdrIBERLOARKq5gEQRwIBEb8aARNXMgERE04BEotmARBHggERv5oBE1eyARETzgESi+YBE
EQCBRG8GgUTdDIFERBOBRKoZgUQIIIFEdyaBRNUsgUREM4FEojmBRAhAgURvRoFE3UyBRDxT
gUSqWYFECGCBRHdmgUTdbIFEPHOBRKJ5gUQRgIFEd4aBRNWMgUREk4FEopmBRBGggUR3poFE
3ayBRDyzgUSiuYFECMCBRHfGgUTVzIFERNOBRKrZgUQI4IFEb+aBRNXsgURE84FEovmBRBEA
gkRvBoJE1QyCRDwTgkSiGYJECCCCRG8mgkTdLIJERDOCRKI5gkQRQIJEd0aCRNVMgkQ8U4JE
olmCRAhggkRvZoJE3WyCRDxzgkSieYJEEYCCRG+GgkTVjIJERJOCRKqZgkQIoIJEd6aCRNWs
gkREs4JEormCRBHAgkRvxoJE5syCRDzTgkSq2YJECOCCRHfmgkTd7IJEPPOCRKr5gkQIAINE
dwaDRNUMg0Q8E4NEqhmDRAggg0RvJoNE3SyDREQzg0SiOYNECECDRHdGg0TVTINEPFODRKJZ
g0QRYINEb2aDRNVsg0REc4NEonmDRAiAg0RvhoNE3YyDRESTg0SimYNECKCDRG+mg0TVrINE
RLODRKK5g0QRwINEb8aDRN3Mg0Q804NEotmDRAjgg0Rv5oNE5uyDRDzzg0Sq+YNEEQCERHcG
hETVDIREPBOERKIZhEQRIIREdyaERN0shEQ8M4REqjmERBFAhERvRoRE3UyERERThESqWYRE
EWCERHdmhETdbIRERHOERKp5hEQRgIREb4aERNWMhEREk4REopmERBGghERvpoRE3ayERESz
hESquYRECMCERG/GhETVzIREPNOERKrZhEQR4IREb+aERN3shERE84REovmERBEAhUR3BoVE
3QyFRDwThUSqGYVEESCFRHcmhUTdLIVEPDOFRKo5hUQRQIVEb0aFRNVMhUQ8U4VEolmFRAhg
hUR3ZoVE1WyFRDxzhUSqeYVECICFRHeGhUTdjIVEPJOFRKqZhUQRoIVEd6aFRNWshUQ8s4VE
qrmFRBHAhURvxoVE3cyFRDzThUSq2YVEEeCFRHfmhUTd7IVEPPOFRKr5hUQIAIZEbwaGRNUM
hkREE4ZEqhmGRAgghkR3JoZE1SyGRDwzhkSqOYZECECGRHdGhkTVTIZERFOGRKJZhkQRYIZE
b2aGRN1shkQ8c4ZEonmGRAiAhkRvhoZE3YyGRDyThkSqmYZEEaCGRG+mhkTdrIZERLOGRKq5
hkQRwIZEb8aGRN3MhkQ804ZEqtmGRBHghkR35oZE1eyGRDzzhkSi+YZEEQCHRG8Gh0TdDIdE
PBOHRKoZh0QRIIdEbyaHRN0sh0REM4dEojmHRAhAh0RvRodE3UyHRERTh0SiWYdECGCHRHdm
h0TVbIdERHOHRKJ5h0QIgIdEb4aHRN2Mh0Q8k4dEqpmHRAigh0RvpodE3ayHRESzh0SquYdE
EcCHRHfGh0TdzIdEPNOHRKLZh0QR4IdEb+aHRNXsh0RE84dEqvmHRBEAiERvBohE3QyIREQT
iESqGYhECCCIRG8miETdLIhEPDOIRKI5iEQIQIhEb0aIRNVMiEQ8U4hEqlmIRAhgiERvZohE
1WyIRERziESieYhECICIRG+GiETmjIhERJOIRKqZiEQIoIhEd6aIRNWsiEREs4hEormIRAjA
iER3xohE3cyIRETTiESi2YhEEeCIRHfmiETV7IhEPPOIRKr5iEQIAIlEbwaJRNUMiUREE4lE
ohmJRBEgiUR3JolE1SyJRDwziUSiOYlEEUCJRG9GiUTVTIlEPFOJRKpZiUQRYIlEd2aJRN1s
iUREc4lEonmJRBGAiUR3holE1YyJRDyTiUSqmYlECKCJRG+miUTdrIlEPLOJRKq5iUQRwIlE
d8aJRN3MiURE04lEotmJRBHgiURv5olE1eyJRETziUSi+YlEEQCKRHcGikTVDIpEPBOKRKIZ
ikQRIIpEbyaKRN0sikQ8M4pEojmKRAhAikR3RopE3UyKRDxTikSiWYpECGCKRHdmikTVbIpE
RHOKRKp5ikQIgIpEb4aKRNWMikQ8k4pEopmKRBGgikRvpopE1ayKRDyzikSquYpECMCKRHfG
ikTVzIpERNOKRKrZikQI4IpEb+aKRN3sikRE84pEovmKRAgAi0R3BotE3QyLRDwTi0SqGYtE
CCCLRG8mi0TVLItEPDOLRKI5i0QIQItEb0aLRNVMi0Q8U4tEolmLRBFgi0R3ZotE1WyLRDxz
i0SqeYtEEYCLRHeGi0TVjItERJOLRKKZi0QRoItEb6aLROasi0Q8s4tEqrmLRBHAi0R3xotE
1cyLRETTi0Sq2YtEEeCLRG/mi0TV7ItEPPOLRKr5i0QRAIxEbwaMRN0MjEQ8E4xEqhmMRAgg
jER3JoxE1SyMRDwzjESiOYxEEUCMRG9GjETVTIxERFOMRKpZjEQIYIxEb2aMRNVsjEREc4xE
onmMRBGAjERvhoxE3YyMRESTjESimYxEEaCMRG+mjETdrIxEPLOMRKK5jEQRwIxEd8aMRNXM
jERE04xEqtmMRBHgjER35oxE1eyMRETzjESq+YxEEQCNRHcGjUTdDI1EPBONRKoZjUQIII1E
byaNRN0sjUREM41EojmNRAhAjURvRo1E1UyNRERTjUSiWY1EEWCNRG9mjUTVbI1EPHONRKJ5
jUQRgI1Eb4aNRNWMjUREk41EqpmNRAigjUR3po1E3ayNRDyzjUSiuY1EEcCNRG/GjUTdzI1E
PNONRKrZjUQI4I1Eb+aNRNXsjURE841EovmNRAgAjkR3Bo5E1QyOREQTjkSiGY5ECCCORG8m
jkTdLI5EPDOORKI5jkQIQI5Eb0aORNVMjkREU45EqlmORAhgjkR3Zo5E1WyORERzjkSieY5E
EYCORHeGjkTdjI5ERJOORKKZjkQIoI5Ed6aORN2sjkQ8s45EormORAjAjkRvxo5E3cyORETT
jkSq2Y5ECOCORG/mjkTV7I5EPPOORKL5jkQRAI9EdwaPRN0Mj0Q8E49EohmPRAggj0RvJo9E
3SyPREQzj0SiOY9EEUCPRHdGj0TdTI9ERFOPRKpZj0QRYI9Eb2aPRN1sj0REc49EqnmPRAiA
j0Rvho9E1YyPRESTj0SqmY9ECKCPRHemj0TVrI9EPLOPRKq5j0QIwI9Ed8aPRNXMj0Q8049E
qtmPRAjgj0Rv5o9E3eyPRDzzj0Sq+Y9ECACQRG8GkETVDJBERBOQRKoZkEQRIJBEdyaQRN0s
kEREM5BEojmQRAhAkERvRpBE1UyQRERTkESqWZBEEWCQRHdmkETVbJBETHOQRKJ5kEQRgJBE
b4aQRN2MkEQ8k5BEopmQRAigkER3ppBE1ayQRDyzkESiuZBEEcCQRHfGkETVzJBERNOQRKrZ
kEQR4JBEd+aQRN3skEQ885BEovmQRBEAkUR3BpFE1QyRRDwTkUSqGZFECCCRRG8mkUTVLJFE
PDORRKI5kUQIQJFEd0aRRN1MkUQ8U5FEolmRRBFgkUR3ZpFE1WyRRDxzkUSieZFEEYCRRHeG
kUTdjJFERJORRKKZkUQRoJFEb6aRRNWskUQ8s5FEqrmRRAjAkUR3xpFE3cyRRETTkUSi2ZFE
EeCRRHfmkUTd7JFERPORRKL5kUQIAJJEbwaSRN0MkkQ8E5JEqhmSRAggkkRvJpJE3SySREQz
kkSiOZJECECSRG9GkkTdTJJERFOSRKJZkkQIYJJEd2aSRN1skkREc5JEonmSRBGAkkRvhpJE
3YySRDyTkkSimZJECKCSRG+mkkTdrJJEPLOSRKK5kkQRwJJEd8aSRN3MkkRE05JEotmSRAjg
kkRv5pJE3eySRDzzkkSi+ZJEEQCTRHcGk0TdDJNEPBOTRKoZk0QIIJNEdyaTRNUsk0Q8M5NE
qjmTRBFAk0R3RpNE3UyTRERTk0SiWZNEEWCTRG9mk0TVbJNERHOTRKJ5k0QRgJNEd4aTRNWM
k0Q8k5NEqpmTRAigk0R3ppNE3ayTRESzk0SiuZNEEcCTRHfGk0TdzJNEPNOTRKrZk0QI4JNE
d+aTRN3sk0RE85NEqvmTRAgAlER3BpRE1QyURDwTlESiGZREESCURH8mlETdLJRERDOURKo5
lEQRQJREb0aURNVMlEQ8U5REolmURBFglER3ZpRE3WyURDxzlESieZREEYCURG+GlETdjJRE
PJOURKqZlEQIoJREf6aURNWslEQ8s5REqrmURBHAlER3xpRE3cyURDzTlESi2ZRECOCURHfm
lETd7JRERPOURKL5lEQIAJVEdwaVRN0MlUQ8E5VEqhmVRBEglUR3JpVE1SyVREQzlUSiOZVE
EUCVRHdGlUTdTJVEPFOVRKJZlUQRYJVEd2aVRN1slUREc5VEqnmVRBGAlURvhpVE3YyVRDyT
lUSimZVECKCVRG+mlUTdrJVERLOVRKq5lUQIwJVEd8aVRNXMlUQ805VEotmVRBHglURv5pVE
3eyVRETzlUSi+ZVEEQCWRHcGlkTVDJZEPBOWRKIZlkQIIJZEbyaWRN0slkREM5ZEojmWRAhA
lkRvRpZE1UyWRERTlkSqWZZEEWCWRG9mlkTdbJZEPHOWRKJ5lkQRgJZEd4aWRNWMlkREk5ZE
qpmWRAiglkRvppZE3ayWRESzlkSiuZZECMCWRHfGlkTVzJZERNOWRKLZlkQR4JZEb+aWRN3s
lkQ885ZEovmWRBEAl0RvBpdE3QyXRDwTl0SqGZdEESCXRG8ml0TVLJdERDOXRKo5l0QRQJdE
d0aXRNVMl0REU5dEolmXRBFgl0R3ZpdE1WyXRERzl0SqeZdEEYCXRG+Gl0TdjJdERJOXRKKZ
l0QRoJdEd6aXRNWsl0Q8s5dEormXRBHAl0RvxpdE3cyXRETTl0Si2ZdEEeCXRG/ml0TV7JdE
RPOXRKL5l0QRAJhEdwaYRNUMmEREE5hEohmYRAggmERvJphE1SyYREQzmESqOZhEEUCYRG9G
mETVTJhEPFOYRKpZmEQIYJhEd2aYRNVsmEREc5hEonmYRAiAmER3hphE1YyYRDyTmESimZhE
EaCYRG+mmETVrJhERLOYRKq5mEQRwJhEd8aYRN3MmEQ805hEqtmYRAjgmERv5phE3eyYRDzz
mESi+ZhEEQCZRG8GmUTdDJlERBOZRKIZmUQIIJlEdyaZRNUsmUREM5lEqjmZRBFAmURvRplE
3UyZRDxTmUSiWZlECGCZRG9mmUTdbJlERHOZRKp5mUQIgJlEd4aZRN2MmUREk5lEopmZRBGg
mURvpplE3ayZRDyzmUSquZlEEcCZRHfGmUTVzJlEPNOZRKLZmUQR4JlEd+aZRNXsmUQ885lE
qvmZRBEAmkR3BppE1QyaRDwTmkSqGZpEESCaRHcmmkTVLJpERDOaRKo5mkQIQJpEd0aaRNVM
mkREU5pEqlmaRBFgmkR3ZppE1WyaRERzmkSieZpECICaRG+GmkTVjJpERJOaRKKZmkQIoJpE
d6aaRN2smkREs5pEqrmaRAjAmkR3xppE1cyaRDzTmkSq2ZpEEeCaRG/mmkTV7JpEPPOaRKr5
mkQRAJtEdwabRN0Mm0Q8E5tEqhmbRBEgm0RvJptE3SybRDwzm0SqOZtECECbRHdGm0TdTJtE
RFObRKJZm0QRYJtEd2abRNVsm0REc5tEonmbRAiAm0RvhptE1YybRDyTm0SimZtEEaCbRHem
m0TVrJtEPLObRKK5m0QRwJtEd8abRNXMm0RE05tEotmbRBHgm0Rv5ptE3eybRDzzm0Si+ZtE
CACcRG8GnETVDJxERBOcRKIZnEQRIJxEfyacRN0snEREM5xEojmcRAhAnER3RpxE3UycRDxT
nESiWZxEEWCcRHdmnETVbJxERHOcRKJ5nEQIgJxEb4acRNWMnEREk5xEqpmcRBGgnER3ppxE
1aycRDyznESiuZxEEcCcRHfGnETVzJxEPNOcRKLZnEQR4JxEd+acRN3snERE85xEovmcRBEA
nURvBp1E3QydRDwTnUSqGZ1ECCCdRG8mnUTdLJ1ERDOdRKI5nUQIQJ1Eb0adRNVMnUQ8U51E
olmdRBFgnURvZp1E1WydRERznUSieZ1EEYCdRG+GnUTVjJ1EPJOdRKqZnUQRoJ1Ed6adRNWs
nUQ8s51EqrmdRAjAnURvxp1E3cydRETTnUSq2Z1ECOCdRG/mnUTd7J1ERPOdRKL5nUQIAJ5E
bwaeRNUMnkQ8E55EqhmeRAggnkRvJp5E3SyeRDwznkSiOZ5ECECeRHdGnkTVTJ5ERFOeRKJZ
nkQRYJ5Eb2aeRNVsnkREc55EqnmeRBGAnkR3hp5E3YyeRESTnkSimZ5EEaCeRHemnkTVrJ5E
RLOeRKK5nkQRwJ5Eb8aeRNXMnkQ8055EotmeRAjgnkRv5p5E3eyeRETznkSq+Z5ECACfRG8G
n0TVDJ9ERBOfRKoZn0QRIJ9EbyafRNUsn0Q8M59EqjmfRAhAn0R3Rp9E1UyfRDxTn0SqWZ9E
CGCfRHdmn0TdbJ9ERHOfRKp5n0QRgJ9Ed4afRN2Mn0Q8k59EopmfRAign0R3pp9E3ayfRDyz
n0SquZ9ECMCfRG/Gn0TVzJ9EPNOfRKLZn0QR4J9Ed+afRN3sn0Q8859EovmfRAgAoERvBqBE
1QygREQToESiGaBECCCgRG8moETdLKBERDOgRKo5oEQRQKBEb0agRN1MoEQ8U6BEqlmgRBFg
oERvZqBE1WygRERzoESieaBEEYCgRG+GoETdjKBEPJOgRKqZoEQIoKBEb6agRN2soEQ8s6BE
qrmgRBHAoERvxqBE3cygRDzToESq2aBEEeCgRG/moETd7KBERPOgRKr5oEQRAKFEbwahRN0M
oUREE6FEqhmhRAggoURvJqFE1SyhREQzoUSiOaFEEUChRHdGoUTdTKFERFOhRKpZoUQIYKFE
d2ahRN1soUQ8c6FEonmhRBGAoUR3hqFE3YyhRESToUSimaFEEaChRG+moUTdrKFERLOhRKK5
oUQIwKFEb8ahRN3MoURE06FEqtmhRAjgoURv5qFE1eyhRETzoUSi+aFECACiRG8GokTdDKJE
PBOiRKoZokQRIKJEdyaiRNUsokQ8M6JEqjmiRBFAokR3RqJE3UyiRDxTokSqWaJECGCiRG9m
okTVbKJERHOiRKp5okQIgKJEb4aiRN2MokREk6JEqpmiRBGgokR3pqJE3ayiRDyzokSiuaJE
EcCiRG/GokTdzKJERNOiRKrZokQR4KJEd+aiRN3sokQ886JEovmiRBEAo0R3BqNE1QyjREQT
o0SqGaNECCCjRG8mo0TdLKNERDOjRKo5o0QRQKNEb0ajRN1Mo0REU6NEolmjRBFgo0RvZqNE
3WyjRDxzo0SieaNECICjRHeGo0TdjKNEPJOjRKqZo0QRoKNEd6ajRN2so0REs6NEormjRAjA
o0R3xqNE1cyjRETTo0Si2aNEEeCjRHfmo0TV7KNEPPOjRKL5o0QRAKREdwakRN0MpEQ8E6RE
qhmkRBEgpER3JqRE1SykREQzpESqOaREEUCkRG9GpETdTKREPFOkRKJZpEQRYKREd2akRNVs
pEREc6REonmkRBGApERvhqRE1YykRESTpESqmaREEaCkRG+mpETdrKREPLOkRKq5pEQIwKRE
d8akRNXMpERE06REotmkRAjgpER35qRE3eykRDzzpESi+aREEQClRHcGpUTdDKVERBOlRKoZ
pUQRIKVEdyalRNUspUREM6VEojmlRBFApUR3RqVE1UylRERTpUSiWaVECGClRHdmpUTdbKVE
PHOlRKJ5pUQRgKVEd4alRNWMpUREk6VEqpmlRBGgpURvpqVE3aylRESzpUSquaVEEcClRG/G
pUTdzKVEPNOlRKrZpUQR4KVEd+alRNXspURE86VEqvmlRBEApkRvBqZE1QymREQTpkSqGaZE
CCCmRHcmpkTVLKZEPDOmRKI5pkQRQKZEd0amRN1MpkREU6ZEolmmRAhgpkR3ZqZE1WymRERz
pkSieaZECICmRHeGpkTdjKZEPJOmRKqZpkQRoKZEb6amRN2spkREs6ZEormmRBHApkRvxqZE
3cymRDzTpkSi2aZEEeCmRHfmpkTV7KZERPOmRKL5pkQRAKdEdwanRN0Mp0Q8E6dEqhmnRBEg
p0RvJqdE3SynRDwzp0SiOadECECnRG9Gp0TVTKdERFOnRKpZp0QIYKdEb2anRNVsp0Q8c6dE
qnmnRBGAp0RvhqdE3YynRESTp0SqmadECKCnRHemp0TVrKdERLOnRKq5p0QIwKdEb8anRN3M
p0RE06dEotmnRBHgp0Rv5qdE3eynRDzzp0Si+adECACoRHcGqETdDKhEPBOoRKoZqEQIIKhE
dyaoRN0sqEQ8M6hEojmoRBFAqERvRqhE1UyoRDxTqESqWahEEWCoRG9mqETVbKhERHOoRKJ5
qEQIgKhEd4aoRNWMqEREk6hEopmoRBGgqERvpqhE1ayoRDyzqESquahEEcCoRG/GqETdzKhE
RNOoRKrZqEQI4KhEb+aoRNXsqEQ886hEqvmoRBEAqUR3BqlE3QypRDwTqUSqGalECCCpRHcm
qUTdLKlEPDOpRKI5qUQRQKlEd0apRNVMqUREU6lEolmpRBFgqUR3ZqlE3WypRERzqUSiealE
CICpRHeGqUTdjKlERJOpRKqZqUQIoKlEb6apRNWsqUREs6lEormpRBHAqURvxqlE3cypRDzT
qUSi2alEEeCpRG/mqUTd7KlERPOpRKL5qUQRAKpEbwaqRNUMqkREE6pEohmqRAggqkR3JqpE
1SyqRDwzqkSqOapECECqRG9GqkTdTKpERFOqRKpZqkQIYKpEd2aqRN1sqkQ8c6pEqnmqRBGA
qkRvhqpE3YyqRDyTqkSqmapECKCqRG+mqkTVrKpEPLOqRKq5qkQRwKpEb8aqRN3MqkRE06pE
otmqRBHgqkRv5qpE3eyqRETzqkSi+apECACrRG8Gq0TVDKtERBOrRKIZq0QIIKtEbyarRNUs
q0Q8M6tEojmrRBFAq0RvRqtE3UyrRDxTq0SiWatEEWCrRG9mq0TVbKtERHOrRKJ5q0QRgKtE
d4arRNWMq0REk6tEqpmrRAigq0R3pqtE3ayrRESzq0SiuatEEcCrRHfGq0TdzKtERNOrRKLZ
q0QR4KtEb+arRN3sq0RE86tEqvmrRAgArER3BqxE1QysRDwTrESqGaxEESCsRG8mrETVLKxE
PDOsRKI5rEQIQKxEd0asRN1MrEREU6xEolmsRAhgrER3ZqxE1WysRERzrESieaxECICsRHeG
rETVjKxERJOsRKqZrEQIoKxEb6asRN2srEREs6xEormsRBHArERvxqxE3cysRETTrESi2axE
EeCsRG/mrETV7KxERPOsRKr5rEQRAK1EdwatRN0MrUQ8E61EqhmtRBEgrURvJq1E3SytREQz
rUSqOa1ECECtRHdGrUTVTK1EPFOtRKJZrUQRYK1Eb2atRNVsrUREc61EonmtRBGArURvhq1E
3YytRDyTrUSqma1ECKCtRG+mrUTVrK1ERLOtRKK5rUQRwK1Ed8atRNXMrUQ8061EqtmtRAjg
rURv5q1E3eytRETzrUSq+a1ECACuRG8GrkTVDK5ERBOuRKoZrkQRIK5EbyauRNUsrkQ8M65E
ojmuRBFArkRvRq5E3UyuRDxTrkSiWa5EEWCuRHdmrkTVbK5ERHOuRKJ5rkQIgK5Eb4auRNWM
rkQ8k65EopmuRBGgrkR3pq5E1ayuRDyzrkSiua5ECMCuRHfGrkTdzK5ERNOuRKLZrkQR4K5E
d+auRN3srkQ8865EovmuRAgAr0R3Bq9E1QyvREQTr0SiGa9ECCCvRG8mr0TVLK9ERDOvRKI5
r0QRQK9Eb0avRNVMr0REU69EolmvRBFgr0R3Zq9E3WyvRERzr0Sqea9ECICvRHeGr0TdjK9E
RJOvRKqZr0QRoK9Eb6avRNWsr0Q8s69EormvRBHAr0R3xq9E1cyvRDzTr0Si2a9EEeCvRHfm
r0Td7K9ETPOvRKr5r0QIALBEdwawRN0MsEREE7BEqhmwRBEgsERvJrBE1SywRDwzsESiObBE
EUCwRG9GsETVTLBEPFOwRKpZsEQRYLBEd2awRN1ssEREc7BEonmwRAiAsERvhrBE5oywRDyT
sESqmbBEEaCwRG+msETdrLBERLOwRKK5sEQIwLBEb8awRN3MsEQ807BEotmwRBHgsER35rBE
3eywRDzzsESi+bBECACxRHcGsUTVDLFEPBOxRKIZsUQRILFEbyaxRN0ssUQ8M7FEojmxRAhA
sURvRrFE1UyxRERTsUSiWbFEEWCxRHdmsUTVbLFERHOxRKJ5sUQIgLFEb4axRN2MsUREk7FE
qpmxRAigsUR3prFE1ayxRDyzsUSqubFECMCxRG/GsUTdzLFEPNOxRKLZsUQR4LFEb+axRNXs
sUQ887FEqvmxRAgAskR3BrJE3QyyREQTskSiGbJEESCyRHcmskTVLLJERDOyRKo5skQRQLJE
b0ayRN1MskREU7JEqlmyRAhgskRvZrJE3WyyRERzskSiebJEEYCyRG+GskTdjLJERJOyRKKZ
skQRoLJEb6ayRN2sskQ8s7JEqrmyRAjAskRvxrJE1cyyRDzTskSq2bJECOCyRHfmskTd7LJE
PPOyRKr5skQIALNEdwazRN0Ms0REE7NEohmzRBEgs0RvJrNE3SyzRDwzs0SqObNEEUCzRHdG
s0TVTLNERFOzRKJZs0QIYLNEb2azRNVss0REc7NEqnmzRBGAs0R3hrNE3YyzRESTs0SqmbNE
CKCzRG+ms0TdrLNERLOzRKq5s0QIwLNEb8azRNXMs0RE07NEotmzRAjgs0Rv5rNE1eyzRDzz
s0Si+bNECAC0RHcGtETdDLRERBO0RKIZtEQRILREdya0RN0stEREM7REojm0RAhAtER3RrRE
3Uy0RERTtESiWbREEWC0RG9mtETdbLREPHO0RKJ5tEQRgLREd4a0RN2MtEREk7REopm0RBGg
tERvprRE3ay0RDyztESiubRECMC0RHfGtETVzLRERNO0RKLZtEQI4LREb+a0RNXstEQ887RE
ovm0RAgAtURvBrVE1Qy1RDwTtUSqGbVECCC1RG8mtUTVLLVERDO1RKo5tUQRQLVEd0a1RN1M
tUREU7VE</AssayXData><AssayYData Points="4767">QTkvQEMUL0BQHy9AFz4vQKPqLkB2AS9ABywvQAIML0DVNi9A8SMvQA8NL0ATAS9AkO8uQE7v
LkBJDy9A52ovQEvpLkA2Cy9AZTQvQOY7L0AwXy9AvYYvQAe6L0DfKS9A/S8vQN42L0CNRC9A
EhYvQLNCL0CTVC9ADT4vQLtVL0BgPC9AvBcvQDaUL0Atdi9ATlEvQHs/L0AZaC9A+WEvQDWr
L0Ctjy9Au0ovQMaAL0BCWC9AEygvQG1XL0Dcfi9A2kkvQPxbL0AAdC9AN4wvQFl3L0D1dC9A
QoYvQPN6L0DUbi9ADaUvQG5hL0DPky9ANJIvQHCEL0DxqS9AY6IvQOnDL0C2dS9AqZcvQMvd
L0AVjy9AvLcvQMGXL0BjlC9A+X4vQAqkL0D6dC9A8OcvQA7fL0CRnC9Am6cvQCuBL0AreS9A
d50vQOWDL0DEiC9Avs8vQJGZL0A8rS9AOP4vQDOrL0DQsS9A0tQvQAG2L0AwzS9A9/gvQFgE
MEAGzi9Anf8vQBPgL0CJDTBAaawvQKYaMEBxFTBAAjgwQKvgL0BVCTBAiucvQK0JMECYCTBA
EOYvQNNKMEB15y9A59QvQOX1L0Crzy9AhbIvQEHJL0AJDDBAH8QvQHvqL0BY5i9ASR8wQJoR
MEDYKjBAnNEvQHfmL0C6/C9Aqh4wQDP6L0AY+C9A80IwQP/dL0CMCjBAUT4wQFjAL0DCLTBA
zxEwQJRbMED5AzBAY/MvQLAfMEAgBzBAcO4vQLXlL0BFOTBAYzgwQJcMMEACazBAOT8wQFoW
MEDp+S9AdQ8wQIAWMEBdNDBAazgwQLjxL0DeMzBAZA4wQOAkMEBuSzBA6WkwQHthMEDBSTBA
zT0wQEobMEC/JTBA8UowQCDxL0AtBzBAcREwQMAuMEC8YDBAyTAwQJg2MEAjfDBAymQwQB5t
MECUGTBA6EowQOUZMEBqgzBAKTIwQNsGMEAWRTBADSAwQA+GMEDLWDBASkgwQB9mMEBfPjBA
6WYwQPNYMEDDdDBAoTMwQPJ1MEBrMzBAbWswQFc0MECBWzBAMhYwQDBlMED0eTBAQn8wQEgm
MEC5DzBAXncwQImgMED2eTBAcTEwQDArMECttzBALU8wQBy0MEBHsDBAIEQwQMN+MECdcDBA
M3owQG6MMEBfXTBAYncwQIF+MEC5hzBALWswQJloMEB+izBAN/0vQIk4MEDsZDBAfFkwQJpw
MEAkazBAW4UwQJ2NMEDtizBATT4wQKm3MED6fzBAzEowQGO+MEBzeTBA0o4wQF+LMEDSjzBA
5pcwQJ5zMEDXXzBAFTcwQKJpMECxsDBAn5UwQDO5MEA6dTBApnwwQHFyMECZmDBAKoIwQIqq
MEBTljBAjoUwQFapMEDnkzBAoY8wQFpkMED+YDBA9d4wQFeCMEDTzjBAc10wQGCsMEBXtTBA
xNEwQNCEMEBTrjBA0bcwQPeoMEB+vzBAP9YwQPfsMEAolDBAY8AwQEG4MEDVvDBAsKgwQF9e
MEAutzBAE68wQCq9MECB6jBA+TAxQMe+MED9YjBAI8MwQHa5MECF0jBA/rIwQGWVMECJ2DBA
tcIwQIAZMUBFoTBA6f4wQFDLMEBe3jBAmt8wQJfZMEBXrzBAlaIwQPq2MEDL8DBAmGMwQF2+
MEAfojBA6d8wQAMLMUBU9jBABfQwQLOtMECD7DBAIwsxQMUbMUCaBDFA7xAxQLu6MEAHnjBA
yhYxQEnWMEC8tTBATaMwQGoSMUBbxDBACsYwQELXMEBFsTBAAvIwQGboMECa+zBAwgUxQAnf
MEAf1zBAQJkwQPbRMECB7DBAkAsxQN7JMED9rjBAYtowQMG8MECQ7zBAxx4xQJIMMUA2dTBA
aSgxQKj2MEA5HjFAV+UwQFTyMECg9DBAkM8wQLm9MECvAjFAMNEwQDb3MEAqwTBA+MMwQPbk
MEDc7jBAIegwQLv+MEANDjFAtRwxQPz6MED2yDBAJMkwQBkUMUDKwjBA0hMxQKsEMUDy3zBA
SAcxQDvdMEBoAzFAUPYwQLjhMEDZAzFAgzYxQE1wMUBg8jBAI74wQD9BMUCsJDFAvi0xQHLa
MEBLOjFAdTAxQFEAMUC9CzFADxYxQN0UMUDT7DBAZvMwQAGsMECL5DBAL0AxQKe6MEAyDjFA
bycxQAr5MEAkEDFAvVgxQIXfMECwTDFACgIxQPopMUDX4DBAfMMwQIPfMED3VjFAH0kxQGIo
MUBGAzFAXAcxQEMkMUCq9zBAHisxQPJ2MUD+RjFAXDMxQLbrMEDaBDFApE8xQC5FMUCQKzFA
JU4xQMEOMUBGUDFAVhYxQC4jMUB5aDFAd3AxQOkmMUDN2DBAHEExQAZSMUATUzFAdFsxQExE
MUA1LDFAOHQxQBO/MEBRBDFA2iIxQDw1MUD0QzFAQV4xQNyIMUB7ZjFA2WkxQFXdMEAFNTFA
lTkxQNQ/MUA8NzFAPzUxQM0fMUA4dzFAeZMxQCJ9MUBxUzFAKHYxQDn4MEDYUTFA1ykxQJVa
MUD4QDFAImAxQIVxMUDLPjFArRcxQD1YMUBpWzFAwIYxQBFJMUBVADFARFExQHw7MUAdRjFA
QGQxQG68MUBiSjFA8j0xQDt7MUBwLjFARDQxQFxhMUDfjjFAZy8xQEpnMUDJBDFAJYExQO93
MUDrSTFAA3ExQJsUMUB8yTFAcVoxQAVLMUBRHTFA6T4xQA6FMUDCPTFAvI0xQFRTMUCQRjFA
gQ0xQDZpMUB9iDFAuV8xQMMaMUAfhTFAIW0xQNWOMUA/fzFAgTYxQGkyMUDmODFAPEExQCmH
MUBBwzFAgLExQO19MUDZoDFAexsxQJt2MUCxXjFAWrQxQDUvMUBrXzFA5VYxQHZQMUDXojFA
0IwxQFALMUDksDFAvWMxQPCoMUAzTjFAz8IxQCxeMUBsjDFA1HExQO+fMUDrcTFA7poxQF12
MUCMZTFAcJExQCt1MUAlkjFAO3IxQF6DMUCBYDFASYgxQI2rMUDIgDFAIasxQGODMUC4eTFA
znoxQG+AMUCehDFACrMxQC6OMUBdoTFAHooxQIXYMUAKfDFAPIkxQGnHMUArmjFAhJAxQE/I
MUC/ijFAZ68xQDqbMUBlkjFA5hcxQCPGMUA7sjFAIZoxQHA9MUD4bDFA7lwxQK6tMUBAYDFA
pFcxQMWzMUAU3zFABrkxQMdvMUC4ZTFAKa4xQBuJMUDRpzFAebAxQF1YMUBMpTFAxFExQE3L
MUCAtDFAgm4xQPjOMUDy0TFAI38xQMX2MUAVnDFAZ1UxQBaDMUBrzzFAaZwxQAu8MUCsWDFA
q2YxQN2cMUCxqTFALYExQKxxMUAGgTFAHawxQC2bMUChfzFAgbExQPWWMUADpTFAv5kxQIDa
MUB6iDFArpAxQMn8MUBe0zFAf8wxQLKJMUDMvDFAsbcxQImHMUDOojFAfeIxQNDUMUCYmjFA
KpsxQOC0MUAEqzFAydsxQHarMUBhuzFAs6IxQP26MUD67TFANdgxQHm6MUBLWTFA7agxQOa2
MUAbqTFAV6AxQAPGMUDEkzFAvLMxQOyWMUAK/DFARsMxQJrKMUCstTFAqNAxQMjeMUBQ5TFA
fLcxQOHXMUBmDzJAj+QxQMzXMUDx0DFAOuoxQMHNMUAgqjFAt/sxQJHuMUDxtjFARAgyQPzE
MUCg2zFAJIMxQMTnMUB6qzFAYZoxQHbKMUDr5DFAMwEyQNW+MUC9vDFA7tsxQIMDMkCj5TFA
780xQB/VMUAT1jFAAdoxQM5oMUA1+zFAFtAxQP+uMUAxETJA6iEyQM3uMUD90TFAvqAxQCIH
MkBbzzFAIvQxQAv2MUDw+DFA9QYyQLDqMUCKvjFAgrMxQNjfMUAIwDFAM9kxQLWjMUAJyTFA
BD8yQAn/MUD1mzFAXBkyQIWzMUBI7jFAORkyQNrmMUCI2jFAF/sxQFDaMUAaNDJAkFQyQC69
MUASGjJAN6YxQI/dMUA41DFAdQUyQHvlMUCU2zFAKQcyQP63MUDSEjJAwv0xQK/cMUBc7DFA
1twxQA3bMUAEJDJA0NAxQH8MMkDJFjJAK8AxQFTOMUBnAjJAOyIyQLT/MUBhADJAdOUxQDsy
MkC9DTJAmxYyQH8iMkAn/jFA8asxQCAEMkA3IzJAYDoyQGVOMkAe/TFAyt4xQOCeMkDpMzJA
bf4xQNoXMkAaETJANhYyQI4DMkDwADJAOi4yQI8lMkCBRzJA2aIxQCf5MUDG/DFAiUcyQGfk
MUBEAjJAXwgyQJxBMkCNPjJAB2cyQKj9MUAe4zFAtzkyQGNQMkAp3jFArQQyQDDgMUB+LzJA
C2QyQAgfMkA3GzJAwzsyQK1AMkCTGjJA9L0xQPb4MUDeRDJAY1oyQC0EMkAJGjJAoygyQMsC
MkAV9zFAW0oyQHUXMkCk/jFARvQxQFH4MUCvHzJA9SkyQIjhMUA/3zFAsCwyQNwGMkAE7DFA
6o4yQF5dMkAXQTJAyQkyQIZHMkAmTTJAwfcxQF7HMUAmejJA9mUyQDtDMkAzXzJA9b0xQBd1
MkA9/zFArEIyQMz3MUAFDTJA3ugxQM0YMkCnPTJAEzkyQMwWMkB9HDJA5vgxQByJMkBcMTJA
OQcyQIfNMUBDhzJAsP8xQGMWMkCKLTJA200yQBVJMkC4/jFAA1kyQNsqMkD8kTJAO00yQCZI
MkBENjJAsxAyQLMhMkArRzJAgU4yQMBvMkCfbDJAUz4yQFMiMkA1UDJA4hwyQPwyMkB/MzJA
U18yQOElMkBxXDJAuToyQO0AMkA4MzJAdGoyQEI5MkDiTjJAFXcyQJY6MkBycjJAsFIyQJFY
MkCZdTJAUEYyQHhJMkChhDJA4xwyQN1SMkByNzJApYsyQExGMkChWTJAOBcyQFl4MkANGDJA
ugkyQA9RMkDRCTJAYUoyQC0nMkBWKzJAKGsyQPouMkDNHjJAGakyQHo1MkCcJTJAi3EyQPdA
MkDr8TFAHyMyQG1iMkAEfTJAD3cyQHpbMkB61TFAXE0yQBtFMkDGbzJAoi8yQIhhMkAMbjJA
EGwyQEp/MkA7NjJAf2syQJorMkCUNjJAeeoxQEx/MkAkFTJAIlUyQGVuMkDuNTJASZkyQJiU
MkBKXDJA+MgyQJN0MkAUQTJAPk8yQNSIMkBpEjJABFsyQG1pMkBg0jFAz5cyQHxHMkBvaDJA
gUkyQMuOMkByOjJAcU8yQIxcMkBTjjJAD2MyQEBuMkDsijJAHhwyQMuuMkAgdzJAOZQyQMhL
MkCNaTJAfp4yQO1fMkC8izJAaqkyQJxWMkCumDJAhB8yQJxHMkDIJzJA7JkyQLZpMkCXgjJA
dBkyQPJwMkD9FDJABnMyQH5QMkDNQDJAn1AyQLueMkCScjJAglcyQAqIMkDwjTJASIsyQHtW
MkDtrDJAcn4yQOmTMkAXWTJAhVIyQO5gMkCiJTJAb0UyQAViMkCmLDJA8EwyQCqNMkAzXjJA
LEsyQBV3MkDQkjJAIkAyQLORMkAzkDJAxJcyQCWhMkBndDJAjJ4yQCajMkA0rTJA/FQyQBcu
MkBeXzJAwNEyQN6ZMkAiqjJAIQwzQJ5IMkBMtDJAMpsyQAiGMkDFXjJAeKoyQCmrMkAdPDJA
tq0yQCOQMkA/czJAKFEyQLepMkAsdjJA7KoyQNezMkCAkzJAeWgyQM+AMkCZsTJArF8yQGeS
MkCnjzJAU48yQFCJMkBBgzJASlIyQEvfMkADoTJAj0cyQJFeMkDgsDJAoDkyQHxtMkB3IDJA
KGQyQOKoMkBLyzJABGcyQC6nMkA7WjJAPNkyQK53MkCJjDJAl5kyQG6dMkA6qjJAa1UyQNuF
MkA/tDJAjpsyQFPUMkC6rTJAm7EyQBDSMkDK2DJA/cAyQOzPMkBQWTJAL7YyQFudMkCG2zJA
+c4yQG/GMkCBoTJAzEoyQC21MkA7rzJArLIyQKq5MkDFbDJAXNQyQCG5MkAQpzJAE2UyQIjP
MkBtljJA9HgyQKefMkAmwTJAMIoyQMSyMkBSlTJAPIEyQBKRMkDE1TJAzqAyQBKQMkDnbDJA
E5gyQHmzMkAXdDJA8rAyQA1zMkDGojJA57MyQJF+MkC1ZDJACqIyQE96MkC7+DJAfXwyQGDG
MkBc4jJARtkyQGC/MkAb0jJAvrcyQI++MkAB5DJAKM4yQGO8MkC/7TJAAYkyQHp0MkB/mTJA
S6gyQAZbMkC7kjJAcacyQE+vMkAqmTJAgrQyQNnZMkDv3DJAibkyQFwUM0B9rzJAC6AyQJaU
MkBMbTJASOEyQLUiM0Cq2TJApJEyQNOyMkCw8jJA98cyQGOeMkAJ8DJADK4yQCvRMkCFsTJA
2XkyQBnMMkBstTJAfYoyQBzgMkC44zJA9p4yQNa9MkDaLTNAx58yQEHBMkAXlzJAjOsyQI0D
M0DxzDJA4cAyQM/6MkBtmDJAhqsyQKDKMkCJpDJAj/EyQFv/MkAPiDJAPPAyQNOyMkAVvDJA
VusyQIWEMkCBJjNAK5YyQPqrMkBGDTNAutIyQD0AM0DTwTJAubUyQM21MkBkFjNAlLsyQAmp
MkBw4jJAyygzQFSwMkB6rDJAfMQyQLudMkBwuTJAqhQzQBb/MkDG7DJAHs4yQF2sMkCx4DJA
hNwyQJrQMkBz5DJAfEszQObtMkDRBjNADMgyQH0jM0DV9jJAl94yQPHLMkDu8DJA5LUyQFa/
MkAn4TJAe8YyQCi3MkDq8zJAO5wyQDrUMkBNxzJALOkyQLC8MkAIpzJAfrMyQEfSMkCozzJA
swMzQPjeMkDR5jJACrcyQDE1M0CkpDJAUL0yQMC0MkDV2TJA5NgyQMf7MkBi8TJAaMsyQJ3y
MkC31DJATu0yQDmfMkAb/jJAXswyQB8OM0AZ4DJAkdYyQKTmMkA5EzNANecyQH3LMkBbyjJA
9dgyQEb/MkA07zJALdcyQDOOMkBq9TJANskyQN0bM0C9+DJAw/kyQHENM0AW/DJAde8yQOXN
MkBn8zJAI+0yQKvRMkCYzTJAuA0zQC8CM0Co6jJA1PwyQFamMkDJXjNAEgMzQEPmMkC67TJA
JfsyQG/wMkAq7TJAt+4yQGzbMkDEBDNAHRczQATqMkC0HDNAi80yQJUhM0BFHzNAyCIzQOPo
MkBe9TJAdvsyQMt3MkD9vDJAeSEzQO/0MkDw+TJAFpsyQJ33MkDD8jJA5NcyQG0EM0BZ8zJA
8U4zQDs2M0AL8zJAtfkyQMsBM0DppzJAO/MyQJ3qMkCPBjNAXDIzQBHsMkBI9DJAZ/4yQHgm
M0AD4jJA0QszQFnlMkAW9zJAfuEyQMIpM0CGJDNAEvcyQITlMkBd9DJAeQQzQO4bM0AeIjNA
FCkzQPE+M0DkPjNAHb0yQJMVM0BPODNADt4yQPqoMkBQPjNAUdIyQBoHM0AfMjNAK94yQLnS
MkAD6jJAgOUyQMkUM0BBHzNAGQszQBnCMkDnOzNAU04zQEX8MkCE6DJAwO8yQB02M0AWpTJA
/CUzQCvnMkC77jJAYrkyQJM7M0DCpTJA6SEzQPupMkDm/TJAYRUzQObuMkDDAjNAuv4yQJAD
M0CVEzNAlc8yQBoTM0Bm9DJAxwMzQLkxM0DB+zJAB+EyQET1MkCAETNAogIzQGAfM0C76DJA
CTEzQE7hMkCQIzNA9eAyQFIjM0Be8TJAtWEzQGEGM0DH9jJAYjMzQKvmMkDlZDNANTszQOcJ
M0A3ZDNAzhczQIanM0D5eDNA3hAzQHY6M0BFLzNA7/0yQHndMkCjWjNAPCozQF4wM0Bc9zJA
HTQzQENYM0Af9DJA/fYyQMRCM0BafzNA8PQyQF4nM0BODzNAXfcyQFLwMkC85DJA20szQGkA
M0C9JzNAXTczQIU1M0BlBzNAHjEzQAUCM0Dm8zJAyAYzQNUNM0CH4zJA0h0zQF1kM0CEAzNA
bVIzQD8YM0AcIzNArA0zQAE4M0AdMjNAtTEzQPgNM0ArETNAxDkzQGwlM0B8TjNAVPEyQOIy
M0D9/zJAKGkzQGQUM0DkZzNAdBYzQABFM0DLATNAD2YzQKY9M0CrIzNA4F0zQKhAM0DCDDNA
8EQzQBZfM0D6JTNArx0zQNMaM0CxKjNA0V0zQAxSM0CtEzNAHiAzQBRYM0DBBjNAUj0zQJxc
M0DHTDNATDMzQClSM0ADNjNA9ggzQBBLM0AuQzNASkszQCwgM0DGYDNAYD4zQMZkM0CKeTNA
i0QzQC8IM0B3VDNAcigzQAgbM0AJITNAjzkzQNnLMkDOMjNAtlczQD0dM0BBEzNAXh4zQHge
M0DGEzNA+xYzQGMnM0DGWjNADlUzQKk3M0CmRjNAZzczQDdMM0B+IzNARVEzQChIM0BWNDNA
a28zQFRWM0ADDTNAPCAzQLs5M0BDNTNAjJMzQLk7M0ADHDNABj8zQCs9M0DS3jJAu00zQNIo
M0DiRTNA1vcyQNkeM0AATTNAbSozQFohM0CXzjJAnTszQHo8M0BtdjNAbw8zQH7nMkCwLTNA
+i8zQDpiM0DVXjNAtFkzQEZZM0ChPTNA7kgzQLRVM0BCfzNAYxAzQOgiM0AVOzNAkKEzQApn
M0A4dzNANQszQPJFM0AoNDNAoBYzQB0SM0DhMzNApP8yQI0wM0AXUTNAWGQzQEKPM0DUaTNA
x2UzQHsBM0DHODNA8DozQHdeM0CmPjNADyMzQE9CM0BmZzNAaSMzQIhVM0CyVTNAhnkzQHp8
M0CfZjNAfx0zQGmDM0A0ajNAZ4czQPoTM0DVRTNAFiMzQJ1SM0C+fDNAm2gzQLBNM0B3kTNA
MUkzQHBWM0ArajNAtwYzQFI4M0BVXDNAby0zQOOLM0CJkDNA1RQzQGhmM0CokzNApeszQCmh
M0CVgzNAPmYzQCzmM0A0ZzNAjWAzQDF3M0B9azNAHVEzQFJOM0CVkzNAqn0zQIGMM0DbTzNA
0UkzQMhFM0ATkDNAOkkzQNtTM0DwRTNAU08zQDqQM0AKhDNAj5IzQLM2M0C9VjNAXkwzQPJO
M0BpXzNAPEIzQCC3M0AMOTNAFm0zQGZpM0AsKzNAOEEzQMpnM0A3NDNARiYzQLJfM0D6XDNA
H0UzQF5dM0C6hTNAwmIzQMuhM0ApnDNAiFEzQM1iM0B7oDNAa7UzQBSeM0BpXTNA1nAzQC9q
M0DgjjNABJwzQB5aM0DraTNADnszQFaAM0DyKDNADo0zQHVrM0AVXDNAQrczQLJhM0CNizNA
urwzQHkHNECYczNAZnAzQGuoM0DMgzNAgZwzQOJiM0B+XDNAzoMzQMSfM0DuzTNAV0ozQJ42
M0AkYDNAK6UzQKiDM0AUrjNAFZ8zQOGHM0DIdzNAE3EzQOeZM0BonzNAkpgzQOZWM0DogzNA
/LEzQKh6M0AxezNAmW0zQAWGM0BSbzNAAykzQLSRM0BvpjNAHqkzQOtgM0CFfTNATlAzQOtt
M0BPezNAhCszQNxpM0C7aTNAW24zQLO1M0AMrjNAC2EzQGR6M0AGUzNAo5wzQHaOM0B3YTNA
x3szQFibM0A0qzNAsIYzQKhvM0C2mjNAeHIzQKqCM0BeeTNA5aczQEGGM0AtmDNAzJQzQN+s
M0D1RDNAecwzQAAnM0AmizNA8oozQOV6M0CSijNAVjYzQCioM0DFkzNAaZEzQF1EM0B/UzNA
uXMzQNCqM0A5kzNAJVszQP7iM0CWgzNAO3ozQEmEM0DWkTNAWrMzQHbGM0CqqzNAY4YzQAav
M0CrjzNArjczQNglM0BWgzNAs4AzQNaVM0BdpzNAK5MzQC1vM0Cr2jNAVGMzQPJ2M0B1jDNA
rXczQBOVM0DqwzNAUpMzQCJ9M0A+xTNAiLEzQHSFM0C/fTNAspszQOynM0BUnjNAU3gzQLF5
M0AdajNAzV8zQIqXM0DCbTNAj3AzQA26M0BUgTNAqTYzQMitM0ARuTNAuVkzQBJ3M0CirDNA
FMszQGXzM0CRYDNAOqEzQPa5M0CyeDNAtmAzQL10M0CK0DNAsnkzQLO+M0C1azNA0J4zQCaS
M0BCzDNAzmAzQJHmM0DzWDNAoI4zQMGaM0DujjNAtJwzQDqlM0B0rzNAXl0zQKrIM0BI4TNA
ZsMzQC+kM0CBtjNASWczQHveM0BH2TNAJsozQEl5M0DbjDNA46UzQMRmM0DPhTNAwc0zQAh5
M0DE4DNAXJwzQGapM0C3kTNA56YzQM55M0BhlzNAQIkzQCiDM0Br0DNAg5gzQMCvM0DAqzNA
os4zQNSZM0BccjNA/aczQO17M0Cf2zNA1rszQAd5M0DVrjNARtMzQJGxM0AtyzNAkMIzQI6b
M0BZhzNAcb8zQJIUNED25jNA/KIzQLq3M0AIYDNANbMzQCqjM0AGhzNAumMzQAe7M0A7xzNA
jzwzQGvTM0DyNjNAgq8zQIXqM0DgsjNA5oUzQHfQM0COYTNA9HozQKlrM0Dw7TNACXczQAXY
M0ACjjNAvngzQCvXM0ARxTNAo8MzQAXOM0BSfjNAynozQP4LNED3mDNAD5kzQBy/M0BZgzNA
0JgzQHLMM0AF4DNAJrIzQB/QM0DDoTNAk3EzQJO8M0CzojNAuKszQCKOM0DptDNA/cUzQBCG
M0DD6DNADZszQJRfM0AemTNAj3ozQIquM0Bw2TNAVqUzQDqYM0DBrDNALIkzQK6zM0DM9jNA
DfEzQP7AM0AW0jNAEwI0QNKzM0CPpDNAhLUzQOSrM0CDpTNAONMzQCy2M0Cf1zNAjHYzQELK
M0B9vjNAZB00QJnkM0AknzNANaUzQGGvM0A2mjNAK+gzQIqcM0B1njNAY8ozQFvYM0BclDNA
fOMzQGvUM0BUczNATLUzQAiyM0DX+DNAlxM0QM/IM0BjozNAd/kzQF/ZM0BEsTNAZ5gzQPzv
M0CqFTRA/K4zQLTIM0AD4zNAPxo0QGWhM0BS/TNAwCI0QNvnM0AKFDRAixU0QL+dM0Cu0zNA
2hg0QPHNM0B9qDNAkPozQH7dM0Bp0zNA0uczQBWhM0AOyTNA/e0zQLrrM0ACzjNAacwzQPWG
M0D6IzRAcd8zQGP2M0BqEjRAj74zQEe0M0CFsjNA9vkzQPCvM0CIADRAi5MzQBz4M0CS4zNA
GsIzQHy/M0DF7jNARL4zQLmxM0Bj0jNAw/gzQEmqM0BdzzNA+LQzQPmQM0BmsDNApbwzQNCz
M0A1vTNARt0zQGmcM0BQEDRAE4MzQFnqM0A65DNA6tozQCCiM0Dr4TNA+cMzQDS8M0C6NTRA
Lb0zQBjJM0DOnDNAu/ozQK69M0Ai8zNAwtUzQAm4M0CM2DNAteQzQL/UM0Cm1jNAqwQ0QCTe
M0AiATRAKvozQHX5M0Dw5TNAZ+8zQCnqM0An0DNAls0zQCbOM0ByEDRARnUzQPfQM0CRIjRA
FtkzQKT2M0BK+jNAHNwzQFwHNECEuDNADuIzQMAKNEDB/zNAJNczQOPyM0DJ9DNAqkQ0QPS5
M0ByzzNADwc0QAMxNECbuzNAN6gzQBHJM0B08DNAE80zQKq3M0BEBjRAQJgzQBvTM0C4ujNA
0AE0QBnpM0BD2DNA8r8zQHibM0DIpDNA59czQPnQM0CDuDNApckzQBoMNEAaxjNACNMzQM2o
M0Ch5zNAuws0QLg+NECl8DNAf5UzQNH/M0C5FDRAmQo0QNQJNECjpTNAxwg0QKXZM0DXlDNA
n9EzQBGHM0Bz/TNA8pozQFX8M0BvnjNA4u8zQBJPNED5NDRAyMgzQIUfNEBCFzRA5uszQFDp
M0ByGzRAp+IzQL+gM0Bh+DNAvrIzQBEVNEDZ4jNANrwzQKsONEBP/TNAqik0QJ3TM0Dz8jNA
GN4zQJcxNECtOzRA2C00QDbLM0BlszNAd/8zQIHDM0AFAzRAw9ozQOwtNECgDzRAnKwzQErA
M0Aj5TNAW9kzQBDhM0DGETRATxg0QM0TNEC+vDNAS9czQKruM0CYIDRANws0QPxuNECK2jNA
7/4zQNn3M0DEDDRA2JQzQJlDNEBKKDRA2/AzQHj0M0AflTNAtuUzQLkoNEDhBzRA8UI0QPTp
M0CnFjRAePczQIRSNEBGxzNAqMszQGYANEBVLjRAaaczQDQlNED34zNA/Us0QBvBM0BQBDRA
k+IzQOgrNEChlDNAWe4zQFQTNEA74TNAuVM0QIMLNECv2jNA++czQDj8M0AaFzRA1uczQMwB
NEBQ1zNAmi00QNa/M0CZ7TNAS0s0QO7qM0DcFjRAQ+szQBHZM0B00zNA+Bk0QCATNECyyzNA
uwE0QNPUM0CzsjNAOtszQIkhNEDxBTRAPu4zQEnZM0As9TNAB+8zQHblM0AFKzRAvho0QL8i
NEAPATRAs7YzQMbiM0At5DNA0RQ0QDEENEA64TNA2/ozQELiM0CF2jNAjD00QG4UNECG/jNA
NCc0QBdeNEAnKjRAEyE0QO5BNEBTLjRArpszQHBjNEDeujNAiPkzQFC+M0C97DNApf8zQCHt
M0BjHjRA6/0zQGXoM0DyBjRAv+wzQHLUM0CSSjRArD00QEMvNEDOAjRAuSc0QK8YNEBjNjRA
sCA0QKE5NEB/HDRAWNMzQLMUNEAqRjRAcxA0QIAANEDq8zNAeC80QOsCNEBE1zNAyyg0QB70
M0DPzTNAsS40QE30M0A2EDRAguMzQJEoNEBBHTRASlc0QNfTM0DZ1jNATcUzQFnEM0AWWjRA
vfQzQGw9NEB1yjNAVN4zQPtHNECmEjRAexg0QHdJNEARGzRAwgo0QFcNNECcATRAUjo0QFc1
NEAoBzRA7tEzQI0CNECY5zNANPczQMAfNEAJ6DNAdAI0QH8gNEDwsDNAbt4zQAUMNEDvDDRA
OWQ0QC4gNECFKzRA5Q40QDMzNEBC+zNApU80QA4JNEDz9DNA7eozQKX/M0DVTDRAA1s0QGlP
NEA4FzRAHyU0QKEZNEATDjRAXvUzQMYaNEBqCTRAg+QzQJRINEA09TNABjI0QJgfNEBdGzRA
NNozQHA6NEBJFDRAOewzQKFsNEAf5zNAlEg0QM8NNEBX4DNAEzQ0QNT0M0Ac4TNA/wU0QFE1
NECQYDRAHQg0QMNBNEAxTjRABEs0QM1RNEBVXDRABTM0QG8mNECIQDRAzhk0QDIgNECHHzRA
EsszQAtmNECPDDRAsiU0QKkzNECHWzRAuTc0QC3PM0AiGzRALTU0QJI7NEAeNzRA0RE0QOvm
M0CLGzRAhCQ0QDbZM0DDTzRAjiU0QA1KNEAIOzRAsfIzQDEJNEANwjNANCY0QKb5M0CfVDRA
00E0QAklNEBpOTRAKSY0QO+JNEBzYjRAwjA0QIU+NEA9wDNAJUQ0QC4+NECZJzRAHQE0QB4S
NEA2UTRAgCc0QN0LNEAKHjRAgRE0QLv/M0A6WTRA4zI0QDUaNEDj/zNAlKM0QKIwNEC7/zNA
BGg0QHanNECyQTRAAH40QFG4M0BgaDRAKUE0QJBwNECpETRAGP0zQOQsNEDWHTRAbFU0QG9W
NEBaUjRAjD00QHgnNEC2PjRAY5E0QA4nNED+WTRASTM0QM0xNEC1WzRAzvkzQAUQNECiYjRA
FTI0QPkkNECJbjRA5jE0QA8WNEBX0TNAfzc0QODXM0ChFTRAuSc0QNR4NEDTYTRASTk0QBsf
NEBbUTRAmxg0QFyDNEAIRjRAI0Y0QCs7NECHMDRAXTU0QDFfNECKHzRA7SM0QIgXNECiKDRA
lDA0QJdfNEC+NTRAdmc0QJ82NEArQTRAak00QOXyM0AGVzRAnV00QKM7NEBWJTRAOUg0QAgo
NECCWDRAZjQ0QCNTNEBGTTRAYj40QFJCNEAeNzRAgD00QMjzM0BjOjRAnFs0QNlxNEDBBDRA
jF80QONCNEBZdzRAcT00QFhUNEBFWjRAED00QIplNEBzGzRAznM0QKd2NEAmUDRAY/UzQIdH
NEAsHDRA0T00QINhNED4SjRAhC40QH4jNEBQPjRAvW40QBdjNEDPgjRAYTY0QPOUNEB0RjRA
9mE0QAHsM0CxZjRAnKM0QPIuNEAJLzRAUlI0QIxUNEB9bDRAd4I0QEkdNED9QzRAZEo0QIMV
NECY/jNAl1Y0QFuVNECHMzRAfmY0QOszNECASDRA6A40QBIMNEC6VzRAZIo0QDdkNECacjRA
sCM0QLtXNED2PzRAFGY0QGU9NECKZDRAx340QOudNEBZWzRAlWw0QKU4NECFVDRAcTo0QPSa
NEAmpTRAn1E0QF+DNEDuazRAsmA0QHtZNEBaUjRA9D40QPVnNECrVDRADkA0QAd3NEBrVTRA
5zs0QH5UNEB7TTRAHzE0QD1fNEBmRTRAdXc0QDUgNEDcYjRAO3c0QIlhNEAnOzRAxTY0QCqQ
NEDcPjRAgfIzQIoRNEBXPDRASHI0QEgfNEACPzRAHHI0QO6LNEAnRzRAvIk0QNK2NEDFSjRA
K7g0QJgmNEDuaTRAvjo0QIZkNEB/QTRADIA0QPtENEDUTTRAPmI0QNJzNEBpSTRAbXQ0QPZc
NED0dTRAxEc0QF79M0CQcDRA+WE0QE8UNECgVjRAFVw0QA6ENEC0RzRAfnQ0QC5xNEDgnjRA
WXw0QINENED8czRAMps0QKZyNEDfhTRAvzg0QP5dNEA5rjRAxSw0QINKNEAfSjRAFSQ0QH6Q
NECesjRAqU40QKxKNECCLTRA+is0QCg4NEDAZTRA9Wc0QL57NEBpZjRAdX00QB+eNEBomDRA
drQ0QJddNECpYTRA6nU0QH+GNED04jRAWG80QJOJNED2azRAw2c0QK6KNEBqqzRAUzI0QB99
NED9SzRAWDw0QFldNEDGgzRAYRo0QOGCNECCoDRAzI80QNa+NEBZdjRA8ng0QGqUNEAiUTRA
jXI0QNxpNECbjjRAqGM0QP6INEB/lzRA4DA0QJWSNECsdzRAZlI0QLlbNECTczRATIo0QHxC
NEAMJzRAejI0QLFmNEA8qzRA2mA0QGeXNEBhMDRA8Uc0QHGWNEA9njRAfl00QOk9NEAztDRA
8400QJdxNEDiOzRAoHE0QKB0NEAkbDRAz000QGtaNECmsTRA+Jo0QDx9NEAxYzRA3YU0QJRf
NECHVzRArLA0QI8XNECgiDRAEdA0QO8qNECnLzRA2Xg0QOSgNEAykjRAUmI0QPWBNEAPkDRA
1pQ0QD+3NEBhjjRAFkg0QAOGNEDEiTRAb7U0QIO0NEAgjzRATIU0QGxfNECwMTRA4Iw0QGKk
NEAZhDRAsZs0QF6PNED1eDRAvKk0QEpTNEAYpDRAJ5w0QDmeNEDlsDRA/I00QKSDNEBvlTRA
mJY0QPJzNEC0YDRAqqQ0QJU9NEDmlzRAIHg0QBWUNEC9ZTRAoYg0QOtVNEAp0TRA45Q0QO8b
NEDedTRA6X80QIHWNEAhsDRAqlw0QJSVNEDbljRADsA0QBOjNEAfZjRAEGc0QPVnNEDmnjRA
QXw0QGGGNEC2ZjRANmQ0QPzRNECNgTRAHHA0QBidNEBKrTRAZHk0QNZWNEBfdTRAOZE0QNhl
NEAyrTRAuLQ0QJmJNECiiTRAxc00QMKoNEAZgjRAyqs0QOiYNEAJ4jRA2Ig0QEBnNEBJlzRA
a8o0QENTNEDR3jRAR5I0QBW1NEB4fTRAtGo0QJdlNEDQSzRA7Xo0QKOXNECk1DRAGpA0QC6m
NEB1mzRAcnc0QD7ENEDMbjRAebQ0QJanNEDSmzRA04Y0QP6UNEA8YTRAQIc0QLmlNEBOvDRA
SP80QMS4NEB2xzRAcmU0QMivNEAvhjRAekc0QN10NEBUqTRARcs0QCeZNEBxkzRAXPozQGIN
NUDbcDRAWtU0QESjNEDEoDRANbc0QHfFNEA0ZjRAcbE0QIqCNEA/lDRA3ZI0QA6KNEBZRjRA
wnI0QKXMNEBw6DRAQM40QHfNNEB/cTRAFoc0QAi2NEDXpTRAZXM0QFe0NEA1WzRAc5E0QG+g
NEDJfjRAico0QFJrNEC7wDRAGYI0QD6uNEDgjTRA/X00QO+ONEC4ATVAspY0QA9XNEAUszRA
IHU0QMCcNEDrlTRAWBU1QM68NEDAhTRAzY40QFPKNEBczzRAR6g0QEoaNUCQuDRAt1A0QEKi
NEDJqjRAX5A0QA3pNEAG6jRAExo1QMWrNED+WDRAQK00QDv4NEAr4TRAIOI0QOXJNEAxzjRA
J740QKuqNEAQjjRAcHs0QISSNECmmDRADb40QCapNEAqpzRAOaA0QCJwNEDb6zRAnLk0QBnb
NEC9rjRApcI0QMTgNECFkTRAKJc0QCvjNEAipDRAnJk0QC6/NEBckTRAUZI0QCitNEBK8DRA
6Mw0QDS/NEC30DRAzaQ0QJrSNEChxjRAdqI0QLOdNECWzTRARCU1QG66NEDEujRATbA0QCSX
NECecTRA7oQ0QJXANEA+jjRALpk0QNa7NECJ2TRA91A0QAWaNEDU7DRAb5w0QJXSNEB74zRA
GLY0QC7ANEBNnzRAvbI0QIzGNED2ADVA9LU0QCigNEAQqDRAxp80QKvKNEAUBTVAphI1QPSR
NEBG4jRAaX80QFwfNUAlXzRA1s40QLDYNECrfjRAGM40QLDVNEDOSDVAabI0QPP0NEBKwDRA
ttk0QPjMNECv0jRAla80QG6vNEBWsjRArsA0QG/YNEAzpTRA9bI0QNdyNEAvjjRANqw0QPDW
NEBsbDRAv9g0QLHsNEC08DRAZPA0QM5nNECSdjRANao0QEy6NEDSrzRAN7w0QB7VNEAvmTRA
wgM1QK/iNECDxTRAxdA0QBrINEB3lDRAH3Y0QAmNNEATljRAoJU0QIfANEBIwTRAhO80QGJ+
NEDM0DRA3t80QBLONEBT1DRAR7M0QIKiNEDUxzRArKU0QD77NEBU2TRAZKs0QArxNEC/hTRA
wPA0QAm9NED51DRAMOM0QHK6NEDd4jRAO3o0QKicNECLtzRAFKc0QJzKNEDLlzRAUFo0QEDY
NEBA9zRARLU0QHDRNEAm0zRA+eI0QByKNEATzDRAsqo0QEYaNUDOkzRA4YM0QDrmNEC4wzRA
pZc0QOr1NECK0zRAF+c0QLbZNEB87DRAwr00QPSqNEAofTRAwMM0QJENNUCRvDRAwgs1QGWG
NEBtqjRAja00QE/uNEDU9DRA0+U0QKfyNEDjoDRAQN80QLu0NEBeIDVA9PM0QNutNEDy8TRA
C9Y0QGXINEADsTRA37g0QCfTNEDUvjRAW440QOXmNEBx1jRAKtI0QALxNECYtjRA1uE0QHHu
NEC3yDRALLs0QLi4NEDnuTRA2780QGnmNEB66DRAcgI1QKXQNEA+lzRAUrg0QHL1NECevDRA
L8E0QB7ZNEBr2jRA+R81QKPSNEDlqTRAgsE0QMSHNECI4zRAosM0QJvMNEBQ0DRAacg0QLs7
NUDCqTRAlgg1QOjtNEDDADVAyMY0QAwENUCAmjRAY/o0QB7mNEDqpzRAFc40QLPdNEAzDzVA
Vs80QLYzNUAJuzRAlbE0QMi+NECwvTRA/fU0QFTDNECfmzRAV6M0QOzqNEAY3DRARxk1QInt
NEDj0zRAVQs1QFWnNEAK8zRA0Jc0QOYINUDWzTRAVQI1QM79NEDw9zRAwNc0QLH+NEBjtDRA
Dds0QJLPNEC2+DRAA6I0QLjfNEBo2TRA/NM0QKrsNECUxjRAgek0QPPbNEAJ6DRAyrg0QPK3
NEAm0zRAuNo0QFOLNECRkjRA6tg0QKwHNUCqjjRA2dc0QHn3NEDr+jRArNk0QEv0NEDxxzRA
xZI0QNX2NEC7tDRAv800QJvqNED84DRAuZ00QEjzNED0yDRAAMo0QNH8NEBKwzRAccA0QHO6
NEAvuTRA/QQ1QPn4NEBuGzVA4CA1QHUINUACDzVAe0k1QC+sNEBhujRAfbs0QNiLNEAL1TRA
5vQ0QDXqNEAg/DRAW9I0QEsCNUCNsDRAgeY0QPW7NEB7FDVAzrg0QFaTNEBcBjVAU+k0QKwb
NUC0OzVAWgU1QBjgNECF4jRAgiY1QEi8NECr1TRAgu80QLbqNEAY8TRA7A41QAshNUBA/zRA
BOs0QAEsNUC81TRAW/k0QF1HNUBDsTRACgk1QAHSNEAc5TRA1fg0QGTiNEDoKzVALdI0QAvv
NEAv9TRAht40QHXsNEA15zRAXxM1QFMONUD32TRAiRc1QJnrNEAUuDRAsN40QIdbNUDZfzRA
ecg0QI2YNEBT2jRANOM0QNoPNUDcCDVAv/Y0QOgKNUCh1DRA5DI1QDUNNUATITVAoL40QKgM
NUAUBzVAoOk0QO7sNEADLjVA3Co1QEYFNUCIFjVAtvs0QI/XNEBh9DRAUv00QFH7NED5BDVA
kEw1QHkVNUDw0zRAaxw1QBkYNUBEADVA+fs0QCj2NEDawTRAqoU0QJPNNEArFzVAit00QFoO
NUAH5zRATxU1QB4jNUD12zRAV900QPQXNUCZYTVA/281QNUDNUAfNjVAvFY1QOUgNUA7FzVA
+OU0QNHtNEA1ujRAXhw1QJPSNEA3CzVAKwc1QNDWNEAjEjVANjs1QMztNEAdGDVAOAw1QLMN
NUAe9jRAki01QO7rNEBZLTVAneA0QKdhNUCbSTVADvs0QKStNEABEzVAVx81QD0cNUB1/zRA
sCg1QMLXNEBj0DRAJKo0QBb1NECK+DRAWtM0QPwLNUAk4jRAXSk1QLAmNUCsMzVAIzg1QMYf
NUDGUTVALVs1QPMmNUCLIDVAxPw0QCGnNEDCADVA2wc1QDpANUDNHTVAB081QDMzNUAQATVA
FF81QIIINUC37jRA0vk0QAXjNEB75zRAMvw0QJ3jNECTIjVAlBE1QC9INUBPvjRAI/Y0QIQE
NUCDBTVAPkI1QAUjNUBtyTRA8eU0QPVTNUCbMjVAEBE1QI4TNUDpODVAIQI1QGL3NEAATjVA
Hzk1QFzyNEDkBTVAoSE1QHNxNUDvIjVAhis1QPzsNEAneTVAaSU1QJ7ONEDdlTRAjo01QK0e
NUCYVzVAQmQ1QGMTNUBgxTRASQ41QD4CNUBtFzVAaOw0QA4qNUCVSzVAPyQ1QGk2NUDgFDVA
6Qo1QJ7/NEDr/jRAVe00QLMGNUAsKjVALio1QOn4NEAIJzVAjjY1QKkFNUBCDzVA5QY1QCUo
NUAmMzVAwmI1QCEvNUCn0zRAfzI1QN3KNEDwQjVA0iI1QNI0NUClLjVApSI1QHAANUDYDTVA
fAE1QH9jNUC2NzVA2uw0QOUnNUDq/TRAmDo1QB72NEDYLzVA+x41QPoQNUB4FDVAz101QA3F
NEB2MjVAwEg1QLETNUDULTVAXVU1QPwKNUClJzVAaVA1QDbcNEABVjVAhP00QNILNUCZ8jRA
2Tk1QDLuNEAZGTVAWhI1QP0+NUAYWjVAsSw1QGcRNUCMMjVAW/E0QMEjNUAzgzVAPhI1QCr1
NEAYLTVArFY1QNwUNUC6DTVAsC41QOv7NEDm/zRA+Ek1QNhONUA3ODVAnPI0QKJwNUBfTTVA
mEI1QFgLNUB0EjVA8hM1QDKDNUA5QDVAoRw1QOQdNUAmIDVA2Bo1QIxENUAeIjVAmDA1QMwV
NUC3EzVA1lI1QLEfNUABFjVACeE0QE4aNUCI6DRAERA1QOVxNUCWhTVAbCM1QE8jNUB+AzVA
0wY1QNEQNUCZ1zRA+AE1QORENUABKjVAM/40QL0aNUAbWzVA2Fo1QE9SNUC2ZTVANA01QL1L
NUDtIDVAKxA1QA8INUCbMzVAERo1QOVZNUD+6jRAmeo0QPVLNUCQbTVAfDg1QGRANUCMPjVA
kBA1QAH1NEB+EzVAaTc1QKkkNUBeVzVA3hs1QGkXNUA6WjVAx0o1QIOCNUBWRDVAsRA1QH5U
NUDSEzVAe1E1QIsYNUD/VjVAWFw1QBkGNUAOOjVA6h01QB34NEAQRTVA0gw1QDU8NUAIGzVA
e900QMMiNUBDEzVAqCw1QKDyNECOMjVAzyQ1QExsNUBeADVASGQ1QMZuNUDsJjVANXk1QEVR
NUBHbTVA+t00QDJCNUAWLTVAtPM0QGhCNUDpPDVAQ1o1QHnzNECDSDVAwB41QOwfNUA1ZTVA
61o1QAU6NUAGbDVA9hQ1QC9JNUBLQDVABFU1QJ3+NEA1BzVA0Ps0QK0NNUBA6jRA6Bw1QO2I
NUA7QTVAXSA1QAQgNUCfPzVApSM1QKt8NUB2DzVAyQE1QEBKNUBlSDVAJFs1QDY6NUBXbDVA
+S81QNZqNUAfMTVAmBA1QKRRNUAD8jRArxQ1QCtANUDFMDVAe2E1QFI2NUDV9zRA7Qo1QCMv
NUBhUzVAMj01QP0rNUAG/DRAjCk1QPIXNUBd0jRAOvQ0QBj9NEBuXDVABR81QAgxNUC4CjVA
3UM1QLMJNUD8nzVADRE1QDxuNUDiPTVAiiE1QDUKNUCsYDVAJB01QARNNUBSFjVAQmY1QLdf
NUDM+DRAyDo1QB79NEAaXjVAni41QJ9HNUAxLjVAQSI1QLUyNUCUizVA4Cs1QGmGNUAwZzVA
mX41QO8wNUA6EzVADCE1QFHxNEB1bTVA3ig1QDscNUDwiDVAxlQ1QCBINUBaLTVAPAY1QHUO
NUCtEDVAjwE1QCYwNUByxTRAQE01QDYsNUAIQDVAxHY1QKBYNUBDDTVA7SE1QHBQNUDHazVA
l1c1QMgiNUAGFzVAwWQ1QEkYNUDnDzVAwW81QLAdNUA8RjVAZQw1QIcLNUCuYTVADPg0QKYV
NUAMHTVAPiw1QAdSNUBlETVAoII1QJ4eNUD5eDVAaAQ1QEktNUDe2zRAVhE1QOhYNUDsITVA
+Cc1QOdzNUCrYDVAuUg1QIBDNUDGcjVAcjI1QKVzNUD+IjVAzC41QCZDNUAYMjVAdnQ1QCUZ
NUDwITVAETg1QC8/NUB2ajVAU1s1QAMsNUDuZjVAt2c1QMQfNUCWWTVAjDE1QBibNUBvYjVA
ZmI1QBBbNUCrODVAWGg1QIRHNUBZiTVA8W81QPceNUA/YjVA0xc1QN48NUA6QjVAim81QFdY
NUDZTTVAb/A0QP5FNUA9WDVAuV01QKowNUBKYDVAroM1QCNGNUBzOTVAHGA1QGlXNUATXTVA
NVw1QF0YNUCoRjVAqlc1QIFINUAQ9TRAp0I1QMfvNEBPSjVAXiw1QPchNUB1LDVAS0o1QMWc
NUBhaDVAiV81QAH4NEAjBDVATkQ1QMF2NUCqODVAKyM1QHVlNUAlPTVAfz01QNUDNUBtDzVA
9wI1QEJVNUDqQDVAVh01QNsRNUCvPDVAyCY1QC9CNUD3VzVAfFY1QHHyNECOKjVAi6U1QBJv
NUAIpjVADSw1QNZmNUBxcjVAFS81QGYLNUCRRjVAfTw1QPmBNUDMSDVA9PY0QFM3NUDigTVA
7kk1QLaGNUC4LzVAgPs0QDw6NUDMYjVAmqE1QGknNUA4LTVA/mE1QPVwNUAQhDVAi0I1QPJ2
NUC3bTVAYkQ1QLWTNUDVaDVAbYQ1QOURNUAPDzVA30k1QFohNUD2PzVAujU1QME9NUC4wTVA
hmE1QNZJNUAmdjVATx81QL4bNUDikzVAqkY1QBF5NUAqUjVAwXQ1QANNNUDtZzVAmHg1QEg8
NUAPeDVA9GA1QOX+NEDZUjVAgz01QJ53NUAnRzVA50g1QBdXNUCIZzVAP3k1QEFTNUBaNjVA
LCg1QPAxNUBgUjVAvHw1QMJ5NUAFbTVAAz81QOiMNUDKnjVAoEY1QEbuNECEeTVAUVk1QAgI
NUBSPTVA+Uw1QLOkNUAufzVAGEU1QK9PNUBFFjVAUb41QPMxNUAajzVA01E1QIl1NUCQcjVA
aag1QFNFNUBfAjVA0mQ1QCU3NUBCKjVAtiY1QDdvNUD5RzVAOjU1QF9lNUAxgTVA1x01QEBf
NUD7djVAFTs1QMRvNUD0dDVAYEo1QNtdNUDEYjVAMGg1QHRPNUAwOTVA3WM1QHlpNUDqezVA
2XU1QJcMNUDQfDVAOG01QHZoNUBbXzVA/U41QBJUNUDngjVANi01QM9VNUBsATVAJiY1QGKG
NUDnqzVAFDs1QDliNUAAZzVAgko1QNM4NUDGXTVAhV81QM9fNUDqUjVAYLk1QOJGNUDFLDVA
Sl41QKR7NUAsJTVAQmI1QD+RNUDBMzVA9pg1QJZxNUAwVTVA3E41QFp3NUA6dTVAOoc1QJhI
NUBTbzVAVmo1QEg4NUANjTVAWWE1QC1DNUBHajVAzyY1QPk5NUDmkDVAwVg1QHaANUBsXDVA
S5I1QAeDNUDuQjVAk5U1QHd8NUDMRjVANB81QHJ8NUAUiTVAv4g1QBGjNUCKczVAQKQ1QJic
NUBmUjVAk0M1QOS6NUCMmDVAra01QG6sNUBAYzVAQ3U1QGuONUAvmTVA8Hk1QOtONUC0cDVA
+nQ1QLwxNUCfHDVAh241QME7NUDwZTVA8E41QJd1NUCNVDVAIL01QHbBNUBeSzVAN0I1QEpl
NUA3hTVA4M41QPjiNUBamDVAB081QNhTNUDtfTVAmIY1QKhlNUAUUTVAXr41QHleNUDJzTVA
uYs1QAN5NUB1pjVAyIk1QDWXNUATVDVAn3s1QJZONUBezTVA9os1QBpQNUBhajVAqDA1QLMR
NUD1dDVAdDY1QLJkNUD2IzVAW6A1QMisNUCyUjVAwGc1QKVlNUBYXzVAQXo1QPlgNUAYWDVA
UU01QP9ANUAddDVAkzY1QIxENUCg0DVAPGI1QEOkNUCRfDVAtKs1QBsbNUANcDVAg0Y1QPqT
NUD5dTVAPkw1QIesNUBxaTVA74Y1QE9/NUCDmjVA1Hw1QJtxNUDmnzVArWc1QFh3NUBHjzVA
8Vo1QHWMNUAWqDVAE1Q1QCwlNUAZkzVAEXg1QEuuNUCrkzVAIpY1QN95NUCtaTVAqI01QHp6
NUAnNDVAQYU1QG4+NUDghTVA54o1QPxaNUAcUTVAmVA1QFOLNUCBdzVAzJQ1QAeaNUD0mzVA
H7A1QPl0NUAYODVAWhQ1QB2JNUDxIjVAY2E1QCVoNUBvkTVAwZ81QPFKNUDZsDVAG2s1QFu2
NUCjYTVAn4I1QP3ANUBOizVA9Fc1QDiBNUCXZTVA03Y1QB+rNUC5cjVA61o1QHCfNUBGdjVA
IUk1QB17NUAmfTVAQEY1QANdNUBtPjVAGVo1QL1iNUAxbjVAYZA1QLm8NUDcqzVAGVo1QKIu
NUBErTVAa7c1QHq7NUBDtTVAd981QDWGNUAbNzVAWp01QIpTNUCSdjVAaW01QJFHNUACbTVA
3os1QON4NUB2ZzVAmn01QKagNUDabTVAIn41QFg2NUD1VDVAfq81QH1hNUB5rzVAs5k1QBOL
NUATaDVATIw1QAZFNUB6kzVAiJI1QGyXNUC5tTVA+5U1QPaENUDnajVAeVY1QO90NUCEozVA
O1Q1QJhtNUB0dTVAxj41QPXeNUB0nDVATXw1QJ2BNUDMjjVAMKE1QA/NNUDl3DVATZg1QP00
NUCDojVAIm41QHh8NUBZazVATnA1QPlmNUD/wTVAfbU1QEHhNUCYczVApcg1QABRNUC9mDVA
Hoc1QKpnNUDo1DVAi9A1QLJnNUAjijVAUZc1QKtKNUBDkjVAquI1QNqDNUClkTVA58k1QI2D
NUDJcTVArGY1QFmpNUArpjVAMeU1QJVrNUDRxDVA2JI1QORkNUCBezVAhWo1QIpNNUDbpTVA
A5w1QE88NUCu4zVACnU1QBqgNUAXjzVAQpg1QLiVNUBMmjVAcb41QO6ONUDw1DVAv+81QMCj
NUDnkDVApIg1QGqeNUDNqTVAXqo1QGa4NUD+4jVAcLI1QNHZNUBi1zVAuHk1QOycNUB23zVA
U6Y1QIyKNUCl0zVAkok1QI28NUDYojVAwJQ1QNZhNUBERDVAhZ81QAuCNUBZJzVA0NY1QFVm
NUCCmjVAAKk1QIexNUAEjTVAgGk1QMtvNUDArDVA/aU1QEiXNUCfeDVAKoY1QBWZNUDFmDVA
eKE1QP+cNUAcfzVAf4w1QPxuNUCP9DVAJY41QNquNUDrsDVALrM1QEjRNUA8mTVAdKE1QImW
NUC2pTVA77Q1QL61NUAi+TVAnqo1QK68NUBjjTVA3Jk1QIOBNUCUgDVANLw1QHCcNUA5hTVA
tpM1QCuQNUDDijVAvoU1QEN3NUChaTVAo6Q1QOx7NUA+izVAQmI1QHSQNUD9mjVAk9o1QIrR
NUCCoTVAIhc1QM/NNUCkfTVAqc41QBLwNUBBhTVAB4w1QD6aNUA7zDVAprw1QNaHNUAMuTVA
7dY1QMh/NUACzTVAHJY1QE3sNUDX2jVA4rA1QPaINUBjmjVAusw1QAaqNUA/lDVAsuU1QNmc
NUCeuzVAt4A1QFC2NUD9wjVAV3g1QPnQNUBKxzVAhvQ1QNrtNUCZ3TVALsk1QKDmNUA+mzVA
c3U1QD/eNUBPxTVA6Jg1QLt5NUCuvjVAsoo1QMeNNUCQcjVASZ01QLBPNUBq6jVADIY1QFKW
NUD9wTVATIU1QKTNNUDQcDVAH5o1QLt6NUDfpzVA2H01QBmdNUDEiDVAn6E1QBZ7NUAB3TVA
CK41QPazNUB94zVAzK01QPq6NUDQoDVA4uw1QDOcNUCslTVA5rs1QP6hNUATkzVA4ZI1QNqc
NUD/ETZAjJA1QCOiNUDsvzVAZYs1QG6fNUBKrjVASM41QGWfNUBRmzVAybI1QG+SNUBlsjVA
Hs81QF2PNUC6wzVAlsg1QMXcNUDIpzVAsQM2QP2rNUBo5zVAO8k1QM2pNUAMqTVAMMQ1QMyf
NUDp0DVA96c1QBOaNUAKvzVA/Mc1QE2gNUCh5DVACrk1QOh/NUC8qjVAWI81QB7INUDVnDVA
hqc1QHuSNUBgeDVAkrQ1QNbJNUBQsTVAyeo1QL+wNUDDszVADO41QM7UNUBckDVAl5c1QO8v
NkC9qTVAbKY1QDnHNUDtcjVA3p41QNC3NUBCAjZAucE1QBWbNUCS0DVAebY1QBK5NUB2zjVA
QAM2QDLwNUD62DVA9L81QNChNUAxozVABLs1QPbZNUDsvzVACfk1QHL7NUAkxjVAVdM1QKOW
NUAK2TVAfPU1QJ0WNkDz7DVAba81QAnfNUAmwTVAEs41QKy3NUCfjjVATp41QNuyNUCNtjVA
3NM1QIiZNUCkxjVAFa01QL+gNUCjdTVAPdg1QBC4NUBCoTVA7uA1QBiWNUBqmDVAa9c1QAu1
NUA4kDVArJU1QH6BNUDJizVAY5s1QHLWNUDE9zVAttI1QGr7NUAdzjVA8ng1QMbyNUDDpTVA
Qrw1QHTYNUCOsDVAPd81QEyZNUDK4zVARNs1QPHDNUDtyDVA1r01QMDlNUBLgTVA5MU1QA/W
NUADnjVAC3Y1QD6GNUCElDVARak1QEzLNUBSsTVAn981QDOsNUDHwjVAIO01QPDGNUA7rDVA
36g1QFdxNUCD6zVAIMc1QDmWNUDMpjVAX4c1QIq8NUAvoDVABtU1QEC9NUCf4jVA1vQ1QPfC
NUDK1DVA</AssayYData></Step><Step><CommonData><SampleLocation>4</SampleLocation><SampleID></SampleID><SampleGroup></SampleGroup><SampleInfo></SampleInfo><SampleRow>A</SampleRow><SamplePlate>1</SamplePlate><WellType>WASH</WellType><Concentration>-1</Concentration><ConcentrationUnits>µg/ml</ConcentrationUnits><MolarConcentration>-1</MolarConcentration><MolarConcUnits>nM</MolarConcUnits><MolecularWeight>-1</MolecularWeight><Temperature>30</Temperature><StartTime>1528601</StartTime><AssayTime>600</AssayTime></CommonData><FlowRate>1000</FlowRate><StepType>DISASSOC</StepType><StepName>Dissociation</StepName><StepStatus>OK</StepStatus><ActualTime>507.001</ActualTime><CycleTime>0.2</CycleTime><AssayXData Points="2535">qlm1RBlgtUR/ZrVE5Wy1RERztUSqebVEGYC1RH+GtUTljLVETJO1RLKZtUQQoLVEd6a1ROWs
tUREs7VEsrm1RBnAtUR3xrVE3cy1RETTtUSy2bVEGeC1RHfmtUTd7LVETPO1RKr5tUQQALZE
dwa2RN0MtkREE7ZEqhm2RBkgtkR3JrZE3Sy2REwztkSqObZEGUC2RHdGtkTlTLZETFO2RKpZ
tkQZYLZEd2a2RN1stkRMc7ZEsnm2RBCAtkR/hrZE3Yy2REyTtkSymbZEGaC2RH+mtkTlrLZE
TLO2RLK5tkQZwLZEf8a2ROXMtkRM07ZEstm2RBngtkR/5rZE3ey2RETztkSq+bZEGQC3RH8G
t0TlDLdERBO3RKoZt0QZILdEdya3ROUst0REM7dEqjm3RBlAt0R/RrdE5Uy3RExTt0SqWbdE
GWC3RHdmt0TdbLdEVHO3RLJ5t0QZgLdEd4a3RN2Mt0REk7dEspm3RBmgt0R/prdE5ay3REyz
t0SyubdEGcC3RH/Gt0TdzLdETNO3RLLZt0QQ4LdEd+a3RN3st0RM87dEsvm3RBAAuER/BrhE
3Qy4REQTuESyGbhEGSC4RHcmuETlLLhETDO4RLI5uEQQQLhEd0a4ROVMuERMU7hEslm4RBBg
uER/ZrhE3Wy4RERzuESqebhEGYC4RH+GuETljLhETJO4RLKZuEQZoLhEd6a4ROWsuEREs7hE
qrm4RBDAuER/xrhE5cy4RETTuESy2bhEGeC4RH/muETd7LhERPO4RKr5uEQZALlEdwa5ROUM
uUREE7lEshm5RBkguUR/JrlE5Sy5REwzuUSqOblEGUC5RHdGuUTlTLlERFO5RKpZuUQZYLlE
f2a5RN1suURMc7lEsnm5RBCAuUR/hrlE3Yy5REyTuUSqmblEGaC5RH+muUTdrLlETLO5RLK5
uUQQwLlEd8a5ROXMuURM07lEstm5RBnguUR35rlE5ey5REzzuUSq+blEGQC6RH8GukTdDLpE
RBO6RLIZukQZILpEfya6RN0sukREM7pEsjm6RBBAukR3RrpE5Uy6RExTukSqWbpEEGC6RHdm
ukTlbLpERHO6RKp5ukQZgLpEf4a6ROWMukREk7pEspm6RBmgukR/prpE3ay6RESzukSqubpE
GcC6RHfGukTlzLpERNO6RLLZukQZ4LpEd+a6ROXsukRE87pEsvm6RBkAu0R3BrtE3Qy7REwT
u0SyGbtEECC7RHcmu0TlLLtETDO7RKo5u0QQQLtEf0a7RN1Mu0RMU7tEslm7RBBgu0R/ZrtE
3Wy7RERzu0SqebtEGYC7RHeGu0TljLtETJO7RKqZu0QQoLtEd6a7RN2su0RMs7tEsrm7RBDA
u0R/xrtE3cy7RETTu0Sq2btEGeC7RHfmu0Tl7LtETPO7RKr5u0QZALxEfwa8RN0MvEREE7xE
shm8RBkgvER/JrxE3Sy8REwzvESyObxEGUC8RHdGvETlTLxETFO8RLJZvEQZYLxEf2a8ROVs
vEREc7xEqnm8RBmAvER/hrxE3Yy8RESTvESqmbxEEKC8RH+mvETlrLxERLO8RLq5vEQQwLxE
f8a8RN3MvERE07xEqtm8RBDgvER35rxE5ey8RETzvESq+bxEGQC9RHcGvUTlDL1ERBO9RLIZ
vUQQIL1Efya9RN0svURMM71Eqjm9RBBAvUR3Rr1E5Uy9RExTvUSqWb1EEGC9RH9mvUTlbL1E
THO9RKp5vUQZgL1Ef4a9ROWMvUREk71Espm9RBmgvUR3pr1E3ay9REyzvUSqub1EGcC9RH/G
vUTlzL1ETNO9RLLZvUQQ4L1Ef+a9RN3svURE871Eqvm9RBkAvkR3Br5E5Qy+REQTvkSyGb5E
ECC+RHcmvkTdLL5ETDO+RLI5vkQQQL5Ed0a+RN1MvkRUU75Eqlm+RBlgvkR3Zr5E5Wy+RERz
vkSqeb5EGYC+RHeGvkTdjL5ETJO+RLqZvkQQoL5Ed6a+ROWsvkREs75Esrm+RBnAvkR/xr5E
5cy+RETTvkSq2b5EEOC+RHfmvkTl7L5ETPO+RLL5vkQQAL9Efwa/ROUMv0RME79Eqhm/RBkg
v0R3Jr9E5Sy/REQzv0SqOb9EEEC/RH9Gv0TdTL9ERFO/RKpZv0QZYL9Ef2a/ROVsv0RMc79E
snm/RBCAv0R/hr9E5Yy/REyTv0Symb9EEKC/RH+mv0TdrL9ETLO/RKq5v0QZwL9Ef8a/ROXM
v0RE079Estm/RBDgv0R35r9E5ey/RETzv0Sy+b9EGQDARH8GwETdDMBERBPARKoZwEQZIMBE
dybARN0swEREM8BEsjnARBlAwER3RsBE3UzARERTwESyWcBEEGDARH9mwETdbMBETHPARLJ5
wEQQgMBEd4bAROWMwERMk8BEspnARBCgwER3psBE3azAREyzwESyucBEGcDARH/GwETdzMBE
TNPARLLZwEQQ4MBEd+bARN3swERM88BEsvnARBAAwUR3BsFE5QzBREwTwUSqGcFEECDBRH8m
wUTdLMFETDPBRKo5wUQZQMFEf0bBROVMwUREU8FEslnBRBlgwUR/ZsFE5WzBRERzwUSyecFE
EIDBRH+GwUTdjMFETJPBRKqZwUQZoMFEd6bBRN2swUREs8FEsrnBRBnAwUR3xsFE3czBREzT
wUSq2cFEEODBRH/mwUTl7MFETPPBRLL5wUQQAMJEdwbCROUMwkRME8JEqhnCRBAgwkR/JsJE
3SzCREQzwkSqOcJEEEDCRH9GwkTdTMJETFPCRLJZwkQQYMJEd2bCROVswkREc8JEsnnCRBCA
wkR/hsJE3YzCREyTwkSqmcJEGaDCRH+mwkTdrMJERLPCRKq5wkQZwMJEf8bCROXMwkRE08JE
qtnCRBDgwkR/5sJE5ezCREzzwkSy+cJEGQDDRHcGw0TdDMNETBPDRKoZw0QZIMNEdybDROUs
w0REM8NEqjnDRBlAw0R/RsNE5UzDRExTw0SqWcNEEGDDRH9mw0TdbMNETHPDRLJ5w0QZgMNE
f4bDROWMw0RMk8NEspnDRBCgw0R/psNE3azDREyzw0SqucNEEMDDRH/Gw0TlzMNERNPDRKrZ
w0QQ4MNEd+bDROXsw0RE88NEsvnDRBAAxER/BsRE5QzEREQTxESqGcREGSDERH8mxETlLMRE
RDPERKo5xEQZQMREd0bEROVMxEREU8REslnERBlgxER3ZsRE5WzERERzxESqecREGYDERH+G
xETljMRERJPERKqZxEQZoMREf6bEROWsxEREs8REsrnERBnAxER/xsRE5czERETTxESy2cRE
GeDERHfmxETl7MRETPPERKr5xEQZAMVEfwbFROUMxUREE8VEshnFRBAgxUR/JsVE5SzFREQz
xUSyOcVEEEDFRHdGxUTdTMVETFPFRKpZxUQZYMVEd2bFRN1sxURMc8VEqnnFRBmAxUR/hsVE
3YzFRESTxUSymcVEEKDFRH+mxUTdrMVETLPFRLK5xUQZwMVEd8bFRN3MxURM08VEqtnFRBng
xUR/5sVE5ezFREzzxUSq+cVEGQDGRH8GxkTlDMZETBPGRKoZxkQQIMZEfybGRN0sxkREM8ZE
qjnGRBBAxkR3RsZE5UzGRERTxkSqWcZEEGDGRH9mxkTdbMZETHPGRKp5xkQZgMZEd4bGRN2M
xkRMk8ZEspnGRBCgxkR/psZE3azGRFSzxkSyucZEEMDGRH/GxkTlzMZERNPGRLLZxkQQ4MZE
d+bGRN3sxkRM88ZEsvnGRBAAx0R/BsdE3QzHREQTx0SyGcdEGSDHRHcmx0TlLMdETDPHRLI5
x0QZQMdEf0bHROVMx0RMU8dEqlnHRBBgx0R/ZsdE5WzHRExzx0SyecdEGYDHRH+Gx0TljMdE
TJPHRKqZx0QQoMdEd6bHRN2sx0REs8dEsrnHRBnAx0R3xsdE5czHRETTx0Sq2cdEGeDHRHfm
x0Tl7MdERPPHRKr5x0QZAMhEdwbIROUMyEREE8hEqhnIRBkgyER/JshE3SzIREQzyESyOchE
GUDIRHdGyETlTMhERFPIRKpZyEQQYMhEd2bIRN1syERMc8hEsnnIRBmAyER/hshE5YzIREST
yESqmchEEKDIRH+myETlrMhERLPIRKq5yEQQwMhEf8bIRN3MyERM08hEqtnIRBngyER/5shE
5ezIRFTzyESq+chEGQDJRHcGyUTlDMlETBPJRKoZyUQQIMlEfybJROUsyURMM8lEqjnJRBBA
yUR/RslE5UzJRExTyUSyWclEGWDJRH9myUTdbMlETHPJRKp5yUQQgMlEf4bJROWMyURMk8lE
qpnJRBmgyUR/pslE5azJRESzyUSyuclEGcDJRHfGyUTlzMlETNPJRLLZyUQZ4MlEf+bJROXs
yURE88lEsvnJRBkAykR3BspE5QzKREwTykSyGcpEECDKRHcmykTdLMpETDPKRLI5ykQQQMpE
d0bKRN1MykREU8pEqlnKRBBgykR3ZspE3WzKRExzykSqecpEGYDKRHeGykTljMpERJPKRLKZ
ykQQoMpEf6bKROWsykREs8pEqrnKRBDAykR/xspE3czKRETTykSq2cpEGeDKRHfmykTl7MpE
TPPKRLL5ykQQAMtEfwbLRN0My0REE8tEqhnLRBkgy0R3JstE5SzLREQzy0SyOctEGUDLRH9G
y0TlTMtETFPLRKpZy0QQYMtEf2bLROVsy0RMc8tEqnnLRBmAy0R3hstE3YzLRESTy0SymctE
EKDLRH+my0TlrMtERLPLRKq5y0QQwMtEf8bLROXMy0RE08tEqtnLRBngy0R/5stE3ezLRETz
y0Sy+ctEGQDMRH8GzETlDMxERBPMRLIZzEQZIMxEfybMRN0szERMM8xEqjnMRBBAzER3RsxE
5UzMRERTzESqWcxEEGDMRH9mzETlbMxETHPMRKp5zEQZgMxEf4bMROWMzEREk8xEqpnMRBmg
zER/psxE5azMREyzzESyucxEEMDMRH/GzETlzMxERNPMRKrZzEQZ4MxEf+bMROXszERE88xE
svnMRBAAzUR3Bs1E3QzNREQTzUSyGc1EECDNRH8mzUTlLM1ETDPNRKo5zUQZQM1Ef0bNROVM
zUREU81EslnNRBlgzUR3Zs1E3WzNRERzzUSyec1EGYDNRHeGzUTdjM1ETJPNRKqZzUQQoM1E
f6bNRN2szUREs81EsrnNRBDAzUR3xs1E5czNRETTzUSy2c1EEODNRHfmzUTl7M1ETPPNRKr5
zUQZAM5EdwbORN0MzkREE85EshnORBAgzkR/Js5E3SzOREwzzkSqOc5EEEDORH9GzkTdTM5E
TFPORLJZzkQZYM5Ed2bORN1szkREc85EqnnORBCAzkR/hs5E3YzORESTzkSqmc5EEKDORH+m
zkTdrM5ERLPORKq5zkQZwM5Ef8bOROXMzkRM085EqtnORBDgzkR/5s5E5ezORETzzkSq+c5E
GQDPRHcGz0TlDM9ERBPPRLIZz0QZIM9EdybPROUsz0REM89EqjnPRBBAz0R/Rs9E5UzPRFRT
z0SqWc9EGWDPRHdmz0TlbM9ETHPPRKp5z0QQgM9Ed4bPROWMz0RMk89EspnPRBCgz0R3ps9E
3azPREyzz0Squc9EGcDPRH/Gz0TlzM9ERNPPRLLZz0QQ4M9Ef+bPRN3sz0RE889EqvnPRBkA
0ER/BtBE3QzQREwT0ESyGdBEGSDQRH8m0ETlLNBERDPQRLI50EQQQNBEd0bQRN1M0ERMU9BE
qlnQRBlg0ER3ZtBE3WzQRExz0ESyedBEGYDQRHeG0ETljNBETJPQRKqZ0EQZoNBEf6bQRN2s
0ERMs9BEsrnQRBnA0ESHxtBE5czQRETT0ESy2dBEEODQRH/m0ETl7NBETPPQRLL50EQQANFE
fwbRRN0M0UREE9FEqhnRRBkg0UR/JtFE5SzRREQz0USqOdFEGUDRRHdG0UTdTNFERFPRRKpZ
0UQQYNFEd2bRROVs0UREc9FEqnnRRBmA0UR/htFE3YzRREST0USymdFEGaDRRHem0UTdrNFE
RLPRRLK50UQQwNFEf8bRRN3M0URM09FEqtnRRBDg0UR/5tFE5ezRRETz0USy+dFEEADSRHcG
0kTlDNJETBPSRKoZ0kQQINJEdybSROUs0kREM9JEsjnSRBlA0kR3RtJE3UzSRExT0kSqWdJE
EGDSRH9m0kTlbNJETHPSRKp50kQZgNJEd4bSROWM0kREk9JEqpnSRBCg0kR/ptJE5azSREyz
0kSqudJEGcDSRH/G0kTlzNJERNPSRLLZ0kQZ4NJEf+bSRN3s0kRE89JEqvnSRBAA00R/BtNE
3QzTREwT00SyGdNEGSDTRH8m00TlLNNETDPTRLI500QZQNNEd0bTROVM00REU9NEslnTRBlg
00R3ZtNE3WzTRERz00SyedNEEIDTRH+G00TljNNERJPTRKqZ00QQoNNEf6bTROWs00RMs9NE
qrnTRBnA00R/xtNE3czTREzT00Sy2dNEGeDTRHfm00Tl7NNERPPTRLL500QQANREfwbURN0M
1EREE9REqhnURBkg1ER3JtRE5SzUREQz1ESqOdREGUDURHdG1ETlTNRERFPURLJZ1EQQYNRE
f2bURN1s1ERMc9REqnnURBCA1ER/htRE5YzUREST1ESqmdREEKDURHem1ETdrNRERLPURLK5
1EQQwNREd8bUROXM1ERM09REstnURBng1ER/5tRE3ezURETz1ESq+dREGQDVRHcG1UTdDNVE
RBPVRLIZ1UQQINVEfybVROUs1URMM9VEqjnVRBlA1UR/RtVE5UzVRERT1USyWdVEGGDVRHdm
1UTmbNVETHPVRKp51UQYgNVEd4bVROaM1URMk9VEspnVRBig1UR/ptVE5qzVRESz1USqudVE
EMDVRH/G1UTdzNVERNPVRKrZ1UQQ4NVEd+bVRN3s1URE89VEqvnVRBgA1kR3BtZE5gzWREwT
1kSyGdZEGCDWRHcm1kTmLNZERDPWRLI51kQYQNZEd0bWROZM1kRUU9ZEslnWRBhg1kR/ZtZE
3WzWRExz1kSyedZEGIDWRHeG1kTdjNZERJPWRLKZ1kQYoNZEf6bWRN2s1kRMs9ZEsrnWRBDA
1kR3xtZE3czWREzT1kSy2dZEGODWRHfm1kTd7NZETPPWRLL51kQQANdEfwbXRN0M10REE9dE
qhnXRBgg10R3JtdE5izXREwz10SyOddEEEDXRH9G10TmTNdERFPXRKpZ10QQYNdEf2bXRN1s
10REc9dEsnnXRBiA10R3htdE5ozXREyT10S6mddEGKDXRHem10TdrNdETLPXRLK510QQwNdE
f8bXRObM10RE09dEstnXRBjg10R/5tdE3ezXRETz10Sy+ddEEADYRH8G2ETmDNhETBPYRLIZ
2EQYINhEdybYROYs2ERMM9hEsjnYRBhA2ER3RthE3UzYRExT2ESqWdhEGGDYRHdm2ETmbNhE
THPYRKp52EQQgNhEf4bYRN2M2ERMk9hEspnYRBCg2ER/pthE5qzYREyz2ESyudhEEMDYRH/G
2ETdzNhERNPYRKrZ2EQY4NhEf+bYRObs2ERE89hEuvnYRBAA2UR/BtlE3QzZREQT2USyGdlE
GCDZRHcm2UTmLNlERDPZRKo52UQYQNlEf0bZRN1M2UREU9lEslnZRBhg2UR/ZtlE3WzZRERz
2USyedlEGIDZRHeG2UTmjNlERJPZRLKZ2UQYoNlEf6bZRN2s2UREs9lEqrnZRBjA2UR3xtlE
5szZREzT2USy2dlEEODZRH/m2UTd7NlERPPZRKr52UQQANpEdwbaROYM2kREE9pEshnaRBAg
2kR/JtpE3SzaREwz2kSqOdpEGEDaRH9G2kTmTNpERFPaRKpZ2kQYYNpEd2baRN1s2kREc9pE
qnnaRBCA2kR/htpE3YzaREyT2kSymdpEEKDaRHem2kTmrNpETLPaRKq52kQQwNpEd8baRObM
2kRM09pEqtnaRBDg2kR/5tpE3ezaREzz2kSq+dpEEADbRH8G20TdDNtETBPbRLIZ20QYINtE
fybbRN0s20REM9tEsjnbRBBA20R3RttE5kzbRERT20SqWdtEEGDbRHdm20TmbNtERHPbRKp5
20QQgNtEd4bbROaM20RMk9tEqpnbRBig20R/pttE3azbREyz20SqudtEGMDbRH/G20TmzNtE
TNPbRKrZ20QY4NtEd+bbRN3s20RE89tEqvnbRBAA3ER3BtxE5gzcREwT3ESqGdxEGCDcRH8m
3ETdLNxERDPcRLI53EQQQNxEf0bcROZM3ERMU9xEqlncRBhg3ER/ZtxE5mzcRExz3ESyedxE
GIDcRHeG3ETdjNxERJPcRLKZ3EQQoNxEd6bcRN2s3EREs9xEsrncRBDA3ER3xtxE5szcREzT
3ESq2dxEEODcRH/m3ETd7NxERPPcRKr53EQYAN1EdwbdRN0M3UREE91EshndRBAg3UR/Jt1E
3SzdREQz3USqOd1EEEDdRHdG3UTmTN1ETFPdRLJZ3UQYYN1Ed2bdROZs3UREc91EqnndRBiA
3UR/ht1E5ozdREST3USymd1EGKDdRHem3UTmrN1ERLPdRLK53UQYwN1Ef8bdRObM3URM091E
qtndRBjg3UR/5t1E5uzdRETz3USq+d1EGADeRHcG3kTmDN5ERBPeRKoZ3kQYIN5EdybeROYs
3kREM95EqjneRBBA3kR/Rt5E3UzeRERT3kSyWd5EEGDeRH9m3kTdbN5ERHPeRLJ53kQYgN5E
f4beRN2M3kREk95EqpneRBCg3kR3pt5E5qzeREyz3kSqud5EGMDeRH/G3kTdzN5ETNPeRLLZ
3kQY4N5Ef+beRN3s3kRE895EsvneRBgA30R3Bt9E5gzfREwT30SyGd9EGCDfRHcm30TmLN9E
RDPfRKo530QQQN9Ed0bfROZM30REU99EqlnfRBhg30R/Zt9E5mzfRExz30Sqed9EEIDfRH+G
30TdjN9ETJPfRLKZ30QYoN9Ed6bfROas30RMs99EqrnfRBDA30R3xt9E3czfRETT30Sy2d9E
GODfRHfm30Td7N9ETPPfRLL530QYAOBEfwbgRN0M4ERME+BEqhngRBgg4ER/JuBE3SzgREQz
4ESqOeBEGEDgRH9G4ETmTOBETFPgRKpZ4EQhYOBEf2bgRN1s4ERMc+BEqnngRBiA4ER/huBE
3YzgREyT4ESymeBEGKDgRHem4ETurOBERLPgRLq54EQQwOBEf8bgRObM4ERM0+BEstngRBDg
4ER35uBE3ezgREzz4ESq+eBEEADhRHcG4UTdDOFETBPhRKoZ4UQQIOFEfybhRN0s4UREM+FE
qjnhRBhA4UR/RuFE5kzhRExT4USyWeFEEGDhRHdm4UTmbOFERHPhRLJ54UQQgOFEf4bhROaM
4UREk+FEspnhRBCg4UR/puFE5qzhREyz4USqueFEEMDhRHfG4UTdzOFETNPhRKrZ4UQY4OFE
d+bhRObs4URE8+FEqvnhRBgA4kR3BuJE5gziREQT4kSyGeJEGCDiRH8m4kTmLOJERDPiRKo5
4kQYQOJEf0biRN1M4kRMU+JEqlniRBBg4kR3ZuJE5mziRERz4kSyeeJEGIDiRHeG4kTmjOJE
TJPiRLKZ4kQYoOJEf6biRN2s4kREs+JEsrniRBDA4kR3xuJE5sziRETT4kSy2eJEEODiRH/m
4kTd7OJETPPiRLL54kQQAONEdwbjROYM40RME+NEshnjRBAg40R3JuNE5izjREQz40SqOeNE
GEDjRH9G40TmTONERFPjRKpZ40QQYONEd2bjRN1s40RMc+NEqnnjRBCA40R/huNE5ozjREyT
40SymeNEGKDjRH+m40TmrONERLPjRLK540QYwONEf8bjRObM40RE0+NEqtnjRBjg40R35uNE
5uzjREzz40Sy+eNEGADkRHcG5ETdDORETBPkRKoZ5EQYIOREdybkRN0s5EREM+REsjnkRBBA
5ER/RuRE3UzkRERT5ESqWeREEGDkRHdm5ETdbORETHPkRLJ55EQQgOREf4bkRN2M5EREk+RE
spnkRBCg5ER/puRE3azkREyz5ESyueREEMDkRHfG5ETmzORETNPkRLLZ5EQQ4OREh+bkRObs
5ERM8+REqvnkRBgA5UR3BuVE5gzlREQT5USqGeVEGCDlRHcm5UTmLOVETDPlRKo55UQQQOVE
f0blROZM5URMU+VEslnlRBBg5UR3ZuVE3WzlRERz5USqeeVEGIDlRHeG5UTmjOVERJPlRKqZ
5UQQoOVEf6blRN2s5UREs+VEsrnlRBjA5UR/xuVE3czlRETT5USy2eVEGODlRHfm5UTd7OVE
RPPlRLL55UQYAOZEdwbmRN0M5kREE+ZEqhnmRBAg5kR/JuZE5izmREQz5kSyOeZEEEDmRHdG
5kTdTOZETFPmRLJZ5kQQYOZEd2bmRN1s5kREc+ZEqnnmRBCA5kR/huZE3YzmREyT5kSqmeZE
GKDmRHem5kTdrOZERLPmRKq55kQQwOZEd8bmRObM5kRM0+ZEqtnmRBjg5kR35uZE5uzmREzz
5kSy+eZEEADnRH8G50TmDOdERBPnRKoZ50QYIOdEfybnRN0s50RMM+dEqjnnRBBA50R/RudE
3UznRExT50SyWedEGGDnRH9m50TmbOdERHPnRLJ550QYgOdEf4bnRN2M50REk+dEspnnRBig
50R3pudE3aznREyz50SquedEEMDnRH/G50TmzOdERNPnRLLZ50QY4OdEd+bnRObs50RM8+dE
qvnnRBgA6ER3BuhE5gzoREQT6ESqGehEGCDoRH8m6ETdLOhETDPoRKo56EQQQOhEf0boROZM
6ERMU+hEqlnoRBhg6ER/ZuhE3WzoRERz6ESyeehEEIDoRH+G6ETdjOhETJPoRKqZ6EQQoOhE
f6boROas6ERMs+hEsrnoRBjA6ER/xuhE3czoREzT6ESq2ehEEODoRH/m6ETd7OhERPPoRLL5
6EQYAOlEfwbpRN0M6UREE+lEqhnpRBAg6UR/JulE3SzpREQz6USyOelEGEDpRH9G6UTdTOlE
RFPpRKpZ6UQYYOlEd2bpROZs6UREc+lEsnnpRBCA6UR/hulE5ozpREST6USqmelEEKDpRHem
6UTdrOlERLPpRLK56UQYwOlEf8bpRObM6URE0+lEstnpRBDg6UR/5ulE3ezpREzz6USy+elE
GADqRHcG6kTmDOpERBPqRKoZ6kQQIOpEdybqROYs6kRMM+pEsjnqRBhA6kR/RupE3UzqRExT
6kSqWepEEGDqRH9m6kTdbOpERHPqRKp56kQQgOpEd4bqROaM6kREk+pEqpnqRBCg6kR/pupE
5qzqRESz6kSquepEGMDqRH/G6kTmzOpERNPqRKrZ6kQQ4OpEf+bqRObs6kRM8+pEsvnqRBAA
60R/ButE5gzrREQT60SqGetEECDrRHcm60TdLOtETDPrRKo560QYQOtEd0brRN1M60REU+tE
qlnrRBBg60R3ZutE5mzrRExz60SqeetEGIDrRHeG60TmjOtERJPrRKqZ60QQoOtEd6brROas
60REs+tEsrnrRBjA60R/xutE3czrRETT60Sy2etEEODrRHfm60Tm7OtERPPrRLL560QQAOxE
fwbsRN0M7ERME+xEqhnsRBAg7ER/JuxE5izsREQz7ESyOexEGEDsRH9G7ETdTOxERFPsRLJZ
7EQQYOxEd2bsROZs7EREc+xEqnnsRBiA7ER/huxE5ozsREST7ESqmexEGKDsRHem7ETmrOxE
TLPsRLK57EQQwOxEf8bsRN3M7ERM0+xEqtnsRBjg7ER/5uxE5uzsREzz7ESy+exEGADtRHcG
7UTmDO1ERBPtRLIZ7UQQIO1EdybtROYs7URMM+1EqjntRBhA7UR3Ru1E3UztRERT7USyWe1E
IWDtRHdm7UTmbO1ERHPtRLJ57UQQgO1Ef4btRN2M7URMk+1EspntRBig7UR3pu1E5qztRESz
7USyue1EIcDtRH/G7UTdzO1ETNPtRLLZ7UQQ4O1Ed+btRObs7URM8+1EsvntRBgA7kR/Bu5E
3QzuREQT7kSyGe5EECDuRH8m7kTdLO5ERDPuRKo57kQYQO5Ef0buRN1M7kRMU+5EqlnuRBBg
7kR3Zu5E5mzuRERz7kSyee5EGIDuRHeG7kTmjO5ETJPuRKqZ7kQYoO5Ef6buROas7kRMs+5E
srnuRBjA7kR/xu5E5szuREzT7kSq2e5EEODuRHfm7kTm7O5ERPPuRKr57kQQAO9EfwbvROYM
70REE+9EqhnvRBgg70R3Ju9E5izvREQz70SyOe9EEEDvRH9G70TmTO9ERFPvRKpZ70QYYO9E
f2bvROZs70RUc+9EqnnvRBiA70R3hu9E5ozvREyT70Syme9EGKDvRHem70TdrO9ETLPvRKq5
70QYwO9Ed8bvRObM70RM0+9EstnvRBjg70R/5u9E5uzvREzz70Sy+e9EGADwRHcG8ETmDPBE
TBPwRLIZ8EQQIPBEfybwRN0s8ERMM/BEqjnwRBBA8ER3RvBE3UzwRExT8ESqWfBEEGDwRH9m
8ETdbPBERHPwRLJ58EQYgPBEf4bwROaM8ERMk/BEqpnwRBCg8ER/pvBE3azwRESz8ESqufBE
EMDwRHfG8ETmzPBETNPwRKrZ8EQY4PBEf+bwRN3s8ERE8/BEsvnwRBAA8UR/BvFE3QzxREQT
8USyGfFEECDxRH8m8UTdLPFETDPxRKo58UQQQPFEd0bxRN1M8UREU/FEslnxRBhg8UR3ZvFE
5mzxRERz8USyefFEEIDxRH+G8UTmjPFETJPxRKqZ8UQYoPFEd6bxRN2s8URUs/FEqrnxRBDA
8UR3xvFE3czxREzT8USy2fFEEODxRHfm8UTd7PFETPPxRKr58UQQAPJEfwbyROYM8kRME/JE
shnyRBAg8kR/JvJE5izyREwz8kSqOfJEEEDyRH9G8kTmTPJETFPyRLJZ8kQQYPJEd2byROZs
8kRMc/JEqnnyRBCA8kR/hvJE5ozyREST8kSqmfJEGKDyRH+m8kTmrPJERLPyRKq58kQYwPJE
d8byRN3M8kRE0/JEstnyRBjg8kR/5vJE5uzyRETz8kSy+fJEGADzRH8G80TmDPNERBPzRLIZ
80QQIPNEfybzRN0s80RMM/NEqjnzRBhA80R/RvNE5kzzRFRT80SyWfNEGGDzRHdm80TdbPNE
RHPzRLJ580QQgPNEf4bzROaM80RMk/NEqpnzRBig80R3pvNE3azzRESz80SyufNEEMDzRH/G
80TmzPNETNPzRLLZ80QQ4PNEd+bzRObs80RM8/NEsvnzRBAA9ER/BvRE5gz0REQT9ESyGfRE
ECD0RH8m9ETmLPRETDP0RKo59EQYQPREd0b0ROZM9ERMU/REqln0RBBg9ER3ZvRE5mz0RERz
9ESqefREGID0RH+G9ETdjPRERJP0RLKZ9EQYoPREf6b0RN2s9ERMs/RE</AssayXData><AssayYData Points="2535">urI1QCH7NUC7tDVAuOA1QN+nNUA75DVACtE1QMNQNUB9tTVAAos1QBcCNkB+1jVAhug1QHuN
NUCryDVAiKU1QJzwNUAaBjZAbV01QI+wNUDfkDVA3bs1QI2jNUATzzVAxro1QENJNUC0mjVA
84A1QMJwNUDYkjVA+/81QAKyNUB+eDVAyrg1QI/LNUD70zVAq3E1QN6QNUAevzVA3XA1QDKZ
NUB7xTVA47c1QOTENUB9yTVAj601QPPTNUAN6jVAXIs1QDerNUADyDVAMnE1QHC/NUBAiTVA
O6o1QKjSNUBcujVAR2A1QCWyNUB32zVAHaY1QP1+NUBujjVArq01QAyYNUAhwTVABJY1QBaV
NUDzxTVAItA1QLWzNUB5fTVAybg1QMaPNUAiyjVAdoc1QNPSNUASqDVAQ3c1QJvUNUC5kTVA
IpM1QOFsNUAY1jVA36A1QIyXNUBSjTVAq9Q1QDGkNUCDlDVAmXI1QOeYNUD7kDVAzLs1QN5f
NUCMdjVAS4E1QJClNUD2ujVAV1M1QJ6bNUBHfzVA+3Y1QPBfNUAlszVABpk1QIKrNUBSJjVA
Ods1QKzbNUA9ZjVABqo1QCJJNUBrcDVA4zc1QJMyNUD+4DVAIWw1QJzDNUB1ijVAAHY1QJKr
NUDsNjVAlL01QFpeNUB/rjVAgGk1QEnjNUCMfjVAZoo1QHqoNUCEaTVAOXw1QK5xNUA+oTVA
Ga81QBmCNUA/WjVA2oI1QP2uNUCxdDVAYWY1QBaCNUAwpjVAa0g1QAFeNUDZpjVAjZ41QDKC
NUCdYTVAY1U1QNpnNUD7kTVAvCU1QE+aNUCPRjVASn81QFONNUAMdzVArIQ1QPRdNUDRgjVA
vnM1QJl1NUCKrjVAwE41QI4xNUABcjVADko1QMhYNUABZzVAC4E1QPQwNUBbXzVAREs1QCOL
NUCEajVAKkQ1QFQsNUAEhDVAFHM1QEj7NEBxkzVAPF81QJSdNUBqVzVAGnE1QJN9NUCsRDVA
c301QBxkNUAqhzVAV0s1QHx8NUByWjVA8Ns0QCg3NUB+ODVAWDc1QM4wNUAn8jRAFy81QEZt
NUCxWDVAqhc1QG6GNUDZPDVAS1g1QKR1NUAqAzVA4zk1QGogNUBE/jRA2AE1QH5fNUAONTVA
ETo1QABSNUCoTTVATzo1QGVsNUBmRDVACx41QF9qNUDDWTVAA3Y1QNJSNUAKTTVAXEI1QPFT
NUBtUjVAJGg1QJZxNUA3CzVAt3A1QGJbNUBzijVAjnI1QJ4MNUAahjVAWCg1QJ1JNUDuLzVA
Rj01QGMrNUDIGjVA22s1QDx/NUC2IjVATHo1QFpfNUC6kTVAzVo1QE4oNUCrDDVATiA1QA0w
NUDPFDVAtn01QJ57NUDkkjVAmC41QJk9NUDSejVAoEw1QF0pNUAZADVAGFY1QEcRNUBJQjVA
CTM1QBpWNUDQRDVAs0Y1QPEYNUCs4TRAt1Q1QCMlNUCvIDVAUPA0QGrgNEAUSzVAkzw1QJA5
NUCMHjVA3BE1QGobNUCp3TRA+FQ1QB38NEApDTVALiI1QFcHNUDCITVAKuY0QCgANUC+MDVA
mQw1QFU2NUAeMTVAnrc0QBA2NUBw5TRA6k81QEA0NUCN7jRATR41QJIrNUC+DDVAhPs0QJzm
NEAxMDVAckw1QA8GNUCL5DRAwRA1QOpQNUAc/zRAfws1QHwNNUC1/DRAst80QKIuNUCN0jRA
Pf00QDY6NUDB8TRAmzo1QFkYNUCW+TRAsh81QPrsNEAbMzVAuzc1QPcANUAm8DRAoTU1QMc0
NUCx0TRATcc0QDAHNUAJbjVAHQ01QELZNEBGHDVAVS41QOAqNUDF7jRA4jI1QC8BNUATFjVA
nxI1QPPsNED8LzVA/BU1QBgCNUB/2DRAcxs1QEXZNEB96TRAzO40QAD8NEANCDVAMO00QAby
NEAVmjRA2NI0QNb8NEABxzRAF840QJTTNEAIGzVAlbA0QHgPNUAZMzVASPs0QL3XNECWFzVA
ARE1QBgcNUA8xDRAhvg0QD4nNUCM3jRAFjY1QN3HNEBkHjVAOMI0QJkXNUCiHTVA+9s0QNC9
NECaTDVA2QM1QDLJNEAp7DRAvsM0QHQLNUB/9zRAHrk0QPvGNECcCjVAPO80QLDwNEBCBTVA
/Os0QAsiNUBCMzVAQaY0QFTcNECr1jRAoO80QM7iNEDyATVAIco0QDbTNEAcrzRAnQg1QDYD
NUDwLTVAUio1QLF2NECr4zRAvbM0QBbKNECTujRAF840QD/dNEAqATVApNg0QGC3NEDBxTRA
Os80QKHfNEBqxjRAvdc0QD3cNECKuDRArpw0QNnsNEB9DDVAGt00QI4GNUDL0DRAluY0QN7r
NEBk9DRAfq40QHoBNUDX4DRAhAM1QAzNNECItTRA5rY0QD8qNUA80TRA6Zc0QHAJNUCc6zRA
eyY1QESjNEBE2TRAjeQ0QEzzNECC7DRADqw0QImXNEBhqzRAG9I0QBTSNED6xTRAsKA0QN3q
NECxwjRAjuY0QAgeNUCGsTRAZro0QJ2FNEDaqTRALd80QBX/NEAAhzRAcHE0QGfWNEDEqjRA
wJw0QAR9NEBEbjRAKsI0QNqyNEDqGDVAXMY0QJjWNECb4TRAvts0QNy3NEAE9jRANvI0QJR0
NEAC2zRAW9U0QFzjNEDM7TRA0Io0QLkLNUBSyTRAZbo0QFPBNECB4DRAqmg0QKf4NEBRqjRA
iM40QKysNEATxzRAa380QLjINEDPxzRAEac0QEOrNEDisTRANME0QGV/NEBFnTRAvM80QIO/
NEDveTRA88c0QIyQNEAvyjRAe8c0QFDNNEBm3zRAyN00QMmdNEBS9zRAcao0QNyVNECkrjRA
nqc0QN3FNEAtzjRAJ6g0QFapNEAssjRAJtU0QAStNED1mzRAV7E0QMKyNEAPuzRATE00QLfh
NEAtzjRAs8A0QPeFNEAfgDRAbOU0QLCpNEByyDRAAMA0QIPKNECycjRAprg0QDN2NEDBOTRA
/bU0QEftNEBwlzRAGVo0QMKtNEACaTRAw/A0QHqiNEB3cDRAAr80QPJcNEDLPzRAc680QCL3
NEDMlDRAh7k0QKN8NEAIljRAC4U0QJzVNED9gzRA+tA0QDjWNECJfTRAxu40QDenNEBppzRA
bZ40QOWpNEDYmDRAhlc0QOrWNEDQYjRAI7w0QD2ANEAUYzRAD4g0QJ2ENEBp0DRAhnU0QEmQ
NEAPWjRAhn00QNxsNEBVmzRAsrA0QLyFNEBTZDRAz280QD9zNECRkDRAht00QJmoNECMdDRA
BXI0QFxbNEAcPzRA+mk0QBx6NEDjmzRALUY0QF5DNEB7azRA/nI0QANNNECxQTRAQMU0QIR6
NEDToTRAwCM0QMSENECVpTRA/2M0QJJ9NECazTRAJjU0QJ1wNEBXVzRAw4o0QFtsNEBDdjRA
EIU0QHdrNEDSmjRAAlE0QFdzNEBrkTRAs2Y0QJ5aNEAtajRAfpo0QPFmNEBhhzRA2ns0QIBh
NEDbXDRAtYo0QANeNEAOEjRANCQ0QFBsNEAidzRAWZE0QFsrNECkLDRAImc0QAd7NEC+WTRA
aUo0QLioNEBFWTRAjJU0QBl5NECvajRAedQ0QCI9NEAUyzRAHTY0QM8zNEBGfTRA/Yg0QCpJ
NECriTRANTI0QAx4NEDwTzRA9oY0QH1LNECZSDRALKw0QCSHNEBtETRA0080QEFiNEAMKzRA
kW00QAQVNEBbOjRAFLE0QDJkNECzlTRAsIE0QC0UNED/TTRAvG40QJSZNECmjzRA3jM0QJYq
NEAqSTRAfX80QFiYNEB4UDRAxVQ0QM1BNEBIQzRAfW80QH+SNEBdHDRACUM0QIwoNEABMDRA
S0M0QHRQNEBlgTRAs1k0QCVPNECwODRA+Wk0QGfhM0CyYTRAnAY0QEscNEDGEzRAvRY0QBtl
NECkazRASCU0QGWONED6GDRAIlk0QKduNEBGajRAB140QM4kNECZgDRACh40QOQnNEBqTzRA
WTk0QAZCNEAZMjRAEG40QAswNECqeTRAixA0QHlXNEBsVDRAFks0QGFQNEDORTRA1UE0QM8N
NECJSTRAxCc0QPhHNEB1ATRAAyQ0QKhzNEA+TzRAYyo0QCEqNEBIRTRAyUM0QLI3NEBGNzRA
pjQ0QOlWNEDLEzRALvEzQLdbNED67TNApFM0QAtONEAEVTRAEB40QCsyNECAjjRAUDg0QPom
NEBEUTRARNszQBK/M0AHLjRAqw80QOd+NEBOcjRA3AE0QKJYNEBosjNAJTg0QIJHNEAZ+jNA
ilc0QCXRM0D+ITRALhw0QAUUNEB+BTRAniY0QA8sNED0azRA40M0QN9KNEAyOTRA1vkzQBLp
M0BY9zNAej40QJwbNEDWSDRAXAw0QB0gNEDTRDRAoPIzQG83NEAMAjRApA40QBUmNECWVjRA
8Ds0QCgnNEBjCzRABAU0QNU6NEDhGjRAvTE0QLQJNEDL6TNAr/0zQPgvNECMKzRA0xE0QEXn
M0CwIzRAhQk0QO3lM0C4GjRADDE0QGQ1NECxATRAlBg0QFkgNECDczRA+i40QAgNNEAezDNA
ROozQDKANEB/FjRAfdMzQBYONECsFTRA9t8zQA0tNEBAhjRAj/QzQNoINECuwTNA9lQ0QBAT
NECRHjRATzY0QCLSM0CmIDRAZkQ0QO3/M0AZDzRANx00QJUHNEAR9TNArz40QKQsNEAIYjRA
S90zQGYJNEBkNDRAORM0QMDeM0DDKDRAWRQ0QO8UNECs7zNAvi00QItNNECKCzRAm+4zQIwy
NEAiBTRAYtMzQLYLNECPBzRAaOszQEL9M0DrOTRAXckzQKQnNEDnSTRAHi40QKbiM0CQFDRA
6ZszQEkRNEA8NzRACfEzQPf6M0B86TNAHzY0QMwrNEBurDNAIcYzQMbjM0CvJDRAm+kzQH4W
NEA15TNAd/gzQOUtNED4/zNAvD40QIfzM0AT3TNAZzE0QGocNECIzzNAGi00QEjgM0D3+TNA
ZTE0QPntM0AbADRAK/UzQHXUM0ANIzRAIakzQK5INEDr9TNAtEc0QObHM0DM/TNAgvszQErw
M0BX7DNADPAzQDvKM0AQBTRAHBM0QKHyM0AP/TNA0u8zQMwPNEAwtDNA3gA0QBXeM0CD7DNA
tC80QBsxNEAVKjRAquEzQP/nM0B8iDNAieEzQPyZM0BsETRAp+IzQHThM0B54jNAXRw0QBi8
M0BzyzNAOpAzQCLVM0Aw+zNA+hk0QKbgM0Dv0zNAtrYzQE8LNECMwzNAJS00QA3uM0Dn1TNA
g6kzQA/sM0De1DNAm8wzQIyiM0BY9jNAjtgzQIPBM0CYyjNAJ90zQOxDNEDtCDRAJ+szQL2t
M0DB2jNADskzQCz4M0BY6zNAf5szQCONM0AW7DNAhO4zQEC1M0A1kzNAW9gzQHHFM0Dk3zNA
zwk0QAC9M0A8qjNAfKszQKnxM0BA4DNAvNMzQIH0M0Dx1DNAIp8zQPmZM0Ae8TNA7CY0QLqv
M0BK5TNA4PIzQPPcM0ARfjNA5vozQMrrM0AQzzNAbr0zQHTkM0CKBTRAusozQA3wM0AA/TNA
tHgzQEHKM0CnCjRAFOozQMohNECPmzNAUfczQETHM0BJqzNAEd0zQDEaNEDU6jNA3rQzQMO5
M0BzvzNApxI0QCG7M0A8mzNAlpszQFukM0Bk4zNAGpEzQF/1M0Bs7zNA8sEzQD3TM0CgrDNA
dPIzQJAENEARpjNAVBg0QFYYNEDdtjNAqt8zQJaaM0CW5jNAK7AzQAcjNEAwATRAifAzQNmh
M0CGyzNAbr0zQHrBM0DH4zNAPNczQLPMM0BCwDNArL8zQOCtM0AdCzRA+d8zQOLHM0C2tDNA
684zQPq9M0B9oDNAUGwzQGa2M0D3izNAiAg0QPjYM0BQozNADu4zQJnMM0CP+zNAm3IzQBLP
M0CMwTNASqczQHGAM0AYojNAJxo0QBSLM0CFjzNAjdIzQIOFM0CWejNAqaMzQGemM0BM9DNA
Z2IzQHPnM0BXuDNAhaMzQG7LM0ACuDNAr8wzQC7AM0AEtDNAyYIzQJPPM0CxUDNAXsAzQGKT
M0CAYjNA2J4zQFHTM0ARnzNAap8zQF1ZM0CGmjNAB5MzQK1vM0BsezNA3VwzQDBhM0AhezNA
OcAzQC13M0AkmTNA9IUzQB63M0AJkzNAlZwzQCR0M0DVyjNANWYzQBuDM0CSmjNAiKQzQHp0
M0C74zNAHNozQASoM0BTyTNAgsYzQOSgM0C/1zNAnH0zQCGpM0AWajNACYgzQKewM0BghDNA
FXIzQMSYM0DQfTNAPZszQLuXM0AFpDNABEszQHF3M0BqwjNA9XQzQPtHM0AthTNAH9czQAmU
M0A4oDNAPoMzQLeTM0ABjDNAGaAzQHWmM0A7szNAu7UzQGFqM0A1rTNAbX4zQJh/M0CDmDNA
HCMzQKa2M0D5hjNAMXszQNLxM0BoszNAeWMzQLFsM0BfvDNAJ7kzQO6xM0BmtTNAtzkzQNl7
M0A4azNAuXgzQNxlM0DkcjNAPKczQCfFM0BCbDNAAJMzQBZ6M0DhATRA/pozQBBcM0ADYDNA
Yl8zQFKuM0CKsTNA7X4zQDOFM0AujzNAqZQzQMiMM0AHgDNAT3IzQExpM0AjYTNAZZwzQPu6
M0CViDNAlpwzQCBeM0DglzNAPVszQBhdM0AXWzNAFa0zQO2tM0CAaDNA3XQzQJJfM0BhpTNA
p1szQAp9M0D1NTNAhnozQIhvM0CkJjNAnpczQEAOM0COMjNA4i4zQO5TM0CLBzNA+RczQMUI
M0ADCzNAhOUyQLfkMkDaJzNAwyMzQPriMkB4ATNALOgyQH4tM0D0LTNAJewyQDXOMkBn/TJA
g3IyQJzNMkAa3TJAs58yQIqdMkBlgzJAn9AyQNSkMkDfezJA28syQDqeMkBjuzJA/KMyQDuY
MkAXgzJADIIyQMCSMkDCYTJA0GMyQF+CMkAWgDJAVcEyQIBlMkD6dzJALrMyQCtWMkD7RzJA
22wyQJJoMkBnljJAIWsyQL9cMkDPpTJAjXEyQOSIMkCTWzJA8psyQCRiMkBLXDJAwKcyQB1v
MkDMjTJAM4QyQK5FMkDjZjJAcuMyQLNhMkCxPTJACIoyQPewMkBJVjJAVVoyQC92MkDhbjJA
tJoyQKedMkDbQjJAVZEyQGFEMkA2bDJACFgyQM/RMkC3UDJA6oIyQLdwMkBNWzJATLoyQDCl
MkACczJA7V4yQDrjMkD6gzJAzXEyQGuxMkBvcjJAijwyQKrpMkAhpjJA13cyQLCKMkC6lTJA
nIoyQESvMkCLujJAv1MyQAc3MkDloTJAm+gyQNJvMkBWsDJAAngyQDS5MkDZrzJAQqoyQHHF
MkDQvjJA6asyQJCEMkDOajJAqF4yQCC1MkB4gDJAqrwyQEPoMkDb4DJAp4MyQNeuMkB9yTJA
74oyQPNAMkBCljJASWEyQGd0MkAHVzJAMYcyQAkXMkABgjJAWrQyQGyNMkCVjzJApZwyQNx/
MkA3nzJA7L0yQHJ8MkDNczJAP40yQOutMkB7lzJArYYyQO9RMkCCgzJA9kgyQPGWMkCtRjJA
Xq4yQNy1MkBCZjJATZ4yQBuTMkA9szJAabYyQGWrMkBbyjJAeEAyQFfEMkAamjJA0IwyQNpi
MkCPyzJAiqQyQARVMkCykDJAhJgyQCuqMkD8XTJASuQyQO6sMkCQlzJAbMcyQELVMkDOpzJA
GJoyQEuwMkCq0DJA4OYyQBnDMkCaaTJAQH4yQMOlMkD5zjJAkMQyQDF+MkBvsTJAyY0yQFTu
MkCp1jJAEasyQKD1MkCAfzJA2YAyQD59MkB3gTJA7LQyQLuaMkAWmDJAPp0yQBypMkC8nTJA
NpUyQMyoMkDv0zJAELQyQLG4MkADSTJABcgyQCGyMkCjkjJAA9QyQP4CM0CN2jJArsYyQAmn
MkCddDJAsPkyQF/PMkBt7DJAnsEyQDGiMkAvhzJA+NcyQHQIM0CYnjJAwe4yQHDvMkA/rjJA
is0yQG77MkDu4jJAw58yQCymMkA4jDJAYa8yQLu1MkAUFDNAc8syQPCcMkAttTJAgaUyQITW
MkAwzzJAKaYyQPXJMkAitDJAo8oyQHnbMkArtjJAPAMzQFq1MkA6vDJAYngyQDHAMkCD9jJA
BfMyQDnwMkBIxzJACJ0yQLaqMkAVxzJA9YMyQAjWMkAR8TJAo/0yQNcdM0AcwTJAdRUzQAXu
MkAZFDNAcbkyQJfLMkAbpTJA5/gyQOLDMkCD7zJAM7MyQBqIMkCI7zJAErsyQPLzMkCfqzJA
Fq4yQPoGM0Ae7zJAIx8zQH/mMkBeqDJAJswyQO2iMkDmuTJA+q0yQAwDM0Bl4TJAyKgyQAIJ
M0Bg6zJA04oyQFThMkB1CDNAIrUyQHutMkDb9zJAvDMzQIHlMkANzjJA84IyQLCjMkBgnDJA
h8cyQND3MkC23jJAzKcyQKPQMkCI9TJAcb8yQMkVM0C+DzNAd6EyQH6+MkBBrDJAPgUzQMG3
MkCEAjNAnh4zQDvDMkBIzzJAqc4yQMLYMkDz5jJAUAIzQEypMkA87jJAjCIzQCvfMkCXyzJA
MtMyQM/7MkA+zjJAkHsyQF/XMkD7qjJA8tkyQBHcMkAe2TJAUNQyQOPCMkB8uTJAit4yQKLm
MkCUpDJAfc8yQHjXMkBWyTJAs9YyQG2WMkC+1DJAYdAyQH/JMkBPBDNA+LoyQC+fMkDA4DJA
DbQyQKvGMkDgizJAGvEyQOXOMkCq3TJAzL8yQH0AM0C6/DJAo8oyQK4YM0DEtjJAxP8yQAKr
MkBBOjNAetEyQMjtMkDQ2DJA29YyQDrlMkDV3DJAqsgyQHjtMkAHojJAagMzQBarMkDOoDJA
UgAzQJEQM0DU0jJA9PEyQMq4MkA66jJAfugyQFaxMkD3wDJAarsyQAV5MkCMqDJAPuUyQFVg
M0AbJDNAmrkyQLbFMkA8wzJA09cyQN4XM0BWojJApYcyQD70MkCU6TJAqqQyQHMwM0C92TJA
TKgyQNzkMkB+NjNAme0yQPclM0C92jJABhczQJeqMkDL3DJAmr8yQI2rMkAP8TJAOhAzQGLk
MkATnDJAHKQyQJXRMkDS3TJA570yQD7cMkDa0DJALccyQPawMkAJ4jJARsoyQJ7GMkBQ2DJA
eXMyQJzrMkB16DJAHcsyQPkKM0DTwTJAzLAyQFS3MkDm0jJAv6oyQC2XMkBlnjJAY6EyQDeo
MkBcmDJA9MAyQDSuMkD14zJAgb0yQE/nMkBIrTJAE8wyQJvsMkCk5DJAZuIyQEfBMkA0xzJA
cK8yQD+5MkDlATNAEMUyQAGTMkCf3TJAVukyQEI7M0BsxDJAabkyQLigMkCCvTJAOeEyQKh6
MkDs3TJAksgyQBOwMkAOhTJAuAUzQDGOMkCQ7TJAFv8yQMDnMkDr8TJAv6wyQMudMkD3xzJA
cLsyQDHgMkDeuDJAGaIyQK3TMkBw2zJAZdYyQO/kMkBB4DJA4gYzQBECM0C1rDJAVsAyQGmd
MkDC5TJAqJkyQNfQMkCkjjJAFrsyQCDNMkBQ7zJAOTMzQHHhMkCTyTJAFsYyQMjEMkDErzJA
VKwyQJbmMkB/jTJA8sQyQJLmMkCiqDJAaOUyQFSvMkBV1zJAtqIyQK+ZMkAX0jJA7coyQN/v
MkCapDJAHagyQDOPMkCx6zJAYPwyQKK1MkAp+DJA8JYyQEweM0AT1jJApu4yQCrsMkBIijJA
OeQyQCi7MkBcdjJAobkyQKDXMkDDWjJAsb0yQAuxMkDo7jJAQsMyQPi8MkAAhTJAps0yQCDJ
MkDLkTJAItcyQGDAMkAmETNAS6wyQCacMkBUyTJAHMEyQDLdMkDpyDJAptEyQOPbMkAWgzJA
NscyQJmjMkCq+jJAob8yQNq4MkDYxjJAtYUyQNbAMkDTyTJAPvEyQDneMkDPzjJAHKIyQDn0
MkCwmTJAb4MyQD2jMkA0MjNAT/AyQKDhMkDhmDJAXLsyQH6fMkCg4zJA5scyQPTQMkA4qTJA
vX4yQG3AMkBHqzJAiK0yQHPSMkAwbzJA98oyQEbuMkCZozJAQ7syQLrPMkCN5zJADLoyQBKB
MkDDqDJA1pwyQPPqMkDz1jJAJX4yQJv4MkCbdTJA2H4yQMe8MkAbbTJAmqAyQOusMkAqljJA
Xp0yQIOeMkCVwzJAua0yQIeVMkD8kDJAY08yQCiKMkB6fzJANJ0yQPf0MkAAyzJAOnwyQAB1
MkDyazJABaQyQHvfMkDHhjJApbAyQLW8MkCjuTJAKKoyQL/oMkAQmzJAsfoyQGSsMkBM4jJA
nJoyQOXOMkDkxjJA1XsyQA21MkBLuzJAauAyQGvIMkAW0jJAsdYyQBNcMkAcbDJAXvgyQBWB
MkAx0TJAM6wyQFfsMkC44TJAUp4yQMvXMkDSBTNAfHMyQKBkMkAt1DJAzHQyQLVoMkAD7jJA
TpUyQK7zMkA2fDJAWM0yQJDiMkBykDJAqqkyQOnKMkDVxjJA24IyQNW0MkC6hzJAYWAyQJGs
MkDCdjJAOcoyQB4CM0D0gDJAJK0yQDO3MkB4sjJALJEyQCuxMkCNZzJA280yQA6SMkAqzDJA
46wyQKTeMkDVuTJAjpoyQLtrMkBqeDJA6X0yQA7KMkASuzJAd14yQKbdMkAj5jJAEpAyQJ5+
MkDxwjJAYZsyQB2rMkCPhzJAkbgyQHG+MkBgNzJA57UyQAfFMkD/3TJAcokyQMxvMkAKZDJA
i3UyQOC5MkAcmDJAxZUyQEawMkDaaTJAOn0yQAhuMkA7pjJAIYwyQFZUMkDypjJA4V8yQKV3
MkDvtjJAT48yQDKDMkAk5TJAYpcyQB65MkAKsTJAdPsyQC5wMkDVvTJA520yQP5iMkBiijJA
kWsyQOBSMkAarDJAiosyQOH6MkCJQzJA5ZYyQNk6MkCtaTJArWIyQPGuMkCTwTJAVsMyQMDE
MkArhjJAEd0yQJpnMkDchjJAG7UyQKN+MkAnlDJAZzUyQGKuMkAycjJAMXkyQJh6MkBjZTJA
uYAyQJVbMkDdVzJA4IQyQLxoMkBx7TJA/qoyQD+xMkAO3DJAYVsyQPSEMkD1ijJA+VoyQLys
MkCDkjJAa7MyQB6PMkDOiTJAV1QyQMGWMkB9kzJATbQyQG5bMkBWgzJAkpIyQMp4MkDipzJA
YKAyQJZhMkAxujJAyVoyQDa5MkDZjDJA5WYyQGmSMkBYnDJAH5IyQPy5MkDVMjJAB7oyQEpa
MkBvaDJAgJUyQJZZMkD5XzJA2G8yQDZZMkAIWDJAlpUyQA5MMkDS/DFAHWwyQC7MMkAtbjJA
bGUyQNpcMkDSljJAP0QyQL+7MkDeSzJAQ7MyQO6OMkClVjJAXk4yQI9wMkAESDJAk1wyQKmo
MkCghDJArVIyQJNgMkCCcjJAPcIyQGx9MkAL6zJA8JUyQECOMkDqTjJAG1oyQPQtMkCsmDJA
VOAyQPieMkCwizJAnIQyQMqLMkDkkTJAEfAyQEpaMkDKcTJAU2syQHpvMkBQWzJA0HEyQK0c
MkDJmTJAg7IyQI4vMkAkizJAlU8yQNNrMkAfpzJApWsyQMt5MkArrzJA7FQyQJPJMkAufDJA
ER4yQGitMkCHdTJAMk4yQFuLMkDlZTJA6FwyQMibMkBngDJAbGgyQAF7MkB/DDJAst4yQCV8
MkCFNDJARaQyQEuTMkBRUTJA0HsyQOdxMkC6ojJAPU0yQNhnMkDSdDJAR70yQOisMkAMejJA
EC0yQJpoMkDFUDJAJ+IxQKQ6MkCphTJAeXEyQEE0MkC5PTJAFVwyQKhrMkBnWjJA5TIyQA6N
MkBTtjJA1UUyQEY6MkB2LDJA+oAyQOxnMkC7eTJAjmEyQOF3MkBCbzJAS2cyQNvXMkC8mTJA
lG8yQKI0MkBjTzJABX4yQCSGMkB5ZDJA1GUyQM0oMkDwUTJAqWYyQA0mMkCYXDJAXjMyQLk0
MkB3rjJAITEyQCtsMkDdVDJAPkIyQKaPMkAQYzJAZQAyQCM7MkCalTJArHsyQAARMkCLEzJA
ajcyQBF8MkDLmTJAn2oyQJNBMkDVQjJAbFUyQDByMkAUlDJAJYwyQIB3MkArYjJA36kyQLFY
MkDjnDJAQXoyQGqYMkBwmjJA4GgyQNFAMkBfYTJAw7YyQM93MkA0gTJA3GwyQCdyMkBCQDJA
ZJUyQHWLMkDRdzJAP64yQHxJMkCsKTJASpgyQEWLMkBZzTJARBQyQIc0MkC5YzJAZSoyQN5Z
MkBFqzJAXGMyQLQ3MkCFWDJAQm8yQKWbMkA4OTJAmj0yQMMjMkCMWzJAXYMyQARKMkCK9zFA
BQYyQN+CMkDDhTJAsw0yQB0hMkBfSTJAPEIyQDOhMkBSMjJARw8yQNEqMkAIHjJAEmgyQEs+
MkBSLTJA6koyQJsyMkCIAzJA2SoyQOuKMkA2KTJA/BcyQKNnMkDpJTJAA0syQO4EMkDhLTJA
bEgyQEMOMkADcDJA92wyQHtzMkC/0TFAORMyQD95MkBy2zJA5EYyQNuHMkDrTjJACq4yQKoS
MkAhRTJA/wEyQEU4MkAacjJAJ0cyQItDMkC/azJAZ3EyQGo0MkBBKjJARmMyQOpsMkANOTJA
R2oyQKALMkCkUTJAazUyQG+QMkBemTJAsy4yQKUzMkBJJjJAYyEyQKPxMUDFbDJAzxUyQFZW
MkDcTDJAZC4yQLdlMkAJSDJAmC4yQJE6MkBYNzJAXwsyQFpUMkA8QzJAKT4yQOI5MkCEFzJA
R2kyQLMfMkBZeTJAz/UxQGxOMkAOWjJAH2gyQKUWMkBfJDJAmQoyQN4mMkA2eDJARkMyQPI/
MkCIgDJAzVwyQANAMkCZgDJAnhEyQItCMkBhPTJA1iMyQBANMkAQHjJADGkyQIgYMkC/FjJA
Bj0yQFpBMkDIGjJAnVAyQDU7MkCvEzJASbgxQGxaMkDZdjJA/TkyQG0bMkCkWzJANy0yQLdu
MkCuTzJA1koyQFogMkC7KzJAvxgyQCBUMkCqAjJAtBwyQAh3MkB7cjJAlxwyQNs1MkBnZTJA
6S0yQP8FMkBPOTJAmywyQIkCMkBnSzJAgvQxQCdrMkCWZDJAt38yQCUYMkBk7zFA1gUyQFxD
MkDBQjJARC0yQPdzMkDnIDJAE1YyQA4uMkCGrTFAH2cyQPQhMkAI9TFAMR0yQF8vMkBJcTJA
M2QyQNwJMkD6JzJA4zoyQEtbMkCS8jFANkUyQGVPMkBnHTJAc0YyQOtxMkCtZjJA8egxQAxS
MkAPLzJAWBcyQO1MMkB+6DFAV1syQBCeMkDPGjJADRMyQBYyMkByIzJAZ2oyQMMDMkCygzJA
kdsxQIPDMUDVAzJAIC4yQNcDMkB/GDJAVfQxQGI2MkAiLjJAAiIyQE8VMkDDGjJAvCkyQEsQ
MkAaGDJA7gMyQAhNMkBgKTJAczkyQDE1MkCyGzJAoQUyQE04MkAFTDJA</AssayYData></Step><Step><CommonData><SampleLocation>2</SampleLocation><SampleID></SampleID><SampleGroup></SampleGroup><SampleInfo></SampleInfo><SampleRow>A</SampleRow><SamplePlate>1</SamplePlate><WellType>REGENERATION</WellType><Concentration>-1</Concentration><ConcentrationUnits>µg/ml</ConcentrationUnits><MolarConcentration>-1</MolarConcentration><MolarConcUnits>nM</MolarConcUnits><MolecularWeight>-1</MolecularWeight><Temperature>30</Temperature><StartTime>2046818</StartTime><AssayTime>5</AssayTime></CommonData><FlowRate>1000</FlowRate><StepType>KREGENERATION</StepType><StepName>Regeneration</StepName><StepStatus>OK</StepStatus><ActualTime>5.00005</ActualTime><CycleTime>0.2</CycleTime><AssayXData Points="25">s7n0RBnA9ESIxvRE5sz0RFXT9ES72fREIuD0RIjm9ETu7PRETfP0RLP59EQiAPVEiAb1RO4M
9URVE/VEsxn1RBkg9USAJvVE7iz1RE0z9USzOfVEIkD1RIhG9UTmTPVETVP1RA==</AssayXData><AssayYData Points="25">bZCoQEPYqEAyUqlA2QWoQA/rp0DICalAUQSoQJJZp0CHwalA4hiqQHkpqED2i6lArm2pQCv+
pkD75qdAKiepQLZzp0AUtaZAcQypQPmCqUDxXqhAC5epQBpEqkBfaKhASmWoQA==</AssayYData></Step><Step><CommonData><SampleLocation>1</SampleLocation><SampleID>Buffer</SampleID><SampleGroup></SampleGroup><SampleInfo></SampleInfo><SampleRow>A</SampleRow><SamplePlate>1</SamplePlate><WellType>BUFFER</WellType><Concentration>-1</Concentration><ConcentrationUnits>µg/ml</ConcentrationUnits><MolarConcentration>-1</MolarConcentration><MolarConcUnits>nM</MolarConcUnits><MolecularWeight>-1</MolecularWeight><Temperature>30</Temperature><StartTime>2059137</StartTime><AssayTime>5</AssayTime></CommonData><FlowRate>1000</FlowRate><StepType>KREGENERATION</StepType><StepName>Regeneration</StepName><StepStatus>OK</StepStatus><ActualTime>5.00103</ActualTime><CycleTime>0.2</CycleTime><AssayXData Points="25">s1n1RBlg9USIZvVE7mz1RFVz9USzefVEGYD1RICG9UTujPVEVZP1RLOZ9UQioPVEgKb1ROas
9URVs/VEu7n1RCLA9USAxvVE7sz1RE3T9USz2fVEGeD1RIDm9UTm7PVEVfP1RA==</AssayXData><AssayYData Points="25">qJmCQHivhEBPoYNAbV6AQB19gkDCOYNAmbeAQLkdgkAC6oNA6suAQA/XgEDYp4NAmBqDQEjn
f0A7MIJAlgaDQARkgEDA7IFA8DaDQHBHf0DN739AU/WCQHD0gkDg7H9A1qiCQA==</AssayYData></Step><Step><CommonData><SampleLocation>2</SampleLocation><SampleID></SampleID><SampleGroup></SampleGroup><SampleInfo></SampleInfo><SampleRow>A</SampleRow><SamplePlate>1</SamplePlate><WellType>REGENERATION</WellType><Concentration>-1</Concentration><ConcentrationUnits>µg/ml</ConcentrationUnits><MolarConcentration>-1</MolarConcentration><MolarConcUnits>nM</MolarConcUnits><MolecularWeight>-1</MolecularWeight><Temperature>30</Temperature><StartTime>2071471</StartTime><AssayTime>5</AssayTime></CommonData><FlowRate>1000</FlowRate><StepType>KREGENERATION</StepType><StepName>Regeneration</StepName><StepStatus>OK</StepStatus><ActualTime>5.00005</ActualTime><CycleTime>0.2</CycleTime><AssayXData Points="25">vPn1RCIA9kSJBvZE7wz2RF4T9kS8GfZEIiD2RJEm9kTvLPZEXjP2RMQ59kQrQPZEkUb2RPdM
9kReU/ZEvFn2RCJg9kSJZvZE72z2RF5z9kS8efZEIoD2RImG9kT3jPZEVpP2RA==</AssayXData><AssayYData Points="25">qzCZQCZZmEAn3JtAxHiZQIDWlkA59ZhAQsWYQL/flEA4BZhAKu+aQBhdl0AAeJdAf6qbQJR4
mEBKB5dAc9uYQOH3mEBDjpRAgNqXQNEsmkB7H5ZAlJ2VQCaOmUBqK5hAZViXQA==</AssayYData></Step><Step><CommonData><SampleLocation>1</SampleLocation><SampleID>Buffer</SampleID><SampleGroup></SampleGroup><SampleInfo></SampleInfo><SampleRow>A</SampleRow><SamplePlate>1</SamplePlate><WellType>BUFFER</WellType><Concentration>-1</Concentration><ConcentrationUnits>µg/ml</ConcentrationUnits><MolarConcentration>-1</MolarConcentration><MolarConcUnits>nM</MolarConcUnits><MolecularWeight>-1</MolecularWeight><Temperature>30</Temperature><StartTime>2083760</StartTime><AssayTime>5</AssayTime></CommonData><FlowRate>1000</FlowRate><StepType>KREGENERATION</StepType><StepName>Regeneration</StepName><StepStatus>OK</StepStatus><ActualTime>5.00103</ActualTime><CycleTime>0.2</CycleTime><AssayXData Points="25">vJn2RCKg9kSJpvZE96z2RFaz9kTEufZEIsD2RJHG9kT3zPZEXtP2RLzZ9kQr4PZEieb2RPfs
9kRe8/ZEvPn2RCIA90SJBvdE7wz3RF4T90TEGfdEKyD3RJEm90TvLPdEXjP3RA==</AssayXData><AssayYData Points="25">9hJYQE/DVUB0xlBAy2tUQJYCVUAhIlFAFCpWQFfWWEBqJVJAdtJSQCH2VUAfd1JA0chQQI80
VECHzlJAv09PQPq5UkAY31ZAJRhSQJ5vU0Dyj1hA2MlTQIY4UUAcwFRAjgNUQA==</AssayYData></Step><Step><CommonData><SampleLocation>2</SampleLocation><SampleID></SampleID><SampleGroup></SampleGroup><SampleInfo></SampleInfo><SampleRow>A</SampleRow><SamplePlate>1</SamplePlate><WellType>REGENERATION</WellType><Concentration>-1</Concentration><ConcentrationUnits>µg/ml</ConcentrationUnits><MolarConcentration>-1</MolarConcentration><MolarConcUnits>nM</MolarConcUnits><MolecularWeight>-1</MolecularWeight><Temperature>30</Temperature><StartTime>2095764</StartTime><AssayTime>5</AssayTime></CommonData><FlowRate>1000</FlowRate><StepType>KREGENERATION</StepType><StepName>Regeneration</StepName><StepStatus>OK</StepStatus><ActualTime>5.00103</ActualTime><CycleTime>0.2</CycleTime><AssayXData Points="25">xDn3RCpA90SRRvdE/0z3RF5T90TEWfdEM2D3RJFm90T/bPdEXnP3RMR590QzgPdEmYb3RPeM
90Rmk/dExJn3RCqg90SRpvdE/6z3RGaz90TEufdEKsD3RJnG90T/zPdEZtP3RA==</AssayXData><AssayYData Points="25">sm6XQKoZk0C9t5tAEUqbQKKhlEDW95pAXA6dQF/ulkBvr5ZAipGYQH9ulEChu5NALsuaQGBG
mkAG+JNAniGZQEnJm0C3B5ZA88eWQM/pmkBQkJdAjlGTQKwlmEAWF5hAPm+UQA==</AssayYData></Step><Step><CommonData><SampleLocation>1</SampleLocation><SampleID>Buffer</SampleID><SampleGroup></SampleGroup><SampleInfo></SampleInfo><SampleRow>A</SampleRow><SamplePlate>1</SamplePlate><WellType>BUFFER</WellType><Concentration>-1</Concentration><ConcentrationUnits>µg/ml</ConcentrationUnits><MolarConcentration>-1</MolarConcentration><MolarConcUnits>nM</MolarConcUnits><MolecularWeight>-1</MolecularWeight><Temperature>30</Temperature><StartTime>2107920</StartTime><AssayTime>5</AssayTime></CommonData><FlowRate>1000</FlowRate><StepType>KREGENERATION</StepType><StepName>Regeneration</StepName><StepStatus>OK</StepStatus><ActualTime>5.00103</ActualTime><CycleTime>0.2</CycleTime><AssayXData Points="25">zdn3RDPg90Sa5vdEAO33RGfz90TN+fdEMwD4RJoG+EQADfhEbxP4RM0Z+EQ8IPhEoib4RAAt
+ERvM/hEzTn4RERA+ESaRvhECE34RG9T+ETNWfhEM2D4RKJm+EQAbfhEb3P4RA==</AssayXData><AssayYData Points="25">shpWQKyGWEANfVZA6xFUQKNWV0CD61ZAb+9SQMBRV0BMzVpAcWJWQI/kVUDub1hAcoVUQMAO
UkBn3lVAAWBWQJoHU0B/0FRAsDhXQDudVUAVp1VAiwVZQNUTVkBd6lNAJVdXQA==</AssayYData></Step></KineticsData></ExperimentResults>
