# Supplementary material for: CD147 mediates the adsorption of influenza A virus on the cell surface through direct interaction with HA
Source: Front Cell Infect Microbiol. 2025 Aug 29;15:1647283. doi: 10.3389/fcimb.2025.1647283 (PMC12426278; doi:10.3389/fcimb.2025.1647283)
Supplement: Supplementary file 8 [file DataSheet2.zip › raw data-2/Figure 6/Fingure6 D-I/Fingure6 I/241006_002.frd]

<?xml version="1.0" encoding="UTF-8" standalone="yes"?>
<ExperimentResults><ExperimentInfo Name="Experiment_2"><ExpDescription></ExpDescription><RTDVersion>2.0</RTDVersion><RunID>1786FA82-204D-4522-B915-FFC16C02C1D2</RunID><ExperimentType>KINETICS</ExperimentType><ExperimentSubType>KBASIC</ExperimentSubType><StartDateTime>2024-10-06T21:14:41</StartDateTime><MachineName>4QSYCS2</MachineName><UserName>Labuser</UserName><LotNumber></LotNumber><PlateName>241006</PlateName><PlateName2></PlateName2><SensorName>B8</SensorName><SensorPlate>1</SensorPlate><SensorType>SA (Streptavidin)</SensorType><SensorRole>LIGAND</SensorRole><SensorInfo></SensorInfo><WritingSW>DataAcquisition.exe 11.1.0.11</WritingSW><InstrumentType>OctetRED96e</InstrumentType><InstrumentSerial>FB-90287</InstrumentSerial><InstrumentFW>1.0.0.0</InstrumentFW><IntegrationTime>1.8</IntegrationTime><DSPType>CPF</DSPType><DSPStitching>1</DSPStitching><HasManifest>1</HasManifest><InfoHash>-1544771321</InfoHash></ExperimentInfo><AssayParamsInfo/><KineticsData><Step><CommonData><SampleLocation>12</SampleLocation><SampleID></SampleID><SampleGroup></SampleGroup><SampleInfo></SampleInfo><SampleRow>B</SampleRow><SamplePlate>1</SamplePlate><WellType>BUFFER</WellType><Concentration>-1</Concentration><ConcentrationUnits>µg/ml</ConcentrationUnits><MolarConcentration>-1</MolarConcentration><MolarConcUnits>nM</MolarConcUnits><MolecularWeight>-1</MolecularWeight><Temperature>29.7</Temperature><StartTime>0</StartTime><AssayTime>120</AssayTime></CommonData><FlowRate>1000</FlowRate><StepType>BASELINE</StepType><StepName>Baseline</StepName><StepStatus>OK</StepStatus><ActualTime>120.001</ActualTime><CycleTime>0.2</CycleTime><AssayXData Points="600">AAAAAPLSTT7NzMw+mpkZP83MTD/FIIA/XrqZPzMzsz+R7cw/K4fmP2IQAEAv3QxA/KkZQGZm
JkCWQzNAYhBAQC/dTED8qVlAZmZmQDMzc0AAAIBAZmaGQM3MjEBkO5NAy6GZQAAAoEBmZqZA
/tSsQGQ7s0CamblAAADAQGZmxkDNzMxAZDvTQMuh2UAxCOBAmG7mQM3M7EBkO/NAy6H5QAAA
AEEzMwNBf2oGQbKdCUHNzAxBGQQQQTMzE0F/ahZBsp0ZQc3MHEEZBCBBTDcjQWZmJkGamSlB
5dAsQRkEMEEzMzNBZmY2QZqZOUHNzDxBGQRAQUw3Q0FmZkZBmplJQc3MTEEAAFBBTDdTQX9q
VkGynVlB5dBcQQAAYEFMN2NBf2pmQbKdaUHl0GxBGQRwQTMzc0F/anZBsp15QeXQfEEAAIBB
mpmBQTMzg0HZzoRBZmaGQQwCiEGamYlBMzOLQeXQjEFzaI5BAACQQZqZkUE/NZNBzcyUQWZm
lkEAAJhBppuZQTMzm0HZzpxBZmaeQQwCoEGamaFBMzOjQc3MpEFzaKZBAACoQZqZqUE/NatB
2c6sQXNorkEAALBBppuxQTMzs0HZzrRBc2i2QQAAuEGmm7lBPzW7Qc3MvEFmZr5BDALAQZqZ
wUE/NcNBzczEQWZmxkEMAshBmpnJQT81y0HNzMxBc2jOQQwC0EGamdFBMzPTQdnO1EFzaNZB
AADYQaab2UEzM9tB2c7cQWZm3kEMAuBBppvhQTMz40HZzuRBc2jmQQAA6EGamelBMzPrQc3M
7EFmZu5BDALwQZqZ8UE/NfNB2c70QXNo9kEAAPhBmpn5QT81+0HZzvxBZmb+QQYBAELNzABC
oJoBQm1nAkIzMwNCAAAEQs3MBEKamQVCbWcGQjMzB0IAAAhCzcwIQqCaCUJmZgpCMzMLQgAA
DELNzAxCoJoNQm1nDkIzMw9CAAAQQtPNEEKgmhFCZmYSQjMzE0IAABRC080UQqCaFUJtZxZC
OTQXQgAAGELTzRhCoJoZQmZmGkI5NBtCBgEcQtPNHEKamR1CZmYeQjMzH0IGASBCzcwgQpqZ
IUJmZiJCMzMjQgYBJELNzCRCoJolQmZmJkI5NCdCBgEoQtPNKEKgmilCbWcqQjk0K0IGASxC
zcwsQpqZLUJmZi5CMzMvQgYBMELNzDBCmpkxQm1nMkIzMzNCAAA0QtPNNEKgmjVCbWc2QjMz
N0IAADhC0804QpqZOUJtZzpCMzM7QgAAPELNzDxCoJo9Qm1nPkIzMz9CBgFAQtPNQEKamUFC
ZmZCQjMzQ0IMAkRC081EQpqZRUJtZ0ZCOTRHQgAASELNzEhCmplJQmZmSkIzM0tCAABMQtPN
TEKgmk1CbWdOQjk0T0IGAVBCzcxQQpqZUUJtZ1JCMzNTQgYBVELTzVRCmplVQmZmVkIzM1dC
BgFYQs3MWEKamVlCbWdaQjMzW0IAAFxC081cQpqZXUJtZ15COTRfQgYBYELTzWBCmplhQm1n
YkIzM2NCBgFkQs3MZEKgmmVCZmZmQjMzZ0IAAGhCzcxoQpqZaUJtZ2pCMzNrQgAAbELNzGxC
oJptQmZmbkIzM29CAABwQs3McEKgmnFCZmZyQjk0c0IAAHRC0810QqCadUJmZnZCMzN3QgYB
eELNzHhCmpl5Qm1nekI5NHtCBgF8Qs3MfEKgmn1CbWd+Qjk0f0IAAIBC6WaAQlDNgEI5NIFC
mpmBQoMAgkLpZoJCUM2CQjMzg0KamYNCgwCEQmZmhEJQzYRCtjOFQh2ahUKDAIZCZmaGQs3M
hkK2M4dCmpmHQgAAiEJmZohCzcyIQjMziUKamYlCgwCKQulmikJQzYpCtjOLQh2ai0KDAIxC
ZmaMQlDNjEK2M41CmpmNQgAAjkLpZo5CUM2OQjMzj0KamY9CgwCQQmZmkEJQzZBCtjORQpqZ
kUKDAJJC6WaSQlDNkkK2M5NCmpmTQoMAlELpZpRCzcyUQjMzlUIdmpVCAACWQulmlkLNzJZC
MzOXQqCal0KDAJhCZmaYQs3MmEK2M5lCmpmZQoMAmkLpZppCzcyaQrYzm0IdmptCAACcQulm
nELNzJxCMzOdQpqZnUKDAJ5CZmaeQs3MnkK2M59CHZqfQoMAoEJmZqBCUM2gQjMzoUIdmqFC
gwCiQulmokJQzaJCMzOjQh2ao0KDAKRCZmakQs3MpEIzM6VCmpmlQgAApkLpZqZCUM2mQjMz
p0KamadCgwCoQulmqELNzKhCMzOpQpqZqUKDAKpCZmaqQs3MqkIzM6tCHZqrQoMArEJmZqxC
zcysQrYzrUIdmq1CgwCuQmZmrkLNzK5CMzOvQpqZr0KDALBCZmawQs3MsEIzM7FCmpmxQoMA
skJmZrJCzcyyQrYzs0IdmrNCAAC0QmZmtEJQzbRCMzO1Qh2atUKDALZC6Wa2Qs3MtkIzM7dC
mpm3QoMAuELpZrhCUM24QjMzuUIdmrlCAAC6QmZmukJQzbpCtjO7QpqZu0IAALxCZma8QlDN
vEK2M71Cmpm9QoMAvkJmZr5CUM2+QjMzv0Kamb9CAADAQulmwELNzMBCtjPBQpqZwUKDAMJC
6WbCQs3MwkIzM8NCHZrDQgAAxELpZsRCUM3EQrYzxUIdmsVCgwDGQmZmxkLNzMZCtjPHQpqZ
x0KDAMhC6WbIQlDNyEIzM8lCmpnJQgAAykLpZspCzczKQrYzy0IdmstCgwDMQmZmzEJQzcxC
tjPNQpqZzUKDAM5C6WbOQs3MzkIzM89CmpnPQoMA0EJmZtBCzczQQrYz0UIdmtFCgwDSQmZm
0kJQzdJCtjPTQpqZ00KDANRCZmbUQlDN1EIzM9VCmpnVQoMA1kJmZtZCUM3WQrYz10IdmtdC
gwDYQmZm2ELTzdhCMzPZQpqZ2UKDANpCZmbaQlDN2kK2M9tCHZrbQgAA3ELpZtxCUM3cQrYz
3UKamd1CAADeQulm3kLNzN5CtjPfQpqZ30IAAOBC6WbgQlDN4EIzM+FCmpnhQoMA4kJmZuJC
zcziQjMz40IdmuNCAADkQmZm5EJQzeRCtjPlQpqZ5UIAAOZCZmbmQs3M5kK2M+dCmpnnQoMA
6ELpZuhCzczoQjMz6UIdmulCgwDqQmZm6kJQzepCtjPrQpqZ60KDAOxCZmbsQs3M7EIzM+1C
mpntQgAA7kJmZu5CzczuQjMz70Idmu9C</AssayXData><AssayYData Points="600">AAAAABTogLpO1pU7DD6tutCFSDuT0ww7ph9QOgyaNDsD2io7i96pOlL2T7qIOEc6bOotO8b2
NDvkrEU7OYhMORBJljlDFKE7hewUO77c8zuMpAA77JG6O+LIhDrDjDY7wsnLO6zLuTs5B1w7
2RiNO2MiuTu6PhA8BjaZO6owATwwEBQ79s9sO7J1jDs6kfU7mH7cOw1CxTuqr/I7ahjXOyCh
8zuK37o7xSioO+z6uzv59Ns7YnMGPEmzSTuA2c47IwzSO+1B1juTyLU7U4HqOyACHTwMKxo8
jby1O9V92zsHTgI8Au5DPNMTFzwQvzQ8iGoGPLFCLDwqRd874jPxOzezIDx72947XoDEOyWf
9DtBeBs8Er5RPPbDqTt5kQo8I/dKPG6iEDxniBk8uQV+PCtNADz3XDM82YEfPGUPWDw+KBs8
5sAQPG1bJDxBc0A8qrFKPMTHYzytYGs8WNw8PATJQTzgH2I8WblZPB28XDzjSzA81WvlO69p
JzySBVg8UmlxPNlFjzyAv0Q8xiBvPH7/TzyNpVI8rXOSPMamFzyD+W48WZpnPGg4azzEjUg8
3RZuPH5dhTzDsT087mYlPBzVajzQknM81kSKPIWbIjwxsTQ8Bcd9PLSObTw3QXE8tLAmPOeR
bTxdE4E8wvplPIXFRzwRykM8BTWFPIwfPTwo+Ic86JaBPCTYajz/i2M8fItkPJQ2nzwBSkg8
6UaIPL4kkjxb4IE85xN+PCnqkjzK16Y8RFlrPIJmbDyXBno8V7mCPOh8ejzVmFw8M7upPKIm
eDyINII8GWqsPFtZiTyEVZM84y6mPHbfiDzMN108MCU7PJXOjTwlgZY8IEKhPDRlgDxiX4k8
qcKsPLNIlDyUt4Q8VbKgPKj4djwhlK08mnKMPJcYmzyQ/pc8qdx/PFUVlDztMoc8HnW8PIAx
zjxHfYs8XPRXPLIKozxilnE8sIC5PFUBeDzLH6U8H4SWPACejTyJMok8YiePPLRjrTwYRp88
UqSYPOg7oDyh+qE8n5J/PM4+sTwi1ZE80uqmPKBMujx8Y6U8sL60PEFFuDzJmaI8fPmlPNHY
hTx++Zk8d6HGPLOXljw5uao8NgCePAMnuzz04ZY8eWmjPMPYwDzOFbg88jikPLwNmTxfM7Q8
R6ywPBVbxjwE05s8AzewPDWkpzx8+pQ8vtOyPLMmtDzv+qA8NT20PGrIzjyhDZQ8ps+yPAlb
nDzGJ888z6DNPLzZwjzmFLY8l2SQPJklrDxuJa88spPcPEmGxTxkK8I8XTyZPPYmvjwiyJ08
yY+tPAgIvTxQyuw85/7RPEGKkzyT48o8p5/MPFbBvDyH/IY8UqmuPOB9uzx+IKo8jseTPFRm
rzyTccM8kserPL9jvTzVDcY8dkSuPH6DqTzQX9Y8zmDWPO3UpTxmz608GrfTPFo5vjxzm7I8
zobVPA3u2TzuYKk8pkrEPLMAzDwY9tA8tUrYPFt0zzxq39k8o1fmPD9Yyjztnb08fITEPBhV
zjx/UZI8dn3aPPcU1jxk6dw8at0DPcaczjxll848tR+9POrc4jy1Jbg8TJ0APVWemDw6EvA8
QdTAPB58xzxwvOs8DI/BPBujozx7R9g8t9vAPArkvjw/OgI9Xu/kPPRhzTww0Mw8ur7sPK5O
rTy4iQM9Uze0PP6IBT1UAsI8Ry7IPLuQ2TzSy/I8pk3XPBrL0jxY6bc8iKzQPJ/00zxOO8w8
xiDvPNESzTz2/8886LfZPE8HwjwlV/Y8kW/0PFcjwDzcQMc8eZjqPBTN7jy5l+w8UlTyPNJ6
4DxP2tM8YI7rPM853TxTnOE8HV6wPBRCyjxxldM8bzPXPNi30DyHk9Q8DVPlPBI/0zw6I/E8
VHz2PKd3zDxitOY8j+rvPF9P1DzVRtI8aRTUPBuZ6zx8NuQ8W3/+PGE/7jzNnuI8P23lPIMa
7Tw9Fvk8aVjNPAX+Cz1kBdk8CJTVPAdv6zxAt+88GWz1PJYs0TyrWtA8LIT7PNXo/zwiPNw8
7ifTPM058TwWV948aG3jPJ/IzzxFugM9ORHLPDeozjyxRgk9Zq3TPKu3uTywg+U8U8sCPV73
xjwJQ8k84ivVPPM39DwBOuQ8G2TFPA/I6TymUQQ9w/bhPF6P6Dxj0gA9tPvlPJlB8Dyf0PQ8
aEIGPTnV1zympPo8nEzxPCme8jz/Rgo92mYMPR6d4Tw5Ouk8vDr7PEns4TzfAAE9DlLwPOG5
8jwRs/A8tvnmPKm29TyNrdw88Xr+PH/88DxYFPg8aKHcPFG8+jzAPfE8dfLiPLza/jwaSv88
xH34PO5xBD1VdM88DhzbPG/C3TzJf/o8FsL5PJOA8DzUIPc8r+4DPU2K/DwKkOs8yqbpPIR5
7jwkfgM95vDWPBHv6zzIHQI9dyb8POh7/Dwq5eY87pP7PK9QAD1AGAs9esXMPABP8zzWReU8
EpsIPZvN8Dxd99I8ol7OPJ1l7jyz6N88J6ADPSfY4DxUCus87aQBPd2g9DzvJwE9mKn9PMok
yzwQJ9s8bqXjPGZqCj0kNeM8d1r6PK1Q7DyNUws9ZZXpPDlx4Tz5MfM8zyT9PMeaBz23Dgs9
c47zPNtLBD1Lkvo8wyUBPUmB4DytmfI8O2wJPdKA/jygb+g8LwruPOCX+TyXzfs8QeL9PC4z
/jxhNQA9bTP6PL1B7Dz1cOw8YUHtPGdgBD0Q7+o8IGMHPXcGEj3qF9U8rIUBPVAK9zww9O88
rtT9PBLBBj1je/w8xvD5PGnV+DwyLAQ9XCsKPRZJCD19wwQ9OzbVPFtf+jy1bPU8U+gAPYAH
Cj3QqvE8WBYGPbYEAz0NWAI9Vpf2PAD33jxabfc8ShkNPYmNCj0HpA09BULkPGLmAD1acf48
mIUGPSA06TzL5gY9my/jPFDGDj1mjgI927bvPMbUFz1ZRe08jQgBPZVRCD2LcgM9b3wFPajQ
/DzhUQQ9jGr/PArAAj3J5/k8aGv7PGZCDz14FQY9Ye/qPG3cDT3LDAQ9rKUEPVw46DyJVvE8
ryj5PFZ77DycLvg8f4L2PFb4Cz2diPE8XjwGPbcq+TzC2ew8hlkEPesZBj2Z/fs8+9EPPcfI
BT03CAY9BbXzPAbG+zx4qAU9V17oPLD/Bz04jA09Lw0APcaU/Tx9kQQ9mxwIPZk5/Dy5s/U8
4t8BPbPqAD2Q7Ao92o7/PEBdBj3dJhM9</AssayYData></Step><Step><CommonData><SampleLocation>6</SampleLocation><SampleID>CB2</SampleID><SampleGroup></SampleGroup><SampleInfo></SampleInfo><SampleRow>B</SampleRow><SamplePlate>1</SamplePlate><WellType>KLOAD</WellType><Concentration>50</Concentration><ConcentrationUnits>µg/ml</ConcentrationUnits><MolarConcentration>-1</MolarConcentration><MolarConcUnits>nM</MolarConcUnits><MolecularWeight>-1</MolecularWeight><Temperature>30</Temperature><StartTime>158346</StartTime><AssayTime>1200</AssayTime></CommonData><FlowRate>1000</FlowRate><StepType>LOADING</StepType><StepName>Loading</StepName><StepStatus>OK</StepStatus><ActualTime>264.8</ActualTime><CycleTime>0.2</CycleTime><AssayXData Points="1324">gwDwQmxn8ELTzfBCtjPxQh2a8UKDAPJCbGfyQlDN8kI5NPNCHZrzQoMA9ELpZvRC0830Qjk0
9UKgmvVCBgH2Qmxn9kLTzfZCOTT3Qh2a90KDAPhCbGf4QlDN+EK2M/lCHZr5QgYB+kLpZvpC
UM36QrYz+0IdmvtCgwD8Qulm/ELTzfxCtjP9QqCa/UKDAP5CbGf+QtPN/kI5NP9CHZr/QkIA
AEO2MwBD6WYAQ9uZAEMOzQBDgwABQ7YzAUPpZgFDHZoBQw7NAUNCAAJDdTMCQ+lmAkMdmgJD
Ds0CQ0IAA0N1MwND6WYDQ9uZA0NQzQNDgwAEQ7YzBEOoZgRDHZoEQ1DNBEODAAVDdTMFQ6hm
BUPbmQVDUM0FQ0IABkO2MwZDqGYGQ9uZBkMOzQZDgwAHQ7YzB0OoZgdD25kHQ1DNB0ODAAhD
dTMIQytnCEMdmghDUM0IQ0IACUN1MwlD6WYJQ9uZCUNQzQlDQgAKQ7YzCkOoZgpD25kKQw7N
CkNCAAtDdTMLQ+lmC0MdmgtDUM0LQ4MADEN1MwxDqGYMQ9uZDENQzQxDgwANQ7YzDUOoZg1D
25kNQw7NDUODAA5DtjMOQ6hmDkMdmg5DDs0OQ0IAD0N1Mw9DqGYPQ9uZD0NQzQ9DQgAQQ7Yz
EEOoZhBD25kQQw7NEEODABFDtjMRQ6hmEUPbmRFDDs0RQ0IAEkN1MxJDqGYSQ9uZEkNQzRJD
gwATQ7YzE0OoZhNDHZoTQ1DNE0NCABRDdTMUQ6hmFEMdmhRDUM0UQ0IAFUN1MxVD6WYVQx2a
FUNQzRVDQgAWQ3UzFkOoZhZDHZoWQ1DNFkNCABdDdTMXQ6hmF0PbmRdDDs0XQ0IAGEN1MxhD
6mYYQ9uZGEMOzRhDQgAZQ7YzGUOoZhlD25kZQ1DNGUODABpDtjMaQ+pmGkPbmRpDUM0aQ0IA
G0O2MxtDqGYbQ9uZG0NQzRtDgwAcQ7YzHEOoZhxD25kcQw7NHEODAB1DtjMdQ6hmHUMdmh1D
UM0dQ4MAHkO2Mx5DqGYeQx2aHkMOzR5DgwAfQ7YzH0OoZh9D25kfQw7NH0NCACBDtjMgQ6hm
IEPbmSBDUM0gQ0IAIUN1MyFDqGYhQ9uZIUNQzSFDgwAiQ7YzIkOoZiJD25kiQw7NIkNCACND
dTMjQ+pmI0PbmSNDUM0jQ4MAJEO2MyRD6mYkQ9uZJEMOzSRDgwAlQ7YzJUOoZiVD25klQw7N
JUODACZDdTMmQ6hmJkMdmiZDDs0mQ4MAJ0O2MydD6mYnQ9uZJ0MOzSdDQgAoQ7YzKEOoZihD
HZooQ1DNKEODAClDtjMpQ+pmKUPbmSlDUM0pQ0IAKkO2MypD6mYqQx2aKkMOzSpDgwArQ7Yz
K0OoZitDHZorQw7NK0ODACxDtjMsQ6hmLEPbmSxDDs0sQ4MALUN1My1DqGYtQ9uZLUNQzS1D
gwAuQ3UzLkPqZi5DHZouQ1DNLkNCAC9DtjMvQ6hmL0PbmS9DUM0vQ0IAMEO2MzBDqGYwQ9uZ
MENQzTBDQgAxQ3UzMUOoZjFDHZoxQw7NMUODADJDdTMyQ+pmMkPbmTJDUM0yQ0IAM0N1MzND
qGYzQ9uZM0NQzTNDQgA0Q3UzNEOoZjRDHZo0Qw7NNEODADVDdTM1Q+pmNUPbmTVDUM01Q4MA
NkN1MzZDqGY2Q9uZNkNQzTZDgwA3Q7YzN0PqZjdDHZo3Q1DNN0ODADhDtjM4Q6hmOEPbmThD
Ds04Q0IAOUO2MzlDqGY5QxyaOUMOzTlDxAA6Q3QzOkPqZjpD25k6Q1DNOkODADtDtjM7Q6hm
O0McmjtDUM07Q0IAPEO2MzxD6mY8QxyaPEMOzTxDgwA9Q3QzPUPqZj1D25k9Q1DNPUODAD5D
tjM+Q6hmPkPbmT5DUM0+Q0IAP0N0Mz9D6mY/QxyaP0NQzT9DgwBAQ7YzQEPqZkBDHJpAQ1DN
QENCAEFDtjNBQ6hmQUMcmkFDUM1BQ0IAQkN0M0JD6mZCQxyaQkMOzUJDQgBDQ7YzQ0OoZkND
25lDQw7NQ0ODAERDtjNEQ6hmREPbmURDDs1EQ8QARUN0M0VDqGZFQ9uZRUNQzUVDQgBGQ7Yz
RkPqZkZD25lGQ1DNRkNCAEdDtjNHQ6hmR0PbmUdDDs1HQ4MASEO2M0hDqGZIQ9uZSENQzUhD
gwBJQ3QzSUOoZklD25lJQ1DNSUODAEpDdDNKQ6hmSkMcmkpDUM1KQ0IAS0N0M0tD6mZLQxya
S0MOzUtDQgBMQ3QzTEPqZkxD25lMQ1DNTENCAE1DtjNNQ6hmTUMcmk1DDs1NQ4MATkN0M05D
6mZOQxyaTkNQzU5DQgBPQ3QzT0PqZk9D25lPQ1DNT0NCAFBDdDNQQ+pmUEPbmVBDUM1QQ4MA
UUN0M1FDqGZRQ9uZUUNQzVFDQgBSQ3QzUkPqZlJDHJpSQ1DNUkNCAFNDtjNTQ6hmU0McmlND
Ds1TQ4MAVEN0M1RDqGZUQxyaVENQzVRDQgBVQ3QzVUOoZlVD25lVQw7NVUNCAFZDdDNWQ6hm
VkMcmlZDUM1WQ0IAV0N0M1dD6mZXQ9uZV0NQzVdDgwBYQ7YzWEPqZlhD25lYQ1DNWEODAFlD
tjNZQ6hmWUPbmVlDDs1ZQ0IAWkN0M1pD6mZaQ9uZWkNQzVpDgwBbQ3QzW0PqZltD25lbQw7N
W0NCAFxDdDNcQ6hmXEPbmVxDDs1cQ0IAXUN0M11D6mZdQ9uZXUNQzV1DQgBeQ3QzXkMrZ15D
25leQ1DNXkODAF9DdDNfQ6hmX0PbmV9DDs1fQ0IAYEN0M2BD6mZgQxyaYEMOzWBDQgBhQ7Yz
YUOoZmFD25lhQw7NYUODAGJDtjNiQ6hmYkMcmmJDDs1iQ4MAY0O2M2ND6mZjQ9uZY0NQzWND
gwBkQ7YzZEOoZmRD25lkQw7NZEODAGVDdDNlQ6hmZUMcmmVDDs1lQ0IAZkN0M2ZD6mZmQ9uZ
ZkNQzWZDgwBnQ3QzZ0OoZmdD25lnQw7NZ0ODAGhDtjNoQ6hmaEMcmmhDUM1oQ4MAaUN0M2lD
6mZpQ9uZaUNQzWlDQgBqQ7YzakOoZmpD25lqQ1DNakODAGtDtjNrQ6hma0McmmtDUM1rQ4MA
bEN0M2xDqGZsQ9uZbENQzWxDQgBtQ3QzbUOoZm1D25ltQw7NbUODAG5DdDNuQ6hmbkPbmW5D
Ds1uQ4MAb0N0M29DqGZvQ9uZb0NQzW9DQgBwQ3QzcEOoZnBD25lwQw7NcENCAHFDtjNxQ+pm
cUMcmnFDDs1xQ0IAckO2M3JDqGZyQxyackNQzXJDgwBzQ3Qzc0PqZnND25lzQ1DNc0ODAHRD
dDN0Q+pmdEMcmnRDUM10Q4MAdUN0M3VD6mZ1Q9uZdUNQzXVDQgB2Q7YzdkPqZnZDHJp2Q1DN
dkODAHdDdDN3Q6hmd0PbmXdDDs13Q4QAeEO2M3hD6mZ4QxyaeENQzXhDQgB5Q7YzeUOoZnlD
HJp5Q1DNeUNCAHpDtjN6Q+pmekPcmXpDDs16Q4QAe0N0M3tD6mZ7Q9yZe0NQzXtDQgB8Q3Qz
fEOoZnxD3Jl8Qw7NfEOEAH1DtjN9Q6hmfUPcmX1DDs19Q0IAfkO2M35DqGZ+Q9yZfkNQzX5D
QgB/Q7Yzf0OoZn9D3Jl/Qw7Nf0NCAIBDuhmAQ3UzgEMOTYBDqGaAQ0KAgEPbmYBDVLOAQ+7M
gEOH5oBDIQCBQ7oZgUN1M4FD7kyBQ6hmgUNCgIFDupmBQ1SzgUMOzYFDqOaBQyEAgkO6GYJD
dTOCQw5NgkOoZoJDIYCCQ7qZgkN1s4JD7syCQ4fmgkMhAIND2xmDQ3Uzg0PuTINDh2aDQ0KA
g0O6mYNDdbODQ+7Mg0OH5oNDIQCEQ9sZhENUM4RDDk2EQ6hmhEMhgIRDupmEQ1SzhEPuzIRD
h+aEQ0IAhUO6GYVDVDOFQ+5MhUOHZoVDIYCFQ9uZhUNUs4VDDs2FQ4fmhUNCAIZD2xmGQ1Qz
hkPuTIZDh2aGQyGAhkPbmYZDdbOGQy/NhkOH5oZDIQCHQ7oZh0NUM4dDDk2HQ4dmh0NCgIdD
25mHQ1Szh0MOzYdDqOaHQyEAiEO6GYhDdTOIQ+5MiEOoZohDIYCIQ9uZiENUs4hDDs2IQ4fm
iENCAIlD2xmJQ1QziUPuTIlDqGaJQyGAiUPbmYlDVLOJQw7NiUOH5olDIQCKQ9sZikNUM4pD
7kyKQ4dmikMhgIpD25mKQ1SzikPuzIpDh+aKQyEAi0O6GYtDVDOLQ+5Mi0OoZotDQoCLQ9uZ
i0NUs4tDL82LQ6jmi0MhAIxDuhmMQ1QzjEPuTIxDh2aMQyGAjEPbmYxDVLOMQ+7MjEOo5oxD
IQCNQ7oZjUN1M41DDk2NQ4dmjUNCgI1D25mNQ3WzjUPuzI1DqOaNQ0IAjkPbGY5DVDOOQw5N
jkOoZo5DQoCOQ7qZjkNUs45D7syOQ6jmjkMhAI9DuhmPQ3Uzj0PuTI9DqGaPQ0KAj0O6mY9D
VLOPQw7Nj0OH5o9DQgCQQ7oZkENUM5BD7kyQQ4dmkENCgJBD25mQQ1SzkEPuzJBDqOaQQ0IA
kUO6GZFDVDORQ+5MkUOoZpFDQoCRQ7qZkUNUs5FDDs2RQ4fmkUNCAJJDuhmSQ1QzkkMOTZJD
qGaSQ0KAkkO6mZJDVLOSQw7NkkOo5pJDIQCTQ7oZk0NUM5NDDk2TQ4dmk0NCgJNDupmTQ3Wz
k0MOzZNDh+aTQ0IAlEPbGZRDVDOUQw5NlEPJZpRDIYCUQ7qZlENUs5RDDs2UQ4fmlEMhAJVD
2xmVQ5UzlUMOTZVDh2aVQ0KAlUPbmZVDVLOVQw7NlUOH5pVDIQCWQ9sZlkN1M5ZDDk2WQ4dm
lkMhgJZD25mWQ3WzlkMOzZZDqOaWQ0IAl0PbGZdDVDOXQ+5Ml0OHZpdDQoCXQ7qZl0N1s5dD
Ds2XQ4fml0NCAJhD2xmYQ1QzmEMOTZhDqGaYQ0KAmEO6mZhDdbOYQ+7MmEOH5phDQgCZQ7oZ
mUNUM5lDDk2ZQ6hmmUNCgJlD25mZQ1SzmUPuzJlDh+aZQyEAmkO6GZpDdTOaQ+5MmkOoZppD
IYCaQ9uZmkNUs5pDDs2aQ4fmmkMhAJtD2xmbQ1Qzm0MOTZtDqGabQ0KAm0O6mZtDVLObQ+7M
m0Oo5ptDQgCcQ9sZnENUM5xD7kycQ6hmnENCgJxD25mcQ1SznEPuzJxDqOacQ0IAnUO6GZ1D
dTOdQw5NnUOoZp1DIYCdQ7qZnUNUs51D7sydQ6jmnUMhAJ5DuhmeQ3UznkMOTZ5Dh2aeQyGA
nkPbmZ5DdbOeQw7NnkOo5p5DQgCfQ7oZn0N1M59D7kyfQ6hmn0NCgJ9D25mfQ1Szn0MOzZ9D
h+afQyEAoEPbGaBDdTOgQ+5MoEOHZqBDQoCgQ7qZoENUs6BD7sygQ4fmoEMhAKFDuhmhQ3Uz
oUPuTKFDh2ahQyGAoUPbmaFDVLOhQ+7MoUOH5qFDQgCiQ9sZokN1M6JD7kyiQ4dmokNCgKJD
25miQ3WzokPuzKJDqOaiQ0IAo0O6GaNDVDOjQw5No0OHZqNDQoCjQ7qZo0N1s6NDDs2jQ4fm
o0NCAKRD2xmkQ1QzpEMOTaRDh2akQyGApEO6maRDVLOkQ+7MpEOH5qRDQgClQ7oZpUNUM6VD
7kylQ6hmpUNCgKVDupmlQ3WzpUPuzKVDqOalQ0IApkO6GaZDdTOmQw5NpkOoZqZDIYCmQ9uZ
pkN1s6ZDDs2mQ4fmpkMhAKdD2xmnQ1Qzp0PuTKdDh2anQyGAp0PbmadDVLOnQ+7Mp0OH5qdD
QgCoQ7oZqEN1M6hDDk2oQ4dmqENCgKhD25moQ3WzqEMOzahDh+aoQ0IAqUPbGalDdTOpQ+5M
qUOHZqlDQoCpQ9uZqUN1s6lD7sypQ4fmqUMhAKpDuhmqQ3UzqkMvTapDh2aqQ0KAqkO6mapD
dbOqQw7NqkOo5qpDQgCrQ7oZq0N1M6tD7kyrQ4dmq0MhgKtDupmrQ3Wzq0PuzKtDh+arQyEA
rEPbGaxDdTOsQw5NrEOoZqxDQoCsQ7qZrEN1s6xDDs2sQ4fmrENCAK1DuhmtQ1QzrUPuTK1D
h2atQ0KArUPbma1DVLOtQ+7MrUOo5q1DIQCuQ9sZrkN1M65DDk2uQ4dmrkNCgK5D25muQ1Sz
rkPuzK5DqOauQyEAr0PbGa9DVDOvQw5Nr0OoZq9DIYCvQ7qZr0NUs69D7syvQ6jmr0NCALBD
2xmwQ1QzsEPuTLBDqGawQ0KAsEPbmbBDVLOwQw7NsEOo5rBDIQCxQ9sZsUN1M7FD7kyxQ6hm
sUMhgLFD25mxQ1SzsUMOzbFDqOaxQ0IAskO6GbJDdTOyQ+5MskOoZrJDIYCyQ9uZskNUs7JD
Ds2yQ4fmskMhALND2xmzQ3Uzs0MOTbNDqGazQyGAs0PbmbNDdbOzQ+7Ms0OH5rNDIQC0Q7oZ
tEN1M7RD7ky0Q6hmtENCgLRD25m0Q3WztEMOzbRDh+a0Q0IAtUPbGbVDVDO1Q+5MtUOoZrVD
QoC1Q7qZtUNUs7VDDs21Q6jmtUNCALZD2xm2Q1QztkPuTLZDqGa2QyGAtkO6mbZDVLO2Qw7N
tkOH5rZDIQC3Q9sZt0N1M7dDDk23Q6hmt0NCgLdDupm3Q3Wzt0MOzbdDqOa3QyEAuEP8GbhD
VDO4Q+5MuEOHZrhDQoC4Q9uZuENUs7hD7sy4Q4fmuENCALlD2xm5Q3UzuUPuTLlDqGa5Q0KA
uUO6mblDVLO5Qw7NuUOH5rlDQgC6Q9sZukNUM7pDDk26Q4dmukMhgLpD25m6Q3WzukPuzLpD
qOa6Q0IAu0O6GbtDdTO7Qw5Nu0OoZrtDQoC7Q9uZu0NUs7tDDs27Q6jmu0MhALxD2xm8Q3Uz
vEPuTLxDqGa8Q0KAvEPbmbxDVLO8Q+7MvEOo5rxDQgC9Q9sZvUNUM71DD029Q6hmvUNCgL1D
25m9Q1SzvUPuzL1DqOa9QyEAvkPbGb5DVDO+Qw9NvkOoZr5DQoC+Q7uZvkN1s75DD82+Q4fm
vkMhAL9Duxm/Q3Uzv0PuTL9Dh2a/Q0KAv0O7mb9DdbO/Q+7Mv0OH5r9DYwDAQ7sZwEN1M8BD
7kzAQw==</AssayXData><AssayYData Points="1324">2niePQWBDD4Gp0w+UymCPmWEnD7MZbo+psHXPu/R9D73hwc/iQkVP0f5Ij9Wpi8//Zo9PyEw
ST9sclY/scFhP7RTbz+6MXs/Js2CPy6XiD+esI0/cMKTPwxwmD/Fgp0/ZgqjP2sApz+rD6w/
PXSwPwm6tT/TRLk/4e29P1zKwT8QIsY/dn7JP/wOzj8Ls9E/NN/VP8aX2D87g9w/YrrfPxGH
4z8iPOY/q/fpP4IY7D+1e+8/KwLzPyS79D9gAPg/wNz6PzxW/T8i+/8/K3sBQLqDAkBx9QNA
aSUFQK7yBUC/UQdAf3kIQJtoCUDXpgpAJpoLQFabDECJSw1AZpwOQKijD0BNURBA7BoRQIXp
EUBH5RJAY4YTQFKFFEAQ0BVAiTYWQAUDF0DPLxhAFboYQJqIGUD/2xlAlb4aQEI9G0A4EBxA
gKEcQB+BHUDA7R1AsLQeQLvpHkCTtx9AlncgQOnIIEDzWiFA5wgiQHmSIkBZGiNAaX0jQN96
JEDEdSRAjnglQFN1JUBUQiZAwXsmQCzuJkD5cSdA7v8nQODhJ0DdGylArNMoQD2XKUCCxSlA
hS0qQIqbKkCh3SpA1C0rQAe8K0DU6ytAYS0sQLKcLECjCy1ApsksQPiWLUDVwi1AZncuQFpp
LkCxeC5AwB0vQCRDL0BHrS9A+PEvQLV4MECGPDBAiIAwQL2+MECd8jBAVFIxQCF1MUDRgjFA
WPMxQBvxMUCmdjJAYPkyQDnMMkCzxjJAOOwyQEIQM0D7CjNAP5AzQHOlM0CLJTRA4cEzQI3y
M0AqfjRAEYU0QNusNEAQyjRANAU1QHfrNEA6FjVAtT01QF7vNEBMbDVAHGY1QJ1YNUBFoTVA
5eM1QPGlNUCy8zVAZQk2QKU3NkDDdTZArn42QH5QNkC2dDZA1302QHPKNkAbuTZAaoc2QJq2
NkAlzDZAOik3QELcNkBuHDdAUi43QObzNkBCNjdAtUI3QHQJN0AjWzdA0WE3QJBHN0CgmDdA
Fbc3QA2EN0BYgjdA4Xk3QDLBN0ADljdAWdk3QOsBOEB4yjdAkLs3QOIIOECZqDdAzRI4QFbr
N0Bc4zdACy04QGEhOECsHThA7io4QOr2N0D7BThATBQ4QC5IOEDs9zdAngY4QIf4N0D8KDhA
ATw4QNZsOEC7OThAQhE4QFppOEDRNzhAqWg4QDmYOEDpVDhAUn84QPNrOED6gDhAOV84QAFr
OEDWZThAOKo4QON3OECZ/jhAM6g4QE11OECehThAQX84QFKvOECjiDhAW/84QKZZOEDVujhA
Pp44QDTSOEDupDhAmgI5QOIQOUBc6DhAyMI4QHW+OEAEyThARwo5QMvMOEC8ljhAGfQ4QKjU
OEBr/jhAGb44QN21OEChtDhAHyg5QPyYOECo2jhAFw05QKrMOEAM9DhAMQg5QPbQOEC6wThA
ANI4QG4LOUCDCzlA5/04QOyZOEBEJTlAbEo5QG8NOUDHWDlAE3o5QIScOUBIMzlAF0E5QD3x
OECbDjlASSA5QAoSOUBEQTlAZkg5QMRXOUC3TTlAiXM5QNIqOUD8XDlAcys5QCsLOUB6RjlA
L4E5QAlVOUCcNjlA6385QFVjOUAZKTlAa385QL1wOUCNWDlAkaE5QL5POUB6bTlAJ2k5QI+E
OUBMyTlA4qU5QLqIOUCjjDlAdFI5QFiKOUCVdDlAz385QG6NOUDDtjlAfIU5QCPaOUDMpzlA
YNU5QDfWOUBc1DlAfLU5QLLHOUDvzzlAsNo5QG/HOUCa0TlAnJY5QEm1OUBZsjlAluc5QCC4
OUDmpDlAyc05QDLJOUA+AzpAlK85QNknOkDktTlA1BA6QAPtOUBkVzpAaNs5QEsJOkA4rzlA
Cxw6QJbfOUBDDDpAf+05QE70OUD9RTpAzhE6QJc/OkCj5DlAIUE6QJJPOkB5HzpARDA6QJUL
OkAZNzpAKx46QG5IOkBU9zlAbSw6QDUxOkDiSDpAdWo6QNsKOkDeHTpAOTs6QMUMOkBfPTpA
TSM6QKIfOkD7MTpArRE6QE00OkB9/zlA8G86QK4NOkCjbTpA6WA6QC4SOkAFmTpAm1I6QLNk
OkC0YjpAvVo6QLQ0OkCnAjpAMKA6QKeHOkDhdzpAQzQ6QGqrOkB6vDpA4J06QJZrOkC6mjpA
qrY6QGp4OkCkwjpAruE6QOVQOkAhdjpArHc6QM2gOkDp5DpAWbs6QCW0OkDCtjpAToU6QBWd
OkCS3zpA7p46QLjGOkBw8TpAW7o6QNXgOkAhuzpAruA6QGTfOkCpwDpARQM7QIuXOkDh+zpA
88E6QKDyOkAtEDtAXOA6QBW1OkBl4DpAmAg7QArAOkCT/DpARcA6QAHcOkAu2DpAs/g6QNPd
OkCX5jpAQfk6QI4AO0Dw4jpAUfs6QAceO0CbtTpAbeg6QKnvOkChwTpAXiY7QOAtO0ANUjtA
5i07QOUDO0DY5zpAdTo7QKozO0BSAztAoBc7QGv5OkAlGDtA6147QGYUO0Be/DpAuAI7QFdC
O0Ba9jpASHA7QFYoO0CwFztAiDY7QHYkO0DWQDtADTc7QA4TO0BWRDtA1Vk7QHw5O0D4VjtA
sVw7QD9DO0BpXDtAcGA7QENnO0DxjjtATzs7QMllO0CBKztAu3s7QCmbO0BTkjtAxjQ7QE2F
O0D8pztA0JY7QNhUO0CmtTtAYhw7QF5lO0AbfTtA3ew7QFueO0CvhDtAjmM7QJ9rO0CzaztA
sJQ7QCCtO0AynTtAl4g7QF/ZO0ArpztAU307QBvAO0DXajtAHqg7QJvTO0BT2jtAQoY7QLea
O0CrBjxAw407QFfPO0B5qjtAdsY7QJnGO0DBrTtAndI7QI3WO0CA1ztAx6c7QNrKO0BByDtA
2f87QEnnO0Dj0jtAAsc7QKn0O0B1vztAqLA7QA7mO0BHrTtAdOI7QDsOPEDemjtAgTc8QDgi
PEBqRTxAQM07QNMcPECvyDtAzSg8QIgHPED/FTxAs/o7QPPfO0AU0jtAL2s8QGVDPED1ETxA
kvo7QKWIPECsKzxAH/A7QIr2O0CCJTxAowI8QEBSPEBbyztArCE8QCAiPEDeETxAImE8QHxZ
PEDO+TtAGGY8QEclPECpTDxAvDA8QGlYPEA5SzxA9mM8QCaHPEDtPTxAl0s8QBBAPEAsMDxA
QlY8QMpePECfOzxA0kY8QBZHPEBEVjxA3K88QJ9FPEAHTzxANVs8QEArPED4iTxAPJQ8QBR6
PECOPDxAXYc8QNySPEBDOjxAxrI8QGRMPEAVtTxA5ww8QJ+IPECbzjxAu4o8QK+kPEAwhjxA
i3E8QFWEPEAmMjxAwk08QL2HPEBBiDxAva08QOe+PECpojxAsWo8QEVwPEAudDxAFZ48QO2N
PECFlzxAgJk8QBi3PEBYmzxAxJY8QKnqPEANwjxABqw8QPo1PUBZ8jxA+Mc8QBPTPED1+TxA
Gs08QMDRPECSozxAI788QLrPPECsvTxAcso8QKumPEA+rTxAiso8QJP7PEAnpjxAjN08QETb
PEAAoTxAhb88QNi4PEDX2DxAgy49QHb7PEAOBz1AXM88QFfGPEA5zDxAwdc8QMoKPUA4Jj1A
xMA8QL4FPUB8JD1A6wA9QE/dPEAvKj1AQK08QEnyPEBbUj1AGiQ9QKB9PUCg3jxA4uw8QFMb
PUDy7TxA3Po8QHq5PEBQ+TxA6z49QKlEPUBiIj1A7kw9QLNTPUBeXz1Avk09QApNPUDqSj1A
8GA9QHJEPUCCIz1AVXg9QLxePUBDMz1A1lk9QE9mPUAMiz1AbFw9QN9nPUB6LD1ASxI9QFRQ
PUBUZT1AIis9QKRVPUBKOz1A1T09QNqOPUAGNT1AvZA9QIpRPUAkVT1A1mw9QD5+PUDPUz1A
kHY9QF2UPUBJZz1AMqg9QEqHPUAliD1ARJo9QGJwPUCdWD1APB09QDvBPUBnMT1AIYI9QB7i
PUBOzT1A0UU9QGl7PUBShD1ANhA9QCtyPUADpT1Al449QMZVPUAIkj1AvVs9QJN3PUAKxz1A
SUc9QAuaPUAffD1AEJw9QObpPUBn8D1AcHM9QEZ9PUC/0T1AUNE9QPbIPUB3yT1ApcU9QOvT
PUBO8T1AELk9QATBPUABxj1AA649QNKtPUBmzD1AIcc9QJi8PUCOoz1AHME9QP+9PUBb4z1A
l/49QLmtPUANwT1AT+A9QJybPUD/7z1AkvQ9QKj+PUD42D1AvvU9QN69PUAquz1AJPQ9QLmV
PUB8/T1As8M9QHbPPUC+yD1AJus9QHGvPUDV0D1ACMY9QCfLPUAv6z1Aiv89QAWuPUDFyD1A
v709QNsrPkDFMj5AFhM+QEkZPkBnvz1Akxw+QOf2PUAC6z1A5Fc+QI87PkChAj5AJfc9QBsP
PkCh/T1Ay/c9QMIiPkBROj5AbP49QMpFPkDNVD5Anv89QGlNPkDHVD5A3yk+QNsQPkCCYT5A
4l0+QJblPUBRPT5Aq2Y+QAoEPkC7MD5Aw1U+QLlWPkDjLT5AE1c+QMxNPkAHIz5Ajuo9QERH
PkCC0z1A1CU+QCFcPkBIZT5AyE0+QPF1PkDCkD5AGpc+QGJ0PkCEVz5ABm8+QPxtPkBnZz5A
5Wg+QMqdPkASpj5A6Eg+QAZSPkCdkz5Ag4s+QK1lPkADcz5AILA+QGpAPkBHkz5ADHY+QJyO
PkBtbD5A1EE+QE6EPkD8kT5AyJs+QERwPkAIdT5A4rg+QBvhPkCEmz5AzKg+QEhTPkA05T5A
lKI+QIU/PkBLij5AvoE+QL6ePkDZaD5A8ns+QKqPPkAVZT5A19g+QHGhPkDgwT5AxYI+QK6g
PkDymT5AHL0+QF+kPkBy1j5AALw+QLf3PkA8HD9AWKk+QBHBPkCcvj5AQQE/QE3TPkDkzj5A
f2Y+QG0GP0CTsD5A3uk+QAvAPkCuvD5AreU+QPPaPkAPsj5AD7M+QP7GPkDj6D5APs8+QP/E
PkCM4j5AJso+QJzEPkBRvT5Avig/QLqlPkBM9j5ABjA/QKyzPkCsyD5AS/s+QBgmP0DLET9A
2AA/QMwRP0ClOj9ATcE+QGzrPkCj3D5A+98+QOQTP0DI8D5ASQQ/QJHJPkBzLT9AVgk/QGdc
P0CDAz9Awvo+QHsGP0BMYj9AtzM/QPchP0AT4T5AMQY/QOUdP0DGCT9Ady0/QJtYP0CCHT9A
CwE/QC4LP0ChBz9A//0+QNUnP0AyCz9AlmI/QF02P0CTez9Amy0/QK8+P0DqID9AV2w/QKjt
PkC9ET9Afbk/QCsZP0BOXD9AbYo/QJo2P0CzMD9ARDA/QCMrP0BOUz9ApK8/QANqP0CdlD9A
oWE/QB52P0CeKj9Ai0U/QJqMP0AWej9AfG8/QD6YP0AZYT9ACb0/QKCXP0D0Lj9AYH0/QFU4
P0BrgT9AHoY/QNhfP0DevD9AyXo/QMFjP0AwiD9AF48/QFGKP0D4gz9AYaE/QJQ1P0C7pD9A
QnU/QIS7P0CLaT9AHn8/QOBtP0BLij9AKNc/QEfuP0DeaD9AvIc/QM6HP0DSkT9ALGw/QJmC
P0Demj9ArqQ/QFPWP0BJzD9AWZY/QBt+P0Barj9APlo/QPnIP0CObz9ArJc/QKaiP0Dprj9A
xZE/QJziP0A8wz9AZOw/QEOwP0B+vz9ARXU/QG/LP0CbsT9ACLY/QGOuP0Anmz9AZJU/QOC0
P0APjj9AKMU/QAaIP0DRtD9AL48/QHmKP0Aj1j9AoK8/QI3WP0BiuD9Ao8E/QAXJP0Bt2T9A
usk/QDSxP0CBJ0BArKE/QDbQP0Dotj9ADYc/QF20P0CRuj9A9BJAQEy2P0A34z9AwKM/QJm4
P0DZ3D9AQtU/QPHRP0AVzz9AOW4/QA7OP0ANnz9AsRFAQC78P0Dosj9Aqh5AQJTlP0Cr2T9A
Csc/QJ7YP0DM3D9A+wVAQJsLQECDhD9AYaE/QD5bQEBmCkBAowJAQFHZP0A6oj9ApbA/QMPk
P0BgJEBA0aE/QBE1QEBhQUBARgBAQGMQQECQ4j9AXgJAQOc3QEBr/D9ARCZAQAjqP0BgHkBA
MARAQGjMP0AlK0BAXQ9AQFwmQECmSkBAPjpAQBf5P0AWSUBAAkFAQJ2mP0CSK0BAjPc/QEAs
QECjFEBA5zpAQORdQEAjaUBAYAdAQCBTQEDrNUBAjRpAQC4uQEAYNkBAhlFAQDMPQED0RUBA
mhRAQOtXQEBrWkBALQxAQKROQEDgE0BAfEFAQJVJQEBl+z9AcWFAQL5/QEBFYkBAIT5AQLNR
QECVX0BAhDNAQKJHQEAEMEBA201AQIhvQEDmeEBAuXVAQLZlQEBeZkBABS5AQEaHQED2RUBA
XkhAQFJQQEAJVEBAtztAQJM0QEArRkBAnYZAQBEPQECDf0BAWEdAQAJdQEC5WEBAw7hAQDyJ
QEAVNUBAZxxAQMWLQEBUo0BAyaZAQJFHQEA7iUBAlkpAQHIuQEAiZ0BA63pAQKONQECndUBA
w25AQBg/QED2mEBAdE1AQGJ+QEDunkBApsJAQD9fQEBaQkBA2WVAQBxOQEDAsUBAOZtAQOF6
QEC7sUBAaG9AQB1ZQEAKZUBAO8VAQLOyQEB1eUBAn6ZAQBW1QEDNekBArIxAQH1sQEBhr0BA
/OxAQIKPQEDjrkBANMhAQDxnQEB8gEBAjIVAQPLpQEDVvkBAob9AQLKrQEBBpUBAQHVAQPW3
QEChtEBACXxAQHl9QEDy2EBAZ9VAQOOTQEBtdkBAzo5AQBK7QEBIukBAZKVAQEqsQECpy0BA
vctAQMvDQECKr0BA0xxBQDDMQEBYlkBA1MBAQJK+QECGu0BA8xBBQIrdQEA67UBADa5AQPnD
QED6cUBAQL9AQLR/QEAJs0BAdwdBQBTtQEAo9EBAVvhAQFogQUB6tEBA6tBAQCGuQEAD5kBA
c/JAQKneQEDXLkFAYd9AQOfkQEDgl0BAlBBBQOEDQUBL60BA9utAQIbTQEAKwkBAi8pAQDqf
QEDTFUFAj/NAQCJfQUBusEBAxsJAQAMBQUC82UBAAg1BQKfsQEA1ukBAjvhAQA7XQEAy9kBA
KMNAQA==</AssayYData></Step><Step><CommonData><SampleLocation>4</SampleLocation><SampleID></SampleID><SampleGroup></SampleGroup><SampleInfo></SampleInfo><SampleRow>B</SampleRow><SamplePlate>1</SamplePlate><WellType>WASH</WellType><Concentration>-1</Concentration><ConcentrationUnits>µg/ml</ConcentrationUnits><MolarConcentration>-1</MolarConcentration><MolarConcUnits>nM</MolarConcUnits><MolecularWeight>-1</MolecularWeight><Temperature>30</Temperature><StartTime>435673</StartTime><AssayTime>120</AssayTime></CommonData><FlowRate>1000</FlowRate><StepType>BASELINE</StepType><StepName>Baseline</StepName><StepStatus>OK</StepStatus><ActualTime>112.6</ActualTime><CycleTime>0.2</CycleTime><AssayXData Points="563">iGbAQyKAwEO7mcBDVbPAQw/NwEOp5sBDIgDBQ7sZwUNVM8FDME3BQ6lmwUNCgMFDu5nBQ1Wz
wUPuzMFDqebBQyIAwkPcGcJDVTPCQ+5MwkOIZsJDIoDCQ7uZwkNVs8JD7szCQ6nmwkMiAMND
3BnDQ1Uzw0MPTcNDiGbDQyKAw0PcmcNDVbPDQw/Nw0OI5sNDQgDEQ7sZxENVM8RD7kzEQ4hm
xENCgMRDu5nEQ3azxEPuzMRDqebEQyIAxUPcGcVDVTPFQw9NxUOIZsVDIoDFQ7uZxUNVs8VD
7szFQ6nmxUMiAMZD3BnGQ1UzxkMPTcZDiGbGQyKAxkO7mcZDVbPGQw/NxkOI5sZDIgDHQ7sZ
x0N2M8dDD03HQ6lmx0NCgMdDu5nHQ1Wzx0MPzcdDqebHQ0IAyEO7GchDVTPIQw9NyEOIZshD
IoDIQ9yZyENVs8hDD83IQ6nmyEMiAMlD3BnJQ1UzyUMPTclDiGbJQyKAyUPcmclDdrPJQ+7M
yUOI5slDQgDKQ9wZykNVM8pDD03KQ4hmykMigMpD3JnKQ1WzykPuzMpDiObKQyIAy0O7GctD
VTPLQ+5My0OpZstDQoDLQ7uZy0NVs8tD7szLQ4jmy0NCAMxDuxnMQ1UzzEMPTcxDiGbMQyKA
zEO7mcxDVbPMQ+7MzEOp5sxDIgDNQ7sZzUNVM81D7kzNQ6lmzUMigM1D3JnNQ1WzzUMPzc1D
iObNQyIAzkO7Gc5DVTPOQw9NzkOpZs5DQoDOQ7uZzkN2s85DD83OQ4jmzkMiAM9D3BnPQ1Uz
z0MPTc9DqWbPQyKAz0Pcmc9DVbPPQ+7Mz0OI5s9DIgDQQ9wZ0EN2M9BD7kzQQ6lm0EMigNBD
3JnQQ1Wz0EPuzNBDiObQQ0IA0UO7GdFDVTPRQw9N0UOpZtFDQoDRQ9yZ0UN2s9FD7szRQ4jm
0UMiANJD3BnSQ1Uz0kPuTNJDiGbSQ0KA0kPcmdJDdrPSQ+7M0kOp5tJDIgDTQ7sZ00NVM9ND
D03TQ6lm00NCgNNDu5nTQ1Wz00MPzdNDiObTQyIA1EO7GdRDVTPUQ+5M1EOIZtRDIoDUQ7uZ
1ENVs9RDD83UQ6nm1ENCANVDuxnVQ3Yz1UPuTNVDqWbVQ0KA1UO7mdVDdrPVQw/N1UOp5tVD
IgDWQ9wZ1kNVM9ZDD03WQ6lm1kMigNZD3JnWQ3az1kMPzdZDqebWQ0IA10PcGddDdjPXQw9N
10OpZtdDIoDXQ9yZ10N2s9dD7szXQ6nm10NCANhDuxnYQ3Yz2EPuTNhDiGbYQyKA2EO7mdhD
drPYQ+7M2EOI5thDQgDZQ9wZ2UNVM9lD7kzZQ6lm2UMigNlD3JnZQ3az2UPuzNlDiObZQ0IA
2kPcGdpDljPaQ+5M2kOIZtpDQoDaQ9yZ2kNVs9pD7szaQ4jm2kMiANtD3BnbQ3Yz20MPTdtD
qWbbQyKA20O7mdtDVbPbQw/N20Op5ttDQgDcQ9wZ3ENVM9xDD03cQ6lm3ENCgNxDu5ncQ3az
3EMPzdxDqebcQyIA3UO7Gd1DVTPdQw9N3UOpZt1DQoDdQ7uZ3UNVs91DD83dQ4jm3UNCAN5D
uxneQ3Yz3kPuTN5DiGbeQyKA3kPcmd5DdrPeQ+7M3kOI5t5DIgDfQ7sZ30NVM99D7kzfQ6lm
30NCgN9Du5nfQ3az30PuzN9DiObfQyIA4EPcGeBDVTPgQ+5M4EOpZuBDQoDgQ7uZ4ENVs+BD
7szgQ4jm4EMiAOFDuxnhQ1Uz4UMPTeFDqWbhQ0KA4UPcmeFDdrPhQ+7M4UOp5uFDQgDiQ7sZ
4kNVM+JDD03iQ4hm4kNCgOJDu5niQ1Wz4kPuzOJDiObiQ0IA40O7GeNDVTPjQw9N40OIZuND
QoDjQ7uZ40NVs+NDD83jQ6nm40MiAORDuxnkQ1Uz5EPuTORDqWbkQ0KA5EPcmeRDVbPkQw/N
5EOI5uRDQgDlQ7sZ5UN2M+VD7kzlQ4hm5UMigOVD3JnlQ3az5UPuzOVDiOblQyIA5kPcGeZD
djPmQ+5M5kOpZuZDIoDmQ7uZ5kN2s+ZD7szmQ4jm5kNCAOdD3BnnQ1Uz50PuTOdDqWbnQyKA
50PcmedDVbPnQ+7M50Op5udDQgDoQ9wZ6EN2M+hDD03oQ6lm6EMigOhDu5noQ1Wz6EMPzehD
qeboQ0IA6UPcGelDVTPpQw9N6UOIZulDIoDpQ9yZ6UNVs+lDD83pQ6nm6UNCAOpDuxnqQ1Uz
6kPuTOpDiGbqQyKA6kPcmepDVbPqQ+7M6kOI5upDYwDrQ9wZ60NVM+tD7kzrQ6lm60MigOtD
3JnrQ3az60PuzOtDiObrQyIA7EPcGexDVTPsQw9N7EOIZuxDQoDsQ7uZ7ENVs+xD7szsQ4jm
7EMiAO1D3BntQ3Yz7UPuTO1DiGbtQ0KA7UPcme1DVbPtQ+7M7UOp5u1DQgDuQ9wZ7kN2M+5D
7kzuQ6lm7kMigO5D3JnuQ3az7kPuzO5DqebuQyIA70PcGe9DVTPvQw9N70OpZu9DIoDvQ9yZ
70NVs+9DD83vQ6nm70MiAPBD3BnwQ1Uz8EPuTPBDqWbwQyKA8EPcmfBDVbPwQ+7M8EOp5vBD
QgDxQ7sZ8UNVM/FD7kzxQ4hm8UMigPFDu5nxQ3az8UPuzPFDqebxQyIA8kO7GfJDVTPyQw9N
8kOIZvJDIoDyQ9yZ8kNVs/JD7szyQ6nm8kNCAPND3BnzQ3Yz80PuTPNDiGbzQ0KA80O7mfND
VbPzQw/N80OI5vNDQgD0Q9wZ9ENVM/RD7kz0Q6lm9EMigPRDu5n0Q1Wz9EPuzPRDiOb0Q0IA
9UO7GfVDVTP1Qw9N9UOIZvVDQoD1Q7uZ9UN2s/VD7sz1Q4jm9UMiAPZDuxn2Q1Uz9kPuTPZD
iGb2QyKA9kO7mfZDVbP2Qw/N9kOp5vZDQgD3Q9wZ90N2M/dD7kz3Q4hm90MigPdD3Jn3Q1Wz
90PuzPdDqeb3Q0IA+EP9GfhDVTP4Qw9N+EOpZvhDQoD4Q7uZ+EM=</AssayXData><AssayYData Points="563">pjNBQPAgQUBdIkFANgxBQEQaQUCoE0FA6bxAQD+9QEAb0kBATRpBQJjlQEAeyUBAF6FAQCaf
QEDIpkBAuL5AQBaUQECRu0BAbpVAQDmdQEDZgUBAQVpAQIZ8QEC5dkBAsHNAQDecQEAjiEBA
DGNAQCpXQECGYUBAjmtAQFRDQEDvYEBAnyFAQDQGQEDyR0BA4kVAQLdOQEDcGUBAaNg/QFnW
P0CzM0BAsfk/QBUyQED0QEBAm+M/QNL3P0AEnz9AVwVAQLEWQEApuT9AZuQ/QOzhP0BSrT9A
O7I/QCOlP0Bq9z9ApPI/QN+0P0Ak+z9Ab7Q/QMPAP0CGzj9AfLI/QLLLP0BO1D9AGrI/QFB5
P0CueD9AwIk/QF6GP0DGyj9AlKE/QEarP0DccT9AHoU/QFhwP0CTaj9A/Xw/QFh+P0AqgT9A
o50/QEWJP0APsz9AlW8/QB6qP0ARaj9AC3I/QO19P0Assz9Agis/QFRKP0DPPj9AK3A/QN5B
P0DsTz9AGTM/QHVkP0DOcj9AKGg/QAFlP0BZIz9A42Q/QERsP0A3Nj9A30Y/QPAnP0DMXz9A
jm8/QLA8P0DfOz9A4aQ/QPt0P0As/j5AfFY/QHw7P0CPHz9A/0E/QHUWP0DJGD9AzPA+QFNT
P0Az6D5AJ0o/QOsQP0APBT9A+vs+QKcAP0BvMj9AUeo+QG0aP0AQ5z5A6gI/QF/hPkD4lz5A
bes+QMMCP0AX8D5AQ+I+QOopP0Az4z5Au/k+QIjhPkDsxz5Aa+o+QJiYPkD6tz5AtOY+QJL0
PkDMqj5Ad68+QFXkPkBG/T5AVME+QCmrPkDW3T5Ax9w+QMPbPkDBij5Al9E+QJmDPkAvHT9A
AAY/QFGPPkB+ED9AXq8+QPmyPkAAmj5AF9g+QCqiPkAKjT5AV8s+QFR2PkAPbD5AQ4s+QHKW
PkCmRD5AkcM+QMyPPkAybj5AIZE+QBm4PkDmnj5AUpQ+QKlmPkDJuT5AmVA+QPwvPkDhZj5A
rDU+QL1BPkDXPz5AMCo+QJM8PkAIdz5A31Y+QHlePkAFRD5AA48+QK2IPkA5Gj5AlV4+QDI+
PkBzUT5AdYQ+QJIdPkCLkT5AfD0+QLRoPkD7cT5A8fo9QLJTPkDHuj5AvFM+QJg5PkD7TD5A
wk4+QB41PkAFCj5Aajk+QE/uPUDiTD5ABmY+QIMgPkCuYT5AVnw+QCsLPkDr/D1APzI+QBEv
PkBOPz5A/tQ9QELjPUBM4T1AuUc+QGR8PkA8ED5Ao0M+QDYhPkAJ7z1A5CM+QPEQPkAuDT5A
TCU+QEkjPkBz/D1AmzU+QMkEPkDkAz5ADwU+QE4MPkAx9D1AQw8+QD+7PUBfzj1ABEE+QFkE
PkDS0D1AC/I9QPtGPkDK4j1AoPw9QDYKPkBD7D1A1O09QLbXPUAy5j1AeQA+QNjXPUBN0T1A
Uuk9QDvJPUDr5z1AnsI9QKrRPUDfpj1AYwo+QJ4NPkCnjz1AdQI+QLPAPUA2+D1AB7Q9QCuk
PUBC+T1Ae9Y9QJDSPUAn6D1AsXQ9QHuuPUAa8j1ARAs+QMDNPUDhiz1AIM89QM+aPUAzwj1A
n8w9QIXPPUB1ez1Ao549QKdcPUB6zz1AiX89QHSrPUD1jT1Ay4k9QL8aPUDTvT1A2X09QCyD
PUC/yD1AXqQ9QEs1PUAhnD1AR2g9QFawPUDRTT1AE409QOd9PUCbiT1AWJ09QKQrPUD/TT1A
cIc9QA8wPUDTsz1AznA9QCtyPUBOaT1AARk9QP1ZPUC3mT1Awmc9QCF9PUCGTT1A5109QGVA
PUAkKj1Aplw9QJqaPUC9gj1AMko9QHs5PUC/OD1Ayy89QJD8PEAFjT1AI0A9QKRpPUDEfT1A
kHE9QOyZPUA2Rz1AnTs9QP1VPUB3mD1A9O88QPxIPUB2Rz1AoFQ9QIx7PUAwZj1AGVQ9QCAL
PUBAgj1AUEA9QIkEPUDNLz1AeDI9QH4oPUBRED1ABR49QEoMPUDZKj1AvAw9QEoaPUCTID1A
vvk8QJ4oPUBgPj1AnwM9QC//PEB1+jxAJmE9QIlYPUCNNz1A8PE8QELzPEAsWD1ABco8QLoH
PUCNGT1A49E8QPX2PEAPPT1AtfQ8QHEDPUAyCT1AUeY8QPcsPUBiFD1AFBo9QHkkPUBtJz1A
IBY9QA/pPEAi8jxAevo8QFzvPEBzyzxAd/o8QLXCPEDbAz1ATu48QDS8PEDcyjxA58o8QLoR
PUDrJj1Abds8QFEQPUAOwDxAjLQ8QC3wPEDR9TxA0ts8QOIWPUAU7jxA49w8QE/BPEDm2DxA
8MU8QAT8PEB5rzxALKg8QBSwPEDJszxAaNA8QDmePEAAjTxAFq48QKJqPEBG+TxAgsA8QJPa
PEB0uzxAOpY8QMrGPEAXoTxAsxc9QD/bPEBapTxA/Ig8QFHTPEASnDxA53Q8QJONPED75DxA
fZM8QGSuPEDWnDxA76U8QIWEPEA2ojxAUVA8QAN9PEDHjDxAApE8QEu8PEAweTxADCA8QOaA
PED7hDxAOM48QNuKPECoYDxAL2U8QOfGPEDNrTxAtFA8QO20PECPFTxAEo08QIWOPEDkjjxA
Yiw8QAZTPECxdjxAOZc8QG9pPEC7lzxAyow8QG85PEC9ZzxAE248QIQjPEBL/ztABWY8QAmo
PEAybDxAQj88QAQuPEB6cjxAyn48QFY+PECzJzxAYIA8QCFaPEDIdDxAPWg8QBxAPEC2bDxA
Dkw8QMYlPEA9OzxA+Ec8QPhqPECOdzxAgks8QC9OPECcLzxAdDo8QGJPPEBsSzxA8R48QK4t
PEBkXzxAVHw8QOJTPEAsZDxAylc8QKkkPEDzPTxA7V88QHr/O0BPHzxApB48QPtSPECDAzxA
Lzk8QDpsPEA0azxANiU8QM4rPEAiRTxA4O07QEZGPEBCFjxAiC48QLcLPEAi7ztAwR08QEsC
PEDyUDxACyo8QAgqPEBoITxAPvM7QExCPEDM/ztAXQw8QHv6O0A=</AssayYData></Step><Step><CommonData><SampleLocation>8</SampleLocation><SampleID>H5</SampleID><SampleGroup></SampleGroup><SampleInfo></SampleInfo><SampleRow>B</SampleRow><SamplePlate>1</SamplePlate><WellType>KSAMPLE</WellType><Concentration>37.5</Concentration><ConcentrationUnits>µg/ml</ConcentrationUnits><MolarConcentration>663.7</MolarConcentration><MolarConcUnits>nM</MolarConcUnits><MolecularWeight>56.5</MolecularWeight><Temperature>30</Temperature><StartTime>561833</StartTime><AssayTime>1100</AssayTime></CommonData><FlowRate>1000</FlowRate><StepType>ASSOC</StepType><StepName>Association</StepName><StepStatus>OK</StepStatus><ActualTime>953.401</ActualTime><CycleTime>0.2</CycleTime><AssayXData Points="4767">VbP4Q+/M+EOp5vhDQwD5Q9wZ+UNVM/lDD035Q4hm+UNDgPlDu5n5Q3az+UPvzPlDiOb5QyIA
+kPcGfpDdjP6Qw9N+kOpZvpDQ4D6Q7uZ+kN2s/pDD836Q6nm+kMiAPtD3Bn7Q1Uz+0MPTftD
iGb7QyKA+0O7mftDdrP7Q+/M+0OI5vtDIgD8Q7sZ/ENVM/xDD038Q4hm/ENDgPxDu5n8Q3az
/EMPzfxDiOb8Q0MA/UO7Gf1DdjP9Q+9M/UOpZv1DQ4D9Q7uZ/UN2s/1DD839Q4jm/UMiAP5D
3Bn+Q3Yz/kPvTP5DqWb+QyKA/kPcmf5DVbP+Qw/N/kOI5v5DIgD/Q9wZ/0N2M/9D70z/Q6lm
/0MigP9D3Jn/Q3az/0MPzf9Dqeb/QyEAAET+DABEuxkARHcmAEREMwBEIUAARO5MAESqWQBE
d2YARERzAEQhgABE7owARLuZAER3pgBERLMARCHAAETuzABEqtkARIjmAERE8wBEIQABRO4M
AUS7GQFEdyYBRFQzAUQhQAFE3kwBRLtZAUSIZgFEVHMBRCGAAUT+jAFEu5kBRHemAURUswFE
EcABRO7MAUSq2QFEiOYBRETzAUQRAAJE7gwCRKoZAkSIJgJERDMCRCFAAkTeTAJEu1kCRIhm
AkRUcwJEIYACRN6MAkS7mQJEiKYCRFSzAkQhwAJE7swCRLvZAkSI5gJERPMCRBEAA0TeDANE
uxkDRIgmA0REMwNEIUADRN5MA0S7WQNEiGYDRFRzA0QhgANE3owDRLuZA0R3pgNEVLMDRCHA
A0TuzANEqtkDRHfmA0RE8wNEIQAERN4MBES7GQREdyYERFQzBEQhQARE3kwERKpZBER3ZgRE
VHMERCGABETujAREqpkERHemBEREswREIcAERN7MBESq2QREiOYERFTzBEQhAAVE7gwFRKoZ
BUSIJgVERDMFRBFABUTeTAVEqlkFRIhmBUREcwVEIYAFRN6MBUSqmQVEd6YFRESzBUQRwAVE
3swFRKrZBUR35gVERPMFRBEABkTeDAZEuxkGRHcmBkRUMwZEEUAGRO5MBkS7WQZEd2YGRFRz
BkQhgAZE7owGRLuZBkSIpgZERLMGRBHABkTuzAZEqtkGRHfmBkRU8wZEEQAHRO4MB0S7GQdE
iCYHREQzB0QhQAdE7kwHRKpZB0SIZgdERHMHRCGAB0TujAdEu5kHRHemB0REswdEIcAHRO7M
B0Sq2QdEiOYHRFTzB0QhAAhE3gwIRKoZCESIJghERDMIRCFACETeTAhEu1kIRHdmCEREcwhE
EYAIRO6MCES7mQhEiKYIRFSzCEQhwAhE3swIRLvZCESI5ghERPMIRCEACUTeDAlEqhkJRHcm
CUREMwlEEUAJRN5MCUSqWQlEd2YJRFRzCUQhgAlE7owJRLuZCUSIpglERLMJRCHACUTuzAlE
u9kJRHfmCURU8wlEIQAKRO4MCkSqGQpEdyYKREQzCkQhQApE7kwKRLtZCkR3ZgpEVHMKRBGA
CkTejApEu5kKRHemCkRUswpEEcAKRN7MCkSq2QpEiOYKRFTzCkQhAAtE3gwLRLsZC0R3JgtE
RDMLRCFAC0TuTAtEqlkLRHdmC0REcwtEEYALRO6MC0SqmQtEiKYLRFSzC0QhwAtE3swLRKrZ
C0SI5gtERPMLRBEADETeDAxEuxkMRIgmDEREMwxEEUAMRN5MDESqWQxEd2YMRFRzDEQhgAxE
3owMRLuZDER3pgxERLMMRCHADETuzAxEqtkMRHfmDERE8wxEIQANRO4MDUS7GQ1EdyYNREQz
DUQhQA1E3kwNRLtZDUR3Zg1ERHMNRCGADUTejA1EqpkNRIimDURUsw1EIcANRO7MDUSq2Q1E
iOYNRETzDUQhAA5E3gwORLsZDkR3Jg5EZTMORCFADkTuTA5EqlkORHdmDkRUcw5EEYAORN6M
DkSqmQ5EiKYORESzDkQRwA5E3swORLvZDkR35g5ERPMORBEAD0TuDA9EqhkPRIgmD0RUMw9E
EUAPRN5MD0SqWQ9Ed2YPRERzD0QhgA9E7owPRLuZD0R3pg9ERLMPRCHAD0TezA9EqtkPRHfm
D0RE8w9EIQAQRN4MEES7GRBEiCYQREQzEEQhQBBE7kwQRLtZEER3ZhBERHMQRCGAEETujBBE
qpkQRIimEEREsxBEEcAQRN7MEESq2RBEd+YQRETzEEQhABFE3gwRRLsZEUR3JhFEVDMRRBFA
EUTuTBFEqlkRRHdmEUREcxFEEYARRO6MEUSqmRFEd6YRRESzEUQhwBFE7swRRLvZEUSI5hFE
RPMRRCEAEkTuDBJEuxkSRIgmEkREMxJEIUASRO5MEkS7WRJEd2YSRERzEkQRgBJE7owSRLuZ
EkR3phJERLMSRCHAEkTuzBJEqtkSRIjmEkRE8xJEIQATRN4ME0S7GRNEiCYTREQzE0QRQBNE
3kwTRLtZE0R3ZhNEVHMTRCGAE0TujBNEqpkTRHemE0REsxNEIcATRN7ME0S72RNEiOYTRETz
E0QhABRE7gwURLsZFER3JhREVDMURCFAFETuTBREu1kURHdmFEREcxREEYAURO6MFES7mRRE
d6YURFSzFEQhwBRE3swURLvZFESI5hREVPMURBEAFUTuDBVEqhkVRIgmFUREMxVEIUAVRO5M
FUSqWRVEd2YVRERzFUQhgBVE3owVRKqZFUR3phVEVLMVRCHAFUTuzBVEqtkVRIjmFURE8xVE
IQAWRN4MFkSqGRZEiCYWREQzFkQRQBZE3kwWRLtZFkSIZhZERHMWRBGAFkTejBZEu5kWRHem
FkREsxZEIcAWRN7MFkS72RZEd+YWRETzFkQhABdE3gwXRLsZF0SIJhdERDMXRCFAF0TuTBdE
qlkXRHdmF0REcxdEIYAXRO6MF0S7mRdEd6YXRESzF0QRwBdE3swXRLvZF0SI5hdERPMXRCEA
GETuDBhEqhkYRIgmGEREMxhEEUAYRN5MGESqWRhEiGYYRFRzGEQhgBhE/owYRKqZGESIphhE
VLMYRCHAGETezBhEu9kYRIjmGERE8xhEEQAZRN4MGUSqGRlEiCYZRFQzGUQhQBlE3kwZRKpZ
GUR3ZhlERHMZRCGAGUTejBlEu5kZRHemGURUsxlEEcAZRN7MGUS72RlEiOYZRFTzGUQRABpE
3gwaRLsZGkR3JhpEVDMaRCFAGkTeTBpEqlkaRIhmGkREcxpEEYAaRO6MGkSqmRpEiKYaRESz
GkQRwBpE7swaRKrZGkR35hpERPMaRCEAG0TeDBtEqhkbRIgmG0REMxtEIUAbRN5MG0S7WRtE
iGYbRFRzG0QygBtE7owbRKqZG0SIphtERLMbRCHAG0TezBtEqtkbRHfmG0RE8xtEIQAcRN4M
HESqGRxEiCYcREQzHEQhQBxE3kwcRLtZHESIZhxEVHMcRBGAHETejBxEqpkcRIimHERUsxxE
IcAcRO7MHES72RxEiOYcRFTzHEQRAB1E3gwdRKoZHUR3Jh1EVDMdRBFAHUTuTB1EqlkdRHdm
HURUcx1EIYAdRN6MHUSqmR1Ed6YdRESzHUQRwB1E7swdRKrZHUSI5h1ERPMdRBEAHkTuDB5E
uxkeRIgmHkREMx5EIUAeRN5MHkS7WR5Ed2YeRFRzHkQRgB5E7oweRLuZHkR3ph5ERLMeRCHA
HkTuzB5EqtkeRHfmHkRE8x5EEQAfRO4MH0S7GR9EdyYfRFQzH0QRQB9E3kwfRKpZH0SIZh9E
RHMfRCGAH0TujB9EqpkfRHemH0RUsx9EIcAfRN7MH0S72R9Ed+YfRFTzH0QRACBE7gwgRKoZ
IESIJiBEVDMgRCFAIETeTCBEqlkgRIhmIERUcyBEIYAgRN6MIES7mSBEd6YgRFSzIEQRwCBE
7swgRKrZIESI5iBERPMgRCEAIUTeDCFEqhkhRIgmIUREMyFEEUAhRO5MIUS7WSFEd2YhRERz
IUQhgCFE7owhRLuZIUR3piFERLMhRBHAIUTezCFEu9khRHfmIURU8yFEEQAiRO4MIkSqGSJE
dyYiRFQzIkQRQCJE3kwiRKpZIkSIZiJERHMiRCGAIkTujCJEqpkiRHemIkREsyJEEcAiRO7M
IkSq2SJEd+YiRFTzIkQRACNE7gwjRLsZI0SIJiNERDMjRDJAI0TeTCNEu1kjRHdmI0RUcyNE
EYAjRO6MI0S7mSNEiKYjRFSzI0QhwCNE3swjRKrZI0R35iNERPMjRCEAJETuDCREuxkkRIgm
JEREMyREEUAkRN5MJESqWSREd2YkRERzJEQhgCRE7owkRLuZJER3piRERLMkRCHAJETezCRE
qtkkRHfmJERU8yREEQAlRN4MJUS7GSVEiCYlREQzJUQhQCVE7kwlRKpZJUSIZiVEVHMlRCGA
JUTujCVEu5klRIimJURUsyVEIcAlRN7MJUSq2SVEiOYlRGXzJUQhACZE7gwmRKoZJkSIJiZE
RDMmRBFAJkTeTCZEu1kmRIhmJkRUcyZEEYAmRO6MJkSqmSZEiKYmRFSzJkQhwCZE3swmRKrZ
JkR35iZEVPMmRCEAJ0TeDCdEqhknRIgmJ0REMydEIUAnRO5MJ0SqWSdEd2YnRERzJ0QRgCdE
/ownRKqZJ0R3pidEVLMnRCHAJ0TezCdEu9knRHfmJ0RE8ydEEQAoRN4MKESqGShEiCYoREQz
KEQRQChE7kwoRLtZKER3ZihEVHMoRCGAKETujChEu5koRHemKERUsyhEIcAoRO7MKESq2ShE
d+YoRFTzKEQhAClE3gwpRLsZKUR3JilERDMpRCFAKUTuTClEqlkpRIhmKUREcylEIYApRO6M
KUSqmSlEiKYpRESzKUQhwClE3swpRKrZKUR35ilERPMpRCEAKkTeDCpEuxkqRIgmKkREMypE
IUAqRO5MKkS7WSpEiGYqRERzKkQhgCpE3owqRLuZKkSIpipEVLMqRBHAKkTezCpEu9kqRHfm
KkRU8ypEEQArRO4MK0S7GStEdyYrRFQzK0QRQCtE3kwrRKpZK0R3ZitERHMrRBGAK0TejCtE
qpkrRIimK0RUsytEEcArRP7MK0Sq2StEd+YrRFTzK0QhACxE3gwsRLsZLER3JixEVDMsRCFA
LETuTCxEqlksRIhmLERUcyxEEYAsRN6MLESqmSxEd6YsRFSzLEQRwCxE3swsRLvZLESI5ixE
VPMsRBEALUTuDC1EuxktRIgmLUREMy1EIUAtRN5MLUS7WS1Ed2YtRFRzLUQhgC1E7owtRKqZ
LUR3pi1EVLMtRBHALUTuzC1Eu9ktRHfmLURE8y1EIQAuRN4MLkSqGS5EdyYuREQzLkQRQC5E
7kwuRLtZLkR3Zi5ERHMuRCGALkTejC5EqpkuRHemLkREsy5EEcAuRO7MLkS72S5Ed+YuRETz
LkQhAC9E3gwvRKoZL0SIJi9EVDMvRCFAL0TeTC9EqlkvRHdmL0RUcy9EEYAvRO6ML0S7mS9E
d6YvRFSzL0QRwC9E3swvRKrZL0SI5i9EVPMvRBEAMETeDDBEqhkwRHcmMEREMzBEIUAwRN5M
MES7WTBEiGYwRFRzMEQRgDBE3owwRKqZMESIpjBEVLMwRBHAMETezDBEu9kwRHfmMERU8zBE
IQAxRO4MMUSqGTFEiCYxREQzMUQhQDFE7kwxRLtZMUSIZjFEVHMxRCGAMUTejDFEu5kxRHem
MUREszFEEcAxRO7MMUSq2TFEd+YxRFTzMUQhADJE3gwyRKoZMkSYJjJEVDMyRBFAMkTeTDJE
qlkyRHdmMkREczJEIYAyRN6MMkS7mTJEiKYyRESzMkQhwDJE3swyRLvZMkSI5jJEVPMyRBEA
M0TeDDNEuxkzRIgmM0REMzNEIUAzRO5MM0S7WTNEiGYzRFRzM0QhgDNE3owzRLuZM0SIpjNE
RLMzRBHAM0TezDNEqtkzRIjmM0RE8zNEEQA0RN4MNESqGTREiCY0REQzNEQhQDRE7kw0RLtZ
NER3ZjREVHM0RCGANETujDREqpk0RHemNERUszREEcA0RO7MNESq2TREd+Y0RFTzNEQhADVE
3gw1RKoZNUR3JjVEVDM1RCFANUTuTDVEu1k1RHdmNURUczVEIYA1RO6MNUSqmTVEiKY1RESz
NUQhwDVE3sw1RKrZNUSI5jVEVPM1RCEANkTuDDZEqhk2RIgmNkRUMzZEIUA2RN5MNkSqWTZE
d2Y2RFRzNkQhgDZE3ow2RKqZNkR3pjZERLM2RCHANkTezDZEqtk2RIjmNkRU8zZEIQA3RO4M
N0SqGTdEdyY3REQzN0QRQDdE7kw3RLtZN0SIZjdEVHM3RBGAN0TujDdEqpk3RHemN0REszdE
EcA3RO7MN0S72TdEd+Y3RETzN0QhADhE3gw4RKoZOER3JjhEVDM4RBFAOETuTDhEqlk4RIhm
OEREczhEEYA4RN6MOES7mThEiKY4RESzOEQRwDhE7sw4RKrZOER35jhEVPM4RCEAOUTeDDlE
uxk5RIgmOUREMzlEEUA5RN5MOUS7WTlEd2Y5RFRzOUQRgDlE3ow5RKqZOUR3pjlERLM5RCHA
OUTezDlEqtk5RIjmOURU8zlEEQA6RN4MOkS7GTpEiCY6RFQzOkQhQDpE7kw6RKpZOkSIZjpE
VHM6RCGAOkTejDpEu5k6RIimOkREszpEIcA6RO7MOkSq2TpEiOY6RETzOkQhADtE3gw7RKoZ
O0SIJjtERDM7RCFAO0TuTDtEu1k7RIhmO0REcztEIYA7RO6MO0S7mTtEiKY7RESzO0QhwDtE
3sw7RLvZO0SI5jtERPM7RBEAPETeDDxEuxk8RIgmPERUMzxEEUA8RN5MPES7WTxEiGY8RERz
PEQRgDxE3ow8RKqZPER4pjxERLM8RBHAPETezDxEu9k8RHjmPERU8zxEEQA9RO4MPUSqGT1E
eCY9REQzPUQiQD1E3kw9RKpZPUR4Zj1EVHM9RBGAPUTejD1Eqpk9RIimPUREsz1EEcA9RN7M
PUSq2T1EiOY9RETzPUQiAD5E7gw+RLsZPkR4Jj5ERDM+RCJAPkTuTD5Eqlk+RHhmPkRUcz5E
IoA+RO6MPkSqmT5EiKY+RFSzPkQiwD5E3sw+RLvZPkSI5j5ERPM+RBEAP0TeDD9Euxk/RHgm
P0RUMz9EIkA/RN5MP0S7WT9EeGY/RERzP0QRgD9E3ow/RLuZP0SIpj9ERLM/RBHAP0TuzD9E
u9k/RIjmP0RE8z9EEQBARO4MQESqGUBEeCZAREQzQEQiQEBE3kxARKpZQER4ZkBERHNARCKA
QETujEBEu5lARIimQEREs0BEIsBARO7MQESq2UBEiOZARFTzQEQiAEFE7gxBRLsZQUSIJkFE
VDNBRBFAQUTuTEFEu1lBRIhmQURUc0FEIoBBRO6MQUS7mUFEiKZBRESzQUQiwEFE3sxBRLvZ
QUR45kFERPNBRCIAQkTuDEJEqhlCRHgmQkREM0JEIkBCRO5MQkS7WUJEiGZCRERzQkQigEJE
3oxCRLuZQkR4pkJEVLNCRCLAQkTezEJEu9lCRIjmQkRU80JEIgBDRN4MQ0SqGUNEeCZDREQz
Q0QRQENE7kxDRLtZQ0SIZkNERHNDRBGAQ0TujENEu5lDRHimQ0RUs0NEIsBDRN7MQ0S72UNE
iOZDRFTzQ0QiAERE7gxERLsZRER4JkRERDNERCJARETuTEREu1lERIhmRERUc0REIoBERN6M
RESqmUREeKZERESzREQiwERE7sxERLvZRESI5kREVPNERBEARUTuDEVEqhlFRHgmRURUM0VE
IkBFRO5MRUS7WUVEiGZFRFRzRUQRgEVE3oxFRLuZRUR4pkVERLNFRBHARUTuzEVEqtlFRIjm
RURU80VEEQBGRN4MRkSqGUZEiCZGREQzRkQiQEZE7kxGRKpZRkR4ZkZERHNGRCKARkTujEZE
u5lGRIimRkREs0ZEIsBGRN7MRkS72UZEiOZGRETzRkQiAEdE3gxHRLsZR0SIJkdERDNHRBFA
R0TuTEdEu1lHRHhmR0REc0dEEYBHRN6MR0S7mUdEiKZHRFSzR0QiwEdE3sxHRKrZR0SI5kdE
RPNHRBEASETeDEhEqhlIRIgmSEREM0hEIkBIRN5MSES7WUhEiGZIRERzSEQRgEhE3oxIRLuZ
SER4pkhEVLNIRCLASETuzEhEqtlIRIjmSERU80hEIgBJRN4MSUSqGUlEeCZJRFQzSUQRQElE
7kxJRKpZSUSIZklERHNJRCKASUTujElEu5lJRIimSURUs0lEEcBJRN7MSUS72UlEeOZJRFTz
SUQiAEpE3gxKRKoZSkSIJkpEVDNKRCJASkTeTEpEqllKRIhmSkREc0pEIoBKRN6MSkSqmUpE
iKZKRESzSkQRwEpE/sxKRKrZSkSI5kpEVPNKRBEAS0TeDEtEuxlLRIgmS0RUM0tEEUBLRN5M
S0TMWUtEeGZLRFRzS0QRgEtE3oxLRLuZS0SIpktEVLNLRBHAS0TuzEtEqtlLRHjmS0RE80tE
IgBMRN4MTES7GUxEiCZMREQzTEQRQExE7kxMRKpZTESIZkxERHNMRBGATETujExEu5lMRIim
TEREs0xEIsBMRN7MTES72UxEeOZMRETzTEQRAE1E7gxNRLsZTUSIJk1EVDNNRBFATUTuTE1E
qllNRIhmTURUc01EEYBNRN6MTUS7mU1EeKZNRFSzTUQRwE1E7sxNRKrZTUR45k1ERPNNRCIA
TkTuDE5EuxlORHgmTkRUM05EIkBORN5MTkSqWU5EiGZORFRzTkQigE5E7oxORKqZTkSIpk5E
VLNORCLATkTezE5EqtlORIjmTkRU805EIgBPRO4MT0SqGU9EiCZPRFQzT0QRQE9E7kxPRKpZ
T0SIZk9ERHNPRBGAT0TejE9Eu5lPRHimT0RUs09EEcBPRN7MT0Sq2U9EiOZPRFTzT0QiAFBE
3gxQRKoZUESIJlBERDNQRCJAUETeTFBEqllQRHhmUERUc1BEEYBQRN6MUESqmVBEeKZQRESz
UEQiwFBE7sxQRKrZUER45lBERPNQRBEAUUTuDFFEzBlRRIgmUURUM1FEEUBRRN5MUUSqWVFE
iGZRRERzUUQigFFE3oxRRLuZUUR4plFERLNRRBHAUUTuzFFEqtlRRHjmUURU81FEIgBSRO4M
UkSqGVJEiCZSREQzUkQRQFJE3kxSRLtZUkR4ZlJERHNSRCKAUkT+jFJEu5lSRIimUkRUs1JE
IsBSRN7MUkSq2VJEiOZSRETzUkQiAFNE3gxTRKoZU0R4JlNEVDNTRBFAU0TeTFNEqllTRIhm
U0RUc1NEEYBTRO6MU0SqmVNEiKZTRESzU0QRwFNE7sxTRKrZU0R45lNEVPNTRCIAVETeDFRE
uxlURHgmVEREM1REIkBURN5MVESqWVREiGZURERzVEQRgFRE3oxURKqZVESIplRERLNURCLA
VETezFREu9lURHjmVERE81REEQBVRN4MVUSqGVVEeCZVREQzVUQiQFVE3kxVRLtZVUSIZlVE
RHNVRBGAVUTujFVEqplVRHimVUREs1VEIsBVRN7MVUSq2VVEeOZVRETzVUQRAFZE3gxWRLsZ
VkSIJlZEVDNWRBFAVkTuTFZEqllWRHhmVkREc1ZEEYBWRO6MVkSqmVZEiKZWRFSzVkQRwFZE
7sxWRKrZVkR45lZEVPNWRCIAV0TuDFdEqhlXRHgmV0REM1dEIkBXRN5MV0S7WVdEeGZXRFRz
V0QRgFdE3oxXRKqZV0SIpldEVLNXRCLAV0TezFdEqtlXRIjmV0RE81dEIgBYRN4MWES7GVhE
iCZYRFQzWEQiQFhE3kxYRKpZWESIZlhERHNYRBGAWETujFhEu5lYRHimWEREs1hEIsBYRO7M
WES72VhEeOZYRFTzWEQRAFlE7gxZRLsZWUR4JllERDNZRCJAWUTuTFlEu1lZRHhmWURUc1lE
EYBZRO6MWUS7mVlEeKZZRFSzWUQRwFlE7sxZRLvZWUR45llERPNZRCIAWkTuDFpEqhlaRHgm
WkRUM1pEIkBaRN5MWkSqWVpEeGZaRERzWkQRgFpE3oxaRKqZWkR4plpEVLNaRCLAWkTezFpE
u9laRIjmWkRU81pEIgBbRO4MW0SqGVtEiCZbREQzW0QRQFtE7kxbRLtZW0SIZltERHNbRCKA
W0TejFtEu5lbRIimW0REs1tEIsBbRN7MW0Sq2VtEeOZbRETzW0QiAFxE7gxcRKoZXER4JlxE
RDNcRCJAXETuTFxEzFlcRHhmXEREc1xEEYBcRN6MXES7mVxEiKZcRFSzXEQRwFxE3sxcRLvZ
XER45lxERPNcRBEAXUTeDF1EuxldRIgmXUREM11EEUBdRN5MXUS7WV1EiGZdRERzXUQigF1E
7oxdRKqZXUR4pl1EVLNdRBHAXUTuzF1EqtldRHjmXURU811EEQBeRP4MXkS7GV5EiCZeREQz
XkQiQF5E3kxeRLtZXkR4Zl5ERHNeRCKAXkTejF5Eu5leRIimXkRUs15EIsBeRN7MXkSq2V5E
eOZeRFTzXkQiAF9E3gxfRKoZX0SIJl9ERDNfRCJAX0TeTF9EqllfRHhmX0REc19EEYBfRN6M
X0S7mV9EeKZfRESzX0QRwF9E3sxfRLvZX0SI5l9ERPNfRBEAYETuDGBEuxlgRIgmYERUM2BE
EUBgRO5MYESqWWBEeGZgRERzYEQRgGBE7oxgRLuZYESIpmBEVLNgRCLAYETuzGBEqtlgRHjm
YERE82BEEQBhRO4MYUSqGWFEiCZhRFQzYUQRQGFE7kxhRKpZYUR4ZmFERHNhRCKAYUTujGFE
u5lhRHimYURUs2FEEcBhRN7MYUSq2WFEiOZhRETzYUQiAGJE7gxiRLsZYkR4JmJEVDNiRBFA
YkTuTGJEqlliRHhmYkREc2JEIoBiRN6MYkS7mWJEeKZiRFSzYkQRwGJE3sxiRKrZYkSI5mJE
RPNiRBEAY0TeDGNEuxljRIgmY0REM2NEEUBjRN5MY0SqWWNEeGZjRERzY0QigGNE7oxjRLuZ
Y0R4pmNEVLNjRCLAY0TezGNEqtljRIjmY0RE82NEIgBkRN4MZES7GWREeCZkRFQzZEQiQGRE
3kxkRKpZZER4ZmRERHNkRCKAZETujGREqplkRIimZEREs2REIsBkRO7MZESq2WREeOZkRFTz
ZEQRAGVE7gxlRLsZZUR4JmVEVDNlRCJAZUTeTGVEu1llRHhmZUREc2VEIoBlRP6MZUS7mWVE
eKZlRFSzZUQiwGVE3sxlRKrZZUSI5mVEVPNlRCIAZkTeDGZEqhlmRHgmZkRUM2ZEEUBmRN5M
ZkSqWWZEeGZmRFRzZkQRgGZE7oxmRKqZZkSIpmZERLNmRBHAZkTuzGZEu9lmRHjmZkRU82ZE
EQBnRN4MZ0SqGWdEeCZnRFQzZ0QiQGdE3kxnRKpZZ0SIZmdERHNnRBGAZ0TejGdEu5lnRIim
Z0RUs2dEIsBnRO7MZ0S72WdEeOZnRFTzZ0QiAGhE7gxoRKoZaESYJmhEVDNoRCJAaETeTGhE
u1loRHhmaEREc2hEIoBoRO6MaES7mWhEiKZoRFSzaEQiwGhE3sxoRLvZaESI5mhERPNoRBEA
aUTuDGlEuxlpRHgmaUREM2lEIkBpRN5MaUS7WWlEeGZpRFRzaUQigGlE7oxpRKqZaUSIpmlE
RLNpRCLAaUTezGlEu9lpRHjmaURU82lEIgBqRN4MakSqGWpEiCZqRFQzakQRQGpE3kxqRKpZ
akSIZmpEVHNqRCKAakTujGpEqplqRHimakRUs2pEIsBqRN7MakSq2WpEiOZqRFTzakQRAGtE
3gxrRKoZa0R4JmtEVDNrRBFAa0TeTGtEu1lrRIhma0RUc2tEIoBrRO6Ma0S7mWtEiKZrRESz
a0QRwGtE7sxrRLvZa0SI5mtERPNrRBEAbETeDGxEuxlsRHgmbEREM2xEEUBsRO5MbESqWWxE
eGZsRERzbEQigGxE3oxsRLuZbER4pmxEVLNsRBHAbETezGxEqtlsRHjmbERU82xEIgBtRO4M
bUSqGW1EeCZtRFQzbUQiQG1E3kxtRLtZbUSIZm1ERHNtRCKAbUTejG1EqpltRHimbURUs21E
IsBtRO7MbUSq2W1EeOZtRFTzbUQiAG5E3gxuRLsZbkSIJm5ERDNuRCJAbkTeTG5EqlluRIhm
bkRUc25EEYBuRN6MbkSqmW5EmKZuRFSzbkQiwG5E3sxuRLvZbkSI5m5EVPNuRBEAb0TeDG9E
qhlvRIgmb0REM29EIkBvRN5Mb0TMWW9EeGZvRERzb0QigG9E7oxvRKqZb0R4pm9EVLNvRBHA
b0TuzG9Eu9lvRIjmb0RU829EEQBwRO4McES7GXBEiCZwREQzcEQRQHBE7kxwRLtZcER4ZnBE
VHNwRBGAcETejHBEqplwRIimcEREs3BEIsBwRO7McESq2XBEiOZwRETzcEQiAHFE7gxxRLsZ
cUSIJnFEVDNxRCJAcUTeTHFEqllxRIhmcURUc3FEEYBxRN6McUS7mXFEeKZxRESzcUQRwHFE
3sxxRLvZcUSI5nFERPNxRCIAckTuDHJEuxlyRIgmckREM3JEIkByRN5MckS7WXJEiGZyRERz
ckQigHJE7oxyRKqZckSIpnJERLNyRBHAckTuzHJEu9lyRHjmckRU83JEEQBzRN4Mc0SqGXNE
iCZzREQzc0QRQHNE7kxzRLtZc0SIZnNERHNzRCKAc0TujHNEu5lzRIimc0RUs3NEEcBzRN7M
c0Sq2XNEeOZzRFTzc0QiAHRE7gx0RKoZdER4JnREVDN0RBFAdETeTHREu1l0RHhmdERUc3RE
IoB0RO6MdES7mXREiKZ0RFSzdEQiwHRE3sx0RKrZdESI5nRERPN0RCIAdUTuDHVEuxl1RHgm
dURUM3VEIkB1RO5MdUS7WXVEiGZ1RERzdUQigHVE3ox1RLuZdUR4pnVERLN1RBHAdUTezHVE
u9l1RHjmdURE83VEIgB2RN4MdkSqGXZEiCZ2RFQzdkQiQHZE3kx2RLtZdkSIZnZERHN2RBGA
dkTejHZEqpl2RIimdkRUs3ZEEcB2RN7MdkSq2XZEeOZ2RETzdkQRAHdE7gx3RLsZd0R4JndE
RDN3RBFAd0TuTHdEu1l3RIhmd0RUc3dEEYB3RO6Md0SqmXdEiKZ3RFSzd0QiwHdE3sx3RLvZ
d0SI5ndERPN3RCIAeETeDHhEqhl4RIgmeEREM3hEEUB4RO5MeES7WXhEiGZ4RFRzeEQRgHhE
3ox4RLuZeESIpnhEVLN4RBHAeETezHhEu9l4RHjmeERU83hEIgB5RN4MeUSqGXlEiCZ5REQz
eUQiQHlE3kx5RKpZeUSIZnlERHN5RCKAeUTujHlEu5l5RHimeUREs3lEIsB5RN7MeUS72XlE
iOZ5RETzeUQRAHpE3gx6RLsZekR4JnpERDN6RBFAekTeTHpEu1l6RHhmekREc3pEEYB6RO6M
ekS7mXpEiKZ6RFSzekQiwHpE3sx6RKrZekR45npERPN6RCIAe0TeDHtEqhl7RHgme0RUM3tE
EUB7RN5Me0SqWXtEiGZ7RERze0QigHtE3ox7RLuZe0SIpntERLN7RBHAe0TezHtEqtl7RIjm
e0RU83tEEQB8RN4MfES7GXxEiCZ8REQzfEQRQHxE3kx8RKpZfESIZnxERHN8RBCAfETujHxE
qpl8RIimfEREs3xEIsB8RN7MfES62XxEiOZ8RETzfEQQAH1E3gx9RKoZfUSIJn1EVDN9RBBA
fUTeTH1Eull9RIhmfUREc31EIoB9RO6MfUSqmX1EiKZ9RESzfUQQwH1E7sx9RLrZfUSI5n1E
VPN9RCIAfkTeDH5Euhl+RHgmfkREM35EEEB+RN5MfkS6WX5EmGZ+RERzfkQigH5E3ox+RKqZ
fkSIpn5EVLN+RBDAfkTezH5Eqtl+RIjmfkRE835EIgB/RO4Mf0S6GX9EiCZ/RFQzf0QQQH9E
7kx/RKpZf0R4Zn9ERHN/RCKAf0TejH9Eupl/RHimf0REs39EIsB/RN7Mf0S62X9EeOZ/RETz
f0QIAIBEbwaARN0MgEREE4BEqhmARBEggER3JoBE1SyARDwzgESqOYBEEUCARHdGgETdTIBE
PFOARKpZgEQIYIBEd2aARNVsgEREc4BEonmARBGAgER3hoBE1YyARESTgESqmYBEEaCARG+m
gETdrIBERLOARKq5gEQRwIBEb8aARNXMgERE04BEotmARBHggERv5oBE1eyARETzgESi+YBE
EQCBRG8GgUTdDIFERBOBRKoZgUQIIIFEdyaBRNUsgUREM4FEojmBRAhAgURvRoFE3UyBRDxT
gUSqWYFECGCBRHdmgUTdbIFEPHOBRKJ5gUQRgIFEd4aBRNWMgUREk4FEopmBRBGggUR3poFE
3ayBRDyzgUSiuYFECMCBRHfGgUTVzIFERNOBRKrZgUQI4IFEb+aBRNXsgURE84FEovmBRBEA
gkRvBoJE1QyCRDwTgkSiGYJECCCCRG8mgkTdLIJERDOCRKI5gkQRQIJEd0aCRNVMgkQ8U4JE
olmCRAhggkRvZoJE3WyCRDxzgkSieYJEEYCCRG+GgkTVjIJERJOCRKqZgkQIoIJEd6aCRNWs
gkREs4JEormCRBHAgkRvxoJE5syCRDzTgkSq2YJECOCCRHfmgkTd7IJEPPOCRKr5gkQIAINE
dwaDRNUMg0Q8E4NEqhmDRAggg0RvJoNE3SyDREQzg0SiOYNECECDRHdGg0TVTINEPFODRKJZ
g0QRYINEb2aDRNVsg0REc4NEonmDRAiAg0RvhoNE3YyDRESTg0SimYNECKCDRG+mg0TVrINE
RLODRKK5g0QRwINEb8aDRN3Mg0Q804NEotmDRAjgg0Rv5oNE5uyDRDzzg0Sq+YNEEQCERHcG
hETVDIREPBOERKIZhEQRIIREdyaERN0shEQ8M4REqjmERBFAhERvRoRE3UyERERThESqWYRE
EWCERHdmhETdbIRERHOERKp5hEQRgIREb4aERNWMhEREk4REopmERBGghERvpoRE3ayERESz
hESquYRECMCERG/GhETVzIREPNOERKrZhEQR4IREb+aERN3shERE84REovmERBEAhUR3BoVE
3QyFRDwThUSqGYVEESCFRHcmhUTdLIVEPDOFRKo5hUQRQIVEb0aFRNVMhUQ8U4VEolmFRAhg
hUR3ZoVE1WyFRDxzhUSqeYVECICFRHeGhUTdjIVEPJOFRKqZhUQRoIVEd6aFRNWshUQ8s4VE
qrmFRBHAhURvxoVE3cyFRDzThUSq2YVEEeCFRHfmhUTd7IVEPPOFRKr5hUQIAIZEbwaGRNUM
hkREE4ZEqhmGRAgghkR3JoZE1SyGRDwzhkSqOYZECECGRHdGhkTVTIZERFOGRKJZhkQRYIZE
b2aGRN1shkQ8c4ZEonmGRAiAhkRvhoZE3YyGRDyThkSqmYZEEaCGRG+mhkTdrIZERLOGRKq5
hkQRwIZEb8aGRN3MhkQ804ZEqtmGRBHghkR35oZE1eyGRDzzhkSi+YZEEQCHRG8Gh0TdDIdE
PBOHRKoZh0QRIIdEbyaHRN0sh0REM4dEojmHRAhAh0RvRodE3UyHRERTh0SiWYdECGCHRHdm
h0TVbIdERHOHRKJ5h0QIgIdEb4aHRN2Mh0Q8k4dEqpmHRAigh0RvpodE3ayHRESzh0SquYdE
EcCHRHfGh0TdzIdEPNOHRKLZh0QR4IdEb+aHRNXsh0RE84dEqvmHRBEAiERvBohE3QyIREQT
iESqGYhECCCIRG8miETdLIhEPDOIRKI5iEQIQIhEb0aIRNVMiEQ8U4hEqlmIRAhgiERvZohE
1WyIRERziESieYhECICIRG+GiETmjIhERJOIRKqZiEQIoIhEd6aIRNWsiEREs4hEormIRAjA
iER3xohE3cyIRETTiESi2YhEEeCIRHfmiETV7IhEPPOIRKr5iEQIAIlEbwaJRNUMiUREE4lE
ohmJRBEgiUR3JolE1SyJRDwziUSiOYlEEUCJRG9GiUTVTIlEPFOJRKpZiUQRYIlEd2aJRN1s
iUREc4lEonmJRBGAiUR3holE1YyJRDyTiUSqmYlECKCJRG+miUTdrIlEPLOJRKq5iUQRwIlE
d8aJRN3MiURE04lEotmJRBHgiURv5olE1eyJRETziUSi+YlEEQCKRHcGikTVDIpEPBOKRKIZ
ikQRIIpEbyaKRN0sikQ8M4pEojmKRAhAikR3RopE3UyKRDxTikSiWYpECGCKRHdmikTVbIpE
RHOKRKp5ikQIgIpEb4aKRNWMikQ8k4pEopmKRBGgikRvpopE1ayKRDyzikSquYpECMCKRHfG
ikTVzIpERNOKRKrZikQI4IpEb+aKRN3sikRE84pEovmKRAgAi0R3BotE3QyLRDwTi0SqGYtE
CCCLRG8mi0TVLItEPDOLRKI5i0QIQItEb0aLRNVMi0Q8U4tEolmLRBFgi0R3ZotE1WyLRDxz
i0SqeYtEEYCLRHeGi0TVjItERJOLRKKZi0QRoItEb6aLROasi0Q8s4tEqrmLRBHAi0R3xotE
1cyLRETTi0Sq2YtEEeCLRG/mi0TV7ItEPPOLRKr5i0QRAIxEbwaMRN0MjEQ8E4xEqhmMRAgg
jER3JoxE1SyMRDwzjESiOYxEEUCMRG9GjETVTIxERFOMRKpZjEQIYIxEb2aMRNVsjEREc4xE
onmMRBGAjERvhoxE3YyMRESTjESimYxEEaCMRG+mjETdrIxEPLOMRKK5jEQRwIxEd8aMRNXM
jERE04xEqtmMRBHgjER35oxE1eyMRETzjESq+YxEEQCNRHcGjUTdDI1EPBONRKoZjUQIII1E
byaNRN0sjUREM41EojmNRAhAjURvRo1E1UyNRERTjUSiWY1EEWCNRG9mjUTVbI1EPHONRKJ5
jUQRgI1Eb4aNRNWMjUREk41EqpmNRAigjUR3po1E3ayNRDyzjUSiuY1EEcCNRG/GjUTdzI1E
PNONRKrZjUQI4I1Eb+aNRNXsjURE841EovmNRAgAjkR3Bo5E1QyOREQTjkSiGY5ECCCORG8m
jkTdLI5EPDOORKI5jkQIQI5Eb0aORNVMjkREU45EqlmORAhgjkR3Zo5E1WyORERzjkSieY5E
EYCORHeGjkTdjI5ERJOORKKZjkQIoI5Ed6aORN2sjkQ8s45EormORAjAjkRvxo5E3cyORETT
jkSq2Y5ECOCORG/mjkTV7I5EPPOORKL5jkQRAI9EdwaPRN0Mj0Q8E49EohmPRAggj0RvJo9E
3SyPREQzj0SiOY9EEUCPRHdGj0TdTI9ERFOPRKpZj0QRYI9Eb2aPRN1sj0REc49EqnmPRAiA
j0Rvho9E1YyPRESTj0SqmY9ECKCPRHemj0TVrI9EPLOPRKq5j0QIwI9Ed8aPRNXMj0Q8049E
qtmPRAjgj0Rv5o9E3eyPRDzzj0Sq+Y9ECACQRG8GkETVDJBERBOQRKoZkEQRIJBEdyaQRN0s
kEREM5BEojmQRAhAkERvRpBE1UyQRERTkESqWZBEEWCQRHdmkETVbJBETHOQRKJ5kEQRgJBE
b4aQRN2MkEQ8k5BEopmQRAigkER3ppBE1ayQRDyzkESiuZBEEcCQRHfGkETVzJBERNOQRKrZ
kEQR4JBEd+aQRN3skEQ885BEovmQRBEAkUR3BpFE1QyRRDwTkUSqGZFECCCRRG8mkUTVLJFE
PDORRKI5kUQIQJFEd0aRRN1MkUQ8U5FEolmRRBFgkUR3ZpFE1WyRRDxzkUSieZFEEYCRRHeG
kUTdjJFERJORRKKZkUQRoJFEb6aRRNWskUQ8s5FEqrmRRAjAkUR3xpFE3cyRRETTkUSi2ZFE
EeCRRHfmkUTd7JFERPORRKL5kUQIAJJEbwaSRN0MkkQ8E5JEqhmSRAggkkRvJpJE3SySREQz
kkSiOZJECECSRG9GkkTdTJJERFOSRKJZkkQIYJJEd2aSRN1skkREc5JEonmSRBGAkkRvhpJE
3YySRDyTkkSimZJECKCSRG+mkkTdrJJEPLOSRKK5kkQRwJJEd8aSRN3MkkRE05JEotmSRAjg
kkRv5pJE3eySRDzzkkSi+ZJEEQCTRHcGk0TdDJNEPBOTRKoZk0QIIJNEdyaTRNUsk0Q8M5NE
qjmTRBFAk0R3RpNE3UyTRERTk0SiWZNEEWCTRG9mk0TVbJNERHOTRKJ5k0QRgJNEd4aTRNWM
k0Q8k5NEqpmTRAigk0R3ppNE3ayTRESzk0SiuZNEEcCTRHfGk0TdzJNEPNOTRKrZk0QI4JNE
d+aTRN3sk0RE85NEqvmTRAgAlER3BpRE1QyURDwTlESiGZREESCURH8mlETdLJRERDOURKo5
lEQRQJREb0aURNVMlEQ8U5REolmURBFglER3ZpRE3WyURDxzlESieZREEYCURG+GlETdjJRE
PJOURKqZlEQIoJREf6aURNWslEQ8s5REqrmURBHAlER3xpRE3cyURDzTlESi2ZRECOCURHfm
lETd7JRERPOURKL5lEQIAJVEdwaVRN0MlUQ8E5VEqhmVRBEglUR3JpVE1SyVREQzlUSiOZVE
EUCVRHdGlUTdTJVEPFOVRKJZlUQRYJVEd2aVRN1slUREc5VEqnmVRBGAlURvhpVE3YyVRDyT
lUSimZVECKCVRG+mlUTdrJVERLOVRKq5lUQIwJVEd8aVRNXMlUQ805VEotmVRBHglURv5pVE
3eyVRETzlUSi+ZVEEQCWRHcGlkTVDJZEPBOWRKIZlkQIIJZEbyaWRN0slkREM5ZEojmWRAhA
lkRvRpZE1UyWRERTlkSqWZZEEWCWRG9mlkTdbJZEPHOWRKJ5lkQRgJZEd4aWRNWMlkREk5ZE
qpmWRAiglkRvppZE3ayWRESzlkSiuZZECMCWRHfGlkTVzJZERNOWRKLZlkQR4JZEb+aWRN3s
lkQ885ZEovmWRBEAl0RvBpdE3QyXRDwTl0SqGZdEESCXRG8ml0TVLJdERDOXRKo5l0QRQJdE
d0aXRNVMl0REU5dEolmXRBFgl0R3ZpdE1WyXRERzl0SqeZdEEYCXRG+Gl0TdjJdERJOXRKKZ
l0QRoJdEd6aXRNWsl0Q8s5dEormXRBHAl0RvxpdE3cyXRETTl0Si2ZdEEeCXRG/ml0TV7JdE
RPOXRKL5l0QRAJhEdwaYRNUMmEREE5hEohmYRAggmERvJphE1SyYREQzmESqOZhEEUCYRG9G
mETVTJhEPFOYRKpZmEQIYJhEd2aYRNVsmEREc5hEonmYRAiAmER3hphE1YyYRDyTmESimZhE
EaCYRG+mmETVrJhERLOYRKq5mEQRwJhEd8aYRN3MmEQ805hEqtmYRAjgmERv5phE3eyYRDzz
mESi+ZhEEQCZRG8GmUTdDJlERBOZRKIZmUQIIJlEdyaZRNUsmUREM5lEqjmZRBFAmURvRplE
3UyZRDxTmUSiWZlECGCZRG9mmUTdbJlERHOZRKp5mUQIgJlEd4aZRN2MmUREk5lEopmZRBGg
mURvpplE3ayZRDyzmUSquZlEEcCZRHfGmUTVzJlEPNOZRKLZmUQR4JlEd+aZRNXsmUQ885lE
qvmZRBEAmkR3BppE1QyaRDwTmkSqGZpEESCaRHcmmkTVLJpERDOaRKo5mkQIQJpEd0aaRNVM
mkREU5pEqlmaRBFgmkR3ZppE1WyaRERzmkSieZpECICaRG+GmkTVjJpERJOaRKKZmkQIoJpE
d6aaRN2smkREs5pEqrmaRAjAmkR3xppE1cyaRDzTmkSq2ZpEEeCaRG/mmkTV7JpEPPOaRKr5
mkQRAJtEdwabRN0Mm0Q8E5tEqhmbRBEgm0RvJptE3SybRDwzm0SqOZtECECbRHdGm0TdTJtE
RFObRKJZm0QRYJtEd2abRNVsm0REc5tEonmbRAiAm0RvhptE1YybRDyTm0SimZtEEaCbRHem
m0TVrJtEPLObRKK5m0QRwJtEd8abRNXMm0RE05tEotmbRBHgm0Rv5ptE3eybRDzzm0Si+ZtE
CACcRG8GnETVDJxERBOcRKIZnEQRIJxEfyacRN0snEREM5xEojmcRAhAnER3RpxE3UycRDxT
nESiWZxEEWCcRHdmnETVbJxERHOcRKJ5nEQIgJxEb4acRNWMnEREk5xEqpmcRBGgnER3ppxE
1aycRDyznESiuZxEEcCcRHfGnETVzJxEPNOcRKLZnEQR4JxEd+acRN3snERE85xEovmcRBEA
nURvBp1E3QydRDwTnUSqGZ1ECCCdRG8mnUTdLJ1ERDOdRKI5nUQIQJ1Eb0adRNVMnUQ8U51E
olmdRBFgnURvZp1E1WydRERznUSieZ1EEYCdRG+GnUTVjJ1EPJOdRKqZnUQRoJ1Ed6adRNWs
nUQ8s51EqrmdRAjAnURvxp1E3cydRETTnUSq2Z1ECOCdRG/mnUTd7J1ERPOdRKL5nUQIAJ5E
bwaeRNUMnkQ8E55EqhmeRAggnkRvJp5E3SyeRDwznkSiOZ5ECECeRHdGnkTVTJ5ERFOeRKJZ
nkQRYJ5Eb2aeRNVsnkREc55EqnmeRBGAnkR3hp5E3YyeRESTnkSimZ5EEaCeRHemnkTVrJ5E
RLOeRKK5nkQRwJ5Eb8aeRNXMnkQ8055EotmeRAjgnkRv5p5E3eyeRETznkSq+Z5ECACfRG8G
n0TVDJ9ERBOfRKoZn0QRIJ9EbyafRNUsn0Q8M59EqjmfRAhAn0R3Rp9E1UyfRDxTn0SqWZ9E
CGCfRHdmn0TdbJ9ERHOfRKp5n0QRgJ9Ed4afRN2Mn0Q8k59EopmfRAign0R3pp9E3ayfRDyz
n0SquZ9ECMCfRG/Gn0TVzJ9EPNOfRKLZn0QR4J9Ed+afRN3sn0Q8859EovmfRAgAoERvBqBE
1QygREQToESiGaBECCCgRG8moETdLKBERDOgRKo5oEQRQKBEb0agRN1MoEQ8U6BEqlmgRBFg
oERvZqBE1WygRERzoESieaBEEYCgRG+GoETdjKBEPJOgRKqZoEQIoKBEb6agRN2soEQ8s6BE
qrmgRBHAoERvxqBE3cygRDzToESq2aBEEeCgRG/moETd7KBERPOgRKr5oEQRAKFEbwahRN0M
oUREE6FEqhmhRAggoURvJqFE1SyhREQzoUSiOaFEEUChRHdGoUTdTKFERFOhRKpZoUQIYKFE
d2ahRN1soUQ8c6FEonmhRBGAoUR3hqFE3YyhRESToUSimaFEEaChRG+moUTdrKFERLOhRKK5
oUQIwKFEb8ahRN3MoURE06FEqtmhRAjgoURv5qFE1eyhRETzoUSi+aFECACiRG8GokTdDKJE
PBOiRKoZokQRIKJEdyaiRNUsokQ8M6JEqjmiRBFAokR3RqJE3UyiRDxTokSqWaJECGCiRG9m
okTVbKJERHOiRKp5okQIgKJEb4aiRN2MokREk6JEqpmiRBGgokR3pqJE3ayiRDyzokSiuaJE
EcCiRG/GokTdzKJERNOiRKrZokQR4KJEd+aiRN3sokQ886JEovmiRBEAo0R3BqNE1QyjREQT
o0SqGaNECCCjRG8mo0TdLKNERDOjRKo5o0QRQKNEb0ajRN1Mo0REU6NEolmjRBFgo0RvZqNE
3WyjRDxzo0SieaNECICjRHeGo0TdjKNEPJOjRKqZo0QRoKNEd6ajRN2so0REs6NEormjRAjA
o0R3xqNE1cyjRETTo0Si2aNEEeCjRHfmo0TV7KNEPPOjRKL5o0QRAKREdwakRN0MpEQ8E6RE
qhmkRBEgpER3JqRE1SykREQzpESqOaREEUCkRG9GpETdTKREPFOkRKJZpEQRYKREd2akRNVs
pEREc6REonmkRBGApERvhqRE1YykRESTpESqmaREEaCkRG+mpETdrKREPLOkRKq5pEQIwKRE
d8akRNXMpERE06REotmkRAjgpER35qRE3eykRDzzpESi+aREEQClRHcGpUTdDKVERBOlRKoZ
pUQRIKVEdyalRNUspUREM6VEojmlRBFApUR3RqVE1UylRERTpUSiWaVECGClRHdmpUTdbKVE
PHOlRKJ5pUQRgKVEd4alRNWMpUREk6VEqpmlRBGgpURvpqVE3aylRESzpUSquaVEEcClRG/G
pUTdzKVEPNOlRKrZpUQR4KVEd+alRNXspURE86VEqvmlRBEApkRvBqZE1QymREQTpkSqGaZE
CCCmRHcmpkTVLKZEPDOmRKI5pkQRQKZEd0amRN1MpkREU6ZEolmmRAhgpkR3ZqZE1WymRERz
pkSieaZECICmRHeGpkTdjKZEPJOmRKqZpkQRoKZEb6amRN2spkREs6ZEormmRBHApkRvxqZE
3cymRDzTpkSi2aZEEeCmRHfmpkTV7KZERPOmRKL5pkQRAKdEdwanRN0Mp0Q8E6dEqhmnRBEg
p0RvJqdE3SynRDwzp0SiOadECECnRG9Gp0TVTKdERFOnRKpZp0QIYKdEb2anRNVsp0Q8c6dE
qnmnRBGAp0RvhqdE3YynRESTp0SqmadECKCnRHemp0TVrKdERLOnRKq5p0QIwKdEb8anRN3M
p0RE06dEotmnRBHgp0Rv5qdE3eynRDzzp0Si+adECACoRHcGqETdDKhEPBOoRKoZqEQIIKhE
dyaoRN0sqEQ8M6hEojmoRBFAqERvRqhE1UyoRDxTqESqWahEEWCoRG9mqETVbKhERHOoRKJ5
qEQIgKhEd4aoRNWMqEREk6hEopmoRBGgqERvpqhE1ayoRDyzqESquahEEcCoRG/GqETdzKhE
RNOoRKrZqEQI4KhEb+aoRNXsqEQ886hEqvmoRBEAqUR3BqlE3QypRDwTqUSqGalECCCpRHcm
qUTdLKlEPDOpRKI5qUQRQKlEd0apRNVMqUREU6lEolmpRBFgqUR3ZqlE3WypRERzqUSiealE
CICpRHeGqUTdjKlERJOpRKqZqUQIoKlEb6apRNWsqUREs6lEormpRBHAqURvxqlE3cypRDzT
qUSi2alEEeCpRG/mqUTd7KlERPOpRKL5qUQRAKpEbwaqRNUMqkREE6pEohmqRAggqkR3JqpE
1SyqRDwzqkSqOapECECqRG9GqkTdTKpERFOqRKpZqkQIYKpEd2aqRN1sqkQ8c6pEqnmqRBGA
qkRvhqpE3YyqRDyTqkSqmapECKCqRG+mqkTVrKpEPLOqRKq5qkQRwKpEb8aqRN3MqkRE06pE
otmqRBHgqkRv5qpE3eyqRETzqkSi+apECACrRG8Gq0TVDKtERBOrRKIZq0QIIKtEbyarRNUs
q0Q8M6tEojmrRBFAq0RvRqtE3UyrRDxTq0SiWatEEWCrRG9mq0TVbKtERHOrRKJ5q0QRgKtE
d4arRNWMq0REk6tEqpmrRAigq0R3pqtE3ayrRESzq0SiuatEEcCrRHfGq0TdzKtERNOrRKLZ
q0QR4KtEb+arRN3sq0RE86tEqvmrRAgArER3BqxE1QysRDwTrESqGaxEESCsRG8mrETVLKxE
PDOsRKI5rEQIQKxEd0asRN1MrEREU6xEolmsRAhgrER3ZqxE1WysRERzrESieaxECICsRHeG
rETVjKxERJOsRKqZrEQIoKxEb6asRN2srEREs6xEormsRBHArERvxqxE3cysRETTrESi2axE
EeCsRG/mrETV7KxERPOsRKr5rEQRAK1EdwatRN0MrUQ8E61EqhmtRBEgrURvJq1E3SytREQz
rUSqOa1ECECtRHdGrUTVTK1EPFOtRKJZrUQRYK1Eb2atRNVsrUREc61EonmtRBGArURvhq1E
3YytRDyTrUSqma1ECKCtRG+mrUTVrK1ERLOtRKK5rUQRwK1Ed8atRNXMrUQ8061EqtmtRAjg
rURv5q1E3eytRETzrUSq+a1ECACuRG8GrkTVDK5ERBOuRKoZrkQRIK5EbyauRNUsrkQ8M65E
ojmuRBFArkRvRq5E3UyuRDxTrkSiWa5EEWCuRHdmrkTVbK5ERHOuRKJ5rkQIgK5Eb4auRNWM
rkQ8k65EopmuRBGgrkR3pq5E1ayuRDyzrkSiua5ECMCuRHfGrkTdzK5ERNOuRKLZrkQR4K5E
d+auRN3srkQ8865EovmuRAgAr0R3Bq9E1QyvREQTr0SiGa9ECCCvRG8mr0TVLK9ERDOvRKI5
r0QRQK9Eb0avRNVMr0REU69EolmvRBFgr0R3Zq9E3WyvRERzr0Sqea9ECICvRHeGr0TdjK9E
RJOvRKqZr0QRoK9Eb6avRNWsr0Q8s69EormvRBHAr0R3xq9E1cyvRDzTr0Si2a9EEeCvRHfm
r0Td7K9ETPOvRKr5r0QIALBEdwawRN0MsEREE7BEqhmwRBEgsERvJrBE1SywRDwzsESiObBE
EUCwRG9GsETVTLBEPFOwRKpZsEQRYLBEd2awRN1ssEREc7BEonmwRAiAsERvhrBE5oywRDyT
sESqmbBEEaCwRG+msETdrLBERLOwRKK5sEQIwLBEb8awRN3MsEQ807BEotmwRBHgsER35rBE
3eywRDzzsESi+bBECACxRHcGsUTVDLFEPBOxRKIZsUQRILFEbyaxRN0ssUQ8M7FEojmxRAhA
sURvRrFE1UyxRERTsUSiWbFEEWCxRHdmsUTVbLFERHOxRKJ5sUQIgLFEb4axRN2MsUREk7FE
qpmxRAigsUR3prFE1ayxRDyzsUSqubFECMCxRG/GsUTdzLFEPNOxRKLZsUQR4LFEb+axRNXs
sUQ887FEqvmxRAgAskR3BrJE3QyyREQTskSiGbJEESCyRHcmskTVLLJERDOyRKo5skQRQLJE
b0ayRN1MskREU7JEqlmyRAhgskRvZrJE3WyyRERzskSiebJEEYCyRG+GskTdjLJERJOyRKKZ
skQRoLJEb6ayRN2sskQ8s7JEqrmyRAjAskRvxrJE1cyyRDzTskSq2bJECOCyRHfmskTd7LJE
PPOyRKr5skQIALNEdwazRN0Ms0REE7NEohmzRBEgs0RvJrNE3SyzRDwzs0SqObNEEUCzRHdG
s0TVTLNERFOzRKJZs0QIYLNEb2azRNVss0REc7NEqnmzRBGAs0R3hrNE3YyzRESTs0SqmbNE
CKCzRG+ms0TdrLNERLOzRKq5s0QIwLNEb8azRNXMs0RE07NEotmzRAjgs0Rv5rNE1eyzRDzz
s0Si+bNECAC0RHcGtETdDLRERBO0RKIZtEQRILREdya0RN0stEREM7REojm0RAhAtER3RrRE
3Uy0RERTtESiWbREEWC0RG9mtETdbLREPHO0RKJ5tEQRgLREd4a0RN2MtEREk7REopm0RBGg
tERvprRE3ay0RDyztESiubRECMC0RHfGtETVzLRERNO0RKLZtEQI4LREb+a0RNXstEQ887RE
ovm0RAgAtURvBrVE1Qy1RDwTtUSqGbVECCC1RG8mtUTVLLVERDO1RKo5tUQRQLVEd0a1RN1M
tUREU7VE</AssayXData><AssayYData Points="4767">pF08QMPYO0BLhDtAqvA7QHM7PEA9rTtARwI8QFngO0BO2jtAUeQ7QCrSO0BPCzxAjs07QMIM
PEAa+ztAbLk7QFLUO0CP8ztAIcg7QAPgO0AtvTtAxAY8QBUuPEBoSjxAr+07QBgEPEBSIzxA
6wM8QMu/O0DVDTxAFRo8QMclPECSDzxAHvg7QInWO0A1HTxA1Bs8QDUHPECuOjxAo/07QEQQ
PEBK7DtA/QU8QIXYO0AlrDtAaKw7QFYMPEAc1TtAQhE8QBHVO0A23DtAvP07QMP9O0B57jtA
JvM7QIAhPEAcAjxAO1Y8QKxGPEAexDtAlwI8QJvnO0ANAzxA5dM7QFQpPEBeJzxAQdU7QAbs
O0BZPDxAdg88QNUpPEBbyTtA1VQ8QLAwPEDEBDxAyu87QA/XO0DCkDtApM87QFTXO0DT6ztA
kBo8QOsmPECTDzxAWCw8QOS0O0BlHDxAmew7QHAePEDgKzxAzTo8QB8hPEBxTDxA1Ao8QOdH
PEAlQDxADEc8QGHqO0AR9ztAoV88QE8bPEBi+jtAuP07QJ7ZO0AmMzxARU08QDUePEDMEDxA
Qwg8QK4ePEClLjxAMm48QPJhPEB3cjxAMho8QDpQPEBYIDxADxs8QOgKPEA+IjxAVN87QFVV
PEDtKTxAL048QMMzPED/IjxACSY8QEirPEACDDxAYQI8QHjvO0DG9ztANu07QI5wPEAYHjxA
glY8QJcrPEDOPjxAq/Q7QFVRPEB0DTxAxC48QJFAPEBurjtAWwg8QEdkPEAqJTxAN288QPv0
O0BHHTxA5XQ8QMU0PED4TzxApWg8QMiFPEB/cTxAjHg8QPsmPEC6TzxAzl48QNdBPEAXMzxA
5iY8QBMfPECWETxAIiQ8QLFcPEC6gzxArwA8QJJ0PECEGjxAHVw8QBg7PECpkjxA93k8QOVg
PEDpOjxAWy48QCU3PEA2FjxAjDA8QLwwPECaUDxApCA8QKBHPEA6TTxA4Ew8QGFyPECXVzxA
50A8QNtoPEALRjxAYV08QKN+PECMUzxAoEw8QIMfPEA9OjxAKnA8QAhhPEC2cjxAj2s8QC9O
PEAyHTxA6FQ8QBRaPEAP+DtA5yE8QKcjPEDnIzxA7388QAd/PEBGiDxAulc8QFE9PEALTzxA
gBI8QEAoPED4LTxAoC48QNFhPED9fDxA4bk8QLxSPECaezxAgTU8QGM1PECQOzxAwGk8QJmG
PEDLVjxAjRA8QHtvPEAjHDxA6kY8QBAQPEA8OTxA0Uo8QK88PEBiaDxAvjI8QLpTPED8RDxA
QWc8QOVJPECCYzxAEUg8QHM8PEAOfjxAbDo8QMJNPEDPRzxAQEQ8QLdNPEDktDxAyWQ8QCZt
PEBHaDxAzJM8QEVsPEATcDxA2gI8QGFaPECbajxAdG08QHFPPEBsYjxAu388QB87PECxLTxA
Q408QJ02PEAkpjxA9j08QFRlPEB4SzxAk3U8QBdRPECQPzxAYlQ8QBsvPEAOQTxAGDk8QEZo
PEADTDxAQH48QN46PEAdWjxAKUo8QII6PEBcSTxA8po8QCiiPEBgVjxAODQ8QHCsPEDAGzxA
plE8QGI6PECtHjxAQ4w8QE87PEAcZzxATkc8QAhVPEDqkjxAXo48QOhwPEA3YzxAAlE8QHhj
PEC+TDxAcoE8QJhMPEA2UDxAi1E8QBeePEAFbzxAuWQ8QJNpPEBMVTxAvyA8QBJwPEBrbjxA
nJE8QACpPEDrVDxAooI8QBGSPEB2hzxALl48QK5VPEA8fzxAWSg8QJ1/PECuOzxAUEY8QB1u
PECnfzxAAW08QByCPED0JjxAmYM8QExdPEB/OjxAYh88QIFLPECxVzxAdjw8QE59PEDKSjxA
Fqc8QByEPEBfazxAj3M8QBFjPEBMjTxA4Go8QERwPEBDWjxAQf47QKGLPEARaTxAO2g8QJY7
PECDPzxANHs8QKxtPECmUjxAoWE8QJVTPEBIMzxAIvc7QPOoPEC3pDxA5DQ8QIFhPEA+NjxA
aos8QL6ePEAXSzxAon48QINnPEC+mDxARYM8QNmEPECxHDxAI1Y8QNwrPEAJVDxAwXE8QOEu
PEAbNjxAwzE8QE2tPEApUzxAF3M8QEo/PECSPDxAVq88QE90PECkSTxAnus8QGk1PEAi0zxA
vk08QP53PEBBjDxACX08QLk0PEAHTjxAOFw8QMaLPEDkYDxAybA8QNUtPEDYpTxA6x88QM5r
PECAyzxA4IE8QCpGPEC4VTxAQEk8QKbXPEA3bzxAPnI8QImOPEAGXzxAuE08QM1XPEAWxTxA
3nk8QGsYPEAMbzxAQo48QAhpPEA0WzxAQ2k8QJhJPEAMOzxAvKc8QEpmPEBFzTxAUJQ8QNDf
PEB9OTxAv3Y8QHlEPEA9UzxAFYI8QOerPEA6izxAg5w8QKGYPEBuUzxAb008QHNGPEBBpzxA
V3U8QMtkPEDfLzxAHLE8QCinPEBIpTxAiWA8QPSDPECisTxAMX48QE+vPEA3pTxAqE88QNk7
PEChbDxATq08QFSjPEAheDxAmZI8QCG/PEBDaTxAs8Q8QGJuPEBIeTxAWcQ8QME7PEDUoTxA
g0A8QGB+PEArzDxAF2Y8QL2VPEDEfDxAW3U8QPRyPEAhiDxArpU8QHaUPEB8djxAU7k8QId4
PEBKajxAtj48QJy7PEARZTxASHQ8QA6APED9sTxApcA8QGRxPEDFODxAXE48QHCAPEALtTxA
3jk8QI+vPEAMMzxAS548QKFMPEBszjxAIlE8QAqfPECcjDxAyWs8QHuBPECelTxAlWE8QA6d
PEAydTxAU108QEOZPEA7QjxA5VU8QMiEPEC4rDxAM1g8QJGePEAMRjxAtQk9QMKgPEBTmzxA
nHI8QDw/PEAKgjxA5ag8QHyhPEC8oTxA8nY8QIibPEBHgzxArIg8QPKAPEB1XzxAe748QO6Q
PEBbnTxA0U48QFlXPECPhTxAiXE8QFTdPEBUdjxAHo08QEDNPEAL1zxAANA8QKxHPECLzTxA
fn08QEt0PEB6ijxAF9U8QBhzPECGlTxA4oI8QO8CPUCBgTxA8I08QNeSPEBIrzxAu8U8QA28
PEAYqDxAZrA8QELaPECRVTxAg248QFC5PEDEZjxAGo88QPiJPEAM0zxAtpQ8QEt1PEDzhzxA
1Kc8QDaQPEB78jxAoo08QE2EPEBgpTxAHLk8QHF9PEDvoDxAWn88QNFmPEAZajxAvX48QMhr
PEBAsTxAp3Y8QEekPEB/YzxA8IY8QIB0PECyWjxAyqI8QE59PEBs0jxAiqs8QIibPEDEqTxA
dYY8QEpbPEC6cTxAeGU8QK6TPEC2ljxAWsM8QPu5PEBIyTxAhUI8QCacPEBpzTxA24s8QMmJ
PEDqjjxATV48QOCwPEAFyTxAw5w8QOiePEDLiTxAy788QHjGPEC0rzxA3bc8QHCPPEChjjxA
nbQ8QFysPEBFijxAkpw8QOGyPEBBtDxAw748QCv9PEAB/DxAStI8QJiCPEBUhTxAw+I8QBZN
PEAAnDxAM2w8QFm8PEDZqDxAx5E8QH6KPECihDxAd408QNh3PED6xDxAtbs8QAQhPUBvczxA
7cM8QDnGPEDAmDxAQLM8QOvYPEB1yDxAEoA8QJvFPEDUzDxALWM8QFZ5PEC/mDxAS6o8QPLK
PEDLhTxA+HU8QLiXPEAB1DxAEqs8QALBPEBPtzxASMc8QMXvPEAclzxAz8Y8QBHfPEAu2zxA
1as8QPLHPECC5TxArGc8QA7lPEBHdjxA6MQ8QHlBPEBhrDxAxmY8QN2kPECtrzxARq88QBC5
PECXuDxAcGg8QKGrPEBQ6DxAUMg8QHTQPECMkzxAHNA8QHDCPECY+TxABK48QEK5PECWqTxA
I188QN0APUDHrjxAvKQ8QLTiPEBL0jxAyls8QJ7qPEDf0DxADM08QAPtPEBPszxAHMo8QMie
PEC8wjxAfco8QFU6PEDDwjxAoJ88QK6OPEA+0TxAWKY8QG2QPEDU6DxAKJI8QAKDPEDz1zxA
d+Q8QDK9PEA+zjxAw2E8QJ/BPEAOjTxA/t08QGrAPEDyoTxAwbc8QMhnPEDYyTxAIJI8QHiv
PEA9zzxAPKM8QNGZPEAz6DxARXY8QM79PECa5DxADb88QISpPED9qjxAdJo8QOeNPEB0vjxA
EwA9QJyePEDu3jxAw4E8QO3VPEDbxDxAOIM8QIjzPECUZzxATfs8QGy0PED9izxAt/k8QAuz
PEDV7DxA/fg8QCrWPEAoxTxAvbI8QKaaPEARtjxAMyc9QPBUPECXyTxA/t08QLuZPEDNgTxA
Y948QPXOPEDljjxAA688QBK/PEAK5jxAUgc9QGujPECw4TxAcJc8QHKePEA/3TxAe1U8QFx4
PEDVxTxA2H48QPqWPECFCD1AIdE8QJvGPEAiljxA+Rk9QNgAPUC6wjxAuYk8QI6MPEAw3DxA
jPE8QJTEPEBljzxAPLU8QNAJPUDJ6TxAlgE9QAjWPECfDj1AygA9QG7+PEBSwjxAX808QMC4
PEA4vzxAM8w8QIOUPED/9DxAps08QCLOPEA50jxA8Po8QLSyPEC0wzxAL148QPJ2PEAIpzxA
CcE8QOfYPEC/8DxAL6w8QKX5PEBmiTxARuo8QJTKPEBI5TxARJ48QFbgPEDt3DxAJJ48QHph
PEAQiDxAW8U8QHukPED6yjxAHeo8QD9dPEDb+zxALsc8QNLJPEBy2zxAfcI8QArbPECW/jxA
OQA9QEm1PED5+zxA8Yw8QBHUPECTvzxAuto8QDC5PEB05DxAGec8QL7CPEC+4TxAo/I8QPfF
PEBQBz1AqoQ8QJXkPEBQwzxAB6w8QBtEPEDRzTxAh9g8QBUOPUDirTxAsdM8QLDBPEABijxA
Aco8QOK0PECxeDxAOZY8QOKrPECYBj1ARes8QKS5PEDP5zxAluM8QLKgPEBkvzxABLg8QOGs
PECCrjxAQrk8QLG+PECLmTxA8A49QH2nPEA+1zxAba48QAQMPUDLpjxAEJs8QOFgPEDb4zxA
x8Y8QLfXPEAZ2TxAdqM8QPOPPECysjxAF788QK2tPEBPqDxAqPM8QOboPEBWgzxA3ps8QJro
PEDd/zxAp9g8QJXYPEAy5zxAThI9QAGuPEAz0jxAZis9QPHDPEBfnzxAVCE9QHUGPUBT3jxA
NqQ8QJjsPEAtlzxA/pw8QLLGPEDoxjxA3oU8QALGPED9sDxAlqg8QD2oPECypjxATsc8QGam
PEDPuDxAi3M8QKC2PEAPfzxA6s48QCWcPECWxzxAO3w8QI3jPEAc6DxA0ag8QJC6PEAmmzxA
vM48QJidPEAq2TxAHlE8QP3TPEA70zxANJ48QGj3PECOjzxACtc8QPjAPEBq0DxAna48QB7g
PEBwpjxA3O08QCu4PEC5wTxAGIw8QGXhPEDb3TxA4Lk8QCStPEBI3jxAqrc8QESuPEC4ozxA
Pek8QISxPECvBj1Au788QIDTPECimTxAWZE8QM0NPUDo2jxAq8Y8QFbpPEBa2zxAYfw8QND2
PEAZ/DxAsb88QEDBPECuRD1A4cw8QBLXPECsxzxApfA8QKjVPEAI2DxA8Qg9QPGMPEBlgDxA
CMM8QH7UPEDptzxA9t48QPZwPEAf3jxAzOg8QFDmPEBNxTxAoPU8QJ/HPEDt3TxAr/s8QIij
PEDCoTxAa6s8QGyZPEA1sjxAwQA9QK3uPEBBrzxAKhw9QMSYPECXET1ANNs8QKzDPEB0oDxA
0YA8QJqwPECVrTxAlck8QACZPEAmKj1A0M08QADsPEC96TxAjss8QATbPECi0TxA8NQ8QOy2
PEBUvzxAWvI8QBfqPEAK4zxAt6A8QOABPUA5wDxAh/U8QJ2ePEDvyTxAIKY8QBrWPEA+1DxA
sdM8QNbqPEBX6TxARwY9QNyAPECj8DxALMM8QK6LPED6rTxAhws9QEHgPEA/9DxAfbk8QMrf
PEAe2zxA/pk8QHuYPEBHvDxASO48QMvFPECurjxAZgU9QDS+PED68jxAV7g8QPCmPEAKJT1A
ofY8QKjCPEC6Nj1AX+Y8QLvUPECN5DxAZ908QDPoPEBm2zxAwPI8QHyUPEBs0TxAUZo8QDK2
PEBc9DxAbd48QDnEPECaqzxABqA8QA0WPUAbOD1A2ho9QCEGPUAk6zxAj6U8QGzePEA7yTxA
nCA9QKCGPEAz8jxAsxA9QMyhPEDL1zxA1vA8QAj7PECT4TxARA49QLf5PECv2DxAyFU9QJnY
PECJuDxAQcA8QMcGPUBvrzxAndM8QIALPUAf2DxA3IU8QEKQPECr0jxAqiA9QOOMPEBP1zxA
J8M8QJroPEAn5zxAGvc8QBbdPEBvJT1Anao8QC0APUBAtzxA+Ts9QG/EPEDIAT1APrc8QDLs
PEDz7DxAPQU9QPK7PECryjxALug8QFv+PEAmCT1AZ708QGnHPECevDxAkd08QMfvPEAp0jxA
/qw8QGPiPEDgCz1AI8I8QNHqPECzQj1AKMI8QE8vPUCeEz1AS988QOScPEBHwzxA7488QJLm
PEA6nzxA2vs8QBezPEBo/jxAV6c8QNKVPEDOAz1ARNo8QBnJPED0uTxAdMM8QJYfPUCNwDxA
3Jk8QCKbPECDCj1AM9U8QC7YPECY+jxAYPI8QAahPEDJvTxAYsY8QKEIPUDGwDxAtfc8QOaQ
PECbzTxAMLM8QDj/PEC72TxAKfM8QIknPUD92jxAiyg9QN6xPEBI2zxATak8QP4sPUD88DxA
qLM8QA3TPEABHT1A6iU9QKj0PEAP+jxAxdo8QJngPEAK+zxAYPA8QOvyPEDH/DxA1tI8QN0B
PUAp0zxA9ug8QKXvPEBFtDxA/rM8QHnJPECUvTxAtvY8QPy8PEBiCT1ASyU9QFIXPUApqzxA
lto8QFT/PEAA7zxAz9E8QJC+PECBqTxANgY9QLXHPECapDxACQI9QHHRPEC9Cj1ABAU9QLLc
PEA60DxApfI8QP8bPUBXojxAmM48QMvmPECorzxAnKk8QO26PEDyPT1AdEE9QKrnPEApHj1A
4S09QFPTPEAdFD1AYMo8QL7GPEBLszxAWv88QGC1PEADbjxAKq08QAdkPEDA1zxAiOM8QCsM
PUDy/zxAddE8QFjoPEAs+zxATL88QH7SPEB66zxASNg8QAXQPEDhEz1AYA09QMH4PEAk1TxA
dbA8QMQDPUDO9TxA0aY8QHDNPEBw8DxAMN08QDr6PEDl7zxAer08QFXgPEDMkzxAeIw8QEKX
PEB3CD1As6A8QDz+PEBaHD1A3LA8QCPdPEAGCz1Atuo8QOPUPEBqtDxAiPs8QMTmPEDKQj1A
R8Q8QFQ+PUAWAD1A2/E8QNDiPEA1Cz1A67A8QET+PEAM+jxA2dY8QE4QPUCP4TxA0Kg8QPXy
PECE7jxAKfo8QETuPEA/5DxARq48QETLPECY9zxAmBE9QG/+PEB4/zxAsZ48QIr3PEBsQT1A
6BY9QLHUPEA05TxAaNM8QKXOPEC22jxA2yE9QBgePUAJvTxAfDY9QHEgPUCP3zxAjfk8QFbE
PEARozxALKw8QA2JPECruzxAKqU8QHLDPEBEvDxANtY8QH7xPEDe8TxAn7U8QGQePUDBwTxA
avM8QL4qPUB/zzxA/fs8QP7RPEAsFD1Ad1U9QETiPEC5DT1AQO88QHTTPEDkvjxA2dQ8QBWe
PECpRj1ARR49QCXXPECDMD1ADKw8QLZhPUAwyTxAwfE8QCi7PEC/+zxAcSw9QFUcPUD+2zxA
FQQ9QHwAPUAP5TxAN+U8QPUbPUAM4zxAoso8QEScPECFsDxAmQg9QM6jPECFCz1Ales8QPwf
PUBZojxADws9QMCxPEA58jxA+zo9QNzrPEDU0DxA5Os8QGYPPUCoBT1ABWw9QGD1PEDBLD1A
tsc8QOQKPUAL+DxAdRk9QG8QPUB+ID1ACuY8QCy3PEChED1AfQg9QNrAPEARAD1AtvA8QFXx
PEDd4zxA+Jo8QLjtPEAWMz1Azko9QJMBPUBzDT1AYt88QA4VPUAq+jxA1Oc8QM0WPUCnhjxA
3v08QMXWPECGpjxATTM9QEYFPUAK7zxA+hE9QGAuPUDU9zxAs9s8QL4oPUBEJD1AZfg8QPwg
PUCO1DxAPwQ9QMAUPUDFAT1AtRA9QH3KPEDovzxAdc48QKbIPEAaDz1A6OI8QCLUPEDUCj1A
TUQ9QNzBPEDk2DxAVvo8QFYrPUAWID1AvgE9QBqzPEC97DxArdw8QP+5PEBt8jxAoOw8QCTV
PECtCD1AdBs9QMcSPUDJGD1AuhE9QOHIPEAyIz1AIio9QG7wPEC10zxA9Yg8QAzZPECK5TxA
GgE9QA4KPUBVxjxAUj49QC8gPUCLqjxAv0M9QEvaPEDB/TxAz/A8QIv0PEBD1zxAH+g8QInt
PEBu7zxA+tM8QGMQPUDe4TxAmhM9QMv3PEAy/jxA4PE8QH9UPUCN4zxAqAM9QO3kPEAF5jxA
bUo9QNEAPUCGID1Aoww9QBHQPEBpRD1AYyU9QHA5PUAh5zxANJo8QNjAPECo4TxApSs9QLcJ
PUBu6jxAvhU9QAoNPUBIujxAyRQ9QIHLPEDx3zxALv48QIv4PEBV4jxAbfA8QP4NPUAONj1A
nrg8QPLcPEBH3DxAEGc9QAnnPEDpCz1AlRE9QPQoPUDsBz1A2wc9QN8FPUDjwDxAjBc9QGQ+
PUDEqzxAdMw8QOHlPEA2Cj1AJAs9QK7zPEA+yzxA/b48QI4IPUCwvTxAKdM8QBx2PUBQwDxA
ldM8QJADPUDyzzxA8QQ9QGsLPUC3zTxAo9k8QCnaPEAv+DxAXvY8QAAhPUBkBD1Asfg8QPs/
PUCT/zxAMh89QA70PECF6jxAGB49QE8bPUDWIz1A9CE9QGHfPEAJ5TxAaAk9QOvBPEBOKz1A
Qj09QL73PEBa6zxAYAk9QFYAPUAFGD1ATOc8QHsmPUBsUz1ASMI8QK8yPUD+5TxAfuE8QOUT
PUDpTT1AAgQ9QEo4PUAu4jxACwc9QHn8PECtwzxALuQ8QOznPEDSOj1Asds8QJHTPEBeCz1A
UTg9QB3dPEAT8TxAHSw9QGYDPUBlJT1A4eM8QBTpPEAnyDxAJeM8QHdGPUCC6jxASv88QO7b
PECYID1Aoe08QLbmPEBfVz1A2e88QOkSPUDV5zxA6/A8QHAxPUCE1jxAxfw8QDmIPUB02TxA
BNE8QFYrPUB64TxAqfw8QGEOPUBRMT1A8+88QB/tPECU5jxAfhY9QLA2PUA3WT1AdUc9QAj7
PECqHD1Axgs9QN3BPEDOOj1AOyU9QJDQPEA7Gj1AAPg8QEEePUCMOj1Ah8M8QGsLPUBcBT1A
nQg9QBT5PEBM9jxAgyg9QPA0PUD4Cz1As/08QEwLPUBh4zxAM1U9QJcjPUBrwDxA9cg8QOg+
PUCUqDxACgk9QIQGPUBvGz1AwQ49QPD5PEBFFD1AnRM9QGJQPUCXFD1ARPw8QCYYPUD+HD1A
xzw9QEUOPUDR+TxATUA9QIsLPUCb2zxAZN48QD0TPUBP7jxAM/c8QEq3PEAaCT1Amfk8QFXY
PEAGIz1A5wo9QGYPPUAmNj1A1wI9QDIaPUCWBz1AvqQ8QAXfPEDZDD1AI7w8QMrXPEBa8DxA
zw89QNbTPED5MD1AMhg9QPXiPECu7jxAA/g8QNoVPUBG8jxAVuo8QNMEPUAcyjxARQI9QPYR
PUBN4TxAmzA9QGdDPUBK2DxAVzg9QOLCPEA56DxA8CU9QDcmPUAM7zxAru48QL0CPUC3Pj1A
Tzw9QPoePUBfDT1AVAc9QLz0PED/ID1ASgc9QKb4PEBa8zxArDc9QGDePEDMAD1ASPE8QAwL
PUAWozxArhE9QDEyPUAn/TxAAkE9QLPZPECI/TxAJSM9QKoSPUC7FD1AIg09QCr2PEBSDT1A
TUA9QG4RPUChHT1A/OA8QHToPEDxzTxARtk8QGgzPUCOBT1AHug8QD8iPUD/ND1ARsA8QO4B
PUCqDz1Anus8QJsPPUCczjxAwR49QObNPEB9Ij1ABwY9QKcHPUBS2DxAHSo9QF7VPEA84jxA
qho9QClDPUDDCD1Auss8QKvkPECMPz1AbNs8QJm8PEBeJT1AHiA9QEzzPECs9TxAjys9QEfq
PEAT2jxAqiI9QO0DPUAdZj1AYDY9QOsfPUBj7DxArjw9QIYDPUCX5jxAZsY8QKIpPUCoMT1A
SQ49QAL2PEAZHz1Aavg8QBUKPUDc3zxA9Nk8QL8cPUBb0zxAdj09QK1FPUD4Tz1A6R09QEdq
PUDgxDxA0yQ9QDj6PEAaFj1AUUI9QIATPUD01TxAW/w8QDAoPUB3WD1A+yQ9QGorPUAiMT1A
DgQ9QJPaPECFMD1A1PQ8QLcePUAK6jxAxss8QIlGPUCuNz1AgBo9QEjhPEAY7jxAgeI8QCwm
PUBJ3zxA2Qw9QNSuPEBy3TxAkO88QPwJPUC7Sz1AxB49QBMCPUAp8DxA3jI9QO5mPUCIED1A
nAw9QC35PECdRj1AWCs9QCQfPUDEPz1AnRI9QPr5PED87DxAxNM8QPjvPECnIT1AJug8QOQP
PUDcSj1AFAU9QLPqPECTLz1A4AQ9QKnCPEC3ND1Assw8QKMgPUDl0jxASP88QPMnPUAbBz1A
x1k9QKYfPUDlAz1Af7I8QB3fPEAvED1AlQU9QNL7PEB3Rz1ACkY9QHQMPUDKDT1AJyY9QPTw
PEDdJj1AYf48QOMYPUD5/TxAZVA9QJc4PUDF+jxAFRA9QNfsPEAtFD1AHUw9QKs2PUADIT1A
XCc9QHQFPUBpCT1Aihw9QG89PUCqHT1AhPY8QIz+PEBDJz1AEeI8QN/3PEDi5zxAkbM8QNxN
PUCn9TxA8yc9QBv+PEC4RT1ADbA8QLn1PECYAT1AxQU9QMH3PECM5TxAL/c8QC65PEAbuDxA
KVY9QO6GPEClkDxAnBU9QP4NPUA5NT1As+s8QBbwPECo5zxAJtI8QHbNPECd0zxAdT89QKrE
PEDtzzxAWfw8QCfZPECvkzxARvQ8QEO0PED29jxA/A89QOr7PECuEj1A26E8QIQrPUD90zxA
O/o8QHe7PEBlyjxAmv48QHkcPUCNhDxAAAM9QFX0PECXEj1AD/U8QI7HPECX8TxA3DA9QHfe
PEAS5TxAgDA9QGvLPEA+2DxAQCE9QKavPEC+AT1Audg8QPrxPEB1/DxAeU89QFHCPEAV/jxA
nPY8QFnqPEBhtjxA7Oc8QLHMPEBU9jxARug8QLT1PECj4TxATvo8QHHtPEAzqzxA/fI8QKHN
PEDJ1zxAoQo9QMLbPEB03DxARAo9QCm/PEClzDxA1AI9QGCtPEA61jxADxs9QNPlPEDv9TxA
02k8QNUSPUD+Gj1AKtw8QN0QPUAFIj1ASug8QC0FPUCELT1Assg8QBnKPEDYzTxAROE8QGoA
PUAixTxAbuk8QI3JPEBaHz1APNA8QKPjPECLHD1ADqI8QOn5PECQ8jxAHuA8QCYlPUAw+TxA
NOM8QG4VPUC8JD1AZb88QAwdPUAP+jxApuQ8QLG3PEBYBT1ADNU8QHj1PEC4Fz1ALB09QJ0F
PUDV5DxAOuQ8QET1PECvxjxAmu88QO4gPUCZ8TxAx9Q8QJ7XPEBO/jxACB49QPThPEB6xTxA
fu08QPqzPEDQ8TxAGNw8QF79PEBr5zxAThk9QFD+PEBp/jxArN08QI7lPEBE7DxAzsE8QOb5
PECQpjxAylM9QAirPECK1zxAGfA8QHTFPEBAyjxAcgM9QE3vPEBl9zxAD9c8QJiyPEC/Mj1A
qPg8QC0fPUB1xTxA8c88QBFvPUBZ7DxAlQs9QB/LPEDXrjxA5g09QJbTPEA36TxA3pI8QGW4
PEDyBT1AnOA8QJj9PECzHz1APAw9QMPOPEDU5TxAE/A8QAbePECLHT1AVNc8QNDMPEAAxTxA
3Oo8QM3lPEDq0TxAzfk8QGrOPEC3BT1ACa08QIXBPEDw0jxAcfc8QE29PEA4CD1A0908QBzX
PEAJED1AGgU9QFILPUAhGj1Ayxo9QAvlPEAs+DxAePA8QLz9PEARFj1AkdA8QKchPUCoDD1A
Hg89QB75PEBwsTxAUp88QHLvPEAFtjxAF/I8QKHwPEDOKD1AYiw9QB8UPUCT9jxAUSk9QDv/
PEBG9TxAG+c8QPDRPECQKT1AxNI8QHMRPUDM1DxAk908QALvPEBvxzxANys9QP0CPUCGVz1A
DbA8QNDjPEAa4TxAuPI8QO8UPUAmFz1Aj9M8QO//PEBz6jxAyfo8QG5aPUDt7jxATxU9QIdE
PUDh5TxAy6g8QKDPPEBW+zxAzCU9QGbIPECufT1A9dE8QE/VPECJCj1AlsI8QBbaPEAG2TxA
7fk8QMYmPUDA7zxAWM48QBL2PEDw1DxAMxM9QND7PEDD8jxAWBc9QNrtPEDGCT1AQM88QOfZ
PECb3zxAOxM9QLOwPED4xTxAqYs8QIErPUCQLD1A48g8QGwKPUBs/DxAJhA9QBsqPUAIIj1A
q+A8QIWPPECK5DxAoOA8QHcCPUCFGT1A5dM8QC7CPECqpDxA2uE8QNL2PEAE4TxA0jA9QLcG
PUCJDj1AQCY9QJ/7PEDU1TxAf5Y8QGsNPUD38jxA6Bg9QKmxPEB18jxAbcI8QPwRPUAUnTxA
8to8QAkfPUAwsDxAqQw9QPb2PEBbLz1AJP48QErdPEDcET1A0/48QF2VPEDPyzxAygk9QIjS
PEAl3jxAsNY8QAaNPEA4Aj1Au6g8QNIDPUDL+TxAPQE9QAcoPUCDxzxADN48QG/HPEDr4jxA
sTA9QFYkPUAqyzxASPI8QFyhPECgDj1A/Lw8QFzfPEDVqTxAhOc8QF4LPUCB9DxAPBA9QAP1
PECzDj1AnuQ8QBL5PEBAHD1AKS89QNDnPEC1tDxArfQ8QAGqPECE9jxA6Zo8QKEdPUCprzxA
3u08QKPAPEBU1DxAPpk8QJLXPEBemzxAx8o8QCAGPUCC6zxAht08QOASPUC83jxAF+08QFrW
PEDH0TxAwhU9QKEQPUAw9jxAO/s8QBICPUC4HD1AHEA9QGP+PEBj5DxAwm89QCy8PEC2xjxA
SSI9QJAAPUBDEj1Ah/s8QMzqPEAL7jxAKdY8QDe+PECP4DxAX+Y8QF/aPECm2DxALwc9QIHx
PEAq5TxAStw8QKCxPEAxKT1Ar+48QIGjPEBrHD1Au+48QE0lPUD56zxA1Ng8QJKXPEB7wTxA
Azg9QL3iPEA3rjxAnYs8QEjlPEAQzDxArrY8QMHlPECu8TxAUwQ9QI44PUDjwDxAPZc8QPMJ
PUDl8TxAIv48QEjUPEB2+jxA3LY8QKWYPEDQDD1AKfk8QEGKPEBdCj1ACRw9QEbmPEDTBT1A
08o8QCb8PEAewDxARtk8QEQPPUBKyzxASMw8QB/KPECjyTxAhgE9QBTJPEDZED1A9Ow8QG3J
PEAiJD1A3a08QGDcPEAtAj1Aug09QEXpPEADKD1AuPs8QAE1PUB35DxADOw8QJfkPEADqjxA
yAg9QFzrPEB99jxAcGQ9QF4yPUBNAT1ARxI9QJToPECU+jxAJvU8QALwPED3TT1AEpg8QOTA
PEDW9DxACAY9QPzlPEAOED1AWcM8QK9LPUD7Gj1AWR49QOI7PUBMCz1AVjY9QGNDPUDq+jxA
gts8QEzQPEDswDxAfRw9QHYEPUAJ1jxAPRw9QGovPUBpGj1AGq88QKECPUCBBz1AQp08QL3Z
PEBBCj1AB+s8QIClPEBz9jxAkRc9QG/kPEAowjxAGwc9QClQPUDn+zxA2988QJLXPEAq7zxA
yQk9QNX5PEDY3jxAw1I9QAu/PEC4+TxAfzE9QG4oPUACfT1AQOA8QAP8PEBjET1A2xo9QF3V
PEBvxzxAyvo8QKK+PECB0TxA8i49QMNJPUDw5TxAWhk9QNw+PUDO+DxAIvI8QA73PEDXGT1A
/9M8QDMdPUBj/jxAhB49QBbYPEAt7DxAWCM9QOkePUCUjzxAn9s8QLH5PECL/TxAsBk9QMMZ
PUDy9DxAGw49QGJePUByGT1AsC89QC4YPUDLTj1A+9c8QIInPUArtDxAsgo9QPEYPUA79jxA
0/Y8QEnkPECaJz1A+u88QIEZPUCizTxA6+I8QNwqPUAP0TxAp7I8QH/fPEBnGD1A8OA8QKz9
PECnET1APwU9QNocPUDt0TxAITA9QAX7PEDRCj1AtHY9QInuPEBe+zxAFh89QMHlPEDEPj1A
vss8QOoUPUA6ED1A7B49QEsMPUA7KD1ARMQ8QFXzPEBmMj1AZwI9QEMKPUDECz1AJxI9QIT3
PEByCj1AqzI9QAUcPUA7Fz1AZio9QAv5PEB52jxANfs8QNXdPEAbNz1AlQg9QAgUPUCZ7zxA
sjM9QMjdPEC83DxApN08QCoEPUCnCD1AdzE9QO4dPUBM7jxAes48QOpePUAg9jxAZ/Y8QHvS
PEDMMT1Awbk8QNsaPUBi+DxAgxA9QH/vPEBF+jxAkAM9QPn5PEB0+TxAMTQ9QKMuPUDhAD1A
v/U8QEonPUAh1jxAYyU9QK1hPUA6ED1AVAA9QHD4PEAJ3DxAxRU9QIMLPUA90zxAk9k8QLoO
PUBH0DxAjkE9QAAKPUDPAz1A+lY9QM/sPECA8DxAJxA9QAHgPED08DxAXCQ9QFbzPEAGNT1A
LxY9QCIdPUBYGj1Aewo9QO0vPUD4CD1Arhc9QDoxPUDV0zxABsk8QEbrPEDy2TxAEB09QDT/
PED0Hz1Aq9Q8QEA6PUCr1zxASoM9QFcjPUBH7jxAjQs9QGVMPUASUj1A1Sk9QE/HPEBsJT1A
AsY8QI9JPUAadT1AgUU9QOYUPUBECj1AABw9QAZgPUAYCD1AciI9QG/NPEDb2TxANB49QPsz
PUC66jxAOiE9QKEvPUBBNj1AiC89QF8FPUDqGT1AD/A8QPTzPECQHj1Axuw8QJ71PEAZOT1A
cwA9QLsgPUCDRD1AByI9QJQbPUDg9zxAeeo8QO86PUDAQz1AOCs9QO38PEDIGT1AWBA9QMPd
PECfJz1Anvo8QA/qPEBH2jxA8Ok8QDoyPUCV2DxACR89QOCqPEDS0TxAXr88QJcFPUAJ+TxA
NPU8QGTwPEALAD1A9c48QHgoPUD86TxAHUk9QM8VPUDZ+zxAZEQ9QJUZPUDGKz1Afg09QNRN
PUD04TxA5Pw8QJ2vPEDPCz1AsQg9QDAYPUAS5DxAZyo9QKkqPUDwNT1AfkI9QB4xPUA+Az1A
9GU9QHsuPUAM+TxAYzQ9QIMlPUBt/DxAQxw9QCA0PUCfET1AVRs9QOzIPEC4fT1AvjA9QIsJ
PUBeBT1AFlc9QN8bPUBSDD1A3Ao9QMrlPEDDnDxA/gA9QNM2PUCszjxAvec8QGbcPEBZ1jxA
8zQ9QKcxPUDlJz1Av9A8QJs9PUCMGz1AjC09QJTlPECKDT1AHxE9QIQqPUDlRj1AuFA9QFAT
PUCvKD1A3LQ8QC49PUD22jxATEY9QM0hPUA2LT1A9kU9QFAZPUB1Hj1A0S89QEIsPUA7OD1A
7w89QEJKPUDjFj1Afig9QFQLPUBjKj1AkiI9QGE3PUAC+DxAaEk9QOUPPUBfRD1AeWA9QCBE
PUA7Tz1ANPY8QPpCPUBg8jxAATw9QE0bPUB0CD1AHmM9QBjqPEAhYD1AxhY9QNoBPUBNUT1A
tzQ9QCcNPUBpRT1AZ908QNw8PUAO7DxAgTM9QPsKPUAqTT1ALlQ9QOZNPUC/UT1AhR49QHdC
PUDBWz1A/yU9QFEtPUBRRT1AP/w8QDHaPECkLz1ASwo9QFQYPUC55TxAxSQ9QHBSPUBNTT1A
dkQ9QA4XPUCGFT1A93o9QNMxPUDAQz1A9Dg9QOTwPECPEj1A8SA9QGAkPUA44jxA+CU9QKpT
PUDTuTxAm0Q9QLwGPUDJ7zxA4kw9QKRXPUAnCD1AHi09QLwyPUA67zxA0QA9QD3TPEAgHj1A
mPs8QGjtPED28jxA0dA8QCk7PUCe4zxArjg9QNf8PECYEz1AS1s9QEEQPUDUWz1AvRU9QHAx
PUBuKj1A7hw9QIo3PUBbKT1AuCA9QH4gPUDHKD1A8uo8QMsQPUCJET1AsBU9QJUzPUCJGj1A
YwY9QN/QPECGTT1AZuA8QE0EPUBREj1A9R89QKQ2PUDNPj1AyQ89QBtAPUDNjj1AfAM9QMpa
PUAyQj1ACSM9QLUzPUDyQj1AU0c9QGgXPUCGIT1ApTc9QMc9PUAkJj1ANjk9QDEcPUBPMD1A
DQg9QOv0PEB+ID1AdlU9QNkiPUBADz1Anjk9QD9UPUBZVD1AXkg9QDccPUCU2zxAdnk9QFhB
PUBlGj1AhFU9QAbJPEA99TxAkYE9QKOIPUDfPz1AuRc9QCMfPUB3KD1ACFE9QMIePUBuhj1A
nE89QMbiPECfIT1AAz49QIFdPUC7Kj1AvyM9QHtBPUDsPT1Aezc9QEE2PUCqfj1A9xg9QA5m
PUAbDD1AqQQ9QEoaPUCYqz1Ab2A9QOFmPUDNRT1AqVE9QAslPUDEOj1A0yA9QMB5PUBMTT1A
0Ro9QCVJPUBJDT1AuSs9QB4gPUAzaz1Aa149QCJNPUAtXD1Aj1M9QHVvPUCGiD1AsDE9QPkL
PUCeQj1AcBM9QCEuPUAONT1AqP08QNk/PUAtIT1Ak4Y9QJluPUBFaj1AoTo9QM1wPUCIKT1A
izQ9QI5+PUAj+TxADkA9QFg1PUDmaT1AC0A9QDtHPUCnST1Alj49QMcsPUAPQT1AfWQ9QMdG
PUBpUz1Aix09QCaRPUCpaT1Aqj49QIY4PUBWMj1A33o9QHNwPUB0Uz1AYAQ9QLA6PUAzkz1A
3lw9QLIAPUCGIj1ApYs9QPxwPUDNHT1A1x09QOFDPUDyVj1A4hU9QCZKPUDaKz1AL2I9QDZj
PUArQD1A/Po8QJ8+PUDCKj1AtEg9QB+TPUBWQz1Atz49QK4oPUBlYD1AbVs9QFnxPEB8MD1A
hi49QH0oPUCSaj1AIkg9QEyHPUDOaD1ARF89QJqqPUClNj1ArXo9QE9kPUCigj1AYA49QPVh
PUBDQj1A0xE9QG5JPUAaSD1As0M9QBhbPUDcUT1AbmE9QC4pPUB4ET1AYGA9QFsvPUBHLT1A
/Bk9QL1KPUAa/zxAryQ9QAhBPUBART1A8lA9QEFBPUDl5zxAUB89QBIYPUCfQj1ARls9QFkt
PUAOHj1AtTQ9QAg9PUDQGT1AyDY9QOR7PUAfWT1A5x89QA9WPUDdMD1AeyQ9QBtzPUBJdz1A
0iU9QB1kPUBZYT1A0+48QLpdPUDwJj1Ar/w8QEQgPUA0OT1AkUs9QDYjPUByUD1Aa0U9QAYo
PUBwLj1AwyA9QAoAPUB7WD1AqTo9QECAPUA2FT1Aq/c8QPAAPUCZDT1AjE09QFj6PECODT1A
9VE9QEODPUCVYz1AVT49QPUsPUA3YT1A61g9QPZOPUDVET1Am1Q9QIdsPUCbWz1AjXE9QFUX
PUDJID1Ari49QFFbPUAJMz1AFAg9QKFQPUANMj1A/k89QOgmPUC4bD1AtmU9QBllPUAycT1A
DQk9QIxJPUANTD1A3kw9QOIAPUCFZj1AlD89QD9kPUDgbj1AhyY9QJ9LPUBGMz1AiVU9QE0U
PUAzcz1AnGQ9QK1LPUCAMj1ALB89QCEkPUCIDD1Aky49QJ5APUBVaj1AHx49QP46PUBjRT1A
FEg9QPtNPUBuiD1AVIY9QG1iPUAF8zxAsVU9QL5HPUDIWD1AShY9QD6DPUBzJD1AIwg9QM+B
PUDvaD1AQ6Y9QGVbPUBYHz1AK1A9QBccPUBlGD1AnVU9QIZvPUDpcj1Aslk9QFUqPUAoSz1A
ODY9QOkuPUAJNj1AQzc9QEOfPUATEj1AjQM9QNsPPUAxcz1AUOA8QOgjPUDDez1ARg49QOkT
PUDCKz1AV1A9QHYpPUAaNz1A7gU9QDZdPUAZLT1As0c9QORwPUDK9TxA9H09QKP+PECb3jxA
/qI9QNqTPUA9ND1AwzU9QJZAPUDaTj1AdEM9QFo6PUAGST1A4SA9QJmQPUBvIz1AQEk9QPRM
PUA4qj1A6kE9QAEwPUC6AD1ArDk9QD5uPUDtOz1AlzY9QKtOPUBmSj1Aoiw9QHdpPUBI7DxA
8PQ8QDhqPUAGZz1AugM9QHALPUAANj1AeIc9QE1uPUBjIj1AVVk9QK2nPUD4QD1Anxg9QFZp
PUARbj1AaTM9QFNpPUB9Jj1AoBM9QM6DPUDlKD1A2lo9QI4UPUB2XD1AA6Y9QEQ5PUAmUD1A
CAg9QI+IPUBWFT1AiWw9QAhDPUBgRj1AQSA9QHEMPUB6ST1AxCk9QDQUPUA3WD1AS1w9QCWv
PUC/Dz1A0ik9QOV9PUDnSj1AHjY9QDpmPUDeZD1AtB89QOFSPUDqUT1ArVw9QMdVPUC0gj1A
LXo9QHtkPUD3aD1AMlk9QOuDPUDEbj1AD209QDLwPEDDcj1Aulk9QCZsPUCWmz1Ah0c9QKIs
PUB4PD1A5WM9QNOEPUC6ZT1AESI9QPRtPUCORj1A1kY9QO4EPUDakT1Aky89QHdnPUCu/TxA
VbM9QM6UPUDQMT1AnVg9QBk1PUAzQD1AIa09QAtrPUA1YD1ABAs9QMBaPUDifz1A9mc9QBt4
PUCwID1AuoM9QBVKPUCXZz1A5Dg9QOk2PUDrKT1AoSk9QJxKPUCG6DxAWk89QAkUPUBMnD1A
zkI9QO8jPUCfZT1Ados9QG48PUBaMz1AhmI9QCQ/PUDuCj1An8Q9QO0hPUCGKD1Anzo9QIB4
PUDrmj1Aclw9QLl8PUCKTj1AISg9QFwjPUDPJz1AaVE9QDs4PUADRT1A3EQ9QK1cPUCMTD1A
llQ9QKpWPUD1aT1AuIE9QMZdPUCQWD1AbWc9QBhqPUDNWj1A+VU9QPU+PUAHLz1AgVQ9QIU5
PUA3aT1ApS4+QK1yPkBtGj5AziM+QKT0PUBEGT5AfQY+QHAjPkDqRT5AyB0+QJkiPkB+Fj5A
bhU+QAJ8PkCWBj5AcRU+QKIjPkA3Sz5Ajiw+QHVrPkCxTj5AsS4+QEIiPkAHNz5A2TI+QN1K
PkAWMT5A5kA+QJdAPkBhGT5AOi0+QNT9PUDNDz5A920+QBBdPkAOpD5A/2I+QLtiPkA3Tj5A
3Uo+QMaDPkAxCT5AHWE+QJZ2PkDaNj5AJi8+QGtsPkBqdz5ADzM+QKUNPkD1Kj5A230+QNKF
PkDHQj5ANGk+QO86PkDRKj5AGZo+QH0rPkBzFj5AYk8+QAVIPkDcNj5A9E4+QCIcPkCWGz5A
zx4+QABAPkABNz5AVfs9QGAOPkCbzj1AYz0+QPw2PkD+zj1AKRw+QPPSPUC/OD5AZTo+QNMg
PkAlUT5A7Ss+QPlIPkBCNj5AIzU+QC2BPkDzJj5AUVE+QNcEPkBXKj5AqUI+QIgtPkBYRz5A
jx8+QJ8ZPkCSND5AuFo+QOU6PkDrOT5ASEo+QJIqPkBTTj5AkUc+QEYgPkAiRz5AKTA+QO1L
PkBGJT5A2Pc9QHb/PUDrdz5A90M+QBAmPkDGIj5AnTA+QOUTPkD1Vz5AS1U+QIZdPkA9LD5A
CxU+QJBrPkCqGD5ATDI+QOg0PkBgiD5AS0M+QPJ/PkCsLT5AFCg+QGJhPkCrDD5AOKA+QBNU
PkCyKD5A6mg+QEQ6PkDODD5ABFM+QNx0PkBjTD5Aw2E+QHdIPkDhXT5AQCE+QCNPPkA4Pz5A
wiw+QMO1PkD/gz5AiiU+QOIYPkCqXz5ALxs+QMlYPkDRGj5ABYo+QNlJPkApET5AeYU+QGdZ
PkAaBz5AoTk+QHVDPkAjXj5AvCc+QFAAPkB/JT5AGhc+QBAyPkCjKT5ATkY+QJs4PkCBRD5A
qFg+QJ1qPkCCUT5AuGo+QDRdPkAhST5AlQo+QHOhPkDVCD5AuXs+QFyIPkAojT5AW0o+QMKi
PkBHKD5AoVA+QD4nPkDMUj5AF1M+QINtPkAekD5ABC4+QN5MPkDcPz5APDQ+QCNePkAmUz5A
cGw+QJAzPkAEhT5AFCU+QM9GPkDdST5ATTQ+QCFlPkCN6j5AGR0+QDONPkDrKT5AWm4+QIJM
PkDkQD5AWCI+QCpxPkAoWj5AAjg+QH9tPkABcz5Al0Q+QL8YPkDOZT5AQlU+QHyEPkBFJj5A
JT0+QElRPkDUBj5AzHo+QL1HPkCejD5ApUQ+QGRYPkD3Nz5AqUo+QHNpPkCPJT5ARkM+QK1o
PkAeQD5ACVk+QOBrPkCBFz5A/GY+QLRgPkAaPz5A6p0+QOdsPkC4Lz5Ayjk+QHI1PkAOFz5A
Nhw+QHo3PkAbej5Anyc+QL54PkBYST5AuFU+QJYSPkBZez5A/EU+QNpBPkDKbT5A/RY+QIxc
PkA1Zz5ATV4+QEiSPkACVT5A9zM+QHNmPkBDkT5Apys+QNY0PkD6mT5AGDg+QF48PkBMHD5A
YHo+QGw8PkCPVD5A4Tc+QFZzPkBVST5AN1M+QOtIPkDolD5AbmI+QIgiPkBmVT5Ay00+QDJh
PkDThz5A3Tc+QLNAPkBPWj5As2M+QC8uPkCjWT5ADzA+QJdWPkCeMz5AD0g+QJ43PkBLgz5A
Kk0+QMdAPkDrZT5AAVc+QPgwPkAbMz5A824+QLSaPkBiHD5AA4o+QKAoPkChGD5AdVA+QNZC
PkDneD5ANyo+QHknPkDGJT5AyS4+QOxrPkDFRD5A0DM+QHMrPkCVjj5AaFU+QPYoPkAqXT5A
EHw+QFYiPkB0Hz5AJTg+QMdAPkBbiD5AQi4+QD+YPkBqaz5ADFk+QH+PPkCbnT5AqAU+QJVX
PkBUVD5AWnw+QNNHPkD6VT5A/Cs+QAqQPkAeVz5A+hI+QDRjPkB6Vz5AS1I+QAIkPkCBqD5A
aDw+QARQPkBuMj5AB6E+QKhOPkBJQz5ALWw+QORaPkC/RT5ArkA+QJIRPkDPOD5AunE+QA0y
PkCSDT5AoUA+QD41PkBGQT5AxEM+QLUUPkAkRz5AW2Y+QCM7PkBqeD5A7j0+QNtuPkD/Wj5A
Pz4+QEs5PkDuNj5AKzY+QIAzPkDbUz5AW34+QMZmPkDkfz5Ae34+QKNkPkB0VD5AHTY+QKBP
PkDqIT5AsEg+QMFiPkCDcj5AoiE+QMtyPkDbOT5AvmI+QIKYPkBaYD5Aiuo9QP9ZPkBuZD5A
Yh4+QGtZPkCY6z1AKQA+QJ9hPkDnEj5ARG8+QLcjPkDsET5Acmw+QHVrPkC3dT5AVic+QML6
PUC3wj5AY3s+QHQ8PkA09z1ALE8+QNsvPkDLMD5AeD0+QJr7PUAfej5A9zg+QJlZPkCPND5A
buk9QGCEPkD5Ij5AIXo+QDNrPkCGVz5ACk8+QN4kPkBIFz5AMho+QO5kPkBgfj5AAlM+QOlj
PkA4Sj5AlCs+QMNBPkAQcj5A+qU+QDh5PkBsXD5ANos+QOhLPkC+az5AOVo+QFBNPkA4oD5A
ywk+QAhwPkCYQz5AJkE+QIE4PkDMPD5ALlI+QO4ePkBWLD5AtkQ+QHRYPkAMRz5Aekk+QEJP
PkAyfz5Aqj4+QHRLPkDAJz5A8Dg+QFjqPUAMGD5A+pQ+QGIbPkDvjT5AAeM9QPRHPkDiWD5A
zdg9QEcYPkDeUD5AGPc9QPtWPkBcaT5AQm4+QGETPkA/GD5Ax/o9QBJhPkCpFD5AWi0+QN18
PkBPPz5AcF8+QCN/PkBs6z1Aw3c+QGf5PUDbbj5As3E+QCMwPkBUUT5Ahhw+QL9VPkDMEj5A
aEQ+QANePkDzeT5AZG0+QB0XPkAIYj5AHVc+QHiDPkAjLz5AIHg+QP1VPkCafT5AODg+QJg/
PkCvSD5A71c+QMg5PkB0WD5A1lE+QC9rPkDOSD5AzZo+QEBEPkAcXz5ARiE+QJRqPkCLWj5A
Vl8+QItmPkC89z1AeCM+QMN2PkCxCT5A5zE+QMpQPkDlIz5AYD8+QLj+PUCKYD5A4D8+QGco
PkAlVT5ARCY+QL1QPkCoEj5AdXs+QLw2PkBVfD5AvoY+QNY7PkBOZz5Ao7M+QC8LPkCLMz5A
d3A+QHh3PkClVT5A6YE+QPBXPkCONj5AWzQ+QLhRPkCCdj5As2c+QIQjPkCcUD5ARhE+QP7a
PkBIcj5AIFo+QHtqPkCijj5AKE4+QOAYPkBuGD5AJGM+QFBkPkBWcD5AInQ+QF85PkCHOz5A
+Gg+QHFePkDLmT5ARnk+QKx8PkDLRD5Ails+QI5XPkApbD5AXVU+QEKiPkADND5At0Y+QKMx
PkDNbD5Ab1A+QKVOPkDXeT5AkDQ+QMIkPkCARj5AEGs+QJV5PkASLj5Ag0Y+QNgwPkDYVT5A
XFk+QLRMPkCOhj5A9ls+QJMVPkD5gz5AlXM+QAQgPkDvQz5A/nA+QLSFPkABJz5AsUc+QLM6
PkCUiD5A3Vw+QHWlPkDYWj5AjUQ+QOpnPkASAD5Ab5Y+QANuPkD+WT5Aszc+QM0MPkCBaj5A
Izs+QD45PkCqRj5AyVU+QB+fPkDikT5AAnI+QFZhPkC3iT5ApTY+QFE5PkD/oT5ArSM+QDQ+
PkBMWz5Ab0Q+QFmnPkBZQz5AejU+QEGfPkByZD5Aamw+QPT3PUDbdT5AyEY+QBRFPkAzUT5A
1Xc+QCtuPkD6hT5ATnw+QOHQPkC3Az5ACmY+QGY1PkBOUj5ANok+QExWPkAxRD5AiFk+QGR2
PkCuBT5AQ2I+QK4hPkCwTD5A/oQ+QP6UPkAlaj5AmkM+QARnPkAPRj5AA1I+QAUPPkD4Cj5A
zYw+QOpHPkCTaT5AZXE+QMA8PkBsUj5AHUA+QJJTPkAToz5AB5w+QCmRPkD3Xz5A9wc+QARx
PkCboD5AV18+QOo4PkCIfj5AH34+QNeCPkDIaz5AY14+QA87PkAnYj5AKoo+QOZaPkDUoj5A
00k+QPIdPkBXdT5A5Vs+QDVbPkBqdj5AE1c+QHBYPkCykD5A6m8+QNlWPkDadz5AmY0+QOQ4
PkCxUj5AgJU+QARyPkApej5AA6Q+QJVRPkBmgD5AcY4+QBBpPkBqoj5Az3c+QNVHPkDWLj5A
VrU+QOBnPkAmUj5A5Ck+QDhJPkD8oj5A0G4+QHo4PkBRkz5AnnE+QMmJPkB4kT5Aj/Q+QDND
PkBbSj5AHXI+QGL+PUBMlj5AF6A+QLerPkAkqD5AXyA+QJR3PkDvfz5A0IU+QIa/PkA2qD5A
u38+QGCrPkDjTT5ATFU+QM1tPkB7mz5A2nc+QBA6PkClXT5Af5s+QJ6CPkDTcD5ABUY+QB1e
PkDMuT5A114+QBQuPkBJpz5Afoc+QCY9PkC0Pz5AcGM+QOcrPkDVcj5ARz4+QLxLPkBRcT5A
lYo+QMA0PkCxuT5AYXs+QKGQPkBHXD5Asb0+QFl2PkC7fz5A4rA+QA1DPkCMlz5ANHg+QGZs
PkCxUT5AHZ0+QBd6PkCwXT5AnH4+QKGBPkD6lT5Awac+QJ1fPkAxfT5ASYY+QI9lPkCakT5A
yW8+QLZ3PkAVlj5A5Rc+QDxfPkAafT5AAXo+QJeBPkB0Xz5A/Zs+QHdTPkDebz5AGaI+QBRf
PkDGrD5A9p0+QMiDPkDNYj5AHWA+QOzcPkDxbj5An2E+QFdpPkCAVD5AtUw+QIySPkALYz5A
xmU+QP+CPkDVoT5AUm0+QNpHPkAveD5ArJs+QI6jPkConz5AP4s+QHZBPkAYbT5Ab0A+QL63
PkABMj5AF5I+QPdTPkAifT5APzQ+QDJ0PkDnbj5APGE+QC9cPkCqqj5AmHQ+QIGAPkASUz5A
74k+QJKXPkCQdz5AOmM+QOR/PkC1Vz5AOH4+QFOnPkCcqT5ASL4+QCmzPkDqej5Aa1E+QKqJ
PkCeaD5APlE+QBBuPkDRej5Ajmc+QDFgPkDNiT5AtLs+QEqHPkDoUz5AkTU+QLs7PkCFRT5A
YVQ+QAicPkC2wj5ATys+QGJ1PkB7wj5AmY0+QHKPPkAPez5A84c+QFgiPkC+ij5APow+QAJd
PkCCuj5AYTc+QIFUPkDUpj5Afos+QDtnPkCYrz5A8ak+QCy/PkCeZz5ABG0+QMBKPkCPLD5A
3ZA+QNiuPkC4mD5AKCs+QIZkPkDUYz5AllQ+QLI/PkBCVD5AgDw+QGHGPkCiVj5Ad7A+QPY8
PkDniz5A/Go+QNRuPkC1Xj5ApeE9QGt7PkA2aT5AN28+QOqJPkARej5AYx8+QNpxPkCeKj5A
JkE+QK6lPkBjiz5ALyY+QMypPkD4jD5Ae4Q+QCEMPkD8pz5AYZs+QErrPkDLmz5APk8+QKbI
PkC3Tz5AGaQ+QPWHPkB0aj5Ax6s+QFLMPkBToT5AL1I+QFxTPkDEij5AEG0+QNUdPkBoQj5A
h3Y+QLRYPkCKoT5AJZc+QEadPkDhOz5A/LY+QD5vPkAYgD5Ac44+QI9kPkA2MD5AjSQ+QPK/
PkBhZT5Aw3g+QKeIPkAitz5ASiE+QN8bPkCCVj5A8LE+QJB6PkDQvD5A3ag+QDCDPkAgoT5A
Wp8+QN9qPkCcuD5AKhk+QAB6PkAicz5AJZg+QGyrPkCalz5A418+QK+yPkBHaz5A14k+QBll
PkDUbT5AnIU+QOCQPkDNbD5A3HM+QCZLPkBtbz5ASI0+QP+APkD8jD5Ay5s+QFlEPkDMgj5A
Bps+QEpnPkAvqz5AO0E+QEhwPkBumD5AT2Y+QKIgPkDivj5AXmI+QNuVPkDSZz5AkWI+QH20
PkA2lD5AlnM+QKZHPkBlUD5Aano+QJZyPkATmz5A2HY+QD+tPkD7jD5A5WU+QFJyPkB3hT5A
A08+QMyhPkA4ez5A2pU+QC/LPkAT4T5Ajpk+QK65PkCEyz5Aa04+QKqyPkA7mz5APUc+QEV8
PkBkbT5AS0c+QCWVPkCGhD5AjaY+QL+mPkA9rT5A6HA+QBKNPkDT3T5Aoac+QMhYPkAsrD5A
s8c+QHOdPkAfbT5APHo+QLCyPkDrZD5AKbE+QEyWPkBPXT5Aw3I+QLzHPkC9eT5A23M+QN6c
PkALqj5AnJE+QCuwPkDlgj5A5nI+QOGBPkDBSj5A5ak+QNCoPkBmiT5Aa3E+QJKcPkBssz5A
x9o+QDmMPkDdYz5ARY4+QB4xPkDBZz5As2A+QCxVPkAZhz5AjGc+QDdsPkCpaD5AMKw+QP1p
PkC7kD5A0ow+QBuLPkCmtz5AxKk+QBtxPkCyiz5APY4+QPKSPkASiT5Awnw+QDi8PkBgrj5A
q2M+QP5yPkBFdD5AcKI+QIduPkCIjz5AebY+QN9OPkBp1j5AlLE+QFeFPkAypD5AObo+QAt8
PkDpvD5AzrQ+QLWuPkDuez5Auns+QNJ5PkBuWj5AiqQ+QL+iPkBdaT5An5U+QJ5gPkCIpj5A
rmg+QKtpPkCaiT5Azk8+QDWvPkBygj5ACJo+QAKAPkDQfj5An1k+QN+6PkD9kT5AwnU+QDC/
PkBzbj5A</AssayYData></Step><Step><CommonData><SampleLocation>4</SampleLocation><SampleID></SampleID><SampleGroup></SampleGroup><SampleInfo></SampleInfo><SampleRow>B</SampleRow><SamplePlate>1</SamplePlate><WellType>WASH</WellType><Concentration>-1</Concentration><ConcentrationUnits>µg/ml</ConcentrationUnits><MolarConcentration>-1</MolarConcentration><MolarConcUnits>nM</MolarConcUnits><MolecularWeight>-1</MolecularWeight><Temperature>30</Temperature><StartTime>1528601</StartTime><AssayTime>600</AssayTime></CommonData><FlowRate>1000</FlowRate><StepType>DISASSOC</StepType><StepName>Dissociation</StepName><StepStatus>OK</StepStatus><ActualTime>507.001</ActualTime><CycleTime>0.2</CycleTime><AssayXData Points="2535">qlm1RBlgtUR/ZrVE5Wy1RERztUSqebVEGYC1RH+GtUTljLVETJO1RLKZtUQQoLVEd6a1ROWs
tUREs7VEsrm1RBnAtUR3xrVE3cy1RETTtUSy2bVEGeC1RHfmtUTd7LVETPO1RKr5tUQQALZE
dwa2RN0MtkREE7ZEqhm2RBkgtkR3JrZE3Sy2REwztkSqObZEGUC2RHdGtkTlTLZETFO2RKpZ
tkQZYLZEd2a2RN1stkRMc7ZEsnm2RBCAtkR/hrZE3Yy2REyTtkSymbZEGaC2RH+mtkTlrLZE
TLO2RLK5tkQZwLZEf8a2ROXMtkRM07ZEstm2RBngtkR/5rZE3ey2RETztkSq+bZEGQC3RH8G
t0TlDLdERBO3RKoZt0QZILdEdya3ROUst0REM7dEqjm3RBlAt0R/RrdE5Uy3RExTt0SqWbdE
GWC3RHdmt0TdbLdEVHO3RLJ5t0QZgLdEd4a3RN2Mt0REk7dEspm3RBmgt0R/prdE5ay3REyz
t0SyubdEGcC3RH/Gt0TdzLdETNO3RLLZt0QQ4LdEd+a3RN3st0RM87dEsvm3RBAAuER/BrhE
3Qy4REQTuESyGbhEGSC4RHcmuETlLLhETDO4RLI5uEQQQLhEd0a4ROVMuERMU7hEslm4RBBg
uER/ZrhE3Wy4RERzuESqebhEGYC4RH+GuETljLhETJO4RLKZuEQZoLhEd6a4ROWsuEREs7hE
qrm4RBDAuER/xrhE5cy4RETTuESy2bhEGeC4RH/muETd7LhERPO4RKr5uEQZALlEdwa5ROUM
uUREE7lEshm5RBkguUR/JrlE5Sy5REwzuUSqOblEGUC5RHdGuUTlTLlERFO5RKpZuUQZYLlE
f2a5RN1suURMc7lEsnm5RBCAuUR/hrlE3Yy5REyTuUSqmblEGaC5RH+muUTdrLlETLO5RLK5
uUQQwLlEd8a5ROXMuURM07lEstm5RBnguUR35rlE5ey5REzzuUSq+blEGQC6RH8GukTdDLpE
RBO6RLIZukQZILpEfya6RN0sukREM7pEsjm6RBBAukR3RrpE5Uy6RExTukSqWbpEEGC6RHdm
ukTlbLpERHO6RKp5ukQZgLpEf4a6ROWMukREk7pEspm6RBmgukR/prpE3ay6RESzukSqubpE
GcC6RHfGukTlzLpERNO6RLLZukQZ4LpEd+a6ROXsukRE87pEsvm6RBkAu0R3BrtE3Qy7REwT
u0SyGbtEECC7RHcmu0TlLLtETDO7RKo5u0QQQLtEf0a7RN1Mu0RMU7tEslm7RBBgu0R/ZrtE
3Wy7RERzu0SqebtEGYC7RHeGu0TljLtETJO7RKqZu0QQoLtEd6a7RN2su0RMs7tEsrm7RBDA
u0R/xrtE3cy7RETTu0Sq2btEGeC7RHfmu0Tl7LtETPO7RKr5u0QZALxEfwa8RN0MvEREE7xE
shm8RBkgvER/JrxE3Sy8REwzvESyObxEGUC8RHdGvETlTLxETFO8RLJZvEQZYLxEf2a8ROVs
vEREc7xEqnm8RBmAvER/hrxE3Yy8RESTvESqmbxEEKC8RH+mvETlrLxERLO8RLq5vEQQwLxE
f8a8RN3MvERE07xEqtm8RBDgvER35rxE5ey8RETzvESq+bxEGQC9RHcGvUTlDL1ERBO9RLIZ
vUQQIL1Efya9RN0svURMM71Eqjm9RBBAvUR3Rr1E5Uy9RExTvUSqWb1EEGC9RH9mvUTlbL1E
THO9RKp5vUQZgL1Ef4a9ROWMvUREk71Espm9RBmgvUR3pr1E3ay9REyzvUSqub1EGcC9RH/G
vUTlzL1ETNO9RLLZvUQQ4L1Ef+a9RN3svURE871Eqvm9RBkAvkR3Br5E5Qy+REQTvkSyGb5E
ECC+RHcmvkTdLL5ETDO+RLI5vkQQQL5Ed0a+RN1MvkRUU75Eqlm+RBlgvkR3Zr5E5Wy+RERz
vkSqeb5EGYC+RHeGvkTdjL5ETJO+RLqZvkQQoL5Ed6a+ROWsvkREs75Esrm+RBnAvkR/xr5E
5cy+RETTvkSq2b5EEOC+RHfmvkTl7L5ETPO+RLL5vkQQAL9Efwa/ROUMv0RME79Eqhm/RBkg
v0R3Jr9E5Sy/REQzv0SqOb9EEEC/RH9Gv0TdTL9ERFO/RKpZv0QZYL9Ef2a/ROVsv0RMc79E
snm/RBCAv0R/hr9E5Yy/REyTv0Symb9EEKC/RH+mv0TdrL9ETLO/RKq5v0QZwL9Ef8a/ROXM
v0RE079Estm/RBDgv0R35r9E5ey/RETzv0Sy+b9EGQDARH8GwETdDMBERBPARKoZwEQZIMBE
dybARN0swEREM8BEsjnARBlAwER3RsBE3UzARERTwESyWcBEEGDARH9mwETdbMBETHPARLJ5
wEQQgMBEd4bAROWMwERMk8BEspnARBCgwER3psBE3azAREyzwESyucBEGcDARH/GwETdzMBE
TNPARLLZwEQQ4MBEd+bARN3swERM88BEsvnARBAAwUR3BsFE5QzBREwTwUSqGcFEECDBRH8m
wUTdLMFETDPBRKo5wUQZQMFEf0bBROVMwUREU8FEslnBRBlgwUR/ZsFE5WzBRERzwUSyecFE
EIDBRH+GwUTdjMFETJPBRKqZwUQZoMFEd6bBRN2swUREs8FEsrnBRBnAwUR3xsFE3czBREzT
wUSq2cFEEODBRH/mwUTl7MFETPPBRLL5wUQQAMJEdwbCROUMwkRME8JEqhnCRBAgwkR/JsJE
3SzCREQzwkSqOcJEEEDCRH9GwkTdTMJETFPCRLJZwkQQYMJEd2bCROVswkREc8JEsnnCRBCA
wkR/hsJE3YzCREyTwkSqmcJEGaDCRH+mwkTdrMJERLPCRKq5wkQZwMJEf8bCROXMwkRE08JE
qtnCRBDgwkR/5sJE5ezCREzzwkSy+cJEGQDDRHcGw0TdDMNETBPDRKoZw0QZIMNEdybDROUs
w0REM8NEqjnDRBlAw0R/RsNE5UzDRExTw0SqWcNEEGDDRH9mw0TdbMNETHPDRLJ5w0QZgMNE
f4bDROWMw0RMk8NEspnDRBCgw0R/psNE3azDREyzw0SqucNEEMDDRH/Gw0TlzMNERNPDRKrZ
w0QQ4MNEd+bDROXsw0RE88NEsvnDRBAAxER/BsRE5QzEREQTxESqGcREGSDERH8mxETlLMRE
RDPERKo5xEQZQMREd0bEROVMxEREU8REslnERBlgxER3ZsRE5WzERERzxESqecREGYDERH+G
xETljMRERJPERKqZxEQZoMREf6bEROWsxEREs8REsrnERBnAxER/xsRE5czERETTxESy2cRE
GeDERHfmxETl7MRETPPERKr5xEQZAMVEfwbFROUMxUREE8VEshnFRBAgxUR/JsVE5SzFREQz
xUSyOcVEEEDFRHdGxUTdTMVETFPFRKpZxUQZYMVEd2bFRN1sxURMc8VEqnnFRBmAxUR/hsVE
3YzFRESTxUSymcVEEKDFRH+mxUTdrMVETLPFRLK5xUQZwMVEd8bFRN3MxURM08VEqtnFRBng
xUR/5sVE5ezFREzzxUSq+cVEGQDGRH8GxkTlDMZETBPGRKoZxkQQIMZEfybGRN0sxkREM8ZE
qjnGRBBAxkR3RsZE5UzGRERTxkSqWcZEEGDGRH9mxkTdbMZETHPGRKp5xkQZgMZEd4bGRN2M
xkRMk8ZEspnGRBCgxkR/psZE3azGRFSzxkSyucZEEMDGRH/GxkTlzMZERNPGRLLZxkQQ4MZE
d+bGRN3sxkRM88ZEsvnGRBAAx0R/BsdE3QzHREQTx0SyGcdEGSDHRHcmx0TlLMdETDPHRLI5
x0QZQMdEf0bHROVMx0RMU8dEqlnHRBBgx0R/ZsdE5WzHRExzx0SyecdEGYDHRH+Gx0TljMdE
TJPHRKqZx0QQoMdEd6bHRN2sx0REs8dEsrnHRBnAx0R3xsdE5czHRETTx0Sq2cdEGeDHRHfm
x0Tl7MdERPPHRKr5x0QZAMhEdwbIROUMyEREE8hEqhnIRBkgyER/JshE3SzIREQzyESyOchE
GUDIRHdGyETlTMhERFPIRKpZyEQQYMhEd2bIRN1syERMc8hEsnnIRBmAyER/hshE5YzIREST
yESqmchEEKDIRH+myETlrMhERLPIRKq5yEQQwMhEf8bIRN3MyERM08hEqtnIRBngyER/5shE
5ezIRFTzyESq+chEGQDJRHcGyUTlDMlETBPJRKoZyUQQIMlEfybJROUsyURMM8lEqjnJRBBA
yUR/RslE5UzJRExTyUSyWclEGWDJRH9myUTdbMlETHPJRKp5yUQQgMlEf4bJROWMyURMk8lE
qpnJRBmgyUR/pslE5azJRESzyUSyuclEGcDJRHfGyUTlzMlETNPJRLLZyUQZ4MlEf+bJROXs
yURE88lEsvnJRBkAykR3BspE5QzKREwTykSyGcpEECDKRHcmykTdLMpETDPKRLI5ykQQQMpE
d0bKRN1MykREU8pEqlnKRBBgykR3ZspE3WzKRExzykSqecpEGYDKRHeGykTljMpERJPKRLKZ
ykQQoMpEf6bKROWsykREs8pEqrnKRBDAykR/xspE3czKRETTykSq2cpEGeDKRHfmykTl7MpE
TPPKRLL5ykQQAMtEfwbLRN0My0REE8tEqhnLRBkgy0R3JstE5SzLREQzy0SyOctEGUDLRH9G
y0TlTMtETFPLRKpZy0QQYMtEf2bLROVsy0RMc8tEqnnLRBmAy0R3hstE3YzLRESTy0SymctE
EKDLRH+my0TlrMtERLPLRKq5y0QQwMtEf8bLROXMy0RE08tEqtnLRBngy0R/5stE3ezLRETz
y0Sy+ctEGQDMRH8GzETlDMxERBPMRLIZzEQZIMxEfybMRN0szERMM8xEqjnMRBBAzER3RsxE
5UzMRERTzESqWcxEEGDMRH9mzETlbMxETHPMRKp5zEQZgMxEf4bMROWMzEREk8xEqpnMRBmg
zER/psxE5azMREyzzESyucxEEMDMRH/GzETlzMxERNPMRKrZzEQZ4MxEf+bMROXszERE88xE
svnMRBAAzUR3Bs1E3QzNREQTzUSyGc1EECDNRH8mzUTlLM1ETDPNRKo5zUQZQM1Ef0bNROVM
zUREU81EslnNRBlgzUR3Zs1E3WzNRERzzUSyec1EGYDNRHeGzUTdjM1ETJPNRKqZzUQQoM1E
f6bNRN2szUREs81EsrnNRBDAzUR3xs1E5czNRETTzUSy2c1EEODNRHfmzUTl7M1ETPPNRKr5
zUQZAM5EdwbORN0MzkREE85EshnORBAgzkR/Js5E3SzOREwzzkSqOc5EEEDORH9GzkTdTM5E
TFPORLJZzkQZYM5Ed2bORN1szkREc85EqnnORBCAzkR/hs5E3YzORESTzkSqmc5EEKDORH+m
zkTdrM5ERLPORKq5zkQZwM5Ef8bOROXMzkRM085EqtnORBDgzkR/5s5E5ezORETzzkSq+c5E
GQDPRHcGz0TlDM9ERBPPRLIZz0QZIM9EdybPROUsz0REM89EqjnPRBBAz0R/Rs9E5UzPRFRT
z0SqWc9EGWDPRHdmz0TlbM9ETHPPRKp5z0QQgM9Ed4bPROWMz0RMk89EspnPRBCgz0R3ps9E
3azPREyzz0Squc9EGcDPRH/Gz0TlzM9ERNPPRLLZz0QQ4M9Ef+bPRN3sz0RE889EqvnPRBkA
0ER/BtBE3QzQREwT0ESyGdBEGSDQRH8m0ETlLNBERDPQRLI50EQQQNBEd0bQRN1M0ERMU9BE
qlnQRBlg0ER3ZtBE3WzQRExz0ESyedBEGYDQRHeG0ETljNBETJPQRKqZ0EQZoNBEf6bQRN2s
0ERMs9BEsrnQRBnA0ESHxtBE5czQRETT0ESy2dBEEODQRH/m0ETl7NBETPPQRLL50EQQANFE
fwbRRN0M0UREE9FEqhnRRBkg0UR/JtFE5SzRREQz0USqOdFEGUDRRHdG0UTdTNFERFPRRKpZ
0UQQYNFEd2bRROVs0UREc9FEqnnRRBmA0UR/htFE3YzRREST0USymdFEGaDRRHem0UTdrNFE
RLPRRLK50UQQwNFEf8bRRN3M0URM09FEqtnRRBDg0UR/5tFE5ezRRETz0USy+dFEEADSRHcG
0kTlDNJETBPSRKoZ0kQQINJEdybSROUs0kREM9JEsjnSRBlA0kR3RtJE3UzSRExT0kSqWdJE
EGDSRH9m0kTlbNJETHPSRKp50kQZgNJEd4bSROWM0kREk9JEqpnSRBCg0kR/ptJE5azSREyz
0kSqudJEGcDSRH/G0kTlzNJERNPSRLLZ0kQZ4NJEf+bSRN3s0kRE89JEqvnSRBAA00R/BtNE
3QzTREwT00SyGdNEGSDTRH8m00TlLNNETDPTRLI500QZQNNEd0bTROVM00REU9NEslnTRBlg
00R3ZtNE3WzTRERz00SyedNEEIDTRH+G00TljNNERJPTRKqZ00QQoNNEf6bTROWs00RMs9NE
qrnTRBnA00R/xtNE3czTREzT00Sy2dNEGeDTRHfm00Tl7NNERPPTRLL500QQANREfwbURN0M
1EREE9REqhnURBkg1ER3JtRE5SzUREQz1ESqOdREGUDURHdG1ETlTNRERFPURLJZ1EQQYNRE
f2bURN1s1ERMc9REqnnURBCA1ER/htRE5YzUREST1ESqmdREEKDURHem1ETdrNRERLPURLK5
1EQQwNREd8bUROXM1ERM09REstnURBng1ER/5tRE3ezURETz1ESq+dREGQDVRHcG1UTdDNVE
RBPVRLIZ1UQQINVEfybVROUs1URMM9VEqjnVRBlA1UR/RtVE5UzVRERT1USyWdVEGGDVRHdm
1UTmbNVETHPVRKp51UQYgNVEd4bVROaM1URMk9VEspnVRBig1UR/ptVE5qzVRESz1USqudVE
EMDVRH/G1UTdzNVERNPVRKrZ1UQQ4NVEd+bVRN3s1URE89VEqvnVRBgA1kR3BtZE5gzWREwT
1kSyGdZEGCDWRHcm1kTmLNZERDPWRLI51kQYQNZEd0bWROZM1kRUU9ZEslnWRBhg1kR/ZtZE
3WzWRExz1kSyedZEGIDWRHeG1kTdjNZERJPWRLKZ1kQYoNZEf6bWRN2s1kRMs9ZEsrnWRBDA
1kR3xtZE3czWREzT1kSy2dZEGODWRHfm1kTd7NZETPPWRLL51kQQANdEfwbXRN0M10REE9dE
qhnXRBgg10R3JtdE5izXREwz10SyOddEEEDXRH9G10TmTNdERFPXRKpZ10QQYNdEf2bXRN1s
10REc9dEsnnXRBiA10R3htdE5ozXREyT10S6mddEGKDXRHem10TdrNdETLPXRLK510QQwNdE
f8bXRObM10RE09dEstnXRBjg10R/5tdE3ezXRETz10Sy+ddEEADYRH8G2ETmDNhETBPYRLIZ
2EQYINhEdybYROYs2ERMM9hEsjnYRBhA2ER3RthE3UzYRExT2ESqWdhEGGDYRHdm2ETmbNhE
THPYRKp52EQQgNhEf4bYRN2M2ERMk9hEspnYRBCg2ER/pthE5qzYREyz2ESyudhEEMDYRH/G
2ETdzNhERNPYRKrZ2EQY4NhEf+bYRObs2ERE89hEuvnYRBAA2UR/BtlE3QzZREQT2USyGdlE
GCDZRHcm2UTmLNlERDPZRKo52UQYQNlEf0bZRN1M2UREU9lEslnZRBhg2UR/ZtlE3WzZRERz
2USyedlEGIDZRHeG2UTmjNlERJPZRLKZ2UQYoNlEf6bZRN2s2UREs9lEqrnZRBjA2UR3xtlE
5szZREzT2USy2dlEEODZRH/m2UTd7NlERPPZRKr52UQQANpEdwbaROYM2kREE9pEshnaRBAg
2kR/JtpE3SzaREwz2kSqOdpEGEDaRH9G2kTmTNpERFPaRKpZ2kQYYNpEd2baRN1s2kREc9pE
qnnaRBCA2kR/htpE3YzaREyT2kSymdpEEKDaRHem2kTmrNpETLPaRKq52kQQwNpEd8baRObM
2kRM09pEqtnaRBDg2kR/5tpE3ezaREzz2kSq+dpEEADbRH8G20TdDNtETBPbRLIZ20QYINtE
fybbRN0s20REM9tEsjnbRBBA20R3RttE5kzbRERT20SqWdtEEGDbRHdm20TmbNtERHPbRKp5
20QQgNtEd4bbROaM20RMk9tEqpnbRBig20R/pttE3azbREyz20SqudtEGMDbRH/G20TmzNtE
TNPbRKrZ20QY4NtEd+bbRN3s20RE89tEqvnbRBAA3ER3BtxE5gzcREwT3ESqGdxEGCDcRH8m
3ETdLNxERDPcRLI53EQQQNxEf0bcROZM3ERMU9xEqlncRBhg3ER/ZtxE5mzcRExz3ESyedxE
GIDcRHeG3ETdjNxERJPcRLKZ3EQQoNxEd6bcRN2s3EREs9xEsrncRBDA3ER3xtxE5szcREzT
3ESq2dxEEODcRH/m3ETd7NxERPPcRKr53EQYAN1EdwbdRN0M3UREE91EshndRBAg3UR/Jt1E
3SzdREQz3USqOd1EEEDdRHdG3UTmTN1ETFPdRLJZ3UQYYN1Ed2bdROZs3UREc91EqnndRBiA
3UR/ht1E5ozdREST3USymd1EGKDdRHem3UTmrN1ERLPdRLK53UQYwN1Ef8bdRObM3URM091E
qtndRBjg3UR/5t1E5uzdRETz3USq+d1EGADeRHcG3kTmDN5ERBPeRKoZ3kQYIN5EdybeROYs
3kREM95EqjneRBBA3kR/Rt5E3UzeRERT3kSyWd5EEGDeRH9m3kTdbN5ERHPeRLJ53kQYgN5E
f4beRN2M3kREk95EqpneRBCg3kR3pt5E5qzeREyz3kSqud5EGMDeRH/G3kTdzN5ETNPeRLLZ
3kQY4N5Ef+beRN3s3kRE895EsvneRBgA30R3Bt9E5gzfREwT30SyGd9EGCDfRHcm30TmLN9E
RDPfRKo530QQQN9Ed0bfROZM30REU99EqlnfRBhg30R/Zt9E5mzfRExz30Sqed9EEIDfRH+G
30TdjN9ETJPfRLKZ30QYoN9Ed6bfROas30RMs99EqrnfRBDA30R3xt9E3czfRETT30Sy2d9E
GODfRHfm30Td7N9ETPPfRLL530QYAOBEfwbgRN0M4ERME+BEqhngRBgg4ER/JuBE3SzgREQz
4ESqOeBEGEDgRH9G4ETmTOBETFPgRKpZ4EQhYOBEf2bgRN1s4ERMc+BEqnngRBiA4ER/huBE
3YzgREyT4ESymeBEGKDgRHem4ETurOBERLPgRLq54EQQwOBEf8bgRObM4ERM0+BEstngRBDg
4ER35uBE3ezgREzz4ESq+eBEEADhRHcG4UTdDOFETBPhRKoZ4UQQIOFEfybhRN0s4UREM+FE
qjnhRBhA4UR/RuFE5kzhRExT4USyWeFEEGDhRHdm4UTmbOFERHPhRLJ54UQQgOFEf4bhROaM
4UREk+FEspnhRBCg4UR/puFE5qzhREyz4USqueFEEMDhRHfG4UTdzOFETNPhRKrZ4UQY4OFE
d+bhRObs4URE8+FEqvnhRBgA4kR3BuJE5gziREQT4kSyGeJEGCDiRH8m4kTmLOJERDPiRKo5
4kQYQOJEf0biRN1M4kRMU+JEqlniRBBg4kR3ZuJE5mziRERz4kSyeeJEGIDiRHeG4kTmjOJE
TJPiRLKZ4kQYoOJEf6biRN2s4kREs+JEsrniRBDA4kR3xuJE5sziRETT4kSy2eJEEODiRH/m
4kTd7OJETPPiRLL54kQQAONEdwbjROYM40RME+NEshnjRBAg40R3JuNE5izjREQz40SqOeNE
GEDjRH9G40TmTONERFPjRKpZ40QQYONEd2bjRN1s40RMc+NEqnnjRBCA40R/huNE5ozjREyT
40SymeNEGKDjRH+m40TmrONERLPjRLK540QYwONEf8bjRObM40RE0+NEqtnjRBjg40R35uNE
5uzjREzz40Sy+eNEGADkRHcG5ETdDORETBPkRKoZ5EQYIOREdybkRN0s5EREM+REsjnkRBBA
5ER/RuRE3UzkRERT5ESqWeREEGDkRHdm5ETdbORETHPkRLJ55EQQgOREf4bkRN2M5EREk+RE
spnkRBCg5ER/puRE3azkREyz5ESyueREEMDkRHfG5ETmzORETNPkRLLZ5EQQ4OREh+bkRObs
5ERM8+REqvnkRBgA5UR3BuVE5gzlREQT5USqGeVEGCDlRHcm5UTmLOVETDPlRKo55UQQQOVE
f0blROZM5URMU+VEslnlRBBg5UR3ZuVE3WzlRERz5USqeeVEGIDlRHeG5UTmjOVERJPlRKqZ
5UQQoOVEf6blRN2s5UREs+VEsrnlRBjA5UR/xuVE3czlRETT5USy2eVEGODlRHfm5UTd7OVE
RPPlRLL55UQYAOZEdwbmRN0M5kREE+ZEqhnmRBAg5kR/JuZE5izmREQz5kSyOeZEEEDmRHdG
5kTdTOZETFPmRLJZ5kQQYOZEd2bmRN1s5kREc+ZEqnnmRBCA5kR/huZE3YzmREyT5kSqmeZE
GKDmRHem5kTdrOZERLPmRKq55kQQwOZEd8bmRObM5kRM0+ZEqtnmRBjg5kR35uZE5uzmREzz
5kSy+eZEEADnRH8G50TmDOdERBPnRKoZ50QYIOdEfybnRN0s50RMM+dEqjnnRBBA50R/RudE
3UznRExT50SyWedEGGDnRH9m50TmbOdERHPnRLJ550QYgOdEf4bnRN2M50REk+dEspnnRBig
50R3pudE3aznREyz50SquedEEMDnRH/G50TmzOdERNPnRLLZ50QY4OdEd+bnRObs50RM8+dE
qvnnRBgA6ER3BuhE5gzoREQT6ESqGehEGCDoRH8m6ETdLOhETDPoRKo56EQQQOhEf0boROZM
6ERMU+hEqlnoRBhg6ER/ZuhE3WzoRERz6ESyeehEEIDoRH+G6ETdjOhETJPoRKqZ6EQQoOhE
f6boROas6ERMs+hEsrnoRBjA6ER/xuhE3czoREzT6ESq2ehEEODoRH/m6ETd7OhERPPoRLL5
6EQYAOlEfwbpRN0M6UREE+lEqhnpRBAg6UR/JulE3SzpREQz6USyOelEGEDpRH9G6UTdTOlE
RFPpRKpZ6UQYYOlEd2bpROZs6UREc+lEsnnpRBCA6UR/hulE5ozpREST6USqmelEEKDpRHem
6UTdrOlERLPpRLK56UQYwOlEf8bpRObM6URE0+lEstnpRBDg6UR/5ulE3ezpREzz6USy+elE
GADqRHcG6kTmDOpERBPqRKoZ6kQQIOpEdybqROYs6kRMM+pEsjnqRBhA6kR/RupE3UzqRExT
6kSqWepEEGDqRH9m6kTdbOpERHPqRKp56kQQgOpEd4bqROaM6kREk+pEqpnqRBCg6kR/pupE
5qzqRESz6kSquepEGMDqRH/G6kTmzOpERNPqRKrZ6kQQ4OpEf+bqRObs6kRM8+pEsvnqRBAA
60R/ButE5gzrREQT60SqGetEECDrRHcm60TdLOtETDPrRKo560QYQOtEd0brRN1M60REU+tE
qlnrRBBg60R3ZutE5mzrRExz60SqeetEGIDrRHeG60TmjOtERJPrRKqZ60QQoOtEd6brROas
60REs+tEsrnrRBjA60R/xutE3czrRETT60Sy2etEEODrRHfm60Tm7OtERPPrRLL560QQAOxE
fwbsRN0M7ERME+xEqhnsRBAg7ER/JuxE5izsREQz7ESyOexEGEDsRH9G7ETdTOxERFPsRLJZ
7EQQYOxEd2bsROZs7EREc+xEqnnsRBiA7ER/huxE5ozsREST7ESqmexEGKDsRHem7ETmrOxE
TLPsRLK57EQQwOxEf8bsRN3M7ERM0+xEqtnsRBjg7ER/5uxE5uzsREzz7ESy+exEGADtRHcG
7UTmDO1ERBPtRLIZ7UQQIO1EdybtROYs7URMM+1EqjntRBhA7UR3Ru1E3UztRERT7USyWe1E
IWDtRHdm7UTmbO1ERHPtRLJ57UQQgO1Ef4btRN2M7URMk+1EspntRBig7UR3pu1E5qztRESz
7USyue1EIcDtRH/G7UTdzO1ETNPtRLLZ7UQQ4O1Ed+btRObs7URM8+1EsvntRBgA7kR/Bu5E
3QzuREQT7kSyGe5EECDuRH8m7kTdLO5ERDPuRKo57kQYQO5Ef0buRN1M7kRMU+5EqlnuRBBg
7kR3Zu5E5mzuRERz7kSyee5EGIDuRHeG7kTmjO5ETJPuRKqZ7kQYoO5Ef6buROas7kRMs+5E
srnuRBjA7kR/xu5E5szuREzT7kSq2e5EEODuRHfm7kTm7O5ERPPuRKr57kQQAO9EfwbvROYM
70REE+9EqhnvRBgg70R3Ju9E5izvREQz70SyOe9EEEDvRH9G70TmTO9ERFPvRKpZ70QYYO9E
f2bvROZs70RUc+9EqnnvRBiA70R3hu9E5ozvREyT70Syme9EGKDvRHem70TdrO9ETLPvRKq5
70QYwO9Ed8bvRObM70RM0+9EstnvRBjg70R/5u9E5uzvREzz70Sy+e9EGADwRHcG8ETmDPBE
TBPwRLIZ8EQQIPBEfybwRN0s8ERMM/BEqjnwRBBA8ER3RvBE3UzwRExT8ESqWfBEEGDwRH9m
8ETdbPBERHPwRLJ58EQYgPBEf4bwROaM8ERMk/BEqpnwRBCg8ER/pvBE3azwRESz8ESqufBE
EMDwRHfG8ETmzPBETNPwRKrZ8EQY4PBEf+bwRN3s8ERE8/BEsvnwRBAA8UR/BvFE3QzxREQT
8USyGfFEECDxRH8m8UTdLPFETDPxRKo58UQQQPFEd0bxRN1M8UREU/FEslnxRBhg8UR3ZvFE
5mzxRERz8USyefFEEIDxRH+G8UTmjPFETJPxRKqZ8UQYoPFEd6bxRN2s8URUs/FEqrnxRBDA
8UR3xvFE3czxREzT8USy2fFEEODxRHfm8UTd7PFETPPxRKr58UQQAPJEfwbyROYM8kRME/JE
shnyRBAg8kR/JvJE5izyREwz8kSqOfJEEEDyRH9G8kTmTPJETFPyRLJZ8kQQYPJEd2byROZs
8kRMc/JEqnnyRBCA8kR/hvJE5ozyREST8kSqmfJEGKDyRH+m8kTmrPJERLPyRKq58kQYwPJE
d8byRN3M8kRE0/JEstnyRBjg8kR/5vJE5uzyRETz8kSy+fJEGADzRH8G80TmDPNERBPzRLIZ
80QQIPNEfybzRN0s80RMM/NEqjnzRBhA80R/RvNE5kzzRFRT80SyWfNEGGDzRHdm80TdbPNE
RHPzRLJ580QQgPNEf4bzROaM80RMk/NEqpnzRBig80R3pvNE3azzRESz80SyufNEEMDzRH/G
80TmzPNETNPzRLLZ80QQ4PNEd+bzRObs80RM8/NEsvnzRBAA9ER/BvRE5gz0REQT9ESyGfRE
ECD0RH8m9ETmLPRETDP0RKo59EQYQPREd0b0ROZM9ERMU/REqln0RBBg9ER3ZvRE5mz0RERz
9ESqefREGID0RH+G9ETdjPRERJP0RLKZ9EQYoPREf6b0RN2s9ERMs/RE</AssayXData><AssayYData Points="2535">1VQ+QK1HPkBKLz5AMTc+QHBDPkBj+j1AkTg+QHI3PkD/HD5A6RI+QEtPPkA6Jz5AqEA+QH4O
PkBmYT5A3gI+QIQ1PkCWDj5AaVo+QMj6PUCbFj5A8ec9QOwfPkDvDT5AeFA+QORZPkBHAj5A
AyM+QJA5PkC3vz1ACv49QIBQPkCGCD5AKzE+QJXkPUBeUT5A0Qg+QBxTPkAvOz5AgiQ+QI7p
PUB0UT5ApPw9QHNOPkCuNz5ATiQ+QHTiPUDFFT5AlMA9QJ38PUCDHz5ADwo+QIoTPkAA6T1A
tsY9QHjmPUDlCT5A3u49QOYMPkA/nz1A9CY+QP0bPkDy2D1A0Ck+QFIVPkCL3T1ArSE+QFjr
PUBHCj5AAbM9QIwBPkArAz5A4Q8+QG8XPkBISD5AwA8+QBPhPUA57j1Anew9QG0LPkDW8T1A
Kxk+QOwPPkCQAT5AQ/I9QPn6PUAbKz5A0S0+QGTcPUB/lT1A3Pc9QJPpPUB/Kz5Apwg+QA4c
PkClIz5AqMk9QJTlPUC8PT5A+MM9QEoiPkANBT5AeK09QEgGPkB4+z1AZEg+QKoXPkC+8z1A
hRM+QGzNPUBuAz5AfQs+QHusPUAsFT5A2fU9QDHtPUDK3D1A//A9QIq7PUAHUT5Aaro9QFFh
PkB2zz1AhFE+QGMKPkCMvj1AxLY9QHUjPkAMEz5AEeY9QPXdPUC8mD1Aets9QE/iPUA0oz1A
tLg9QBgaPkB1tj1A+Ks9QKe2PUDVJj5AmK09QJqVPUA+1D1Af/Y9QPG2PUBoBD5Amd49QLGd
PUDJBj5ARNY9QFmyPUB8sj1A4qY9QCy8PUC4Aj5APcc9QMTvPUDtxD1Afvo9QPLBPUAFLj5A
rfE9QKnqPUDjwT1A0fk9QMKUPUBlqD1AghU+QDsePkDKzD1AqN49QEO1PUDZhT1Ajsc9QFXV
PUCbrj1Aurs9QEKpPUCByT1AY3Y9QDT1PUC6rj1AMZ89QP+fPUA7cz1As3Y9QFNrPUCbEz5A
9c09QPfQPUB3rz1AwsA9QKDVPUDTFj5ALrg9QG3EPUAZ2j1AtMU9QJqNPUBOvT1Airs9QF2o
PUBCdD1A+qI9QMP5PUBIxT1Auu49QEHUPUCXaT1AOqE9QHC5PUBLiT1ATrQ9QCKvPUApeT1A
HXo9QACaPUAlwj1AA6g9QMTNPUAW0j1APsM9QFSMPUC43z1AQa09QPGzPUBZdT1Aq6E9QLmT
PUBHnj1Avrw9QPHAPUB1lD1APLY9QHnpPUAa1D1Au8E9QCfHPUB0jz1Ax9k9QKSiPUAClD1A
y009QIGyPUD7Vz1A97U9QMNcPUAD3z1AgXk9QHlLPUDcej1AZZM9QO+SPUCw0z1AVZ09QOBd
PUBowD1A2409QOJ/PUBSkT1An1Y9QNdxPUBTxz1AUpY9QJx7PUChdz1A19U9QLqQPUA1wD1A
rV49QE2BPUCynD1Aq3Y9QGOiPUCQjT1A6nI9QIblPUBDgD1Ap1E9QLiuPUAGlz1ADZs9QCl8
PUBYeD1AyqI9QMyUPUARYD1ARi89QN2TPUDScj1Afkk9QDpTPUCIUz1AXpI9QNaCPUCroT1A
b4M9QNdfPUA6TT1A6K89QOFaPUBPUj1AjIw9QIxzPUCzOj1AUoI9QMhIPUAJSj1AJ2c9QEKB
PUBc5D1AKmg9QJSWPUC3bT1AZI89QKdLPUA5hz1A3C49QJF/PUDhaT1AOD09QNw6PUAbiT1A
NKY9QIiNPUBzuT1AJ5g9QJ1zPUAtlD1ARJE9QB+NPUD++jxAx2A9QEB7PUAZpD1Aw2c9QBGo
PUC27jxA8mQ9QLZoPUA2hD1AbHw9QBszPUCYaT1AE209QEp9PUD+Rz1Ac0o9QNJqPUCOdz1A
A1U9QKw6PUDhTD1ANnU9QKBsPUAlZz1AD0w9QJQmPUCiZj1AIiI9QIWbPUBjaD1Aoiw9QFeJ
PUCFHj1AaV89QB5JPUC0Yj1AxC89QLd4PUBIHT1A9VI9QOkNPUCGPz1Aipw9QIFRPUAwSj1A
Dl09QGtQPUCMOD1All89QJk/PUCydT1AA2k9QJT9PEAO+jxAqRs9QFd2PUBqAz1A8009QLo7
PUBeWT1ArXY9QE38PEA1nj1AUE49QH9RPUC+fz1A9nY9QCQ2PUCXKz1AMUA9QMSQPUDwRz1A
KD49QOE3PUDLWz1AqVI9QPZQPUAFRD1A1xk9QFMtPUBxkz1A9oU9QIBLPUBbGD1AsiE9QH5S
PUBwQj1A4z49QAg6PUC6PT1AbDo9QE8pPUA9ND1AIiA9QP6iPUC/VT1AInM9QKkxPUBZOj1A
qjs9QInPPEDcij1AZUc9QAJRPUDhOj1A/wA9QCU/PUCOTT1AyDw9QD1zPUBwJz1AAik9QJo1
PUCfgz1Atz09QFHsPEAPWD1ANlk9QKI3PUCgKz1APDQ9QPdAPUDchD1AcjM9QIhuPUCvRj1A
wQI9QJApPUDiUj1ABx09QBMUPUD1gT1AUio9QLVpPUAC4DxANdo8QEguPUBy5zxATFo9QBEY
PUDP1zxAaQc9QJYSPUCkST1AhFI9QN46PUDqHz1AxyI9QDZ/PUCaWT1ADTE9QD8QPUAtUD1A
BCg9QHgwPUCzIj1Aa2w9QH1TPUC5Az1AYeY8QHnbPEAvSz1AFN88QC8ZPUCN+jxA2Rw9QJoF
PUBn3TxABho9QFv2PEAuKT1AxT89QKUHPUDxRj1A7BI9QBAMPUCHWD1AuQo9QDYXPUBwID1A
hws9QOQ3PUA57zxA/+88QJ8sPUDB/DxASOA8QOMmPUCWGj1Az9s8QKAtPUDy+TxAohk9QHa4
PEC4/jxAC+I8QF/2PED1XD1A0A89QLfyPEAYLj1Acfg8QJMaPUCFLD1A7RE9QAkKPUDRCT1A
fQE9QOtJPUB2GD1A4MQ8QFjzPEC1rTxApz09QM7uPECxVz1AZPY8QBItPUB45TxA7+08QPw/
PUCZizxAuMU8QBUrPUDG4TxA+9A8QKQKPUBO5zxAF+c8QMjNPEAIBj1AQHc8QH8HPUC2QD1A
gwA9QOc2PUBwDD1Azx89QGjvPEBLwTxAisU8QPrDPEBCAD1A5Mw8QOVLPUCF5zxAOgA9QFki
PUAbID1A2hw9QFHAPEDuCD1Akec8QKXzPECxHD1AO988QPIgPUCxCD1ATeo8QDAUPUBOFz1A
y/M8QKshPUBh3TxAe8M8QH/mPEAatjxActg8QHwJPUBi0zxAUfU8QJoTPUDh2jxAoEQ9QAGp
PEBYqjxAr9c8QJrkPEAazjxAY608QE3oPEBa4TxAF+Q8QNnhPEDXxzxAehA9QCazPEDj5TxA
XZs8QAHoPEDPqjxAjLw8QHHZPEBJnjxAsf88QFkoPUAs8TxARaw8QKDcPECT+zxAZ/w8QLgF
PUDPNT1AqAY9QD/3PECm3zxAwbc8QFMbPUCh2zxAy9k8QJ3dPEAsxjxAELc8QGCvPEBosDxA
be08QNEPPUAIMD1ANdo8QH2kPEBD/TxAZfs8QIMzPUDgxDxAbvY8QKTQPEC66DxAvu08QPAo
PUD7yTxAH/w8QCDqPEDW4zxA+Og8QCXrPEBf0TxAPRc9QIL0PEA7hzxAork8QP3iPECirzxA
YA89QCjLPEAM/jxAAps8QFQfPUCkET1Aetc8QEy7PECizTxAsY48QOOGPEAv3DxA+p88QNnp
PECrhjxAVeQ8QJa/PECXrTxAT7A8QIHbPEASxDxA6b48QM7cPECI0DxAp8c8QG3oPECV5jxA
h7o8QNPlPEDQ+zxAysk8QDvZPEDzljxAheM8QCzbPEBQpTxA+NY8QKfOPEDg1DxAD8s8QM53
PEDAjzxA0e88QIKvPEAn8TxAk+U8QFB4PECKUTxASBA9QEHJPEDdtTxA/6U8QBSxPECXlTxA
y5k8QA6kPEBNTDxAW1M8QNXjPEDKtzxAFqA8QEKvPEC+hjxAWMo8QENkPEDQyzxA7Lo8QBOd
PECItDxAhJc8QKOiPEC47DxAfLI8QGuFPEDfujxA57U8QFzCPECwnzxATps8QLBNPEDHYTxA
GtU8QEmRPEBYezxAqLM8QHqDPECloTxAbGk8QIupPEB3jzxAd5I8QA+WPEBQfjxAvvM8QIeU
PECoPzxAdZE8QNV3PEBPqTxA2uc8QFbBPEDGmjxAX608QOyBPEA4oDxAn3k8QFe4PECUmzxA
Vnk8QCywPEBkjTxAeYc8QCpbPEBbrjxA+No8QDulPEBEkTxAmKc8QJ65PEC1tzxARYM8QCak
PEBjgDxANX88QLqNPEDbjzxAiaU8QKZ8PEAmqjxAJTI8QIB1PEA+kjxAe2k8QF5xPECVpzxA
aKs8QC15PEDcODxAk2k8QEO3PEDj5zxALHA8QHpsPEAybzxAGoI8QI+hPEDKizxA8EU8QF27
PEDPnzxAk4U8QM+DPEA0hTxAQsI8QKhGPEBVhDxACYE8QHM0PEBabTxA63Q8QDhDPEA1eDxA
FZM8QElzPEDriDxAs4w8QMF+PEDthzxAAqc8QAlmPEBIsTxAb548QMG1PEAobjxAfm48QOCE
PEBGYTxAuTQ8QKR1PECreTxAdec8QLwrPEAfizxAp188QNFvPEAijDxACKE8QGtmPEBbdTxA
+448QFdwPEBEijxAZaY8QIN1PEC7ZTxA2Bo8QPSJPECMmjxAeGg8QD4DPEBMtjxACWg8QNPv
O0CHgjxAcG48QNxdPECBXDxAtVM8QDmDPEDFTjxAgVk8QKB6PED3jjxAqXg8QFo0PECkSzxA
3WM8QM5JPEAnbzxAdnM8QK1yPECORjxAoXI8QBxdPECrizxAXm48QAxaPECmdTxAyIk8QCYi
PEAefTxA/lQ8QFgsPEBQXTxALYk8QNOIPEDiBDxAlEc8QLWAPECIZTxAPVM8QLSgPEDgazxA
f1U8QOhePEBkOzxAKCE8QC4IPEBeSzxASAI8QBdIPEAjLTxAkj08QB49PEAWszxAuXE8QDkp
PEDsWjxAVDs8QBJPPEB5SjxAjlw8QOlIPECpNjxAwHk8QAU5PEBghjxArUU8QN0MPEAkmDxA
FWE8QMYoPEDvkTxApKc8QM8/PEAOSzxA1XA8QP52PECENTxADiU8QPQ5PEAgHzxACC08QJQ+
PECQhjxAnkE8QJ1hPEBnYzxA7508QFosPEBuOzxAAB88QC9xPECofTxAZWw8QINcPEDaJjxA
tjw8QDZOPEDfVjxAfSM8QGJOPECkJjxAmUs8QAJOPEAuZjxAiWE8QHC+PECjiDxAw1g8QPNg
PEBFTjxADkY8QAwsPEAKcDxAowA8QCNJPEA2QzxAWhc8QI4YPEDJJzxAbJQ8QDE0PEDEazxA
+Bs8QAaCPEAibjxAOwY8QM0tPEAqRTxA6IU8QDsoPEANTjxApDY8QCpJPEACeTxAH0w8QL1H
PEDfZDxA3j08QCBkPEBccTxATBo8QIZNPEAZLDxAeCg8QCluPEBIYzxAg4A8QGtqPECVIzxA
iEQ8QHVjPEC5ODxAExw8QGg2PEAoLTxA3yI8QBItPEAhVDxAvTg8QDAuPEDLPzxAzkc8QHho
PEDTaTxAZ1c8QE8+PEDoUTxAFBU8QBFLPEDKMTxAo1Y8QAZHPEANLjxAjB48QMJZPEDDjzxA
xF08QCprPEBBcDxAknI8QKRNPEAjFDxAqk48QLU+PEC1RzxA+108QIVnPEAGCzxAKeI7QLMY
PEA5HTxAqk48QCQqPEC3LTxARUw8QMYNPEC/bzxAJgo8QEEmPECUVjxAfzA8QGwCPEDcPDxA
FT48QBNVPEBFLjxA+Ro8QN1ePEBqJjxAegs8QI36O0BSQTxAXkc8QIJHPEB4IDxAbBE8QLjj
O0BDAjxAfAk8QKR2PEA2ATxAIjU8QAJRPEBHATxAXDw8QK7+O0DkIzxA4Bw8QGQgPEBUDzxA
Whs8QFcSPEB47ztAXEQ8QKU7PEBDBTxAHdI7QJMGPECFBzxAlTI8QOEGPEAUfDxASAo8QGQw
PEDRITxAY0w8QGEqPECByTtApCI8QCl0PEBbITxANPQ7QPdUPEDH8TtAqzQ8QMs+PEBLLTxA
dOY7QJYgPECS8TtAoBg8QLcxPEDFCTxAOQI8QELHO0AuOTxAux08QME9PEAWVDxAcDE8QP3+
O0AzRDxAz+g7QF8GPEBqDjxApQY8QFf+O0BDQjxANBI8QNodPEA42TtAmwk8QEscPECB7DtA
nMY7QHvcO0B32TtAg7k7QM/kO0D5DTxAyUM8QM0kPECLAjxAw847QLRmPEBdKTxAdDo8QHr5
O0ASBjxAsSA8QJzyO0AFuTtAc1U8QERFPEByADxAct07QGclPEAiPzxAyD08QEwVPECqOzxA
sRo8QDTrO0AH/TtAwBI8QD0vPECwEjxAnA08QMfQO0C6GzxAy+A7QJ5NPEBxGjxAwSE8QFq4
O0DuQzxA4+07QHZcPEDhSTxAYC48QHIzPECPPTxAVuE7QGT5O0Bo+DtAACw8QPQdPEC84jtA
0+Y7QPkDPEDwITxAQRQ8QK81PEDx/jtAwg48QHEVPEDB2ztA0eI7QGn9O0Cc9jtAdOE7QPv6
O0DN/DtA1u87QO0nPECIBTxAius7QL3jO0BEpTtA0h08QLXfO0B+PzxAS/Y7QNzDO0CC2DtA
TzE8QFINPEBiATxApuQ7QOwnPECh2ztAXfA7QHUNPEC8oTtAJic8QPwtPEAz8TtAl+c7QKn3
O0CE+DtAVAU8QPLYO0BsHDxAIyk8QEkCPEDd/ztA7Ow7QK7wO0C0RDxAq+07QObLO0AVtztA
Kv07QOqwO0A3zDtAiOg7QJeFO0D34DtACuw7QNPAO0Dr6ztA5Gc7QJqSO0AkhztAs4A7QMlT
O0C8kDtANR87QDJ+O0C8oTtAgE07QD1EO0ASoDtAAGY7QNJJO0DHZTtA/lE7QFIbO0C8MDtA
5Do7QNOaO0DGLztAxSo7QINPO0ASHTtAYFg7QE8kO0CACztAhkI7QJ8sO0BOCTtA60M7QItB
O0BbQjtAV2I7QJ0WO0CwGDtAt9s6QNvuOkCI/DpANgg7QMX4OkDqBjtAR9k6QCrKOkDU6TpA
CdY6QMM5O0Ao8TpAYhI7QBjiOkDTJjtADbQ6QDviOkDTGDtAq/A6QEWuOkBXKjtAEbU6QD2e
OkCc4zpA89Y6QEf7OkBJHztAOAg7QNvsOkCGxzpAuB07QLL2OkBA3jpAmq46QLTMOkCGNjtA
+Ps6QOoKO0BL1DpA8NU6QJjhOkDZ8zpAz+06QFDsOkCV2DpAfuU6QMfcOkAc8zpAM0Y7QHtK
O0Ai7DpAPwA7QC4fO0Ax3DpA7uI6QHn4OkCWLztAtvU6QILqOkDCvDpAJwA7QJ7yOkA5zDpA
/8Q6QDX/OkBYzjpA9Ao7QNc6O0C0CDtAv9k6QH2qOkCZ8DpARhI7QCzNOkD6KjtAEPs6QBxI
O0DeDDtAdRI7QALVOkCe+TpAT/s6QJoIO0Cf2jpAaCU7QBzrOkD2CTtAo/E6QJEXO0DryTpA
czM7QLAeO0B82DpAUR87QHXZOkCN7DpAKd86QGfiOkByPTtAm+g6QHcQO0Cf4jpAF/g6QHvX
OkAJ5DpAahA7QGUQO0AYGztAjdA6QEH8OkAbQjtAkzE7QJu+OkDTtDpAGgc7QAAAO0Ax4DpA
M946QEUAO0D/CztAbLI6QFwHO0A/BDtAggA7QJLPOkBNCDtAIB47QFFkO0BhLztAHu06QPAo
O0A0JjtALfI6QD0PO0DGLDtA+uU6QOYnO0BK9DpA/qE6QI4iO0BC6jpAMk47QNgRO0A0/zpA
NzQ7QHohO0AN3TpA6j07QM/9OkB3PDtAGH87QEgZO0A5CDtAgVE7QO5bO0Al/TpA1fY6QOVj
O0BBFztA5yk7QNQ3O0Bn9zpAuzs7QFTAOkAWLTtAxEw7QCETO0Dd1DpADmE7QPczO0CX7jpA
7O86QNsZO0DjDztAeTY7QEIbO0As9TpARxc7QGQKO0Cc/TpAQNk6QCrzOkCPHztAKhI7QHZA
O0C0ETtApcA6QOf5OkC8ODtAkhM7QH0zO0CwBTtALTQ7QI1sO0B7FTtAbTA7QAMpO0CdHDtA
hhI7QHsCO0BMLjtA5AY7QOUTO0DTHTtAn8M6QCM7O0BHTTtArCY7QGz9OkAw5zpAXnA7QBtE
O0DX7jpArO06QGQ1O0DWEztA6gg7QMYZO0CmHztAHQ47QG4xO0AO9TpAERQ7QD4uO0CnOztA
oQY7QBsfO0BZ8zpAtVw7QGzeOkDPFTtAjAM7QM4jO0CQDztAkFQ7QCEOO0CAATtAVVg7QIhO
O0DVGDtAkBA7QPJUO0BCDDtACuA6QK73OkCNMTtAoPo6QDQOO0B/QztAQxM7QDpEO0CTgDtA
BUQ7QMtOO0CYcjtAuFE7QKLsOkBNIjtAM9o6QCctO0C5ITtAvT47QKcuO0BxLjtA21k7QBIs
O0Co8jpAWQE7QGL0OkDz/TpA6Oo6QLWEO0CvFTtAFCc7QMlKO0C4QTtAXfg6QM5OO0DwAztA
/gQ7QFwjO0AMJztAk3U7QDk4O0ANHTtAOlE7QDUjO0BWTTtAJD07QOoLO0DeRjtAdUw7QHwh
O0CWGztALxc7QAQQO0CROztAPR07QCZPO0DpTTtA9yE7QPAaO0AoWTtAAEA7QHEeO0AGRDtA
6SE7QAE1O0CoMDtAhTM7QB9UO0Bc7zpAIQ07QDMoO0CHRjtAZyU7QI8dO0BWQjtAtkM7QDQv
O0CzLztARik7QBQBO0BvHjtAFUY7QBBJO0AzODtANjE7QL9KO0D3OztAygo7QJEPO0CYJjtA
zhA7QLMDO0BmVztAHDs7QNseO0D2DTtA9FY7QMMyO0CcKjtASA07QP09O0DlwTpApSM7QOhh
O0DQGjtApgY7QHU5O0DnbjtAigc7QATlOkAOITtA9hY7QEApO0CLGjtAVyc7QOhlO0BMBDtA
9lA7QCYbO0A/hztA2VQ7QLA7O0DiSDtAPxk7QI14O0D+2DpALmk7QNYSO0ADWTtAlBE7QARa
O0AQXTtAc0U7QK4nO0AyGTtAGBg7QFQ+O0C8IjtAOhM7QC46O0A2BDtAE3k7QIU+O0B8QjtA
0UA7QJMuO0DqWjtA/Yc7QJ4YO0BHJztAIEA7QIQVO0BlTTtAeNE6QOE+O0AbDjtAxxA7QPxl
O0A+PjtAHO86QD1MO0CFRztA4BE7QNgrO0CFJTtA4Gc7QHAPO0BbOztAN/U6QJ4QO0ChVztA
BQ47QPFXO0DwADtArRk7QHMGO0DWMjtA6jQ7QJsBO0B1FztAryY7QITiOkBcBztA5UA7QPgu
O0A9DztAyPg6QB0lO0DtNjtA+zY7QBR3O0CR4DpA8zo7QIEsO0A2SjtAEdg6QOcEO0DBHjtA
yRo7QNQkO0CwKjtA7kQ7QKwcO0DoGztAsAk7QEgoO0CK+DpAPww7QATaOkA2JjtAjjo7QIkD
O0DoFTtAk+E6QGP8OkD4WjtAiuY6QCYGO0A7ITtA1dY6QGktO0BeFTtAGms7QBBWO0Dx6TpA
Lyw7QCPlOkDSDjtANrg6QLD3OkAA+TpAKBQ7QLEWO0C87zpAixU7QFVBO0BjDDtAZSo7QDqm
O0BWDjtAWBY7QAM8O0CE/jpAdEY7QPknO0AzCTtAaEg7QCnoOkAK/jpAOhE7QH0SO0CCGjtA
RD07QEEFO0BeQTtAgEI7QNDSOkATJjtAp+M6QLATO0B49jpARzM7QIb7OkDkEztAWiY7QBkN
O0D8aDtA69k6QKP+OkBnNjtA9QI7QOlvO0AQHDtAD9c6QPInO0AhHDtA1CE7QCo6O0AhCztA
QgM7QPQOO0BKNztAOg07QNjhOkCFBjtAfCg7QNwoO0Dy5zpA6hw7QG1sO0DDKDtADRY7QLUG
O0DMEjtAsRI7QNEMO0C8/DpAEQU7QKpJO0DF+zpApPI6QP/WOkCsEDtAZww7QHIqO0A/MztA
Syc7QJtIO0A+FDtAQxI7QDsOO0DrHDtAHBM7QLH0OkBuDDtAaNE6QEVVO0BvbjtAQwg7QOY/
O0B6VjtArDY7QMMoO0CMMjtAqzQ7QK72OkDo7zpADH47QGEmO0DwFztAdVo7QCtGO0A+BztA
4/k6QM0nO0A22jpAsMg6QBfxOkC8MDtA/wk7QIXnOkDRSjtA30c7QLUkO0CYBTtA6wg7QP0D
O0CE8TpAK8w6QIlVO0Dh6jpATSk7QNnwOkDxHDtAWxo7QOEVO0AM+DpAuqc6QAYRO0DBCDtA
I0c7QF06O0BE8TpAIwU7QLhJO0CkODtA/N46QGhIO0AE2zpA7yE7QFsmO0D+EjtAFQ47QNeu
OkCF1jpA3wE7QN/5OkDz9DpA3fc6QEDGOkB6GTtAe686QDbMOkAK+TpAdrM6QCH/OkC3DDtA
gAg7QJw5O0CgGztAmvg6QKcFO0Da1TpAtfg6QAzOOkAGJjtAydM6QNQXO0CENztAnjI7QBD9
OkB0+TpATR07QMjjOkANFDtAVf06QOUDO0Di7jpA6Nc6QCLAOkBOyTpAjCM7QHncOkDT6TpA
jRk7QOeBOkBA4zpAlxU7QNk9O0BQtjpAmvU6QO4HO0CbpzpA9to6QDPrOkDk0jpA9+Q6QDa5
OkDC5TpAiho7QDC+OkBzGTtA/SY7QO0bO0DCPjtA9xE7QMbKOkDE7TpAbw87QL/OOkBXGDtA
r9Q6QPjUOkD8+DpAw+g6QLPpOkBC3jpADuE6QLXkOkCnCTtAUu86QPq+OkD+KjtAYh07QLoF
O0CdBTtAUMY6QLAgO0DiHjtAuec6QJdAO0APzzpAcx87QL+/OkBuCztAv+46QJjvOkCTqTpA
2/w6QDXvOkDU6TpAFNE6QNyOOkBA3DpAl8U6QNLVOkC+1zpAbQE7QOLsOkAJBjtAMzU7QAvh
OkA51jpAFcE6QAWlOkBKojpARZA6QP/gOkDB4jpAN2o6QKP8OkAqqDpAb8M6QCwnO0Bo0zpA
uf06QOP0OkAm9TpAeeU6QOvlOkCK2TpAvHA6QHPSOkChqTpAbfk6QMaHOkCA4zpAiP46QLok
O0AVvDpAuOI6QJzFOkALJTtAxKE6QAP7OkCz2DpA1fA6QAuFOkBuGjtA2IE6QMPiOkABwjpA
kQQ7QIrqOkCmsjpARfI6QKdzOkBeDDtAsNg6QC3XOkBr4TpAAeE6QPi7OkC6+jpAfRo7QHfO
OkBy6zpAjaQ6QGbwOkAQiDpAjt46QO3COkDk0DpAso06QBrAOkA1IDtAyrM6QF3KOkCPDztA
a+M6QMrUOkBfzDpAetc6QK+dOkDR0zpAxt46QAAGO0Az0jpAHns6QA+fOkDuojpAP5A6QP0E
O0A3sTpAGrE6QL38OkDa0zpAlvA6QK0KO0AHlDpATNU6QHXmOkCLeDpAFrA6QK/wOkAQnDpA
q/E6QCXTOkD12TpAqO86QEHHOkASojpAPIo6QJ/SOkBC6TpAi3Y6QATROkAThDpAG6U6QKDW
OkAsHTtATZs6QMDgOkBSqjpAHro6QNXKOkAiwDpAmeY6QOV6OkAo9zpA5/86QHSQOkC8czpA
wqI6QEHrOkBG+zpA9Jc6QEuUOkBSnzpAPb46QAjCOkA2AjtAce46QJ6AOkDBeDpAde86QHyv
OkCyjTpAZNE6QMzaOkD6vjpAm+g6QPvPOkBGpDpAa5Q6QKHKOkDlzDpAecc6QOObOkCY0TpA
SAA7QCLUOkA0sDpAM5o6QH/uOkA1ozpAz5A6QJeoOkAdpjpAs446QB7EOkAnqDpAc7Q6QNbb
OkAQ1jpAK7k6QOOuOkBSyjpAM9E6QFCiOkCZkzpAscM6QLKgOkBFxzpAM1c6QPOkOkB5oTpA
Kbs6QJfKOkBNDTtA8Z86QKW3OkCVqTpAA4E6QDTXOkBTozpA5Kw6QIkGO0BznDpA15w6QAwW
O0BGvjpAypQ6QDCnOkCD0jpAaKU6QIYQOkAIkzpAN5w6QOvsOkDl7zpAtpU6QAPGOkB8eTpA
03Q6QHK4OkAXtDpAs946QPWbOkAM4jpAw9A6QDKQOkCpozpARs46QELQOkBvTTpAJJE6QN+5
OkCalTpA0n86QKSmOkAYuTpAgrg6QKCMOkDSwzpA9+Q6QPJ1OkBnmzpAXss6QM6/OkAw8zpA
ctI6QA+oOkCQujpAVJ86QMl3OkCgizpAQ+Q6QCWzOkC2zzpAW4c6QGfaOkA/lTpATp06QOau
OkDZhzpA5As7QHKLOkBaeTpAEJU6QM+IOkA4uzpAqrE6QIS+OkB7gzpAQ6M6QOTjOkBZyzpA
27I6QNROOkCPhjpAI7E6QOO3OkA2sDpAtJE6QPqzOkBZCTtAeKE6QEd/OkDugTpAZYs6QG95
OkB22TpAjnE6QCfAOkD8zjpAf286QEt4OkBUAjtA+tc6QH+3OkBffDpAI0Y6QE93OkCTWDpA
Jq46QPWUOkCptTpA0GY6QN/HOkATyTpAxpA6QLJIOkD+XzpA4H46QCSLOkDEgTpARW86QJaa
OkCysDpAi6g6QDKiOkAJlDpAtps6QKbtOkApnTpA6LQ6QByKOkA+nzpAwWw6QBSkOkCEWzpA
hd06QKazOkDKxjpAB2Q6QE+VOkDLUzpAU846QK3aOkDPWjpAa6g6QNmIOkAThTpAN6E6QHu/
OkBllzpA6IA6QHGfOkBRtDpAqXs6QCejOkC1dTpAp5o6QFl3OkBtuzpAol46QI3FOkA+oDpA
oow6QLyaOkB8hzpAnag6QOJqOkBtTTpAOIo6QOmMOkD0kTpA9586QMKHOkCeXzpApJc6QP+J
OkB43DpAvmE6QH+UOkAhzzpA0rs6QDhuOkC0fzpAD8Q6QK9UOkB+jzpAGn06QLBvOkAgSzpA
kHE6QHP1OkBFoTpA9506QJ3DOkA8lDpANVc6QKJYOkDNejpAw3w6QGJxOkDYgzpAJ2E6QAaV
OkBOejpAZoI6QLRiOkClHTpAJYw6QMyCOkDRcDpAH3E6QHanOkC6YjpADl06QPA1OkBKgDpA
Cx86QPlkOkDBUDpAEDY6QJRoOkBlhTpArUM6QOiMOkAOaDpAwpA6QB8TOkBEjTpAXJo6QPyF
OkBxljpAM2Y6QG1ZOkCPiTpAkXY6QNmUOkCiazpAdXE6QL+HOkAlVDpA4Uk6QLplOkBvejpA
3mU6QF6nOkDwZDpA2rI6QFVOOkBzdjpAK9w6QFCIOkBCxTpAX5E6QAhsOkDULTpALpg6QMV8
OkBBpjpAyrE6QCeMOkAsYTpAbmc6QCCpOkCkpzpAHX46QJaJOkCTVzpADGA6QI1sOkCUmzpA
8zk6QHREOkDHbjpAG1s6QBB7OkCGnzpAtIY6QBRvOkDIZjpAsD46QFbVOkDFizpARgs6QKJ8
OkA2czpA9GI6QPFXOkBLXjpAUyU6QK93OkCypDpAfHs6QIJ0OkDrkDpANaQ6QMU1OkAzbjpA
hHU6QKlZOkD8qjpALow6QNRnOkDijjpA1jM6QJBzOkA3gjpARlo6QGlLOkCHeDpAG4I6QLYa
OkDsazpA62w6QMJUOkCETjpAUWM6QPlROkBXQjpAok06QMRyOkC6QjpA</AssayYData></Step><Step><CommonData><SampleLocation>2</SampleLocation><SampleID></SampleID><SampleGroup></SampleGroup><SampleInfo></SampleInfo><SampleRow>B</SampleRow><SamplePlate>1</SamplePlate><WellType>REGENERATION</WellType><Concentration>-1</Concentration><ConcentrationUnits>µg/ml</ConcentrationUnits><MolarConcentration>-1</MolarConcentration><MolarConcUnits>nM</MolarConcUnits><MolecularWeight>-1</MolecularWeight><Temperature>30</Temperature><StartTime>2046818</StartTime><AssayTime>5</AssayTime></CommonData><FlowRate>1000</FlowRate><StepType>KREGENERATION</StepType><StepName>Regeneration</StepName><StepStatus>OK</StepStatus><ActualTime>5.00005</ActualTime><CycleTime>0.2</CycleTime><AssayXData Points="25">s7n0RBnA9ESIxvRE5sz0RFXT9ES72fREIuD0RIjm9ETu7PRETfP0RLP59EQiAPVEiAb1RO4M
9URVE/VEsxn1RBkg9USAJvVE7iz1RE0z9USzOfVEIkD1RIhG9UTmTPVETVP1RA==</AssayXData><AssayYData Points="25">OQqPQHRPlUCYO5JAkzWNQFAOk0AR1ZJAeeqNQNiekEA6rpRAphGRQA9GjkCJD5RAbpuRQCpO
jEB18ZFAQi6SQDF0jUDRD5BAICWUQInAj0Dit49AHgOUQCdbkkBETI5ACw+SQA==</AssayYData></Step><Step><CommonData><SampleLocation>1</SampleLocation><SampleID>Buffer</SampleID><SampleGroup></SampleGroup><SampleInfo></SampleInfo><SampleRow>B</SampleRow><SamplePlate>1</SamplePlate><WellType>BUFFER</WellType><Concentration>-1</Concentration><ConcentrationUnits>µg/ml</ConcentrationUnits><MolarConcentration>-1</MolarConcentration><MolarConcUnits>nM</MolarConcUnits><MolecularWeight>-1</MolecularWeight><Temperature>30</Temperature><StartTime>2059137</StartTime><AssayTime>5</AssayTime></CommonData><FlowRate>1000</FlowRate><StepType>KREGENERATION</StepType><StepName>Regeneration</StepName><StepStatus>OK</StepStatus><ActualTime>5.00103</ActualTime><CycleTime>0.2</CycleTime><AssayXData Points="25">s1n1RBlg9USIZvVE7mz1RFVz9USzefVEGYD1RICG9UTujPVEVZP1RLOZ9UQioPVEgKb1ROas
9URVs/VEu7n1RCLA9USAxvVE7sz1RE3T9USz2fVEGeD1RIDm9UTm7PVEVfP1RA==</AssayXData><AssayYData Points="25">wryGQKk7kECmHoZAxUKBQAdSi0D24ohAz9qDQHP/jkCMr45AGqGEQMTRiUBGMo9A4MqFQD8m
g0CcTopAhdmHQIcpg0C5fI1ATWWNQPp8g0BO1olABSmOQJhfhkBvx4RALEOLQA==</AssayYData></Step><Step><CommonData><SampleLocation>2</SampleLocation><SampleID></SampleID><SampleGroup></SampleGroup><SampleInfo></SampleInfo><SampleRow>B</SampleRow><SamplePlate>1</SamplePlate><WellType>REGENERATION</WellType><Concentration>-1</Concentration><ConcentrationUnits>µg/ml</ConcentrationUnits><MolarConcentration>-1</MolarConcentration><MolarConcUnits>nM</MolarConcUnits><MolecularWeight>-1</MolecularWeight><Temperature>30</Temperature><StartTime>2071471</StartTime><AssayTime>5</AssayTime></CommonData><FlowRate>1000</FlowRate><StepType>KREGENERATION</StepType><StepName>Regeneration</StepName><StepStatus>OK</StepStatus><ActualTime>5.00005</ActualTime><CycleTime>0.2</CycleTime><AssayXData Points="25">vPn1RCIA9kSJBvZE7wz2RF4T9kS8GfZEIiD2RJEm9kTvLPZEXjP2RMQ59kQrQPZEkUb2RPdM
9kReU/ZEvFn2RCJg9kSJZvZE72z2RF5z9kS8efZEIoD2RImG9kT3jPZEVpP2RA==</AssayXData><AssayYData Points="25">VfWWQPnPmkCngpxAjL6WQI9ll0BBC6BAiAWZQOM2lUDY4JxA1G+dQAsnlECRR5pAWa2dQOwX
l0BHJpZAPuCeQAmOmkB7IpZAus2dQLQZnkDjiJJAKhqZQHKVnUCXRpVAIsWWQA==</AssayYData></Step><Step><CommonData><SampleLocation>1</SampleLocation><SampleID>Buffer</SampleID><SampleGroup></SampleGroup><SampleInfo></SampleInfo><SampleRow>B</SampleRow><SamplePlate>1</SamplePlate><WellType>BUFFER</WellType><Concentration>-1</Concentration><ConcentrationUnits>µg/ml</ConcentrationUnits><MolarConcentration>-1</MolarConcentration><MolarConcUnits>nM</MolarConcUnits><MolecularWeight>-1</MolecularWeight><Temperature>30</Temperature><StartTime>2083760</StartTime><AssayTime>5</AssayTime></CommonData><FlowRate>1000</FlowRate><StepType>KREGENERATION</StepType><StepName>Regeneration</StepName><StepStatus>OK</StepStatus><ActualTime>5.00103</ActualTime><CycleTime>0.2</CycleTime><AssayXData Points="25">vJn2RCKg9kSJpvZE96z2RFaz9kTEufZEIsD2RJHG9kT3zPZEXtP2RLzZ9kQr4PZEieb2RPfs
9kRe8/ZEvPn2RCIA90SJBvdE7wz3RF4T90TEGfdEKyD3RJEm90TvLPdEXjP3RA==</AssayXData><AssayYData Points="25">OCGIQDzff0D/MYJAEJWJQGp3hUATM4JAWQ+LQDVeiUBxK35A+P+FQAkTh0ApUntA8juBQLba
h0A5831An2p/QHCbiUCKD4lANmZ/QG6ihkCim4hAFeB+QEwggUD3R4dApdCAQA==</AssayYData></Step><Step><CommonData><SampleLocation>2</SampleLocation><SampleID></SampleID><SampleGroup></SampleGroup><SampleInfo></SampleInfo><SampleRow>B</SampleRow><SamplePlate>1</SamplePlate><WellType>REGENERATION</WellType><Concentration>-1</Concentration><ConcentrationUnits>µg/ml</ConcentrationUnits><MolarConcentration>-1</MolarConcentration><MolarConcUnits>nM</MolarConcUnits><MolecularWeight>-1</MolecularWeight><Temperature>30</Temperature><StartTime>2095764</StartTime><AssayTime>5</AssayTime></CommonData><FlowRate>1000</FlowRate><StepType>KREGENERATION</StepType><StepName>Regeneration</StepName><StepStatus>OK</StepStatus><ActualTime>5.00103</ActualTime><CycleTime>0.2</CycleTime><AssayXData Points="25">xDn3RCpA90SRRvdE/0z3RF5T90TEWfdEM2D3RJFm90T/bPdEXnP3RMR590QzgPdEmYb3RPeM
90Rmk/dExJn3RCqg90SRpvdE/6z3RGaz90TEufdEKsD3RJnG90T/zPdEZtP3RA==</AssayXData><AssayYData Points="25">28mjQPOoo0B+0K5AWLyiQFpLnkABfqZAWTqnQP3onEBUdqJA2m2sQCXRo0DXuaJADGSxQAtw
p0CjPZ5ACgCpQL9OpUAK7J1AO0WqQAQFrUCPg6NAkCKnQKhisUBqiqhAzxijQA==</AssayYData></Step><Step><CommonData><SampleLocation>1</SampleLocation><SampleID>Buffer</SampleID><SampleGroup></SampleGroup><SampleInfo></SampleInfo><SampleRow>B</SampleRow><SamplePlate>1</SamplePlate><WellType>BUFFER</WellType><Concentration>-1</Concentration><ConcentrationUnits>µg/ml</ConcentrationUnits><MolarConcentration>-1</MolarConcentration><MolarConcUnits>nM</MolarConcUnits><MolecularWeight>-1</MolecularWeight><Temperature>30</Temperature><StartTime>2107920</StartTime><AssayTime>5</AssayTime></CommonData><FlowRate>1000</FlowRate><StepType>KREGENERATION</StepType><StepName>Regeneration</StepName><StepStatus>OK</StepStatus><ActualTime>5.00103</ActualTime><CycleTime>0.2</CycleTime><AssayXData Points="25">zdn3RDPg90Sa5vdEAO33RGfz90TN+fdEMwD4RJoG+EQADfhEbxP4RM0Z+EQ8IPhEoib4RAAt
+ERvM/hEzTn4RERA+ESaRvhECE34RG9T+ETNWfhEM2D4RKJm+EQAbfhEb3P4RA==</AssayXData><AssayYData Points="25">BmKPQD9EkEBgwYlA68mMQBrgkUCnII5AuM6JQIeDkECy049ACpKJQLpaj0Dx1Y9AJPeGQM3n
ikCSWpFA6FCOQFwyikDiapFAm9aQQKqjiUBo2Y5AigaQQNlsiUDAXIpADEKOQA==</AssayYData></Step></KineticsData></ExperimentResults>
