# Supplementary material for: CD147 mediates the adsorption of influenza A virus on the cell surface through direct interaction with HA
Source: Front Cell Infect Microbiol. 2025 Aug 29;15:1647283. doi: 10.3389/fcimb.2025.1647283 (PMC12426278; doi:10.3389/fcimb.2025.1647283)
Supplement: Supplementary file 8 [file DataSheet2.zip › raw data-2/Figure 6/Fingure6 D-I/Fingure6 I/241006_003.frd]

<?xml version="1.0" encoding="UTF-8" standalone="yes"?>
<ExperimentResults><ExperimentInfo Name="Experiment_2"><ExpDescription></ExpDescription><RTDVersion>2.0</RTDVersion><RunID>1786FA82-204D-4522-B915-FFC16C02C1D2</RunID><ExperimentType>KINETICS</ExperimentType><ExperimentSubType>KBASIC</ExperimentSubType><StartDateTime>2024-10-06T21:14:41</StartDateTime><MachineName>4QSYCS2</MachineName><UserName>Labuser</UserName><LotNumber></LotNumber><PlateName>241006</PlateName><PlateName2></PlateName2><SensorName>C8</SensorName><SensorPlate>1</SensorPlate><SensorType>SA (Streptavidin)</SensorType><SensorRole>LIGAND</SensorRole><SensorInfo></SensorInfo><WritingSW>DataAcquisition.exe 11.1.0.11</WritingSW><InstrumentType>OctetRED96e</InstrumentType><InstrumentSerial>FB-90287</InstrumentSerial><InstrumentFW>1.0.0.0</InstrumentFW><IntegrationTime>1.9</IntegrationTime><DSPType>CPF</DSPType><DSPStitching>1</DSPStitching><HasManifest>1</HasManifest><InfoHash>-1544771321</InfoHash></ExperimentInfo><AssayParamsInfo/><KineticsData><Step><CommonData><SampleLocation>12</SampleLocation><SampleID></SampleID><SampleGroup></SampleGroup><SampleInfo></SampleInfo><SampleRow>C</SampleRow><SamplePlate>1</SamplePlate><WellType>BUFFER</WellType><Concentration>-1</Concentration><ConcentrationUnits>µg/ml</ConcentrationUnits><MolarConcentration>-1</MolarConcentration><MolarConcUnits>nM</MolarConcUnits><MolecularWeight>-1</MolecularWeight><Temperature>29.7</Temperature><StartTime>0</StartTime><AssayTime>120</AssayTime></CommonData><FlowRate>1000</FlowRate><StepType>BASELINE</StepType><StepName>Baseline</StepName><StepStatus>OK</StepStatus><ActualTime>120.001</ActualTime><CycleTime>0.2</CycleTime><AssayXData Points="600">AAAAAPLSTT7NzMw+mpkZP83MTD/FIIA/XrqZPzMzsz+R7cw/K4fmP2IQAEAv3QxA/KkZQGZm
JkCWQzNAYhBAQC/dTED8qVlAZmZmQDMzc0AAAIBAZmaGQM3MjEBkO5NAy6GZQAAAoEBmZqZA
/tSsQGQ7s0CamblAAADAQGZmxkDNzMxAZDvTQMuh2UAxCOBAmG7mQM3M7EBkO/NAy6H5QAAA
AEEzMwNBf2oGQbKdCUHNzAxBGQQQQTMzE0F/ahZBsp0ZQc3MHEEZBCBBTDcjQWZmJkGamSlB
5dAsQRkEMEEzMzNBZmY2QZqZOUHNzDxBGQRAQUw3Q0FmZkZBmplJQc3MTEEAAFBBTDdTQX9q
VkGynVlB5dBcQQAAYEFMN2NBf2pmQbKdaUHl0GxBGQRwQTMzc0F/anZBsp15QeXQfEEAAIBB
mpmBQTMzg0HZzoRBZmaGQQwCiEGamYlBMzOLQeXQjEFzaI5BAACQQZqZkUE/NZNBzcyUQWZm
lkEAAJhBppuZQTMzm0HZzpxBZmaeQQwCoEGamaFBMzOjQc3MpEFzaKZBAACoQZqZqUE/NatB
2c6sQXNorkEAALBBppuxQTMzs0HZzrRBc2i2QQAAuEGmm7lBPzW7Qc3MvEFmZr5BDALAQZqZ
wUE/NcNBzczEQWZmxkEMAshBmpnJQT81y0HNzMxBc2jOQQwC0EGamdFBMzPTQdnO1EFzaNZB
AADYQaab2UEzM9tB2c7cQWZm3kEMAuBBppvhQTMz40HZzuRBc2jmQQAA6EGamelBMzPrQc3M
7EFmZu5BDALwQZqZ8UE/NfNB2c70QXNo9kEAAPhBmpn5QT81+0HZzvxBZmb+QQYBAELNzABC
oJoBQm1nAkIzMwNCAAAEQs3MBEKamQVCbWcGQjMzB0IAAAhCzcwIQqCaCUJmZgpCMzMLQgAA
DELNzAxCoJoNQm1nDkIzMw9CAAAQQtPNEEKgmhFCZmYSQjMzE0IAABRC080UQqCaFUJtZxZC
OTQXQgAAGELTzRhCoJoZQmZmGkI5NBtCBgEcQtPNHEKamR1CZmYeQjMzH0IGASBCzcwgQpqZ
IUJmZiJCMzMjQgYBJELNzCRCoJolQmZmJkI5NCdCBgEoQtPNKEKgmilCbWcqQjk0K0IGASxC
zcwsQpqZLUJmZi5CMzMvQgYBMELNzDBCmpkxQm1nMkIzMzNCAAA0QtPNNEKgmjVCbWc2QjMz
N0IAADhC0804QpqZOUJtZzpCMzM7QgAAPELNzDxCoJo9Qm1nPkIzMz9CBgFAQtPNQEKamUFC
ZmZCQjMzQ0IMAkRC081EQpqZRUJtZ0ZCOTRHQgAASELNzEhCmplJQmZmSkIzM0tCAABMQtPN
TEKgmk1CbWdOQjk0T0IGAVBCzcxQQpqZUUJtZ1JCMzNTQgYBVELTzVRCmplVQmZmVkIzM1dC
BgFYQs3MWEKamVlCbWdaQjMzW0IAAFxC081cQpqZXUJtZ15COTRfQgYBYELTzWBCmplhQm1n
YkIzM2NCBgFkQs3MZEKgmmVCZmZmQjMzZ0IAAGhCzcxoQpqZaUJtZ2pCMzNrQgAAbELNzGxC
oJptQmZmbkIzM29CAABwQs3McEKgmnFCZmZyQjk0c0IAAHRC0810QqCadUJmZnZCMzN3QgYB
eELNzHhCmpl5Qm1nekI5NHtCBgF8Qs3MfEKgmn1CbWd+Qjk0f0IAAIBC6WaAQlDNgEI5NIFC
mpmBQoMAgkLpZoJCUM2CQjMzg0KamYNCgwCEQmZmhEJQzYRCtjOFQh2ahUKDAIZCZmaGQs3M
hkK2M4dCmpmHQgAAiEJmZohCzcyIQjMziUKamYlCgwCKQulmikJQzYpCtjOLQh2ai0KDAIxC
ZmaMQlDNjEK2M41CmpmNQgAAjkLpZo5CUM2OQjMzj0KamY9CgwCQQmZmkEJQzZBCtjORQpqZ
kUKDAJJC6WaSQlDNkkK2M5NCmpmTQoMAlELpZpRCzcyUQjMzlUIdmpVCAACWQulmlkLNzJZC
MzOXQqCal0KDAJhCZmaYQs3MmEK2M5lCmpmZQoMAmkLpZppCzcyaQrYzm0IdmptCAACcQulm
nELNzJxCMzOdQpqZnUKDAJ5CZmaeQs3MnkK2M59CHZqfQoMAoEJmZqBCUM2gQjMzoUIdmqFC
gwCiQulmokJQzaJCMzOjQh2ao0KDAKRCZmakQs3MpEIzM6VCmpmlQgAApkLpZqZCUM2mQjMz
p0KamadCgwCoQulmqELNzKhCMzOpQpqZqUKDAKpCZmaqQs3MqkIzM6tCHZqrQoMArEJmZqxC
zcysQrYzrUIdmq1CgwCuQmZmrkLNzK5CMzOvQpqZr0KDALBCZmawQs3MsEIzM7FCmpmxQoMA
skJmZrJCzcyyQrYzs0IdmrNCAAC0QmZmtEJQzbRCMzO1Qh2atUKDALZC6Wa2Qs3MtkIzM7dC
mpm3QoMAuELpZrhCUM24QjMzuUIdmrlCAAC6QmZmukJQzbpCtjO7QpqZu0IAALxCZma8QlDN
vEK2M71Cmpm9QoMAvkJmZr5CUM2+QjMzv0Kamb9CAADAQulmwELNzMBCtjPBQpqZwUKDAMJC
6WbCQs3MwkIzM8NCHZrDQgAAxELpZsRCUM3EQrYzxUIdmsVCgwDGQmZmxkLNzMZCtjPHQpqZ
x0KDAMhC6WbIQlDNyEIzM8lCmpnJQgAAykLpZspCzczKQrYzy0IdmstCgwDMQmZmzEJQzcxC
tjPNQpqZzUKDAM5C6WbOQs3MzkIzM89CmpnPQoMA0EJmZtBCzczQQrYz0UIdmtFCgwDSQmZm
0kJQzdJCtjPTQpqZ00KDANRCZmbUQlDN1EIzM9VCmpnVQoMA1kJmZtZCUM3WQrYz10IdmtdC
gwDYQmZm2ELTzdhCMzPZQpqZ2UKDANpCZmbaQlDN2kK2M9tCHZrbQgAA3ELpZtxCUM3cQrYz
3UKamd1CAADeQulm3kLNzN5CtjPfQpqZ30IAAOBC6WbgQlDN4EIzM+FCmpnhQoMA4kJmZuJC
zcziQjMz40IdmuNCAADkQmZm5EJQzeRCtjPlQpqZ5UIAAOZCZmbmQs3M5kK2M+dCmpnnQoMA
6ELpZuhCzczoQjMz6UIdmulCgwDqQmZm6kJQzepCtjPrQpqZ60KDAOxCZmbsQs3M7EIzM+1C
mpntQgAA7kJmZu5CzczuQjMz70Idmu9C</AssayXData><AssayYData Points="600">AAAAACbeUrrv/ze7E9rEOtSi0zoI2Ki6OaTUuu/4dzsikw85n8o8ul/oNjt6AbU7aPJUOjOi
HDt4mPc6J234OitEMjvcP5k7Sy6DO78E2ToKCwQ7432HuNHDXDvknAs7hTIyOwGtyTrKxaw7
5Tm7O2GlXrs//yI7TDwaOxvsRTpSF9c6HmDvO2RRpDsA/f46vjHzO7S0xTvcHbs7sq8LPC2i
VTvomno7z7O7O8cmJzxC5PA6P52tOwVFGTuHTZs7TzcFPHar7zuxwsA7z3ZAO/BZWTsbpPU7
zAXCOhDwHjyCj+Y7b87SO5+2vDvo0e87iYnMOxk9rDvG3xI8Q7XXO4LLkTuWay47CWLnO7wq
kzti0/07QygmOwXi4DvBpgQ8IKvpO1DGJTzzstc7C8UNPOxqzDuQX/U7HtryO7VBpjtsVxw8
prbeO1T7DDzvR0k7OOk4PKaZ5zuysQU81/rBO0RryztdOv07r4LtO0Mx+juESxo8UUpbPA2h
Lzw1iS88y0E7PPKZMTzS4lU8x+rvO9TLFDwvkT083bcTPNqvOzxVUQI8JDAzPK1p/zsLF/E7
cYpCPEp4+jt9WIE82T46PHonQzzeYxY8kssZPH6pXjwQ9Ds8wiwwPJn8DTxKnSU8s3cSPLE6
KzxcCws8CkF2PN2bRjxKrDk8wVBDPF50UTwczEw8R7gzPHfoODxIMUk8BJYGPK/XZTxhKR88
AA5dPLWycjzsbEA8OilfPACjaTxoLww8R3oAPE1TMDwoblg8FvfeO5IYKzyWwpg8ACB+PPMp
fjy/TFU8qjFgPEKlXTx0VRY8GVY9PKa5TzytX1g8y/JePEvYhzx71To8MU8vPAOTXzycbnk8
RXU/PKTeTTyAtHA8R4aqPCV+Pjw9di48+wZlPP0QODyvtF08dcs9PHwaaDzQ13s8c3xhPNOz
kTwCtmg8kTlJPJ2VdTyxrGA891GIPBLrZDwsY248WtRRPAIXhDz3lUY8cJiIPLcefjxEh2E8
wSh4PKtcejwV7nw8eyhPPBjNTzwXUo08vK00PCC5dDwM1oA8sOywPHcJmjztXZ08mcOcPGsv
hTwJC288doFLPCRjWTwiC4Y8wzRwPMAOwjx+uX08mUppPKTmgDy+iXM8l4mePFCkRzyGu2k8
KmOkPBFmdTwruHw8JMeUPJT6fDxETXE81Fp9PJ/Pkjw0tYo8ubKLPJ1ngzwI9GM8E/2wPCkV
pDxYSYo8pLKWPLrugTz+CXU8KJCGPBfvtDxCYaI8HASJPKVSojxMX3I84RN0PPfPmzw9AoY8
w/mCPAn2izxq0YE8G+qWPPMwiDyQ46g88KmPPIzkmTyHKHw8cguTPKMmfDxhE5E8m4eTPGhp
oDzFc188rx6cPPk9hjyGK4Q830OmPAPgjDxQRVQ8+8CSPBR8rTyfeY08fsiMPEgzlTzbH4w8
QZGGPBuvjTyumKs8UTKtPG6jjDz9y588NwWpPFsFozwlf4o8g5+vPDRvjzwDtJI8hMCKPKKT
ojy9u6U8EfuePNZrnzw2QKg8MtvTPGD9hzyJq588rZmPPMQ+mTznKpM885WNPEb7ljyDnr88
q/aiPCPqtjxvT5Y8QVS2PNgmuTznLps85MK4PGKeszwlgZs8lgupPJYNqTxafYE8oRKvPOVE
mzw9vrI887bEPFKDazybkL88/d6lPO6vvTyI7aM8J+KEPN6uwjxfxpg8jf6rPJM+oTyre8g8
tI6YPJGMuDynYaM8yPWgPNMYqzxAyLc8dOuwPC+bjzyJjKA8lUGnPJNiqzwb9dI8ShCtPF1s
rzzgZZ88p0vHPPbRhzxgZ7Q8DGioPA7EpjzKY4086uqsPHh7oDyRn5M8u0OPPGpDyDy6c8I8
TYifPLNOnTxjH7g8Rxy5PGyPxTxm7cY8LDvAPDl70zyl4aU8YTeyPFOIzzxHq8M8m7OqPDBH
rDyVtb88wtGwPMOszjx3/sY8cPrVPP3tzjySs7c8wbOcPE5FmzxWoag8ERa/POtEqzwPw888
7OC6PM2euDxJb6k80KauPJsNvDwM0sw8L47DPDUElTyoC5w8auPXPKVHzjwkmK48uzG4PJ/d
sjwEoKs8mlu4POQ24zwnT6Q8t4atPHOouTzAELI8nSTZPGlEtzz+XcY8AiTVPOnoszwSUsI8
Jre0PBz1vDziVaI8Uz6tPNExtDx0J8c8eg3JPFdWzzz0Pds81Aa9PP82wDzSQJc8VSW1PGEj
wjw2Jtg8ASPPPA+RAD1vu708kee6PGp8zDxsS788Zya/PH1ZuzwJT888L87RPLG4qzyVQdM8
ws+1PDJF3TzpGbg85RDSPDJ70jxbIvk82bnIPMMarjx4UcI8eB7TPDXckzybJK88xVnQPBnG
wzzd/Jk8eR24PEH/rzysr8Y8AVavPALv0zwUMNE8k3eqPFDXuzzXiKQ8ru3bPKUcsTxQqdE8
GbzBPAEfrzzfV988oc7RPFdK2jxkB8k8R2LAPNTXsjwCj9o8XyjOPNdtuDxRB8M8fgjqPA7q
tTz9xsU8feSvPO4TuzxYncQ89Zu1PKZ31TxUvJ08kx3qPLgX1jyMYdU8H7jBPAdIvTyCOKs8
/OvHPCfgwzyfk8o8uXmuPN3MqjzVLr88TF3EPL3r1DxPGbk8wk3jPFyz5Ty0ht08kxjFPNmC
2zw+zbI8I+PCPCET6TywbMI8dcvXPHPm0TxuVOY8UIngPLActzyfec88Ri/UPMuh4zwwRso8
Mv+6PBddtjzAJdE8qKntPEsFwzxaf8Q8KKnEPGCzpTzuJOY8Et/bPO1LyzxKbOA8atq3PNyC
9jy9Lds8iCuwPI6+yjxKO8k8S2DzPC4M5jxEnsw8Zc/RPAR7/TwTxtY8bnXXPBHm3zyeJL88
OKvRPA/D5zw/Grw8RobBPKccyjxUcKw85CLTPF/dqzyvyMQ8YBvMPGTfxjyjGNs8thfJPOGX
zTyu2ME8fb/UPLai0jxih9k8IOvcPKBGvjxUz8s89OrSPI6I3jyx1co8wgncPK+Czjw0bKo8
7ULSPIeh5jxGcu88RMbEPPeX7Tzz6uw8uWPJPAjwtTz52cs8ovLBPApm2zz64to82Cy6PHE9
3jzMfc08j2wCPSQM+DwfTeY8gizpPMqTyDxc78E8DZm7PP8CsTx4Iuw8CyDRPMRazTy8rqs8
GivhPIPA6Dw6ZMw8/I/CPIcFzzynlNE8</AssayYData></Step><Step><CommonData><SampleLocation>6</SampleLocation><SampleID>CB2</SampleID><SampleGroup></SampleGroup><SampleInfo></SampleInfo><SampleRow>C</SampleRow><SamplePlate>1</SamplePlate><WellType>KLOAD</WellType><Concentration>50</Concentration><ConcentrationUnits>µg/ml</ConcentrationUnits><MolarConcentration>-1</MolarConcentration><MolarConcUnits>nM</MolarConcUnits><MolecularWeight>-1</MolecularWeight><Temperature>30</Temperature><StartTime>158346</StartTime><AssayTime>1200</AssayTime></CommonData><FlowRate>1000</FlowRate><StepType>LOADING</StepType><StepName>Loading</StepName><StepStatus>OK</StepStatus><ActualTime>264.8</ActualTime><CycleTime>0.2</CycleTime><AssayXData Points="1324">gwDwQmxn8ELTzfBCtjPxQh2a8UKDAPJCbGfyQlDN8kI5NPNCHZrzQoMA9ELpZvRC0830Qjk0
9UKgmvVCBgH2Qmxn9kLTzfZCOTT3Qh2a90KDAPhCbGf4QlDN+EK2M/lCHZr5QgYB+kLpZvpC
UM36QrYz+0IdmvtCgwD8Qulm/ELTzfxCtjP9QqCa/UKDAP5CbGf+QtPN/kI5NP9CHZr/QkIA
AEO2MwBD6WYAQ9uZAEMOzQBDgwABQ7YzAUPpZgFDHZoBQw7NAUNCAAJDdTMCQ+lmAkMdmgJD
Ds0CQ0IAA0N1MwND6WYDQ9uZA0NQzQNDgwAEQ7YzBEOoZgRDHZoEQ1DNBEODAAVDdTMFQ6hm
BUPbmQVDUM0FQ0IABkO2MwZDqGYGQ9uZBkMOzQZDgwAHQ7YzB0OoZgdD25kHQ1DNB0ODAAhD
dTMIQytnCEMdmghDUM0IQ0IACUN1MwlD6WYJQ9uZCUNQzQlDQgAKQ7YzCkOoZgpD25kKQw7N
CkNCAAtDdTMLQ+lmC0MdmgtDUM0LQ4MADEN1MwxDqGYMQ9uZDENQzQxDgwANQ7YzDUOoZg1D
25kNQw7NDUODAA5DtjMOQ6hmDkMdmg5DDs0OQ0IAD0N1Mw9DqGYPQ9uZD0NQzQ9DQgAQQ7Yz
EEOoZhBD25kQQw7NEEODABFDtjMRQ6hmEUPbmRFDDs0RQ0IAEkN1MxJDqGYSQ9uZEkNQzRJD
gwATQ7YzE0OoZhNDHZoTQ1DNE0NCABRDdTMUQ6hmFEMdmhRDUM0UQ0IAFUN1MxVD6WYVQx2a
FUNQzRVDQgAWQ3UzFkOoZhZDHZoWQ1DNFkNCABdDdTMXQ6hmF0PbmRdDDs0XQ0IAGEN1MxhD
6mYYQ9uZGEMOzRhDQgAZQ7YzGUOoZhlD25kZQ1DNGUODABpDtjMaQ+pmGkPbmRpDUM0aQ0IA
G0O2MxtDqGYbQ9uZG0NQzRtDgwAcQ7YzHEOoZhxD25kcQw7NHEODAB1DtjMdQ6hmHUMdmh1D
UM0dQ4MAHkO2Mx5DqGYeQx2aHkMOzR5DgwAfQ7YzH0OoZh9D25kfQw7NH0NCACBDtjMgQ6hm
IEPbmSBDUM0gQ0IAIUN1MyFDqGYhQ9uZIUNQzSFDgwAiQ7YzIkOoZiJD25kiQw7NIkNCACND
dTMjQ+pmI0PbmSNDUM0jQ4MAJEO2MyRD6mYkQ9uZJEMOzSRDgwAlQ7YzJUOoZiVD25klQw7N
JUODACZDdTMmQ6hmJkMdmiZDDs0mQ4MAJ0O2MydD6mYnQ9uZJ0MOzSdDQgAoQ7YzKEOoZihD
HZooQ1DNKEODAClDtjMpQ+pmKUPbmSlDUM0pQ0IAKkO2MypD6mYqQx2aKkMOzSpDgwArQ7Yz
K0OoZitDHZorQw7NK0ODACxDtjMsQ6hmLEPbmSxDDs0sQ4MALUN1My1DqGYtQ9uZLUNQzS1D
gwAuQ3UzLkPqZi5DHZouQ1DNLkNCAC9DtjMvQ6hmL0PbmS9DUM0vQ0IAMEO2MzBDqGYwQ9uZ
MENQzTBDQgAxQ3UzMUOoZjFDHZoxQw7NMUODADJDdTMyQ+pmMkPbmTJDUM0yQ0IAM0N1MzND
qGYzQ9uZM0NQzTNDQgA0Q3UzNEOoZjRDHZo0Qw7NNEODADVDdTM1Q+pmNUPbmTVDUM01Q4MA
NkN1MzZDqGY2Q9uZNkNQzTZDgwA3Q7YzN0PqZjdDHZo3Q1DNN0ODADhDtjM4Q6hmOEPbmThD
Ds04Q0IAOUO2MzlDqGY5QxyaOUMOzTlDxAA6Q3QzOkPqZjpD25k6Q1DNOkODADtDtjM7Q6hm
O0McmjtDUM07Q0IAPEO2MzxD6mY8QxyaPEMOzTxDgwA9Q3QzPUPqZj1D25k9Q1DNPUODAD5D
tjM+Q6hmPkPbmT5DUM0+Q0IAP0N0Mz9D6mY/QxyaP0NQzT9DgwBAQ7YzQEPqZkBDHJpAQ1DN
QENCAEFDtjNBQ6hmQUMcmkFDUM1BQ0IAQkN0M0JD6mZCQxyaQkMOzUJDQgBDQ7YzQ0OoZkND
25lDQw7NQ0ODAERDtjNEQ6hmREPbmURDDs1EQ8QARUN0M0VDqGZFQ9uZRUNQzUVDQgBGQ7Yz
RkPqZkZD25lGQ1DNRkNCAEdDtjNHQ6hmR0PbmUdDDs1HQ4MASEO2M0hDqGZIQ9uZSENQzUhD
gwBJQ3QzSUOoZklD25lJQ1DNSUODAEpDdDNKQ6hmSkMcmkpDUM1KQ0IAS0N0M0tD6mZLQxya
S0MOzUtDQgBMQ3QzTEPqZkxD25lMQ1DNTENCAE1DtjNNQ6hmTUMcmk1DDs1NQ4MATkN0M05D
6mZOQxyaTkNQzU5DQgBPQ3QzT0PqZk9D25lPQ1DNT0NCAFBDdDNQQ+pmUEPbmVBDUM1QQ4MA
UUN0M1FDqGZRQ9uZUUNQzVFDQgBSQ3QzUkPqZlJDHJpSQ1DNUkNCAFNDtjNTQ6hmU0McmlND
Ds1TQ4MAVEN0M1RDqGZUQxyaVENQzVRDQgBVQ3QzVUOoZlVD25lVQw7NVUNCAFZDdDNWQ6hm
VkMcmlZDUM1WQ0IAV0N0M1dD6mZXQ9uZV0NQzVdDgwBYQ7YzWEPqZlhD25lYQ1DNWEODAFlD
tjNZQ6hmWUPbmVlDDs1ZQ0IAWkN0M1pD6mZaQ9uZWkNQzVpDgwBbQ3QzW0PqZltD25lbQw7N
W0NCAFxDdDNcQ6hmXEPbmVxDDs1cQ0IAXUN0M11D6mZdQ9uZXUNQzV1DQgBeQ3QzXkMrZ15D
25leQ1DNXkODAF9DdDNfQ6hmX0PbmV9DDs1fQ0IAYEN0M2BD6mZgQxyaYEMOzWBDQgBhQ7Yz
YUOoZmFD25lhQw7NYUODAGJDtjNiQ6hmYkMcmmJDDs1iQ4MAY0O2M2ND6mZjQ9uZY0NQzWND
gwBkQ7YzZEOoZmRD25lkQw7NZEODAGVDdDNlQ6hmZUMcmmVDDs1lQ0IAZkN0M2ZD6mZmQ9uZ
ZkNQzWZDgwBnQ3QzZ0OoZmdD25lnQw7NZ0ODAGhDtjNoQ6hmaEMcmmhDUM1oQ4MAaUN0M2lD
6mZpQ9uZaUNQzWlDQgBqQ7YzakOoZmpD25lqQ1DNakODAGtDtjNrQ6hma0McmmtDUM1rQ4MA
bEN0M2xDqGZsQ9uZbENQzWxDQgBtQ3QzbUOoZm1D25ltQw7NbUODAG5DdDNuQ6hmbkPbmW5D
Ds1uQ4MAb0N0M29DqGZvQ9uZb0NQzW9DQgBwQ3QzcEOoZnBD25lwQw7NcENCAHFDtjNxQ+pm
cUMcmnFDDs1xQ0IAckO2M3JDqGZyQxyackNQzXJDgwBzQ3Qzc0PqZnND25lzQ1DNc0ODAHRD
dDN0Q+pmdEMcmnRDUM10Q4MAdUN0M3VD6mZ1Q9uZdUNQzXVDQgB2Q7YzdkPqZnZDHJp2Q1DN
dkODAHdDdDN3Q6hmd0PbmXdDDs13Q4QAeEO2M3hD6mZ4QxyaeENQzXhDQgB5Q7YzeUOoZnlD
HJp5Q1DNeUNCAHpDtjN6Q+pmekPcmXpDDs16Q4QAe0N0M3tD6mZ7Q9yZe0NQzXtDQgB8Q3Qz
fEOoZnxD3Jl8Qw7NfEOEAH1DtjN9Q6hmfUPcmX1DDs19Q0IAfkO2M35DqGZ+Q9yZfkNQzX5D
QgB/Q7Yzf0OoZn9D3Jl/Qw7Nf0NCAIBDuhmAQ3UzgEMOTYBDqGaAQ0KAgEPbmYBDVLOAQ+7M
gEOH5oBDIQCBQ7oZgUN1M4FD7kyBQ6hmgUNCgIFDupmBQ1SzgUMOzYFDqOaBQyEAgkO6GYJD
dTOCQw5NgkOoZoJDIYCCQ7qZgkN1s4JD7syCQ4fmgkMhAIND2xmDQ3Uzg0PuTINDh2aDQ0KA
g0O6mYNDdbODQ+7Mg0OH5oNDIQCEQ9sZhENUM4RDDk2EQ6hmhEMhgIRDupmEQ1SzhEPuzIRD
h+aEQ0IAhUO6GYVDVDOFQ+5MhUOHZoVDIYCFQ9uZhUNUs4VDDs2FQ4fmhUNCAIZD2xmGQ1Qz
hkPuTIZDh2aGQyGAhkPbmYZDdbOGQy/NhkOH5oZDIQCHQ7oZh0NUM4dDDk2HQ4dmh0NCgIdD
25mHQ1Szh0MOzYdDqOaHQyEAiEO6GYhDdTOIQ+5MiEOoZohDIYCIQ9uZiENUs4hDDs2IQ4fm
iENCAIlD2xmJQ1QziUPuTIlDqGaJQyGAiUPbmYlDVLOJQw7NiUOH5olDIQCKQ9sZikNUM4pD
7kyKQ4dmikMhgIpD25mKQ1SzikPuzIpDh+aKQyEAi0O6GYtDVDOLQ+5Mi0OoZotDQoCLQ9uZ
i0NUs4tDL82LQ6jmi0MhAIxDuhmMQ1QzjEPuTIxDh2aMQyGAjEPbmYxDVLOMQ+7MjEOo5oxD
IQCNQ7oZjUN1M41DDk2NQ4dmjUNCgI1D25mNQ3WzjUPuzI1DqOaNQ0IAjkPbGY5DVDOOQw5N
jkOoZo5DQoCOQ7qZjkNUs45D7syOQ6jmjkMhAI9DuhmPQ3Uzj0PuTI9DqGaPQ0KAj0O6mY9D
VLOPQw7Nj0OH5o9DQgCQQ7oZkENUM5BD7kyQQ4dmkENCgJBD25mQQ1SzkEPuzJBDqOaQQ0IA
kUO6GZFDVDORQ+5MkUOoZpFDQoCRQ7qZkUNUs5FDDs2RQ4fmkUNCAJJDuhmSQ1QzkkMOTZJD
qGaSQ0KAkkO6mZJDVLOSQw7NkkOo5pJDIQCTQ7oZk0NUM5NDDk2TQ4dmk0NCgJNDupmTQ3Wz
k0MOzZNDh+aTQ0IAlEPbGZRDVDOUQw5NlEPJZpRDIYCUQ7qZlENUs5RDDs2UQ4fmlEMhAJVD
2xmVQ5UzlUMOTZVDh2aVQ0KAlUPbmZVDVLOVQw7NlUOH5pVDIQCWQ9sZlkN1M5ZDDk2WQ4dm
lkMhgJZD25mWQ3WzlkMOzZZDqOaWQ0IAl0PbGZdDVDOXQ+5Ml0OHZpdDQoCXQ7qZl0N1s5dD
Ds2XQ4fml0NCAJhD2xmYQ1QzmEMOTZhDqGaYQ0KAmEO6mZhDdbOYQ+7MmEOH5phDQgCZQ7oZ
mUNUM5lDDk2ZQ6hmmUNCgJlD25mZQ1SzmUPuzJlDh+aZQyEAmkO6GZpDdTOaQ+5MmkOoZppD
IYCaQ9uZmkNUs5pDDs2aQ4fmmkMhAJtD2xmbQ1Qzm0MOTZtDqGabQ0KAm0O6mZtDVLObQ+7M
m0Oo5ptDQgCcQ9sZnENUM5xD7kycQ6hmnENCgJxD25mcQ1SznEPuzJxDqOacQ0IAnUO6GZ1D
dTOdQw5NnUOoZp1DIYCdQ7qZnUNUs51D7sydQ6jmnUMhAJ5DuhmeQ3UznkMOTZ5Dh2aeQyGA
nkPbmZ5DdbOeQw7NnkOo5p5DQgCfQ7oZn0N1M59D7kyfQ6hmn0NCgJ9D25mfQ1Szn0MOzZ9D
h+afQyEAoEPbGaBDdTOgQ+5MoEOHZqBDQoCgQ7qZoENUs6BD7sygQ4fmoEMhAKFDuhmhQ3Uz
oUPuTKFDh2ahQyGAoUPbmaFDVLOhQ+7MoUOH5qFDQgCiQ9sZokN1M6JD7kyiQ4dmokNCgKJD
25miQ3WzokPuzKJDqOaiQ0IAo0O6GaNDVDOjQw5No0OHZqNDQoCjQ7qZo0N1s6NDDs2jQ4fm
o0NCAKRD2xmkQ1QzpEMOTaRDh2akQyGApEO6maRDVLOkQ+7MpEOH5qRDQgClQ7oZpUNUM6VD
7kylQ6hmpUNCgKVDupmlQ3WzpUPuzKVDqOalQ0IApkO6GaZDdTOmQw5NpkOoZqZDIYCmQ9uZ
pkN1s6ZDDs2mQ4fmpkMhAKdD2xmnQ1Qzp0PuTKdDh2anQyGAp0PbmadDVLOnQ+7Mp0OH5qdD
QgCoQ7oZqEN1M6hDDk2oQ4dmqENCgKhD25moQ3WzqEMOzahDh+aoQ0IAqUPbGalDdTOpQ+5M
qUOHZqlDQoCpQ9uZqUN1s6lD7sypQ4fmqUMhAKpDuhmqQ3UzqkMvTapDh2aqQ0KAqkO6mapD
dbOqQw7NqkOo5qpDQgCrQ7oZq0N1M6tD7kyrQ4dmq0MhgKtDupmrQ3Wzq0PuzKtDh+arQyEA
rEPbGaxDdTOsQw5NrEOoZqxDQoCsQ7qZrEN1s6xDDs2sQ4fmrENCAK1DuhmtQ1QzrUPuTK1D
h2atQ0KArUPbma1DVLOtQ+7MrUOo5q1DIQCuQ9sZrkN1M65DDk2uQ4dmrkNCgK5D25muQ1Sz
rkPuzK5DqOauQyEAr0PbGa9DVDOvQw5Nr0OoZq9DIYCvQ7qZr0NUs69D7syvQ6jmr0NCALBD
2xmwQ1QzsEPuTLBDqGawQ0KAsEPbmbBDVLOwQw7NsEOo5rBDIQCxQ9sZsUN1M7FD7kyxQ6hm
sUMhgLFD25mxQ1SzsUMOzbFDqOaxQ0IAskO6GbJDdTOyQ+5MskOoZrJDIYCyQ9uZskNUs7JD
Ds2yQ4fmskMhALND2xmzQ3Uzs0MOTbNDqGazQyGAs0PbmbNDdbOzQ+7Ms0OH5rNDIQC0Q7oZ
tEN1M7RD7ky0Q6hmtENCgLRD25m0Q3WztEMOzbRDh+a0Q0IAtUPbGbVDVDO1Q+5MtUOoZrVD
QoC1Q7qZtUNUs7VDDs21Q6jmtUNCALZD2xm2Q1QztkPuTLZDqGa2QyGAtkO6mbZDVLO2Qw7N
tkOH5rZDIQC3Q9sZt0N1M7dDDk23Q6hmt0NCgLdDupm3Q3Wzt0MOzbdDqOa3QyEAuEP8GbhD
VDO4Q+5MuEOHZrhDQoC4Q9uZuENUs7hD7sy4Q4fmuENCALlD2xm5Q3UzuUPuTLlDqGa5Q0KA
uUO6mblDVLO5Qw7NuUOH5rlDQgC6Q9sZukNUM7pDDk26Q4dmukMhgLpD25m6Q3WzukPuzLpD
qOa6Q0IAu0O6GbtDdTO7Qw5Nu0OoZrtDQoC7Q9uZu0NUs7tDDs27Q6jmu0MhALxD2xm8Q3Uz
vEPuTLxDqGa8Q0KAvEPbmbxDVLO8Q+7MvEOo5rxDQgC9Q9sZvUNUM71DD029Q6hmvUNCgL1D
25m9Q1SzvUPuzL1DqOa9QyEAvkPbGb5DVDO+Qw9NvkOoZr5DQoC+Q7uZvkN1s75DD82+Q4fm
vkMhAL9Duxm/Q3Uzv0PuTL9Dh2a/Q0KAv0O7mb9DdbO/Q+7Mv0OH5r9DYwDAQ7sZwEN1M8BD
7kzAQw==</AssayXData><AssayYData Points="1324">SOqvPWT2ED6v4Uo+AfuCPs8zoD4zqro+gQzYPnS78T7IPAc/2C0TP8VJIT9hDy0/ohg7P7Ic
Rz9HZlM/dg5eP4jVaj89dXU/PC+BP/rkhT/ZrYo/zq6QPzFhlT83lJk/FOmeP2Veoz/sFqg/
ZtGsP7aHsT884LU/0kW5P/QUvj+znMI/Td3EP1hgyT8Jz8w/D1zQP9TX0z/OFtc/7NLaP+W9
3T+QbOE/wCvkP8qy5j/Yguk/pKDsP+br7j+65fE/01z0Pzrc9j8lBfo/QOv7Pxlm/j8FmwBA
pq4BQBN1AkAm1QNA6OgEQAO4BUDWxQZAkOwHQPTUCECR6AlAzLkKQHaIC0DqwQxAHJQNQB4K
DkBcDw9ADxsQQEq4EEBAqxFAoCwSQBomE0DL9RNA1YYUQLJwFUCc+hVAWYwWQF5lF0Ck/hdA
NnIYQLxGGUCixxlAdYUaQAzvGkCndRtA9jocQLjdHEAfTR1AoaQdQH1RHkC/kx5AYoQfQGeE
H0DgCSBAndUgQCYfIUDEdCFAORsiQGZ6IkB9wCJA7EEjQLCeI0BZQSRAq58kQMGzJEBwQiVA
0X0lQLLSJUA1QCZAzHEmQB0AJ0BWFidABLgnQAr8J0AZjChAopkoQMgjKUA1lSlA+aEpQBHh
KUCcKypAAxEqQKxFKkCQzSpAKgMrQJ4XK0ANZStAv6UrQD/bK0CLXixAY2IsQB9ZLEDl5CxA
MucsQPFHLUCVVC1A2KMtQD+aLUAOJS5ApW8uQEQfLkDgei5ASsIuQNChLkDUAC9ArzwvQNVu
L0DUIC9ATH0vQCrFL0Dvqi9A1tUvQIf7L0DmADBAmh8wQF8xMED+ejBA+HUwQOwaMUCCxzBA
MO0wQMbJMEDIBDFAQRIxQLUyMUBkHTFAs4AxQEVIMUBmWDFA630xQB1VMUCsyjFAcdMxQBe4
MUD3+zFABuoxQAj1MUDYIzJAQhIyQKVFMkBmQDJAwC4yQKYzMkDoNzJAOo0yQOyhMkCkZzJA
4ZQyQOVgMkBJYDJAXqcyQI6LMkCs9zJAFKwyQOKzMkD06jJAdbUyQAi0MkAcwzJA/4UyQK4H
M0BcITNADd4yQGUMM0BpEjNA90YzQG32MkC+SjNAJxIzQPoPM0AhTzNAoD4zQNMwM0AjETNA
MzMzQJpUM0A1jTNAUFkzQK5qM0CTHzNAsnEzQFOCM0D9TDNAP2gzQJaRM0DMkjNAAmYzQM58
M0BeNjNAPXIzQOZIM0CTgTNAEoIzQBl6M0BG7zNALsMzQGZaM0BEZTNADpAzQHAANEArtzNA
19szQFnrM0BA7TNAkIkzQDLOM0Dn2zNAUuwzQJj2M0AS4jNA8+MzQE/ZM0DCpjNAV7QzQMzO
M0DtFzRAzwc0QFIPNEDIFDRAdQc0QIrZM0AJODRAwVo0QFw8NEB2MDRAyQA0QFQkNEAVyTNA
FTo0QJtMNECYIzRAhkQ0QC5kNEBUHTRAccwzQNb0M0CyEjRA1Y80QNU4NECaSTRAX5A0QCo+
NEBSkTRA/Xg0QIHFNED/fjRASJ00QCCINEAumjRATo40QLaJNECNnjRA/aY0QL+xNEDSmDRA
ltY0QNuNNEBamDRA8Hg0QEHJNEC1qjRAecI0QJvbNEBQWjRAF440QIepNEAWxDRAvcY0QMm6
NEC18jRAGpI0QFGqNEDI4jRAvfI0QBDPNEAW1jRAE7Q0QOjANEC1ETVAa/o0QKEGNUCPsDRA
g+Y0QJ7nNEAp8TRALEI1QKsmNUBL7DRAVww1QAghNUAO+DRA8ic1QD32NECR9jRA/po0QH0v
NUBiITVAIiU1QM8JNUDvFTVA2zc1QGEYNUD1DjVA4DE1QD4uNUBHUzVAj7U1QME6NUCTQjVA
+301QO49NUBWYDVAY2s1QB9dNUCnjDVAE1A1QM9WNUDXVDVAjk41QDolNUA6PTVA+qc1QHRw
NUCCWjVAxxQ1QDNUNUCvbjVAyVM1QLaWNUDokzVAPho1QOxBNUD+MjVAZSY1QISBNUAfkzVA
kIc1QMNGNUA1ozVAZJw1QNK3NUBevjVAXLw1QDmFNUDy2jVA1a01QCHqNUDq5jVA28c1QA7a
NUCX/DVAXtc1QFO0NUAjtzVAk/I1QAfQNUCRhjVAeag1QML/NUDpsDVAbNo1QOLMNUD/wTVA
eLA1QLcfNkDWBTZATiM2QJQZNkDOnDVArxM2QEIlNkDrBDZAxiQ2QEzONUD2CTZAkM01QFgw
NkCsAjZAbuM1QJoINkDLPzZAORU2QEj8NUCqKDZAuPc1QPAqNkC1kTZAwzY2QOZlNkCKcjZA
gTg2QI1RNkD9hTZAG2g2QO8+NkDMOTZAwX42QItdNkATtzZAim02QM9lNkCTZTZAnj82QDeG
NkAzbzZAI3w2QFF2NkC0cjZAqJU2QFaBNkD0qzZAXZw2QHC8NkDHjTZAlMI2QJ6zNkAKlTZA
T2Q2QE+SNkB0WzZATbM2QIXzNkC/2TZAyJs2QN+GNkB5jjZAS9Q2QLbANkBe3DZAi6o2QFzJ
NkCjvTZAqto2QNOkNkAXyDZAv642QO6RNkAaqTZA1+M2QI26NkCI6zZAw7s2QGG5NkDpBjdA
/JU2QPoIN0CF4zZAlNM2QG3MNkAKxjZAXsI2QLopN0Ar+zZA7f42QPXRNkBg8TZAV8o2QBHv
NkDA2DZAKA03QNK7NkB88jZAN+M2QB3wNkCOTTdAvcA2QAMmN0D2YDdA93s3QMhDN0AkKTdA
kBI3QDoSN0AxFjdAU0M3QI5kN0A4UjdAxEg3QD8sN0C0jzdAXXY3QHZGN0DVUTdARVY3QAp7
N0DySDdAhXI3QNpGN0CnajdAu2s3QMmBN0CjZjdAZ2I3QE6EN0A+wTdA34I3QDZrN0AgfDdA
cXU3QHlGN0ADhzdAwl43QBGnN0CTUDdAG3w3QJDEN0BDizdAhMY3QNGWN0A9njdALNU3QGGG
N0Cv2TdAdn03QGbiN0Bz2jdA9ds3QPGdN0C9YzdAKNQ3QE/GN0BnuTdA2ek3QJy3N0DeDThA
qcw3QLT+N0C+lTdAI7w3QFXPN0BIxjdAV7o3QDvCN0D7KDhAErE3QBwROEA2zDdA4vU3QDbM
N0BB8jdAFKs3QGbMN0CCNThAybg3QGPaN0BNHzhA+DQ4QDw5OEBQEzhAyDE4QHEYOED/8zdA
lbI3QPfON0DtPjhAlhs4QJz6N0ArCjhAVC04QBJcOEB7UThAv184QBZEOEDXLjhAvQ44QMNB
OEBCLjhAaC04QLJWOED+XThA2DA4QK2OOEDOYThA6084QPw4OECFNDhASzs4QBozOEBgNzhA
g3c4QDFUOECQLThAbk84QLlNOED8azhAfGA4QG07OED3bDhAg5U4QOQ4OEC4pDhAbmY4QOcv
OED7ijhAt104QIqAOEDVQzhA12c4QLqXOEAJvDhAlKs4QLtsOEBGgzhAvWI4QAePOEBioDhA
XZI4QNGbOED8ljhAkcg4QJFKOEBUtjhAf484QNOKOED/5zhAw7s4QHV8OECIuzhAcro4QJve
OEDgmzhAFHQ4QNnMOEBxzDhA+Z04QIW+OEDDpjhAHtw4QAf0OEAO7jhAja04QEjeOEAv2ThA
U+M4QN4AOUAuGzlA1dc4QHnPOED60ThAqis5QMzTOECA+jhAUQg5QL/0OEAwQjlAKtg4QA7+
OEC27zhAmcI4QHXDOEAh1zhATA45QEHoOEAmEDlA2UU5QFc7OUBb8zhAVf84QDpAOUBL+jhA
jSI5QPHyOEBgIDlAY1Y5QKCEOUDOHzlAUug4QLZMOUDu/zhAlDI5QGgCOUA1OTlAPkk5QARG
OUBKWzlATUA5QH1aOUBZPzlAtVk5QLgtOUC7gDlAuoc5QCcKOUAjNzlAcXg5QHwgOUBEYzlA
nWw5QG5AOUDFITlABGg5QDSROUACNjlARjI5QHgsOUBIfDlAk3I5QLZMOUAosDlAzF85QP9g
OUDuVzlAnqQ5QOJkOUD5rTlAhZI5QGSaOUAWmjlAgmU5QB9rOUCBUjlA9YA5QMN4OUDhnTlA
hWU5QBGbOUD6szlAfWU5QHSAOUBrdjlAy5w5QN2uOUBhkjlA5ME5QAI5OUAadzlAh5k5QCbR
OUDw8DlACYY5QHi5OUDeuzlAFpQ5QHPMOUAmsDlAZuk5QIyoOUDp9zlAXrk5QHTfOUDB7TlA
NL85QPyvOUDzvjlAerY5QH0COkBsxDlA3MU5QETXOUAW8jlA4OY5QLH6OUAEGDpAl/k5QKXO
OUDCvTlAPiI6QArqOUBa+TlAqQE6QHXLOUBWFjpAAvs5QEHpOUCRDjpAISA6QMQpOkB+HTpA
5SI6QBMdOkBFITpAVzw6QDRBOkB7zTlAiCM6QDtbOkDgljpAyiw6QFVbOkAn/jlAq+85QMXd
OUAEGDpARzE6QF8ZOkDaRDpAVxY6QEJcOkBWHDpAwfQ5QJIYOkDUoDpAMzc6QH9IOkB03zlA
iRI6QLhOOkAYQTpAUXw6QH55OkBWgDpAKBg6QBFpOkBASDpADUA6QP9eOkDeQDpAT3I6QKFp
OkAbJjpAtoI6QPmjOkCYczpAypg6QC3BOkBXPTpAk2w6QANpOkAOUDpA5Vg6QCXDOkDumzpA
LWM6QLSNOkAnfzpA3ZY6QI5IOkDPhDpA8346QAF2OkBCjDpAbaQ6QFqHOkDcsDpADZY6QLKF
OkChezpAXJI6QBy1OkAXwzpAsm86QC+XOkDFjTpAkpA6QNdvOkBFezpAeLI6QHjcOkBB2zpA
g6U6QIazOkC8rzpAPaA6QH/OOkDQ2TpA4Ps6QOW3OkCu1zpAJMI6QKXROkD30TpAMMM6QLHz
OkDlrzpAoxI7QBnPOkCQ6TpAmag6QKYKO0BlCjtA/sw6QP7JOkBVkjpAwt46QProOkAwEjtA
mBU7QOgcO0A3FDtA/jo7QPgkO0AvrjpApec6QI3LOkBmNDtAKxY7QK4KO0BmJTtAcdo6QMbl
OkCPSDtAIx07QGwnO0BqIztA+yI7QCsLO0DEFDtA+wk7QN8GO0BXITtAgkU7QPcVO0C8VDtA
WA47QE4LO0DpVjtAUAA7QO7+OkAzEztAZDQ7QERLO0DDIjtAUD87QEovO0CraztAijI7QNRh
O0AdGDtAx3Q7QEw6O0DJZztAJgc7QKQnO0CBODtAnP46QJ9JO0DRTztATYs7QLyhO0CafjtA
0WU7QLUuO0AAKDtAUjk7QAd/O0DHajtAZEA7QD6OO0DBcTtAk2E7QNs3O0D1kztAtDw7QJWj
O0CzdTtA8G87QF+nO0CxOTtABKI7QACLO0BsJztABJw7QGdZO0A6aDtAAm47QFXAO0DymztA
CbU7QAewO0C5jztA9FQ7QPKSO0C+vztAmn47QF+rO0C6jztA6o87QPW+O0BVlTtAIpk7QAiK
O0DRtTtAttQ7QCeAO0ApjztA1Xc7QEOpO0AYpDtAhBE8QBSeO0Bg0ztAF9Y7QMW0O0BfEzxA
0ao7QIjgO0BkjjtA/cA7QMGoO0BLEDxAGLs7QPkSPEDE6jtAj747QHTMO0BdCjxAhJQ7QCyq
O0DwyTtAI8A7QLi3O0DKtTtAvNE7QOvxO0B4/jtAIdQ7QCAAPEBIljtA0e87QH4OPECz1DtA
bds7QHXCO0BO7TtA3R08QBjOO0AcFzxAdtk7QEPAO0Dj3DtAPxA8QF75O0A/0ztA6M47QN0X
PEAADDxARfw7QJzGO0D18TtAmAU8QDIbPEBF4TtA0hs8QKv5O0AC8TtAgf47QIzlO0AJdzxA
Ll08QPMYPECnXDxArxo8QKH7O0BiQDxAjkM8QA30O0CjKDxADck7QAvUO0C/4DtABCw8QDbx
O0AoBTxAHR88QH4mPEC4CTxAFuU7QLBYPED8QjxAs/M7QMovPEBnejxAwD88QN9KPECUTzxA
Zk48QAAPPEDi+DtA9Ac8QOEVPECnVzxAV048QCsRPEAkITxAp0g8QD3+O0DnBTxAHRA8QL5B
PEAfMDxA4FA8QARbPECHEjxAXXM8QJkjPEB2PjxATVc8QHlBPEDjujxAMCQ8QOUOPEC+ljxA
8WU8QLrNPECFcjxAzkc8QEtLPEA/UDxAzn08QFxsPEBurTxAp148QBkkPEA9ZTxALmU8QAxw
PEALdDxAOnA8QL1hPEDBaTxAVkk8QPyzPEAcMDxAXXQ8QD3OPEBQuDxAc4E8QAGuPEAllTxA
RmE8QB2UPEBIhTxADoM8QDZyPEBCrTxArog8QOKfPEDZUDxA4KU8QEVjPEAFfDxAgrM8QMxT
PEDmkjxALYw8QAmlPECKhzxAta48QHuUPECfVDxAE+o8QCivPED7wTxAgs48QJLQPEDDgjxA
nLI8QOXfPEAckzxAa+U8QEECPUD8gjxAk8g8QIGXPEBS9DxAQNE8QHrkPEBnXTxA7Lo8QAG1
PEBcyTxAf7I8QHWkPECX/TxAc7o8QHmlPECY8jxA6ME8QAnoPECqvjxAROs8QLuiPEA2JD1A
hfY8QPbWPECQ0jxABsg8QDi0PEDK1TxAmtQ8QCjjPEAl5TxALPc8QKv/PEAONz1Ac9k8QLcq
PUA/sjxAIeg8QED4PEB76DxA/e88QAzkPECN+DxA6qw8QF3tPEAmNz1Ajdk8QGHgPECQAD1A
kv88QGHbPEDo+jxArvI8QCKlPEAxqzxArfU8QOLRPED+ET1AYkA9QMXqPEARtjxARgY9QNny
PEDUBj1AeSE9QN0gPUAa2zxA2wc9QLcgPUB9Nj1AVCw9QNkaPUCbDT1Ap+08QF0pPUACEj1A
qEA9QKolPUBcHz1AdCA9QFcuPUDUFz1ASTU9QI8UPUBLMz1AxCk9QCoYPUDvJz1ApP08QCKW
PUAFXT1ARks9QHL6PEDEQD1A9A89QDtMPUBbPD1AC149QAEhPUDCST1A+0w9QN4dPUBydj1A
b3c9QKlsPUDSWD1A1lE9QMVgPUCTTj1A6A49QPJIPUDIHj1AWhg9QDuAPUAXOT1AQSI9QJ9i
PUAfWj1A9n49QJ2PPUAmTT1A+B09QGv4PEB3QT1AtD09QNRtPUBFRj1AC1c9QLFtPUC1Lj1A
Hio9QA==</AssayYData></Step><Step><CommonData><SampleLocation>4</SampleLocation><SampleID></SampleID><SampleGroup></SampleGroup><SampleInfo></SampleInfo><SampleRow>C</SampleRow><SamplePlate>1</SamplePlate><WellType>WASH</WellType><Concentration>-1</Concentration><ConcentrationUnits>µg/ml</ConcentrationUnits><MolarConcentration>-1</MolarConcentration><MolarConcUnits>nM</MolarConcUnits><MolecularWeight>-1</MolecularWeight><Temperature>30</Temperature><StartTime>435673</StartTime><AssayTime>120</AssayTime></CommonData><FlowRate>1000</FlowRate><StepType>BASELINE</StepType><StepName>Baseline</StepName><StepStatus>OK</StepStatus><ActualTime>112.6</ActualTime><CycleTime>0.2</CycleTime><AssayXData Points="563">iGbAQyKAwEO7mcBDVbPAQw/NwEOp5sBDIgDBQ7sZwUNVM8FDME3BQ6lmwUNCgMFDu5nBQ1Wz
wUPuzMFDqebBQyIAwkPcGcJDVTPCQ+5MwkOIZsJDIoDCQ7uZwkNVs8JD7szCQ6nmwkMiAMND
3BnDQ1Uzw0MPTcNDiGbDQyKAw0PcmcNDVbPDQw/Nw0OI5sNDQgDEQ7sZxENVM8RD7kzEQ4hm
xENCgMRDu5nEQ3azxEPuzMRDqebEQyIAxUPcGcVDVTPFQw9NxUOIZsVDIoDFQ7uZxUNVs8VD
7szFQ6nmxUMiAMZD3BnGQ1UzxkMPTcZDiGbGQyKAxkO7mcZDVbPGQw/NxkOI5sZDIgDHQ7sZ
x0N2M8dDD03HQ6lmx0NCgMdDu5nHQ1Wzx0MPzcdDqebHQ0IAyEO7GchDVTPIQw9NyEOIZshD
IoDIQ9yZyENVs8hDD83IQ6nmyEMiAMlD3BnJQ1UzyUMPTclDiGbJQyKAyUPcmclDdrPJQ+7M
yUOI5slDQgDKQ9wZykNVM8pDD03KQ4hmykMigMpD3JnKQ1WzykPuzMpDiObKQyIAy0O7GctD
VTPLQ+5My0OpZstDQoDLQ7uZy0NVs8tD7szLQ4jmy0NCAMxDuxnMQ1UzzEMPTcxDiGbMQyKA
zEO7mcxDVbPMQ+7MzEOp5sxDIgDNQ7sZzUNVM81D7kzNQ6lmzUMigM1D3JnNQ1WzzUMPzc1D
iObNQyIAzkO7Gc5DVTPOQw9NzkOpZs5DQoDOQ7uZzkN2s85DD83OQ4jmzkMiAM9D3BnPQ1Uz
z0MPTc9DqWbPQyKAz0Pcmc9DVbPPQ+7Mz0OI5s9DIgDQQ9wZ0EN2M9BD7kzQQ6lm0EMigNBD
3JnQQ1Wz0EPuzNBDiObQQ0IA0UO7GdFDVTPRQw9N0UOpZtFDQoDRQ9yZ0UN2s9FD7szRQ4jm
0UMiANJD3BnSQ1Uz0kPuTNJDiGbSQ0KA0kPcmdJDdrPSQ+7M0kOp5tJDIgDTQ7sZ00NVM9ND
D03TQ6lm00NCgNNDu5nTQ1Wz00MPzdNDiObTQyIA1EO7GdRDVTPUQ+5M1EOIZtRDIoDUQ7uZ
1ENVs9RDD83UQ6nm1ENCANVDuxnVQ3Yz1UPuTNVDqWbVQ0KA1UO7mdVDdrPVQw/N1UOp5tVD
IgDWQ9wZ1kNVM9ZDD03WQ6lm1kMigNZD3JnWQ3az1kMPzdZDqebWQ0IA10PcGddDdjPXQw9N
10OpZtdDIoDXQ9yZ10N2s9dD7szXQ6nm10NCANhDuxnYQ3Yz2EPuTNhDiGbYQyKA2EO7mdhD
drPYQ+7M2EOI5thDQgDZQ9wZ2UNVM9lD7kzZQ6lm2UMigNlD3JnZQ3az2UPuzNlDiObZQ0IA
2kPcGdpDljPaQ+5M2kOIZtpDQoDaQ9yZ2kNVs9pD7szaQ4jm2kMiANtD3BnbQ3Yz20MPTdtD
qWbbQyKA20O7mdtDVbPbQw/N20Op5ttDQgDcQ9wZ3ENVM9xDD03cQ6lm3ENCgNxDu5ncQ3az
3EMPzdxDqebcQyIA3UO7Gd1DVTPdQw9N3UOpZt1DQoDdQ7uZ3UNVs91DD83dQ4jm3UNCAN5D
uxneQ3Yz3kPuTN5DiGbeQyKA3kPcmd5DdrPeQ+7M3kOI5t5DIgDfQ7sZ30NVM99D7kzfQ6lm
30NCgN9Du5nfQ3az30PuzN9DiObfQyIA4EPcGeBDVTPgQ+5M4EOpZuBDQoDgQ7uZ4ENVs+BD
7szgQ4jm4EMiAOFDuxnhQ1Uz4UMPTeFDqWbhQ0KA4UPcmeFDdrPhQ+7M4UOp5uFDQgDiQ7sZ
4kNVM+JDD03iQ4hm4kNCgOJDu5niQ1Wz4kPuzOJDiObiQ0IA40O7GeNDVTPjQw9N40OIZuND
QoDjQ7uZ40NVs+NDD83jQ6nm40MiAORDuxnkQ1Uz5EPuTORDqWbkQ0KA5EPcmeRDVbPkQw/N
5EOI5uRDQgDlQ7sZ5UN2M+VD7kzlQ4hm5UMigOVD3JnlQ3az5UPuzOVDiOblQyIA5kPcGeZD
djPmQ+5M5kOpZuZDIoDmQ7uZ5kN2s+ZD7szmQ4jm5kNCAOdD3BnnQ1Uz50PuTOdDqWbnQyKA
50PcmedDVbPnQ+7M50Op5udDQgDoQ9wZ6EN2M+hDD03oQ6lm6EMigOhDu5noQ1Wz6EMPzehD
qeboQ0IA6UPcGelDVTPpQw9N6UOIZulDIoDpQ9yZ6UNVs+lDD83pQ6nm6UNCAOpDuxnqQ1Uz
6kPuTOpDiGbqQyKA6kPcmepDVbPqQ+7M6kOI5upDYwDrQ9wZ60NVM+tD7kzrQ6lm60MigOtD
3JnrQ3az60PuzOtDiObrQyIA7EPcGexDVTPsQw9N7EOIZuxDQoDsQ7uZ7ENVs+xD7szsQ4jm
7EMiAO1D3BntQ3Yz7UPuTO1DiGbtQ0KA7UPcme1DVbPtQ+7M7UOp5u1DQgDuQ9wZ7kN2M+5D
7kzuQ6lm7kMigO5D3JnuQ3az7kPuzO5DqebuQyIA70PcGe9DVTPvQw9N70OpZu9DIoDvQ9yZ
70NVs+9DD83vQ6nm70MiAPBD3BnwQ1Uz8EPuTPBDqWbwQyKA8EPcmfBDVbPwQ+7M8EOp5vBD
QgDxQ7sZ8UNVM/FD7kzxQ4hm8UMigPFDu5nxQ3az8UPuzPFDqebxQyIA8kO7GfJDVTPyQw9N
8kOIZvJDIoDyQ9yZ8kNVs/JD7szyQ6nm8kNCAPND3BnzQ3Yz80PuTPNDiGbzQ0KA80O7mfND
VbPzQw/N80OI5vNDQgD0Q9wZ9ENVM/RD7kz0Q6lm9EMigPRDu5n0Q1Wz9EPuzPRDiOb0Q0IA
9UO7GfVDVTP1Qw9N9UOIZvVDQoD1Q7uZ9UN2s/VD7sz1Q4jm9UMiAPZDuxn2Q1Uz9kPuTPZD
iGb2QyKA9kO7mfZDVbP2Qw/N9kOp5vZDQgD3Q9wZ90N2M/dD7kz3Q4hm90MigPdD3Jn3Q1Wz
90PuzPdDqeb3Q0IA+EP9GfhDVTP4Qw9N+EOpZvhDQoD4Q7uZ+EM=</AssayXData><AssayYData Points="563">J0Q9QLpfPUDeJz1AbyQ9QBYhPUDDuzxAIMc8QAP9PEA9uTxAjrE8QFDNPEAw3TxALZs8QLrA
PEBrYTxAuok8QA68PECCdDxAOEU8QNaOPEDNQTxAUl48QP9kPEBuajxAXqc8QPeEPEA1VjxA
LWM8QCqAPEAjVTxAxUQ8QBhuPEB3ATxA84g8QNglPEBR9DtA8Cs8QO6CPEDzLjxADy88QAb8
O0ADMDxAGQc8QCqnO0AKuDtA7Cc8QCsKPEAu5jtA0P07QC7SO0Ci5TtAHQk8QPHIO0Du4ztA
QyM8QPkSPECytTtAZ/g7QPLGO0CB6TtAkKI7QPfQO0Dg/DtAeIs7QObHO0D1zztAIJA7QJq+
O0A3oTtAzLc7QNipO0CRtDtASns7QNyxO0AGPDtARJs7QCCaO0CNRjtAk3s7QPKQO0DTYDtA
0zM7QDuOO0CrXztAKks7QFK7O0AxTDtAEj47QCGpO0AWOztAhnE7QAp/O0AGijtA5kw7QOZR
O0DfSTtAgzg7QKlSO0BVYjtAp4Y7QN02O0B/MTtAEUI7QPv0OkBhADtAfCk7QAIkO0DNPztA
zxQ7QFRGO0AMOztA2xc7QHFLO0AFVDtAHO46QBstO0B5CjtAIgw7QOPeOkCgDjtADPA6QGDk
OkB02zpAufM6QCTGOkAI/jpAYc46QJHmOkDv1jpA9vY6QFavOkCiyjpAV9I6QDgAO0Df2DpA
fcU6QFfkOkDF0zpA4OE6QAvtOkAgyTpAD+s6QJcIO0BCgTpAZdE6QBUAO0Dw5TpAz5A6QK3E
OkDCszpALe06QDUKO0BztDpAbL86QGOeOkA4eTpAerc6QH++OkDFYzpA85o6QMCZOkCYsjpA
6KI6QJaZOkDDlzpAjMY6QHSVOkCUezpA29c6QNQ6OkBDTjpAQTk6QBaGOkCrXTpA5Y06QFiS
OkCbpDpAfnQ6QP6BOkBdmDpA4Ho6QPVFOkBLoDpAt6s6QP9eOkCgmTpAVW46QJM1OkAmRDpA
JYQ6QEJTOkCnPzpAGzM6QDR3OkDmkzpAgJ86QH6DOkDVJTpAaxE6QHxAOkAXgTpApug5QNwW
OkALRTpAXTY6QJJaOkC6XTpAUyE6QGEeOkDrWjpAbTU6QHxAOkCkaDpA3/g5QIANOkANWjpA
QAQ6QJb4OUDkQzpAWwY6QBsvOkAaUTpAwAk6QCr9OUBc5jlAqdc5QNQhOkBJ/DlAeNs5QAbj
OUDzRzpAgR46QJouOkDMHDpABLw5QGXoOUCO0DlAatY5QCDEOUBY/jlAPN45QBjBOUA1VDpA
+Nk5QMcsOkA2eTlA1745QHLsOUDL9DlAgvg5QGUTOkB6EzpAFgw6QEr7OUCltjlAcP85QI2d
OUDXBDpAgPM5QOLzOUCE0TlAvos5QBvDOUDqezlADsU5QGKJOUBO4TlAF545QMyOOUA1ojlA
WxI6QHW8OUCnijlAbSI6QP2cOUA1rDlAeuQ5QE6SOUAXsTlAAeU5QIqvOUBanzlArqQ5QOat
OUBewTlAApg5QCFpOUA9cjlALFw5QAKLOUAOdzlA0Lc5QMygOUAejTlAoGE5QIeYOUAfhTlA
qqk5QGGWOUDpljlAnY85QKE5OUCOezlApXc5QJm2OUAxjDlAw9E5QLlnOUBkgjlAWIk5QDle
OUCXcTlAaUY5QDeEOUCYKzlAKVM5QM96OUDZezlAVEA5QCthOUBAaDlAW0Y5QINJOUDrhzlA
TEA5QF1UOUDVkTlAFWA5QOA6OUABGjlALjU5QBU+OUDwGTlAUzs5QC4YOUCu7jhAx1A5QFse
OUB8GzlAJzw5QOoeOUDtJjlAHTA5QHgzOUBuDzlAvSw5QBczOUA0CDlAcj85QB4QOUByNDlA
Ljs5QCFEOUADIDlAfxI5QGEqOUAbIzlA1fI4QMfpOEAi5jhAoC85QDcpOUAhQjlAaRM5QEgC
OUAQIjlAnSI5QL+oOECIBzlAxQU5QOk8OUAwCDlANu44QIvqOEBYGTlAK9c4QJP2OECfLDlA
cCs5QGHWOECa+ThATgg5QMavOEB86ThA5u44QMALOUDkMjlAWds4QG/YOEDapThAdtI4QF7+
OEB/3jhAQPo4QNRgOECTwzhANdw4QPIYOUBR2ThAj6g4QM20OEAyqzhAt744QG14OEAcpDhA
nuM4QN+dOECz9zhAzPg4QP3/OEDKjDhA6Hc4QEfoOECp/ThAMgQ5QD+jOECGnDhAfNg4QBy2
OEAEyThAxbk4QHDXOEBq2ThAsOk4QCikOEBz1jhAFJI4QOy3OECccDhA3dg4QNOZOEB2ATlA
FXY4QHnCOEAmizhAa1Y4QOe5OEBv1DhA4Lw4QHdpOEC5rThAT5s4QByROECH5jhAV3g4QO6l
OECicDhAg5k4QKqlOEBuMzhA6mw4QEWWOEACezhAVJM4QBKOOEDEjThAfL84QL7TOED0bThA
eos4QLtGOEBvXThA+o44QPSjOECdlDhARYs4QM7pOEB5kzhA1U44QFpVOECgYzhAsac4QPEK
OEBKLzhAOUI4QMc5OEAASjhAKkk4QPDMOECDTjhAa144QB89OEBuLzhAOBw4QPCQOECRxjhA
ljs4QFY8OEDvYjhAQmQ4QJ1lOEACezhAHzk4QCxHOEB3LDhAaF84QP5GOEBCYjhAT1c4QKtd
OEDw/DdAF1Q4QJ85OEB5PDhAC0U4QAcsOEAfSjhAblk4QHFQOEDxODhAT0E4QOk3OECKJDhA
g0s4QHAyOEAUKzhAFWo4QDkkOECTDDhAMCE4QC3eN0CbTzhAmhw4QEA2OEAUaThAPU04QDUS
OEDZFzhA5Q84QE3pN0AwMzhAiR84QH7gN0BqFzhADxM4QN4MOEDi/DdAS+83QEcxOED9KzhA
RCM4QPYUOECfzjdALwg4QNIXOEB68zdAM+Y3QJPhN0AEGThA9y04QCEBOEBB0zdAH+M3QPA2
OECLFThAyuQ3QNHHN0D+wzdAmaA3QEnfN0DwAjhAdeE3QIIAOEA=</AssayYData></Step><Step><CommonData><SampleLocation>8</SampleLocation><SampleID>h5</SampleID><SampleGroup></SampleGroup><SampleInfo></SampleInfo><SampleRow>C</SampleRow><SamplePlate>1</SamplePlate><WellType>KSAMPLE</WellType><Concentration>25</Concentration><ConcentrationUnits>µg/ml</ConcentrationUnits><MolarConcentration>442.5</MolarConcentration><MolarConcUnits>nM</MolarConcUnits><MolecularWeight>56.5</MolecularWeight><Temperature>30</Temperature><StartTime>561833</StartTime><AssayTime>1100</AssayTime></CommonData><FlowRate>1000</FlowRate><StepType>ASSOC</StepType><StepName>Association</StepName><StepStatus>OK</StepStatus><ActualTime>953.401</ActualTime><CycleTime>0.2</CycleTime><AssayXData Points="4767">VbP4Q+/M+EOp5vhDQwD5Q9wZ+UNVM/lDD035Q4hm+UNDgPlDu5n5Q3az+UPvzPlDiOb5QyIA
+kPcGfpDdjP6Qw9N+kOpZvpDQ4D6Q7uZ+kN2s/pDD836Q6nm+kMiAPtD3Bn7Q1Uz+0MPTftD
iGb7QyKA+0O7mftDdrP7Q+/M+0OI5vtDIgD8Q7sZ/ENVM/xDD038Q4hm/ENDgPxDu5n8Q3az
/EMPzfxDiOb8Q0MA/UO7Gf1DdjP9Q+9M/UOpZv1DQ4D9Q7uZ/UN2s/1DD839Q4jm/UMiAP5D
3Bn+Q3Yz/kPvTP5DqWb+QyKA/kPcmf5DVbP+Qw/N/kOI5v5DIgD/Q9wZ/0N2M/9D70z/Q6lm
/0MigP9D3Jn/Q3az/0MPzf9Dqeb/QyEAAET+DABEuxkARHcmAEREMwBEIUAARO5MAESqWQBE
d2YARERzAEQhgABE7owARLuZAER3pgBERLMARCHAAETuzABEqtkARIjmAERE8wBEIQABRO4M
AUS7GQFEdyYBRFQzAUQhQAFE3kwBRLtZAUSIZgFEVHMBRCGAAUT+jAFEu5kBRHemAURUswFE
EcABRO7MAUSq2QFEiOYBRETzAUQRAAJE7gwCRKoZAkSIJgJERDMCRCFAAkTeTAJEu1kCRIhm
AkRUcwJEIYACRN6MAkS7mQJEiKYCRFSzAkQhwAJE7swCRLvZAkSI5gJERPMCRBEAA0TeDANE
uxkDRIgmA0REMwNEIUADRN5MA0S7WQNEiGYDRFRzA0QhgANE3owDRLuZA0R3pgNEVLMDRCHA
A0TuzANEqtkDRHfmA0RE8wNEIQAERN4MBES7GQREdyYERFQzBEQhQARE3kwERKpZBER3ZgRE
VHMERCGABETujAREqpkERHemBEREswREIcAERN7MBESq2QREiOYERFTzBEQhAAVE7gwFRKoZ
BUSIJgVERDMFRBFABUTeTAVEqlkFRIhmBUREcwVEIYAFRN6MBUSqmQVEd6YFRESzBUQRwAVE
3swFRKrZBUR35gVERPMFRBEABkTeDAZEuxkGRHcmBkRUMwZEEUAGRO5MBkS7WQZEd2YGRFRz
BkQhgAZE7owGRLuZBkSIpgZERLMGRBHABkTuzAZEqtkGRHfmBkRU8wZEEQAHRO4MB0S7GQdE
iCYHREQzB0QhQAdE7kwHRKpZB0SIZgdERHMHRCGAB0TujAdEu5kHRHemB0REswdEIcAHRO7M
B0Sq2QdEiOYHRFTzB0QhAAhE3gwIRKoZCESIJghERDMIRCFACETeTAhEu1kIRHdmCEREcwhE
EYAIRO6MCES7mQhEiKYIRFSzCEQhwAhE3swIRLvZCESI5ghERPMIRCEACUTeDAlEqhkJRHcm
CUREMwlEEUAJRN5MCUSqWQlEd2YJRFRzCUQhgAlE7owJRLuZCUSIpglERLMJRCHACUTuzAlE
u9kJRHfmCURU8wlEIQAKRO4MCkSqGQpEdyYKREQzCkQhQApE7kwKRLtZCkR3ZgpEVHMKRBGA
CkTejApEu5kKRHemCkRUswpEEcAKRN7MCkSq2QpEiOYKRFTzCkQhAAtE3gwLRLsZC0R3JgtE
RDMLRCFAC0TuTAtEqlkLRHdmC0REcwtEEYALRO6MC0SqmQtEiKYLRFSzC0QhwAtE3swLRKrZ
C0SI5gtERPMLRBEADETeDAxEuxkMRIgmDEREMwxEEUAMRN5MDESqWQxEd2YMRFRzDEQhgAxE
3owMRLuZDER3pgxERLMMRCHADETuzAxEqtkMRHfmDERE8wxEIQANRO4MDUS7GQ1EdyYNREQz
DUQhQA1E3kwNRLtZDUR3Zg1ERHMNRCGADUTejA1EqpkNRIimDURUsw1EIcANRO7MDUSq2Q1E
iOYNRETzDUQhAA5E3gwORLsZDkR3Jg5EZTMORCFADkTuTA5EqlkORHdmDkRUcw5EEYAORN6M
DkSqmQ5EiKYORESzDkQRwA5E3swORLvZDkR35g5ERPMORBEAD0TuDA9EqhkPRIgmD0RUMw9E
EUAPRN5MD0SqWQ9Ed2YPRERzD0QhgA9E7owPRLuZD0R3pg9ERLMPRCHAD0TezA9EqtkPRHfm
D0RE8w9EIQAQRN4MEES7GRBEiCYQREQzEEQhQBBE7kwQRLtZEER3ZhBERHMQRCGAEETujBBE
qpkQRIimEEREsxBEEcAQRN7MEESq2RBEd+YQRETzEEQhABFE3gwRRLsZEUR3JhFEVDMRRBFA
EUTuTBFEqlkRRHdmEUREcxFEEYARRO6MEUSqmRFEd6YRRESzEUQhwBFE7swRRLvZEUSI5hFE
RPMRRCEAEkTuDBJEuxkSRIgmEkREMxJEIUASRO5MEkS7WRJEd2YSRERzEkQRgBJE7owSRLuZ
EkR3phJERLMSRCHAEkTuzBJEqtkSRIjmEkRE8xJEIQATRN4ME0S7GRNEiCYTREQzE0QRQBNE
3kwTRLtZE0R3ZhNEVHMTRCGAE0TujBNEqpkTRHemE0REsxNEIcATRN7ME0S72RNEiOYTRETz
E0QhABRE7gwURLsZFER3JhREVDMURCFAFETuTBREu1kURHdmFEREcxREEYAURO6MFES7mRRE
d6YURFSzFEQhwBRE3swURLvZFESI5hREVPMURBEAFUTuDBVEqhkVRIgmFUREMxVEIUAVRO5M
FUSqWRVEd2YVRERzFUQhgBVE3owVRKqZFUR3phVEVLMVRCHAFUTuzBVEqtkVRIjmFURE8xVE
IQAWRN4MFkSqGRZEiCYWREQzFkQRQBZE3kwWRLtZFkSIZhZERHMWRBGAFkTejBZEu5kWRHem
FkREsxZEIcAWRN7MFkS72RZEd+YWRETzFkQhABdE3gwXRLsZF0SIJhdERDMXRCFAF0TuTBdE
qlkXRHdmF0REcxdEIYAXRO6MF0S7mRdEd6YXRESzF0QRwBdE3swXRLvZF0SI5hdERPMXRCEA
GETuDBhEqhkYRIgmGEREMxhEEUAYRN5MGESqWRhEiGYYRFRzGEQhgBhE/owYRKqZGESIphhE
VLMYRCHAGETezBhEu9kYRIjmGERE8xhEEQAZRN4MGUSqGRlEiCYZRFQzGUQhQBlE3kwZRKpZ
GUR3ZhlERHMZRCGAGUTejBlEu5kZRHemGURUsxlEEcAZRN7MGUS72RlEiOYZRFTzGUQRABpE
3gwaRLsZGkR3JhpEVDMaRCFAGkTeTBpEqlkaRIhmGkREcxpEEYAaRO6MGkSqmRpEiKYaRESz
GkQRwBpE7swaRKrZGkR35hpERPMaRCEAG0TeDBtEqhkbRIgmG0REMxtEIUAbRN5MG0S7WRtE
iGYbRFRzG0QygBtE7owbRKqZG0SIphtERLMbRCHAG0TezBtEqtkbRHfmG0RE8xtEIQAcRN4M
HESqGRxEiCYcREQzHEQhQBxE3kwcRLtZHESIZhxEVHMcRBGAHETejBxEqpkcRIimHERUsxxE
IcAcRO7MHES72RxEiOYcRFTzHEQRAB1E3gwdRKoZHUR3Jh1EVDMdRBFAHUTuTB1EqlkdRHdm
HURUcx1EIYAdRN6MHUSqmR1Ed6YdRESzHUQRwB1E7swdRKrZHUSI5h1ERPMdRBEAHkTuDB5E
uxkeRIgmHkREMx5EIUAeRN5MHkS7WR5Ed2YeRFRzHkQRgB5E7oweRLuZHkR3ph5ERLMeRCHA
HkTuzB5EqtkeRHfmHkRE8x5EEQAfRO4MH0S7GR9EdyYfRFQzH0QRQB9E3kwfRKpZH0SIZh9E
RHMfRCGAH0TujB9EqpkfRHemH0RUsx9EIcAfRN7MH0S72R9Ed+YfRFTzH0QRACBE7gwgRKoZ
IESIJiBEVDMgRCFAIETeTCBEqlkgRIhmIERUcyBEIYAgRN6MIES7mSBEd6YgRFSzIEQRwCBE
7swgRKrZIESI5iBERPMgRCEAIUTeDCFEqhkhRIgmIUREMyFEEUAhRO5MIUS7WSFEd2YhRERz
IUQhgCFE7owhRLuZIUR3piFERLMhRBHAIUTezCFEu9khRHfmIURU8yFEEQAiRO4MIkSqGSJE
dyYiRFQzIkQRQCJE3kwiRKpZIkSIZiJERHMiRCGAIkTujCJEqpkiRHemIkREsyJEEcAiRO7M
IkSq2SJEd+YiRFTzIkQRACNE7gwjRLsZI0SIJiNERDMjRDJAI0TeTCNEu1kjRHdmI0RUcyNE
EYAjRO6MI0S7mSNEiKYjRFSzI0QhwCNE3swjRKrZI0R35iNERPMjRCEAJETuDCREuxkkRIgm
JEREMyREEUAkRN5MJESqWSREd2YkRERzJEQhgCRE7owkRLuZJER3piRERLMkRCHAJETezCRE
qtkkRHfmJERU8yREEQAlRN4MJUS7GSVEiCYlREQzJUQhQCVE7kwlRKpZJUSIZiVEVHMlRCGA
JUTujCVEu5klRIimJURUsyVEIcAlRN7MJUSq2SVEiOYlRGXzJUQhACZE7gwmRKoZJkSIJiZE
RDMmRBFAJkTeTCZEu1kmRIhmJkRUcyZEEYAmRO6MJkSqmSZEiKYmRFSzJkQhwCZE3swmRKrZ
JkR35iZEVPMmRCEAJ0TeDCdEqhknRIgmJ0REMydEIUAnRO5MJ0SqWSdEd2YnRERzJ0QRgCdE
/ownRKqZJ0R3pidEVLMnRCHAJ0TezCdEu9knRHfmJ0RE8ydEEQAoRN4MKESqGShEiCYoREQz
KEQRQChE7kwoRLtZKER3ZihEVHMoRCGAKETujChEu5koRHemKERUsyhEIcAoRO7MKESq2ShE
d+YoRFTzKEQhAClE3gwpRLsZKUR3JilERDMpRCFAKUTuTClEqlkpRIhmKUREcylEIYApRO6M
KUSqmSlEiKYpRESzKUQhwClE3swpRKrZKUR35ilERPMpRCEAKkTeDCpEuxkqRIgmKkREMypE
IUAqRO5MKkS7WSpEiGYqRERzKkQhgCpE3owqRLuZKkSIpipEVLMqRBHAKkTezCpEu9kqRHfm
KkRU8ypEEQArRO4MK0S7GStEdyYrRFQzK0QRQCtE3kwrRKpZK0R3ZitERHMrRBGAK0TejCtE
qpkrRIimK0RUsytEEcArRP7MK0Sq2StEd+YrRFTzK0QhACxE3gwsRLsZLER3JixEVDMsRCFA
LETuTCxEqlksRIhmLERUcyxEEYAsRN6MLESqmSxEd6YsRFSzLEQRwCxE3swsRLvZLESI5ixE
VPMsRBEALUTuDC1EuxktRIgmLUREMy1EIUAtRN5MLUS7WS1Ed2YtRFRzLUQhgC1E7owtRKqZ
LUR3pi1EVLMtRBHALUTuzC1Eu9ktRHfmLURE8y1EIQAuRN4MLkSqGS5EdyYuREQzLkQRQC5E
7kwuRLtZLkR3Zi5ERHMuRCGALkTejC5EqpkuRHemLkREsy5EEcAuRO7MLkS72S5Ed+YuRETz
LkQhAC9E3gwvRKoZL0SIJi9EVDMvRCFAL0TeTC9EqlkvRHdmL0RUcy9EEYAvRO6ML0S7mS9E
d6YvRFSzL0QRwC9E3swvRKrZL0SI5i9EVPMvRBEAMETeDDBEqhkwRHcmMEREMzBEIUAwRN5M
MES7WTBEiGYwRFRzMEQRgDBE3owwRKqZMESIpjBEVLMwRBHAMETezDBEu9kwRHfmMERU8zBE
IQAxRO4MMUSqGTFEiCYxREQzMUQhQDFE7kwxRLtZMUSIZjFEVHMxRCGAMUTejDFEu5kxRHem
MUREszFEEcAxRO7MMUSq2TFEd+YxRFTzMUQhADJE3gwyRKoZMkSYJjJEVDMyRBFAMkTeTDJE
qlkyRHdmMkREczJEIYAyRN6MMkS7mTJEiKYyRESzMkQhwDJE3swyRLvZMkSI5jJEVPMyRBEA
M0TeDDNEuxkzRIgmM0REMzNEIUAzRO5MM0S7WTNEiGYzRFRzM0QhgDNE3owzRLuZM0SIpjNE
RLMzRBHAM0TezDNEqtkzRIjmM0RE8zNEEQA0RN4MNESqGTREiCY0REQzNEQhQDRE7kw0RLtZ
NER3ZjREVHM0RCGANETujDREqpk0RHemNERUszREEcA0RO7MNESq2TREd+Y0RFTzNEQhADVE
3gw1RKoZNUR3JjVEVDM1RCFANUTuTDVEu1k1RHdmNURUczVEIYA1RO6MNUSqmTVEiKY1RESz
NUQhwDVE3sw1RKrZNUSI5jVEVPM1RCEANkTuDDZEqhk2RIgmNkRUMzZEIUA2RN5MNkSqWTZE
d2Y2RFRzNkQhgDZE3ow2RKqZNkR3pjZERLM2RCHANkTezDZEqtk2RIjmNkRU8zZEIQA3RO4M
N0SqGTdEdyY3REQzN0QRQDdE7kw3RLtZN0SIZjdEVHM3RBGAN0TujDdEqpk3RHemN0REszdE
EcA3RO7MN0S72TdEd+Y3RETzN0QhADhE3gw4RKoZOER3JjhEVDM4RBFAOETuTDhEqlk4RIhm
OEREczhEEYA4RN6MOES7mThEiKY4RESzOEQRwDhE7sw4RKrZOER35jhEVPM4RCEAOUTeDDlE
uxk5RIgmOUREMzlEEUA5RN5MOUS7WTlEd2Y5RFRzOUQRgDlE3ow5RKqZOUR3pjlERLM5RCHA
OUTezDlEqtk5RIjmOURU8zlEEQA6RN4MOkS7GTpEiCY6RFQzOkQhQDpE7kw6RKpZOkSIZjpE
VHM6RCGAOkTejDpEu5k6RIimOkREszpEIcA6RO7MOkSq2TpEiOY6RETzOkQhADtE3gw7RKoZ
O0SIJjtERDM7RCFAO0TuTDtEu1k7RIhmO0REcztEIYA7RO6MO0S7mTtEiKY7RESzO0QhwDtE
3sw7RLvZO0SI5jtERPM7RBEAPETeDDxEuxk8RIgmPERUMzxEEUA8RN5MPES7WTxEiGY8RERz
PEQRgDxE3ow8RKqZPER4pjxERLM8RBHAPETezDxEu9k8RHjmPERU8zxEEQA9RO4MPUSqGT1E
eCY9REQzPUQiQD1E3kw9RKpZPUR4Zj1EVHM9RBGAPUTejD1Eqpk9RIimPUREsz1EEcA9RN7M
PUSq2T1EiOY9RETzPUQiAD5E7gw+RLsZPkR4Jj5ERDM+RCJAPkTuTD5Eqlk+RHhmPkRUcz5E
IoA+RO6MPkSqmT5EiKY+RFSzPkQiwD5E3sw+RLvZPkSI5j5ERPM+RBEAP0TeDD9Euxk/RHgm
P0RUMz9EIkA/RN5MP0S7WT9EeGY/RERzP0QRgD9E3ow/RLuZP0SIpj9ERLM/RBHAP0TuzD9E
u9k/RIjmP0RE8z9EEQBARO4MQESqGUBEeCZAREQzQEQiQEBE3kxARKpZQER4ZkBERHNARCKA
QETujEBEu5lARIimQEREs0BEIsBARO7MQESq2UBEiOZARFTzQEQiAEFE7gxBRLsZQUSIJkFE
VDNBRBFAQUTuTEFEu1lBRIhmQURUc0FEIoBBRO6MQUS7mUFEiKZBRESzQUQiwEFE3sxBRLvZ
QUR45kFERPNBRCIAQkTuDEJEqhlCRHgmQkREM0JEIkBCRO5MQkS7WUJEiGZCRERzQkQigEJE
3oxCRLuZQkR4pkJEVLNCRCLAQkTezEJEu9lCRIjmQkRU80JEIgBDRN4MQ0SqGUNEeCZDREQz
Q0QRQENE7kxDRLtZQ0SIZkNERHNDRBGAQ0TujENEu5lDRHimQ0RUs0NEIsBDRN7MQ0S72UNE
iOZDRFTzQ0QiAERE7gxERLsZRER4JkRERDNERCJARETuTEREu1lERIhmRERUc0REIoBERN6M
RESqmUREeKZERESzREQiwERE7sxERLvZRESI5kREVPNERBEARUTuDEVEqhlFRHgmRURUM0VE
IkBFRO5MRUS7WUVEiGZFRFRzRUQRgEVE3oxFRLuZRUR4pkVERLNFRBHARUTuzEVEqtlFRIjm
RURU80VEEQBGRN4MRkSqGUZEiCZGREQzRkQiQEZE7kxGRKpZRkR4ZkZERHNGRCKARkTujEZE
u5lGRIimRkREs0ZEIsBGRN7MRkS72UZEiOZGRETzRkQiAEdE3gxHRLsZR0SIJkdERDNHRBFA
R0TuTEdEu1lHRHhmR0REc0dEEYBHRN6MR0S7mUdEiKZHRFSzR0QiwEdE3sxHRKrZR0SI5kdE
RPNHRBEASETeDEhEqhlIRIgmSEREM0hEIkBIRN5MSES7WUhEiGZIRERzSEQRgEhE3oxIRLuZ
SER4pkhEVLNIRCLASETuzEhEqtlIRIjmSERU80hEIgBJRN4MSUSqGUlEeCZJRFQzSUQRQElE
7kxJRKpZSUSIZklERHNJRCKASUTujElEu5lJRIimSURUs0lEEcBJRN7MSUS72UlEeOZJRFTz
SUQiAEpE3gxKRKoZSkSIJkpEVDNKRCJASkTeTEpEqllKRIhmSkREc0pEIoBKRN6MSkSqmUpE
iKZKRESzSkQRwEpE/sxKRKrZSkSI5kpEVPNKRBEAS0TeDEtEuxlLRIgmS0RUM0tEEUBLRN5M
S0TMWUtEeGZLRFRzS0QRgEtE3oxLRLuZS0SIpktEVLNLRBHAS0TuzEtEqtlLRHjmS0RE80tE
IgBMRN4MTES7GUxEiCZMREQzTEQRQExE7kxMRKpZTESIZkxERHNMRBGATETujExEu5lMRIim
TEREs0xEIsBMRN7MTES72UxEeOZMRETzTEQRAE1E7gxNRLsZTUSIJk1EVDNNRBFATUTuTE1E
qllNRIhmTURUc01EEYBNRN6MTUS7mU1EeKZNRFSzTUQRwE1E7sxNRKrZTUR45k1ERPNNRCIA
TkTuDE5EuxlORHgmTkRUM05EIkBORN5MTkSqWU5EiGZORFRzTkQigE5E7oxORKqZTkSIpk5E
VLNORCLATkTezE5EqtlORIjmTkRU805EIgBPRO4MT0SqGU9EiCZPRFQzT0QRQE9E7kxPRKpZ
T0SIZk9ERHNPRBGAT0TejE9Eu5lPRHimT0RUs09EEcBPRN7MT0Sq2U9EiOZPRFTzT0QiAFBE
3gxQRKoZUESIJlBERDNQRCJAUETeTFBEqllQRHhmUERUc1BEEYBQRN6MUESqmVBEeKZQRESz
UEQiwFBE7sxQRKrZUER45lBERPNQRBEAUUTuDFFEzBlRRIgmUURUM1FEEUBRRN5MUUSqWVFE
iGZRRERzUUQigFFE3oxRRLuZUUR4plFERLNRRBHAUUTuzFFEqtlRRHjmUURU81FEIgBSRO4M
UkSqGVJEiCZSREQzUkQRQFJE3kxSRLtZUkR4ZlJERHNSRCKAUkT+jFJEu5lSRIimUkRUs1JE
IsBSRN7MUkSq2VJEiOZSRETzUkQiAFNE3gxTRKoZU0R4JlNEVDNTRBFAU0TeTFNEqllTRIhm
U0RUc1NEEYBTRO6MU0SqmVNEiKZTRESzU0QRwFNE7sxTRKrZU0R45lNEVPNTRCIAVETeDFRE
uxlURHgmVEREM1REIkBURN5MVESqWVREiGZURERzVEQRgFRE3oxURKqZVESIplRERLNURCLA
VETezFREu9lURHjmVERE81REEQBVRN4MVUSqGVVEeCZVREQzVUQiQFVE3kxVRLtZVUSIZlVE
RHNVRBGAVUTujFVEqplVRHimVUREs1VEIsBVRN7MVUSq2VVEeOZVRETzVUQRAFZE3gxWRLsZ
VkSIJlZEVDNWRBFAVkTuTFZEqllWRHhmVkREc1ZEEYBWRO6MVkSqmVZEiKZWRFSzVkQRwFZE
7sxWRKrZVkR45lZEVPNWRCIAV0TuDFdEqhlXRHgmV0REM1dEIkBXRN5MV0S7WVdEeGZXRFRz
V0QRgFdE3oxXRKqZV0SIpldEVLNXRCLAV0TezFdEqtlXRIjmV0RE81dEIgBYRN4MWES7GVhE
iCZYRFQzWEQiQFhE3kxYRKpZWESIZlhERHNYRBGAWETujFhEu5lYRHimWEREs1hEIsBYRO7M
WES72VhEeOZYRFTzWEQRAFlE7gxZRLsZWUR4JllERDNZRCJAWUTuTFlEu1lZRHhmWURUc1lE
EYBZRO6MWUS7mVlEeKZZRFSzWUQRwFlE7sxZRLvZWUR45llERPNZRCIAWkTuDFpEqhlaRHgm
WkRUM1pEIkBaRN5MWkSqWVpEeGZaRERzWkQRgFpE3oxaRKqZWkR4plpEVLNaRCLAWkTezFpE
u9laRIjmWkRU81pEIgBbRO4MW0SqGVtEiCZbREQzW0QRQFtE7kxbRLtZW0SIZltERHNbRCKA
W0TejFtEu5lbRIimW0REs1tEIsBbRN7MW0Sq2VtEeOZbRETzW0QiAFxE7gxcRKoZXER4JlxE
RDNcRCJAXETuTFxEzFlcRHhmXEREc1xEEYBcRN6MXES7mVxEiKZcRFSzXEQRwFxE3sxcRLvZ
XER45lxERPNcRBEAXUTeDF1EuxldRIgmXUREM11EEUBdRN5MXUS7WV1EiGZdRERzXUQigF1E
7oxdRKqZXUR4pl1EVLNdRBHAXUTuzF1EqtldRHjmXURU811EEQBeRP4MXkS7GV5EiCZeREQz
XkQiQF5E3kxeRLtZXkR4Zl5ERHNeRCKAXkTejF5Eu5leRIimXkRUs15EIsBeRN7MXkSq2V5E
eOZeRFTzXkQiAF9E3gxfRKoZX0SIJl9ERDNfRCJAX0TeTF9EqllfRHhmX0REc19EEYBfRN6M
X0S7mV9EeKZfRESzX0QRwF9E3sxfRLvZX0SI5l9ERPNfRBEAYETuDGBEuxlgRIgmYERUM2BE
EUBgRO5MYESqWWBEeGZgRERzYEQRgGBE7oxgRLuZYESIpmBEVLNgRCLAYETuzGBEqtlgRHjm
YERE82BEEQBhRO4MYUSqGWFEiCZhRFQzYUQRQGFE7kxhRKpZYUR4ZmFERHNhRCKAYUTujGFE
u5lhRHimYURUs2FEEcBhRN7MYUSq2WFEiOZhRETzYUQiAGJE7gxiRLsZYkR4JmJEVDNiRBFA
YkTuTGJEqlliRHhmYkREc2JEIoBiRN6MYkS7mWJEeKZiRFSzYkQRwGJE3sxiRKrZYkSI5mJE
RPNiRBEAY0TeDGNEuxljRIgmY0REM2NEEUBjRN5MY0SqWWNEeGZjRERzY0QigGNE7oxjRLuZ
Y0R4pmNEVLNjRCLAY0TezGNEqtljRIjmY0RE82NEIgBkRN4MZES7GWREeCZkRFQzZEQiQGRE
3kxkRKpZZER4ZmRERHNkRCKAZETujGREqplkRIimZEREs2REIsBkRO7MZESq2WREeOZkRFTz
ZEQRAGVE7gxlRLsZZUR4JmVEVDNlRCJAZUTeTGVEu1llRHhmZUREc2VEIoBlRP6MZUS7mWVE
eKZlRFSzZUQiwGVE3sxlRKrZZUSI5mVEVPNlRCIAZkTeDGZEqhlmRHgmZkRUM2ZEEUBmRN5M
ZkSqWWZEeGZmRFRzZkQRgGZE7oxmRKqZZkSIpmZERLNmRBHAZkTuzGZEu9lmRHjmZkRU82ZE
EQBnRN4MZ0SqGWdEeCZnRFQzZ0QiQGdE3kxnRKpZZ0SIZmdERHNnRBGAZ0TejGdEu5lnRIim
Z0RUs2dEIsBnRO7MZ0S72WdEeOZnRFTzZ0QiAGhE7gxoRKoZaESYJmhEVDNoRCJAaETeTGhE
u1loRHhmaEREc2hEIoBoRO6MaES7mWhEiKZoRFSzaEQiwGhE3sxoRLvZaESI5mhERPNoRBEA
aUTuDGlEuxlpRHgmaUREM2lEIkBpRN5MaUS7WWlEeGZpRFRzaUQigGlE7oxpRKqZaUSIpmlE
RLNpRCLAaUTezGlEu9lpRHjmaURU82lEIgBqRN4MakSqGWpEiCZqRFQzakQRQGpE3kxqRKpZ
akSIZmpEVHNqRCKAakTujGpEqplqRHimakRUs2pEIsBqRN7MakSq2WpEiOZqRFTzakQRAGtE
3gxrRKoZa0R4JmtEVDNrRBFAa0TeTGtEu1lrRIhma0RUc2tEIoBrRO6Ma0S7mWtEiKZrRESz
a0QRwGtE7sxrRLvZa0SI5mtERPNrRBEAbETeDGxEuxlsRHgmbEREM2xEEUBsRO5MbESqWWxE
eGZsRERzbEQigGxE3oxsRLuZbER4pmxEVLNsRBHAbETezGxEqtlsRHjmbERU82xEIgBtRO4M
bUSqGW1EeCZtRFQzbUQiQG1E3kxtRLtZbUSIZm1ERHNtRCKAbUTejG1EqpltRHimbURUs21E
IsBtRO7MbUSq2W1EeOZtRFTzbUQiAG5E3gxuRLsZbkSIJm5ERDNuRCJAbkTeTG5EqlluRIhm
bkRUc25EEYBuRN6MbkSqmW5EmKZuRFSzbkQiwG5E3sxuRLvZbkSI5m5EVPNuRBEAb0TeDG9E
qhlvRIgmb0REM29EIkBvRN5Mb0TMWW9EeGZvRERzb0QigG9E7oxvRKqZb0R4pm9EVLNvRBHA
b0TuzG9Eu9lvRIjmb0RU829EEQBwRO4McES7GXBEiCZwREQzcEQRQHBE7kxwRLtZcER4ZnBE
VHNwRBGAcETejHBEqplwRIimcEREs3BEIsBwRO7McESq2XBEiOZwRETzcEQiAHFE7gxxRLsZ
cUSIJnFEVDNxRCJAcUTeTHFEqllxRIhmcURUc3FEEYBxRN6McUS7mXFEeKZxRESzcUQRwHFE
3sxxRLvZcUSI5nFERPNxRCIAckTuDHJEuxlyRIgmckREM3JEIkByRN5MckS7WXJEiGZyRERz
ckQigHJE7oxyRKqZckSIpnJERLNyRBHAckTuzHJEu9lyRHjmckRU83JEEQBzRN4Mc0SqGXNE
iCZzREQzc0QRQHNE7kxzRLtZc0SIZnNERHNzRCKAc0TujHNEu5lzRIimc0RUs3NEEcBzRN7M
c0Sq2XNEeOZzRFTzc0QiAHRE7gx0RKoZdER4JnREVDN0RBFAdETeTHREu1l0RHhmdERUc3RE
IoB0RO6MdES7mXREiKZ0RFSzdEQiwHRE3sx0RKrZdESI5nRERPN0RCIAdUTuDHVEuxl1RHgm
dURUM3VEIkB1RO5MdUS7WXVEiGZ1RERzdUQigHVE3ox1RLuZdUR4pnVERLN1RBHAdUTezHVE
u9l1RHjmdURE83VEIgB2RN4MdkSqGXZEiCZ2RFQzdkQiQHZE3kx2RLtZdkSIZnZERHN2RBGA
dkTejHZEqpl2RIimdkRUs3ZEEcB2RN7MdkSq2XZEeOZ2RETzdkQRAHdE7gx3RLsZd0R4JndE
RDN3RBFAd0TuTHdEu1l3RIhmd0RUc3dEEYB3RO6Md0SqmXdEiKZ3RFSzd0QiwHdE3sx3RLvZ
d0SI5ndERPN3RCIAeETeDHhEqhl4RIgmeEREM3hEEUB4RO5MeES7WXhEiGZ4RFRzeEQRgHhE
3ox4RLuZeESIpnhEVLN4RBHAeETezHhEu9l4RHjmeERU83hEIgB5RN4MeUSqGXlEiCZ5REQz
eUQiQHlE3kx5RKpZeUSIZnlERHN5RCKAeUTujHlEu5l5RHimeUREs3lEIsB5RN7MeUS72XlE
iOZ5RETzeUQRAHpE3gx6RLsZekR4JnpERDN6RBFAekTeTHpEu1l6RHhmekREc3pEEYB6RO6M
ekS7mXpEiKZ6RFSzekQiwHpE3sx6RKrZekR45npERPN6RCIAe0TeDHtEqhl7RHgme0RUM3tE
EUB7RN5Me0SqWXtEiGZ7RERze0QigHtE3ox7RLuZe0SIpntERLN7RBHAe0TezHtEqtl7RIjm
e0RU83tEEQB8RN4MfES7GXxEiCZ8REQzfEQRQHxE3kx8RKpZfESIZnxERHN8RBCAfETujHxE
qpl8RIimfEREs3xEIsB8RN7MfES62XxEiOZ8RETzfEQQAH1E3gx9RKoZfUSIJn1EVDN9RBBA
fUTeTH1Eull9RIhmfUREc31EIoB9RO6MfUSqmX1EiKZ9RESzfUQQwH1E7sx9RLrZfUSI5n1E
VPN9RCIAfkTeDH5Euhl+RHgmfkREM35EEEB+RN5MfkS6WX5EmGZ+RERzfkQigH5E3ox+RKqZ
fkSIpn5EVLN+RBDAfkTezH5Eqtl+RIjmfkRE835EIgB/RO4Mf0S6GX9EiCZ/RFQzf0QQQH9E
7kx/RKpZf0R4Zn9ERHN/RCKAf0TejH9Eupl/RHimf0REs39EIsB/RN7Mf0S62X9EeOZ/RETz
f0QIAIBEbwaARN0MgEREE4BEqhmARBEggER3JoBE1SyARDwzgESqOYBEEUCARHdGgETdTIBE
PFOARKpZgEQIYIBEd2aARNVsgEREc4BEonmARBGAgER3hoBE1YyARESTgESqmYBEEaCARG+m
gETdrIBERLOARKq5gEQRwIBEb8aARNXMgERE04BEotmARBHggERv5oBE1eyARETzgESi+YBE
EQCBRG8GgUTdDIFERBOBRKoZgUQIIIFEdyaBRNUsgUREM4FEojmBRAhAgURvRoFE3UyBRDxT
gUSqWYFECGCBRHdmgUTdbIFEPHOBRKJ5gUQRgIFEd4aBRNWMgUREk4FEopmBRBGggUR3poFE
3ayBRDyzgUSiuYFECMCBRHfGgUTVzIFERNOBRKrZgUQI4IFEb+aBRNXsgURE84FEovmBRBEA
gkRvBoJE1QyCRDwTgkSiGYJECCCCRG8mgkTdLIJERDOCRKI5gkQRQIJEd0aCRNVMgkQ8U4JE
olmCRAhggkRvZoJE3WyCRDxzgkSieYJEEYCCRG+GgkTVjIJERJOCRKqZgkQIoIJEd6aCRNWs
gkREs4JEormCRBHAgkRvxoJE5syCRDzTgkSq2YJECOCCRHfmgkTd7IJEPPOCRKr5gkQIAINE
dwaDRNUMg0Q8E4NEqhmDRAggg0RvJoNE3SyDREQzg0SiOYNECECDRHdGg0TVTINEPFODRKJZ
g0QRYINEb2aDRNVsg0REc4NEonmDRAiAg0RvhoNE3YyDRESTg0SimYNECKCDRG+mg0TVrINE
RLODRKK5g0QRwINEb8aDRN3Mg0Q804NEotmDRAjgg0Rv5oNE5uyDRDzzg0Sq+YNEEQCERHcG
hETVDIREPBOERKIZhEQRIIREdyaERN0shEQ8M4REqjmERBFAhERvRoRE3UyERERThESqWYRE
EWCERHdmhETdbIRERHOERKp5hEQRgIREb4aERNWMhEREk4REopmERBGghERvpoRE3ayERESz
hESquYRECMCERG/GhETVzIREPNOERKrZhEQR4IREb+aERN3shERE84REovmERBEAhUR3BoVE
3QyFRDwThUSqGYVEESCFRHcmhUTdLIVEPDOFRKo5hUQRQIVEb0aFRNVMhUQ8U4VEolmFRAhg
hUR3ZoVE1WyFRDxzhUSqeYVECICFRHeGhUTdjIVEPJOFRKqZhUQRoIVEd6aFRNWshUQ8s4VE
qrmFRBHAhURvxoVE3cyFRDzThUSq2YVEEeCFRHfmhUTd7IVEPPOFRKr5hUQIAIZEbwaGRNUM
hkREE4ZEqhmGRAgghkR3JoZE1SyGRDwzhkSqOYZECECGRHdGhkTVTIZERFOGRKJZhkQRYIZE
b2aGRN1shkQ8c4ZEonmGRAiAhkRvhoZE3YyGRDyThkSqmYZEEaCGRG+mhkTdrIZERLOGRKq5
hkQRwIZEb8aGRN3MhkQ804ZEqtmGRBHghkR35oZE1eyGRDzzhkSi+YZEEQCHRG8Gh0TdDIdE
PBOHRKoZh0QRIIdEbyaHRN0sh0REM4dEojmHRAhAh0RvRodE3UyHRERTh0SiWYdECGCHRHdm
h0TVbIdERHOHRKJ5h0QIgIdEb4aHRN2Mh0Q8k4dEqpmHRAigh0RvpodE3ayHRESzh0SquYdE
EcCHRHfGh0TdzIdEPNOHRKLZh0QR4IdEb+aHRNXsh0RE84dEqvmHRBEAiERvBohE3QyIREQT
iESqGYhECCCIRG8miETdLIhEPDOIRKI5iEQIQIhEb0aIRNVMiEQ8U4hEqlmIRAhgiERvZohE
1WyIRERziESieYhECICIRG+GiETmjIhERJOIRKqZiEQIoIhEd6aIRNWsiEREs4hEormIRAjA
iER3xohE3cyIRETTiESi2YhEEeCIRHfmiETV7IhEPPOIRKr5iEQIAIlEbwaJRNUMiUREE4lE
ohmJRBEgiUR3JolE1SyJRDwziUSiOYlEEUCJRG9GiUTVTIlEPFOJRKpZiUQRYIlEd2aJRN1s
iUREc4lEonmJRBGAiUR3holE1YyJRDyTiUSqmYlECKCJRG+miUTdrIlEPLOJRKq5iUQRwIlE
d8aJRN3MiURE04lEotmJRBHgiURv5olE1eyJRETziUSi+YlEEQCKRHcGikTVDIpEPBOKRKIZ
ikQRIIpEbyaKRN0sikQ8M4pEojmKRAhAikR3RopE3UyKRDxTikSiWYpECGCKRHdmikTVbIpE
RHOKRKp5ikQIgIpEb4aKRNWMikQ8k4pEopmKRBGgikRvpopE1ayKRDyzikSquYpECMCKRHfG
ikTVzIpERNOKRKrZikQI4IpEb+aKRN3sikRE84pEovmKRAgAi0R3BotE3QyLRDwTi0SqGYtE
CCCLRG8mi0TVLItEPDOLRKI5i0QIQItEb0aLRNVMi0Q8U4tEolmLRBFgi0R3ZotE1WyLRDxz
i0SqeYtEEYCLRHeGi0TVjItERJOLRKKZi0QRoItEb6aLROasi0Q8s4tEqrmLRBHAi0R3xotE
1cyLRETTi0Sq2YtEEeCLRG/mi0TV7ItEPPOLRKr5i0QRAIxEbwaMRN0MjEQ8E4xEqhmMRAgg
jER3JoxE1SyMRDwzjESiOYxEEUCMRG9GjETVTIxERFOMRKpZjEQIYIxEb2aMRNVsjEREc4xE
onmMRBGAjERvhoxE3YyMRESTjESimYxEEaCMRG+mjETdrIxEPLOMRKK5jEQRwIxEd8aMRNXM
jERE04xEqtmMRBHgjER35oxE1eyMRETzjESq+YxEEQCNRHcGjUTdDI1EPBONRKoZjUQIII1E
byaNRN0sjUREM41EojmNRAhAjURvRo1E1UyNRERTjUSiWY1EEWCNRG9mjUTVbI1EPHONRKJ5
jUQRgI1Eb4aNRNWMjUREk41EqpmNRAigjUR3po1E3ayNRDyzjUSiuY1EEcCNRG/GjUTdzI1E
PNONRKrZjUQI4I1Eb+aNRNXsjURE841EovmNRAgAjkR3Bo5E1QyOREQTjkSiGY5ECCCORG8m
jkTdLI5EPDOORKI5jkQIQI5Eb0aORNVMjkREU45EqlmORAhgjkR3Zo5E1WyORERzjkSieY5E
EYCORHeGjkTdjI5ERJOORKKZjkQIoI5Ed6aORN2sjkQ8s45EormORAjAjkRvxo5E3cyORETT
jkSq2Y5ECOCORG/mjkTV7I5EPPOORKL5jkQRAI9EdwaPRN0Mj0Q8E49EohmPRAggj0RvJo9E
3SyPREQzj0SiOY9EEUCPRHdGj0TdTI9ERFOPRKpZj0QRYI9Eb2aPRN1sj0REc49EqnmPRAiA
j0Rvho9E1YyPRESTj0SqmY9ECKCPRHemj0TVrI9EPLOPRKq5j0QIwI9Ed8aPRNXMj0Q8049E
qtmPRAjgj0Rv5o9E3eyPRDzzj0Sq+Y9ECACQRG8GkETVDJBERBOQRKoZkEQRIJBEdyaQRN0s
kEREM5BEojmQRAhAkERvRpBE1UyQRERTkESqWZBEEWCQRHdmkETVbJBETHOQRKJ5kEQRgJBE
b4aQRN2MkEQ8k5BEopmQRAigkER3ppBE1ayQRDyzkESiuZBEEcCQRHfGkETVzJBERNOQRKrZ
kEQR4JBEd+aQRN3skEQ885BEovmQRBEAkUR3BpFE1QyRRDwTkUSqGZFECCCRRG8mkUTVLJFE
PDORRKI5kUQIQJFEd0aRRN1MkUQ8U5FEolmRRBFgkUR3ZpFE1WyRRDxzkUSieZFEEYCRRHeG
kUTdjJFERJORRKKZkUQRoJFEb6aRRNWskUQ8s5FEqrmRRAjAkUR3xpFE3cyRRETTkUSi2ZFE
EeCRRHfmkUTd7JFERPORRKL5kUQIAJJEbwaSRN0MkkQ8E5JEqhmSRAggkkRvJpJE3SySREQz
kkSiOZJECECSRG9GkkTdTJJERFOSRKJZkkQIYJJEd2aSRN1skkREc5JEonmSRBGAkkRvhpJE
3YySRDyTkkSimZJECKCSRG+mkkTdrJJEPLOSRKK5kkQRwJJEd8aSRN3MkkRE05JEotmSRAjg
kkRv5pJE3eySRDzzkkSi+ZJEEQCTRHcGk0TdDJNEPBOTRKoZk0QIIJNEdyaTRNUsk0Q8M5NE
qjmTRBFAk0R3RpNE3UyTRERTk0SiWZNEEWCTRG9mk0TVbJNERHOTRKJ5k0QRgJNEd4aTRNWM
k0Q8k5NEqpmTRAigk0R3ppNE3ayTRESzk0SiuZNEEcCTRHfGk0TdzJNEPNOTRKrZk0QI4JNE
d+aTRN3sk0RE85NEqvmTRAgAlER3BpRE1QyURDwTlESiGZREESCURH8mlETdLJRERDOURKo5
lEQRQJREb0aURNVMlEQ8U5REolmURBFglER3ZpRE3WyURDxzlESieZREEYCURG+GlETdjJRE
PJOURKqZlEQIoJREf6aURNWslEQ8s5REqrmURBHAlER3xpRE3cyURDzTlESi2ZRECOCURHfm
lETd7JRERPOURKL5lEQIAJVEdwaVRN0MlUQ8E5VEqhmVRBEglUR3JpVE1SyVREQzlUSiOZVE
EUCVRHdGlUTdTJVEPFOVRKJZlUQRYJVEd2aVRN1slUREc5VEqnmVRBGAlURvhpVE3YyVRDyT
lUSimZVECKCVRG+mlUTdrJVERLOVRKq5lUQIwJVEd8aVRNXMlUQ805VEotmVRBHglURv5pVE
3eyVRETzlUSi+ZVEEQCWRHcGlkTVDJZEPBOWRKIZlkQIIJZEbyaWRN0slkREM5ZEojmWRAhA
lkRvRpZE1UyWRERTlkSqWZZEEWCWRG9mlkTdbJZEPHOWRKJ5lkQRgJZEd4aWRNWMlkREk5ZE
qpmWRAiglkRvppZE3ayWRESzlkSiuZZECMCWRHfGlkTVzJZERNOWRKLZlkQR4JZEb+aWRN3s
lkQ885ZEovmWRBEAl0RvBpdE3QyXRDwTl0SqGZdEESCXRG8ml0TVLJdERDOXRKo5l0QRQJdE
d0aXRNVMl0REU5dEolmXRBFgl0R3ZpdE1WyXRERzl0SqeZdEEYCXRG+Gl0TdjJdERJOXRKKZ
l0QRoJdEd6aXRNWsl0Q8s5dEormXRBHAl0RvxpdE3cyXRETTl0Si2ZdEEeCXRG/ml0TV7JdE
RPOXRKL5l0QRAJhEdwaYRNUMmEREE5hEohmYRAggmERvJphE1SyYREQzmESqOZhEEUCYRG9G
mETVTJhEPFOYRKpZmEQIYJhEd2aYRNVsmEREc5hEonmYRAiAmER3hphE1YyYRDyTmESimZhE
EaCYRG+mmETVrJhERLOYRKq5mEQRwJhEd8aYRN3MmEQ805hEqtmYRAjgmERv5phE3eyYRDzz
mESi+ZhEEQCZRG8GmUTdDJlERBOZRKIZmUQIIJlEdyaZRNUsmUREM5lEqjmZRBFAmURvRplE
3UyZRDxTmUSiWZlECGCZRG9mmUTdbJlERHOZRKp5mUQIgJlEd4aZRN2MmUREk5lEopmZRBGg
mURvpplE3ayZRDyzmUSquZlEEcCZRHfGmUTVzJlEPNOZRKLZmUQR4JlEd+aZRNXsmUQ885lE
qvmZRBEAmkR3BppE1QyaRDwTmkSqGZpEESCaRHcmmkTVLJpERDOaRKo5mkQIQJpEd0aaRNVM
mkREU5pEqlmaRBFgmkR3ZppE1WyaRERzmkSieZpECICaRG+GmkTVjJpERJOaRKKZmkQIoJpE
d6aaRN2smkREs5pEqrmaRAjAmkR3xppE1cyaRDzTmkSq2ZpEEeCaRG/mmkTV7JpEPPOaRKr5
mkQRAJtEdwabRN0Mm0Q8E5tEqhmbRBEgm0RvJptE3SybRDwzm0SqOZtECECbRHdGm0TdTJtE
RFObRKJZm0QRYJtEd2abRNVsm0REc5tEonmbRAiAm0RvhptE1YybRDyTm0SimZtEEaCbRHem
m0TVrJtEPLObRKK5m0QRwJtEd8abRNXMm0RE05tEotmbRBHgm0Rv5ptE3eybRDzzm0Si+ZtE
CACcRG8GnETVDJxERBOcRKIZnEQRIJxEfyacRN0snEREM5xEojmcRAhAnER3RpxE3UycRDxT
nESiWZxEEWCcRHdmnETVbJxERHOcRKJ5nEQIgJxEb4acRNWMnEREk5xEqpmcRBGgnER3ppxE
1aycRDyznESiuZxEEcCcRHfGnETVzJxEPNOcRKLZnEQR4JxEd+acRN3snERE85xEovmcRBEA
nURvBp1E3QydRDwTnUSqGZ1ECCCdRG8mnUTdLJ1ERDOdRKI5nUQIQJ1Eb0adRNVMnUQ8U51E
olmdRBFgnURvZp1E1WydRERznUSieZ1EEYCdRG+GnUTVjJ1EPJOdRKqZnUQRoJ1Ed6adRNWs
nUQ8s51EqrmdRAjAnURvxp1E3cydRETTnUSq2Z1ECOCdRG/mnUTd7J1ERPOdRKL5nUQIAJ5E
bwaeRNUMnkQ8E55EqhmeRAggnkRvJp5E3SyeRDwznkSiOZ5ECECeRHdGnkTVTJ5ERFOeRKJZ
nkQRYJ5Eb2aeRNVsnkREc55EqnmeRBGAnkR3hp5E3YyeRESTnkSimZ5EEaCeRHemnkTVrJ5E
RLOeRKK5nkQRwJ5Eb8aeRNXMnkQ8055EotmeRAjgnkRv5p5E3eyeRETznkSq+Z5ECACfRG8G
n0TVDJ9ERBOfRKoZn0QRIJ9EbyafRNUsn0Q8M59EqjmfRAhAn0R3Rp9E1UyfRDxTn0SqWZ9E
CGCfRHdmn0TdbJ9ERHOfRKp5n0QRgJ9Ed4afRN2Mn0Q8k59EopmfRAign0R3pp9E3ayfRDyz
n0SquZ9ECMCfRG/Gn0TVzJ9EPNOfRKLZn0QR4J9Ed+afRN3sn0Q8859EovmfRAgAoERvBqBE
1QygREQToESiGaBECCCgRG8moETdLKBERDOgRKo5oEQRQKBEb0agRN1MoEQ8U6BEqlmgRBFg
oERvZqBE1WygRERzoESieaBEEYCgRG+GoETdjKBEPJOgRKqZoEQIoKBEb6agRN2soEQ8s6BE
qrmgRBHAoERvxqBE3cygRDzToESq2aBEEeCgRG/moETd7KBERPOgRKr5oEQRAKFEbwahRN0M
oUREE6FEqhmhRAggoURvJqFE1SyhREQzoUSiOaFEEUChRHdGoUTdTKFERFOhRKpZoUQIYKFE
d2ahRN1soUQ8c6FEonmhRBGAoUR3hqFE3YyhRESToUSimaFEEaChRG+moUTdrKFERLOhRKK5
oUQIwKFEb8ahRN3MoURE06FEqtmhRAjgoURv5qFE1eyhRETzoUSi+aFECACiRG8GokTdDKJE
PBOiRKoZokQRIKJEdyaiRNUsokQ8M6JEqjmiRBFAokR3RqJE3UyiRDxTokSqWaJECGCiRG9m
okTVbKJERHOiRKp5okQIgKJEb4aiRN2MokREk6JEqpmiRBGgokR3pqJE3ayiRDyzokSiuaJE
EcCiRG/GokTdzKJERNOiRKrZokQR4KJEd+aiRN3sokQ886JEovmiRBEAo0R3BqNE1QyjREQT
o0SqGaNECCCjRG8mo0TdLKNERDOjRKo5o0QRQKNEb0ajRN1Mo0REU6NEolmjRBFgo0RvZqNE
3WyjRDxzo0SieaNECICjRHeGo0TdjKNEPJOjRKqZo0QRoKNEd6ajRN2so0REs6NEormjRAjA
o0R3xqNE1cyjRETTo0Si2aNEEeCjRHfmo0TV7KNEPPOjRKL5o0QRAKREdwakRN0MpEQ8E6RE
qhmkRBEgpER3JqRE1SykREQzpESqOaREEUCkRG9GpETdTKREPFOkRKJZpEQRYKREd2akRNVs
pEREc6REonmkRBGApERvhqRE1YykRESTpESqmaREEaCkRG+mpETdrKREPLOkRKq5pEQIwKRE
d8akRNXMpERE06REotmkRAjgpER35qRE3eykRDzzpESi+aREEQClRHcGpUTdDKVERBOlRKoZ
pUQRIKVEdyalRNUspUREM6VEojmlRBFApUR3RqVE1UylRERTpUSiWaVECGClRHdmpUTdbKVE
PHOlRKJ5pUQRgKVEd4alRNWMpUREk6VEqpmlRBGgpURvpqVE3aylRESzpUSquaVEEcClRG/G
pUTdzKVEPNOlRKrZpUQR4KVEd+alRNXspURE86VEqvmlRBEApkRvBqZE1QymREQTpkSqGaZE
CCCmRHcmpkTVLKZEPDOmRKI5pkQRQKZEd0amRN1MpkREU6ZEolmmRAhgpkR3ZqZE1WymRERz
pkSieaZECICmRHeGpkTdjKZEPJOmRKqZpkQRoKZEb6amRN2spkREs6ZEormmRBHApkRvxqZE
3cymRDzTpkSi2aZEEeCmRHfmpkTV7KZERPOmRKL5pkQRAKdEdwanRN0Mp0Q8E6dEqhmnRBEg
p0RvJqdE3SynRDwzp0SiOadECECnRG9Gp0TVTKdERFOnRKpZp0QIYKdEb2anRNVsp0Q8c6dE
qnmnRBGAp0RvhqdE3YynRESTp0SqmadECKCnRHemp0TVrKdERLOnRKq5p0QIwKdEb8anRN3M
p0RE06dEotmnRBHgp0Rv5qdE3eynRDzzp0Si+adECACoRHcGqETdDKhEPBOoRKoZqEQIIKhE
dyaoRN0sqEQ8M6hEojmoRBFAqERvRqhE1UyoRDxTqESqWahEEWCoRG9mqETVbKhERHOoRKJ5
qEQIgKhEd4aoRNWMqEREk6hEopmoRBGgqERvpqhE1ayoRDyzqESquahEEcCoRG/GqETdzKhE
RNOoRKrZqEQI4KhEb+aoRNXsqEQ886hEqvmoRBEAqUR3BqlE3QypRDwTqUSqGalECCCpRHcm
qUTdLKlEPDOpRKI5qUQRQKlEd0apRNVMqUREU6lEolmpRBFgqUR3ZqlE3WypRERzqUSiealE
CICpRHeGqUTdjKlERJOpRKqZqUQIoKlEb6apRNWsqUREs6lEormpRBHAqURvxqlE3cypRDzT
qUSi2alEEeCpRG/mqUTd7KlERPOpRKL5qUQRAKpEbwaqRNUMqkREE6pEohmqRAggqkR3JqpE
1SyqRDwzqkSqOapECECqRG9GqkTdTKpERFOqRKpZqkQIYKpEd2aqRN1sqkQ8c6pEqnmqRBGA
qkRvhqpE3YyqRDyTqkSqmapECKCqRG+mqkTVrKpEPLOqRKq5qkQRwKpEb8aqRN3MqkRE06pE
otmqRBHgqkRv5qpE3eyqRETzqkSi+apECACrRG8Gq0TVDKtERBOrRKIZq0QIIKtEbyarRNUs
q0Q8M6tEojmrRBFAq0RvRqtE3UyrRDxTq0SiWatEEWCrRG9mq0TVbKtERHOrRKJ5q0QRgKtE
d4arRNWMq0REk6tEqpmrRAigq0R3pqtE3ayrRESzq0SiuatEEcCrRHfGq0TdzKtERNOrRKLZ
q0QR4KtEb+arRN3sq0RE86tEqvmrRAgArER3BqxE1QysRDwTrESqGaxEESCsRG8mrETVLKxE
PDOsRKI5rEQIQKxEd0asRN1MrEREU6xEolmsRAhgrER3ZqxE1WysRERzrESieaxECICsRHeG
rETVjKxERJOsRKqZrEQIoKxEb6asRN2srEREs6xEormsRBHArERvxqxE3cysRETTrESi2axE
EeCsRG/mrETV7KxERPOsRKr5rEQRAK1EdwatRN0MrUQ8E61EqhmtRBEgrURvJq1E3SytREQz
rUSqOa1ECECtRHdGrUTVTK1EPFOtRKJZrUQRYK1Eb2atRNVsrUREc61EonmtRBGArURvhq1E
3YytRDyTrUSqma1ECKCtRG+mrUTVrK1ERLOtRKK5rUQRwK1Ed8atRNXMrUQ8061EqtmtRAjg
rURv5q1E3eytRETzrUSq+a1ECACuRG8GrkTVDK5ERBOuRKoZrkQRIK5EbyauRNUsrkQ8M65E
ojmuRBFArkRvRq5E3UyuRDxTrkSiWa5EEWCuRHdmrkTVbK5ERHOuRKJ5rkQIgK5Eb4auRNWM
rkQ8k65EopmuRBGgrkR3pq5E1ayuRDyzrkSiua5ECMCuRHfGrkTdzK5ERNOuRKLZrkQR4K5E
d+auRN3srkQ8865EovmuRAgAr0R3Bq9E1QyvREQTr0SiGa9ECCCvRG8mr0TVLK9ERDOvRKI5
r0QRQK9Eb0avRNVMr0REU69EolmvRBFgr0R3Zq9E3WyvRERzr0Sqea9ECICvRHeGr0TdjK9E
RJOvRKqZr0QRoK9Eb6avRNWsr0Q8s69EormvRBHAr0R3xq9E1cyvRDzTr0Si2a9EEeCvRHfm
r0Td7K9ETPOvRKr5r0QIALBEdwawRN0MsEREE7BEqhmwRBEgsERvJrBE1SywRDwzsESiObBE
EUCwRG9GsETVTLBEPFOwRKpZsEQRYLBEd2awRN1ssEREc7BEonmwRAiAsERvhrBE5oywRDyT
sESqmbBEEaCwRG+msETdrLBERLOwRKK5sEQIwLBEb8awRN3MsEQ807BEotmwRBHgsER35rBE
3eywRDzzsESi+bBECACxRHcGsUTVDLFEPBOxRKIZsUQRILFEbyaxRN0ssUQ8M7FEojmxRAhA
sURvRrFE1UyxRERTsUSiWbFEEWCxRHdmsUTVbLFERHOxRKJ5sUQIgLFEb4axRN2MsUREk7FE
qpmxRAigsUR3prFE1ayxRDyzsUSqubFECMCxRG/GsUTdzLFEPNOxRKLZsUQR4LFEb+axRNXs
sUQ887FEqvmxRAgAskR3BrJE3QyyREQTskSiGbJEESCyRHcmskTVLLJERDOyRKo5skQRQLJE
b0ayRN1MskREU7JEqlmyRAhgskRvZrJE3WyyRERzskSiebJEEYCyRG+GskTdjLJERJOyRKKZ
skQRoLJEb6ayRN2sskQ8s7JEqrmyRAjAskRvxrJE1cyyRDzTskSq2bJECOCyRHfmskTd7LJE
PPOyRKr5skQIALNEdwazRN0Ms0REE7NEohmzRBEgs0RvJrNE3SyzRDwzs0SqObNEEUCzRHdG
s0TVTLNERFOzRKJZs0QIYLNEb2azRNVss0REc7NEqnmzRBGAs0R3hrNE3YyzRESTs0SqmbNE
CKCzRG+ms0TdrLNERLOzRKq5s0QIwLNEb8azRNXMs0RE07NEotmzRAjgs0Rv5rNE1eyzRDzz
s0Si+bNECAC0RHcGtETdDLRERBO0RKIZtEQRILREdya0RN0stEREM7REojm0RAhAtER3RrRE
3Uy0RERTtESiWbREEWC0RG9mtETdbLREPHO0RKJ5tEQRgLREd4a0RN2MtEREk7REopm0RBGg
tERvprRE3ay0RDyztESiubRECMC0RHfGtETVzLRERNO0RKLZtEQI4LREb+a0RNXstEQ887RE
ovm0RAgAtURvBrVE1Qy1RDwTtUSqGbVECCC1RG8mtUTVLLVERDO1RKo5tUQRQLVEd0a1RN1M
tUREU7VE</AssayXData><AssayYData Points="4767">ieI3QKHhN0C4oTdA5bk3QLCRN0CJEzhAU5Q3QErMN0CluTdAz0Q3QG6NN0DmwDdA3LM3QJCb
N0ABuTdAz683QKA1OEDrCDhA9983QC3aN0DWwTdAoqI3QCywN0BX2TdA99E3QEq2N0DytTdA
O7Y3QIh1N0ButzdALM83QD3bN0AC5zdAUqo3QLyuN0CDfTdAX/83QBXCN0CzgzdAnYk3QCAP
OEDEiDdAcqA3QAWmN0BjqjdAAcE3QKUFOEBfsjdAseE3QPiYN0D50DdAIX83QK3pN0Cn6zdA
N6o3QHCmN0BtkjdA64M3QJmKN0AMeDdAOnM3QNyoN0DjrTdAQMA3QLyEN0C15zdA2ME3QLur
N0BbjDdA9243QByvN0ANAThAwI83QFnDN0BxuzdAYbY3QF2xN0C0zDdAIbM3QB2rN0DLejdA
Oo83QPO2N0AwlDdAO4s3QNOnN0CbxjdAc7Q3QLqfN0DjcTdAOq03QK7DN0CesDdAzq03QK7d
N0AFwjdASYw3QLV+N0CqpjdASbw3QH6qN0AOhzdAxpA3QHRxN0AbpjdAsI43QOGaN0AofjdA
b203QHnLN0D0xzdA0LQ3QNWaN0AHxjdAIaU3QNqUN0ChTDdAZ4o3QN+LN0ARiTdAiac3QIuF
N0CSsjdA95Y3QAZ7N0DjsDdA5sg3QPKXN0Ab6TdA4IU3QCNoN0A1ozdAEMY3QEqSN0A8rDdA
J7w3QJWyN0C0DTdAD283QBG4N0BihjdAF0o3QK19N0DHkDdA7O83QDXON0A7ejdARKI3QN6c
N0BwpjdAF6I3QKCzN0DrbzdAh5w3QMijN0BeqTdAe8U3QPtYN0DFaTdA8qA3QOipN0DDQDdA
GLY3QLWBN0ApfzdAf2s3QK7AN0D9gDdAl943QJyoN0DrpDdA+o03QMOVN0DQbDdAp7I3QAye
N0DZZjdA7Gc3QHJ6N0BqpDdALJM3QIydN0B1mDdAd5A3QFZzN0AmgzdAznM3QLNeN0DpsDdA
15s3QCu7N0AZgjdAdnc3QF3QN0CznjdAwnk3QBaSN0DNnDdAyHE3QAydN0BmhTdA1J83QJLb
N0DrsTdAQ7Q3QBSRN0AoTjdA7Hw3QAdLN0ANyTdAhp83QK5hN0B8rDdA8pU3QASaN0DTjDdA
A7g3QG2ON0CvgTdAXsU3QM+TN0BDjDdAplQ3QDZbN0AUJzdAOp43QBOMN0DuyzdAL4Q3QPub
N0DPWjdAtZI3QCuTN0BupzdA0r43QC18N0BkXTdA+G83QH9/N0AlhzdAa5Q3QAFvN0CfpTdA
SYY3QM9vN0BcTTdA4oc3QORCN0D+hjdA05o3QJaAN0DssDdA/mI3QBSZN0A9mzdAHYI3QHC4
N0C2nTdAZ1Q3QNytN0AUjjdA6kw3QMN+N0B6ezdAlkE3QO9YN0DITzdADl43QIi2N0AZeDdA
MX43QEIyN0DllTdADps3QFd6N0B+ZDdA15A3QNdiN0BE2zdAKWU3QHiTN0BXkjdAgrY3QBXH
N0DbeTdAf5w3QAJVN0AvpjdABKs3QJyuN0ATcjdAAoc3QDuCN0A4gzdAyqo3QMV8N0CjGzdA
bkA3QDVHN0BzXDdAeVc3QAVdN0AZeTdA7UA3QHlXN0AyPjdAl5Y3QDM/N0CQaDdANBY3QBld
N0BBQTdAu7c3QJcvN0BAOjdA+pw3QDZoN0CVVDdATqM3QGNQN0DwNjdAMqw3QElmN0CJmjdA
i2k3QFuvN0AIfjdA73s3QJ1LN0CNUTdA5Ww3QA17N0CcXTdAcac3QO9RN0D5qjdAL5g3QD1O
N0AKqjdA4YA3QEdnN0BogDdAohQ3QL5MN0BKXjdApHs3QJ5MN0CZdjdAsj43QNHGN0CgRTdA
CFo3QNFnN0AwszdAd4c3QIs7N0AgajdAuWc3QA9MN0BKnTdA8W43QB05N0A3lzdAgUI3QPPs
N0AwYjdAjLQ3QPWDN0CBfTdAI2k3QPiyN0DuWDdAczM3QENNN0CBSjdAH2s3QMOJN0CXTDdA
tCQ3QEmiN0CbbzdAtUQ3QBlcN0B7EzdA1nU3QO9QN0DuljdAJWY3QO6DN0CPdTdAH6Q3QHRf
N0BRLjdAeJE3QJBPN0CzhzdAl0k3QIBGN0DvYTdAskk3QFa0N0A/cjdAzHs3QBRvN0C+ijdA
KIc3QIxLN0DlczdAwro3QHOYN0DrWjdACHc3QONyN0DATTdAWJ43QJenN0APITdAQks3QK2Z
N0CCJjdATks3QAt0N0B5gzdA2z03QAWYN0AmojdA8Vo3QKV8N0B0eTdARmM3QPh1N0CLezdA
PVs3QJwIN0A2gjdAGn03QN5TN0ACUzdAglA3QL2WN0B8TzdAEZ83QHRpN0BETTdAZGI3QM2k
N0CSWjdAImo3QGJ9N0CpVDdADYI3QIhtN0DhlTdAFHc3QHFzN0CrjzdAQE43QKJ0N0AZbjdA
xTM3QIpiN0C0ezdAuFA3QARuN0AEsTdAUaI3QPNZN0AIezdABWA3QJlKN0CpXTdAojc3QJxg
N0BJXDdAg3U3QHl4N0AxVTdAikQ3QFFEN0BnnjdAf1Y3QG93N0C9WzdA16U3QNRHN0BnTDdA
ggI3QJdSN0AuVDdAtWs3QJ5pN0A2SjdAnGo3QFRzN0AyXzdAFEI3QBgmN0BvYDdA3io3QLaB
N0DJfjdAL2E3QPKDN0DjIDdANlU3QM8dN0AfKzdA8GI3QAlUN0AQazdAC0U3QO53N0B3czdA
Cmw3QBJAN0APRDdAph43QDBVN0A3izdAplE3QBmlN0D7izdAWn83QJFAN0CqWzdAInI3QDUW
N0CURjdAK3A3QNNgN0AvPjdAcrk3QBNUN0AxLDdAuDQ3QDUzN0DNCTdAtj03QCMuN0BXazdA
0S83QKShN0DzZzdAmQc3QJZuN0DmYjdA+TY3QLpiN0CMKjdA/Is3QIxCN0CiQTdA7CE3QMIZ
N0DCgjdANX03QEZNN0D1gDdAZjs3QKpIN0D8jzdAR0s3QIFqN0APNzdAH0E3QEt7N0AmNTdA
Hk03QNFmN0C6STdAhl83QBlUN0CEOjdARkw3QLVrN0DKADdAfkE3QIcwN0CjeTdADPg2QGwl
N0C7RzdALA43QNx3N0BWMjdANEw3QLcRN0CELzdAeEg3QCVLN0CsTDdAfZc3QPtRN0Az/zZA
mUU3QPMjN0BoLDdABUE3QChMN0A8hzdAe383QLsfN0D5NTdA1HU3QANlN0DpcTdASnQ3QBhi
N0D1jzdAaQ43QLhkN0BFIzdAhf02QNlSN0DQMDdA0wc3QI2AN0DASDdATEo3QA4gN0BRFjdA
OEA3QCdyN0DiMTdA5uc2QP5UN0DEVzdA80Q3QF0uN0APVzdA81s3QN/yNkAYZzdAnxU3QDeN
N0BRHzdA1DM3QFoaN0DqXTdADgw3QJoUN0DpEjdALyQ3QNt4N0DpQjdA9h43QE0EN0BtSjdA
REs3QJ4BN0CaNDdAh1Q3QGQXN0CtRjdALUg3QM0qN0Ck9zZAMA43QK1EN0A2CDdAp1g3QLBU
N0CxPjdAJv02QHocN0DQXDdA4HE3QGdUN0BKPzdAofo2QDR6N0A1UjdAjfc2QFEWN0ByMTdA
GGI3QIkUN0AeCjdAb/g2QGtPN0AoGzdAaPU2QI1zN0DkNjdAgh83QG4wN0C0FjdA8C43QHNP
N0DDZDdAUVo3QHgxN0CTJzdAYDU3QHZBN0COIDdAEF43QARDN0AvQjdAbxw3QNsVN0DzIjdA
yOk2QOckN0AXATdAiEY3QIwZN0DCUzdA/eY2QCJgN0DGMDdA2kU3QCrkNkAxSjdAdVc3QCkf
N0C8QjdAy2U3QI46N0D+OTdAFTA3QEAnN0B/IDdAVB43QMdDN0CgSjdAOfs2QHo/N0DliTdA
b/w2QBAxN0C5LDdAdFI3QIEZN0CEMDdARBw3QCRPN0AiSDdAvj43QD4aN0Bk6jZA2zM3QJxE
N0BpLzdAaTg3QE8+N0AlFjdAijg3QF1CN0By9jZA1T43QGMqN0AJNjdAaiU3QHUHN0AQ6jZA
cvg2QJaGN0BaTDdA1Vk3QIdEN0BiUzdA9g03QI89N0A4BDdA90A3QJNLN0CIcDdA3MA2QJMZ
N0BVDjdAfD03QPBKN0CMRjdA7lo3QEQzN0AYQjdAVDY3QHdfN0BPLDdALyU3QF9SN0AQOzdA
5Q03QLcQN0DmPjdA2Pg2QJgeN0A9HDdAqUw3QHAaN0A4FjdAXyI3QJozN0CrMDdAlTM3QG1c
N0D6EjdA0VM3QPoUN0BqXTdAzi83QNwDN0BFyjZAgvc2QEouN0BX8DZA4Ck3QH0+N0C2RjdA
BEg3QG1YN0DcOzdA9A83QAI5N0BlMDdAyes2QFMqN0CfCjdAUyA3QHEaN0AhFzdAiCU3QPws
N0ArXjdAZkc3QBgmN0AYMzdAMhY3QPA2N0CkXDdAZwQ3QLY0N0ARAjdAmR43QDcbN0BlQTdA
b1s3QDYQN0BdBjdAuDI3QMgBN0CRSzdANR83QOExN0DfHDdAGPg2QGQxN0DBVDdAgmQ3QOsQ
N0C42TZAn1M3QB3iNkBMNTdAKfU2QN82N0BKTTdAzuE2QPBGN0D2DTdAKUY3QJlqN0BATTdA
sik3QIsuN0BEKjdAGjY3QC82N0BuJTdA8103QC9ON0CJOTdA8zc3QJJWN0BTJzdAOCY3QD0X
N0AVJjdAMkE3QJZVN0Bk0jZA/x43QNUhN0CZYjdABjc3QPUWN0CvUDdABQg3QC84N0CFHjdA
lCQ3QEJCN0ApETdAoSY3QC43N0AYPDdAO4A3QKEZN0CfzjZAkFw3QFlTN0CVQDdA9EU3QK8G
N0AQCzdAhs42QLXVNkAHHzdAPwI3QIYrN0DPIDdAaw83QCklN0ABBDdAGUc3QK83N0A7KzdA
X2I3QNX1NkAr9jZA0+o2QDosN0DK6zZAhvs2QDlEN0BgIDdAKVE3QCMDN0Do9zZAhe82QJzX
NkDJ+jZAuE03QNRiN0CvIzdAXQ43QCcyN0AT9TZAKsc2QLJZN0DiXzdAVtg2QAIvN0DeODdA
ahk3QFsEN0AY8TZAkhQ3QBP4NkAIVDdAaUo3QKsiN0BM7TZA8ew2QGwzN0B/7zZAVhQ3QDrU
NkAYRTdA6fs2QHDaNkDgTzdALg83QBtZN0DvADdAgR83QDsBN0D11jZAtS43QPADN0B85jZA
Y1Q3QLBAN0CBMzdA0EI3QKgaN0BZDjdAXxc3QDoZN0An9TZAwv42QGpZN0DM5TZA6c42QKY6
N0D+IzdAwe02QCkWN0CU1zZAfQo3QG4MN0C3LDdAuvI2QE7mNkAGCzdAJtQ2QN/uNkDuEjdA
d/k2QDkqN0DAsTZA7dI2QEISN0BJ8zZA8PE2QDf1NkAW2TZARvs2QAYkN0Do7TZAO0U3QKbx
NkCWCjdA4OQ2QKH6NkDB9DZA9/02QIomN0AZLTdA8yo3QAqvNkCfBjdAABU3QN2wNkAvAzdA
xNM2QO8WN0CytjZAtAQ3QMYgN0BLCDdAYi83QLoHN0CVNTdA/fQ2QLIMN0Af6DZAGM82QOTi
NkDA1zZAFxc3QPjzNkACCDdAQhc3QKjaNkBi9jZAtz03QOquNkDi7zZAFUY3QPjPNkCD4zZA
TPo2QOrmNkDyCzdAbOE2QOUcN0BQMTdAShs3QEk7N0C6CTdApgY3QIz6NkBeVDdA/z03QLIj
N0DoMDdADAc3QE3yNkBt/DZAGeQ2QIgqN0Aj8zZAHS83QEwVN0DJ5zZABvY2QIw5N0Cd0TZA
sgU3QOlDN0Dt3jZA1xo3QGLgNkA9FjdAIes2QBXZNkD00DZAlfk2QG4VN0CvPDdA6VE3QETu
NkCRCjdADsk2QCqwNkC1ADdAoQk3QC9QN0BY1DZABwg3QAMJN0DVFTdAUwo3QF2iNkCdDTdA
nwc3QAnlNkDw3jZAhAA3QFfiNkDuvzZALv42QBwHN0AgFTdAZNo2QCf4NkCc/TZAHgQ3QCjG
NkCBDjdAGws3QAH7NkDr8zZA6EE3QGP6NkDrJTdAKAs3QLIAN0C7tjZATe42QHECN0DSqDZA
Tvs2QFzsNkDLzTZAxes2QGLtNkCfyjZArAw3QALdNkC+PDdA1Ro3QI4MN0BkFDdA6+42QNnv
NkAmATdAN/42QLOcNkChoDZAn9E2QEC9NkAJFzdA3+Y2QO0dN0CvIDdAl+A2QA/hNkCg8zZA
jgg3QHzTNkCaETdABfs2QLvhNkBq5TZAjQQ3QIy0NkDMCzdAF/o2QP+8NkCrGjdAoe42QMgQ
N0DM1zZA39g2QB4pN0Bh5jZAxeE2QDk2N0As1zZA/wE3QDz8NkDOEzdAe/w2QDTkNkBH1DZA
Ydk2QCwIN0CY4TZAAds2QBebNkD10zZADMk2QBTtNkCD7DZAkxk3QMcCN0ALNzdAsyw3QLTl
NkDd1jZAycg2QODjNkDc2jZAJPk2QM0qN0Cc6zZAoPc2QH0jN0B01TZAVM42QHL6NkBXDTdA
nO02QPkvN0CuszZAhgk3QNkNN0DY5jZAE/82QHnmNkCjBzdAPPU2QGr9NkDg+TZABfM2QCDk
NkDB5jZAQ7M2QMwCN0BNEzdAytQ2QO7pNkDRujZA2eY2QK3rNkDc3TZAavo2QHzjNkBI1TZA
48c2QCbUNkCz9zZApwc3QJ0WN0Ay5TZA29g2QO+hNkCVtjZA6P02QNUEN0BHwjZAwhY3QC+w
NkB94jZAEwg3QNl4NkBWrDZAS+M2QE0TN0Dp0TZAAgI3QBjkNkCb6jZAjQE3QHzvNkADvzZA
ENM2QKffNkAVzDZAnPM2QIi0NkCWETdApAs3QPjwNkCD0DZAK/Q2QKD2NkDp/TZAfOo2QPwt
N0Ax8zZA9g43QMzRNkCm5DZAFPY2QBDoNkAq9TZA6Sk3QGPvNkCUpzZAQAg3QHznNkApwDZA
bsc2QAvmNkBHwjZAVeM2QAsQN0A/FjdAmM42QKLjNkBYyDZAORc3QBLVNkAg8jZAyUQ3QKYf
N0AR/zZA7q42QFu8NkD5XzdAERI3QAvKNkCU6TZA+f82QKkeN0A5ujZARLI2QIoPN0Ba9TZA
2u02QN8JN0C91jZA7fI2QKKNNkA9rjZABpc2QJP4NkCp4DZApPY2QJA0N0B88TZAMNI2QA0G
N0AuyzZAw/o2QKTlNkChzTZAH9E2QBbTNkA0yDZAntM2QBjrNkCTBzdAANg2QF7tNkCv1zZA
OPk2QE3fNkBinzZANeE2QBXdNkCV1jZAXlA3QB/MNkDyvTZAX+g2QIKoNkAMmTZA7/82QDAf
N0BzQDdAKes2QMb8NkAfxzZAssM2QM7pNkAt0DZAJ9M2QCsIN0CvHTdAKRo3QLH6NkCo4DZA
s802QJsnN0Cg7jZAvJ42QC7ENkC08zZA2/M2QFG5NkDQvDZAmcg2QLcSN0A35DZANwA3QFbD
NkAGvTZAQsw2QC/3NkCE2DZA0aQ2QN7tNkDYBjdAJ9s2QFkGN0Ap0TZAmes2QDHmNkAl6TZA
CfM2QMnxNkC7/jZANqA2QPioNkAEsDZA5PI2QFvcNkCqEzdA1ZM2QLeqNkDVBDdA2hY3QBmw
NkD/0DZATvo2QMr9NkCS3TZAr7U2QJnqNkBYwDZAt8E2QHjENkACHjdAe6k2QETCNkDy8DZA
cR83QFDUNkAq2DZAUNk2QAi5NkCF7jZA0N02QMw1N0D14jZAuNQ2QCoGN0Cw9TZA1pE2QJz/
NkCyijZAyOw2QKarNkCuADdAM+U2QLcEN0D29jZAsRA3QADyNkDZ2DZA6fs2QCESN0A3DjdA
ORQ3QO7kNkCT5TZAIcM2QKwNN0CEATdAXJ02QGq9NkAr5zZAgqM2QNHUNkDBzzZA4xI3QGPJ
NkA1xDZAATc3QJa6NkAs+jZA4eU2QJDANkCnxjZAHeU2QDsRN0C9zTZAGNc2QGQVN0DxzzZA
+LU2QF24NkCzJTdA3as2QNnHNkAhDjdAWuo2QDfTNkD/xzZAD842QP3JNkC0ATdArvY2QCDn
NkD/uTZASJ42QPTQNkDTwDZAMdE2QC2uNkB1OTdAQ+M2QBfwNkBy2zZAs1o3QDW/NkCnvDZA
UPA2QJb3NkDY9zZA/fM2QFbvNkAnpDZAcJo2QOvYNkCq1zZAhuE2QPniNkDE6jZAqLQ2QLzw
NkA46jZA5BY3QBzDNkDzsTZAAPI2QBARN0CFwzZAmSQ3QJXeNkA+BDdAvjI3QIjLNkDqzzZA
D9w2QFrPNkC3yjZAQrg2QAn9NkCKzDZAEAo3QMfsNkC0nDZAka02QFf+NkBZ7zZAHbA2QCXM
NkCboTZAE7o2QGIbN0B8hjZASs02QGvDNkBX5DZA08Q2QCC2NkD9yDZAXNc2QAnRNkDjuDZA
66A2QA/fNkDtwTZAzwo3QP7jNkCwzzZAQQs3QLflNkCNzzZAQuE2QKjVNkAZoDZAX3Q2QIOv
NkAxmzZAlNk2QCuvNkDD5jZATvM2QPmjNkB6yTZA/Lk2QDXENkB5tjZAPBI3QOUXN0CxojZA
C/A2QJW/NkB5vDZAdOA2QPyiNkCn6DZAtqo2QBXsNkBF8jZAcMg2QJrONkB06DZAN9g2QGrI
NkAY/jZALsQ2QLfRNkDd7zZAw7s2QKOmNkBc3TZA/is3QIvQNkDzojZAhLM2QCaLNkAg0DZA
T9o2QCrYNkAZmDZAu6Y2QJHFNkCa3jZAP9g2QFptNkCY1zZAOL42QHauNkDoqTZArNY2QNyz
NkB+rzZAopc2QP+5NkAlujZAuw03QNL7NkB6CjdACcY2QMHWNkDQtzZAg8Q2QMu5NkAPzDZA
1J42QPSQNkC22jZASfQ2QFu6NkASijZARCg3QOHLNkAN1DZA/+w2QO6TNkCFhDZAS/82QEkP
N0Ch4TZAEA03QEizNkDVzzZAF+s2QNjnNkBiIzdA1a82QPTZNkB15DZAgII2QC/ENkBRqTZA
mHQ2QEfENkAJxjZAI4U2QMD3NkDcxzZAjss2QPPyNkDEwjZAZeo2QEOlNkBd3TZAiMA2QFj8
NkAD2TZAj6k2QJqVNkCHljZAo8o2QPjpNkCGzDZA4MI2QJG/NkBXuTZApeE2QL2hNkCG2DZA
bAs3QKjNNkAYqTZAHp82QEyGNkBzvTZA/cs2QH/KNkC90jZAppo2QAfBNkAt9TZAjtc2QF62
NkATujZADqw2QCynNkCftTZAFso2QBqPNkC90TZA7dk2QO6ONkAIyDZAC+Y2QMbZNkDrtDZA
atg2QAuhNkAxfzZAO8M2QPDgNkA7qjZA2qc2QEHrNkCU0zZAyq82QJy3NkBvijZAKtM2QEwP
N0CRnzZAADA3QESsNkBotzZABeU2QPaeNkCYyDZAeuo2QKDdNkCsrDZA0M42QM0cN0DU1zZA
pfg2QHrRNkAy5zZAbcw2QFTWNkBZuDZAQ9Q2QJv1NkBZxjZAOa82QJfYNkBv6DZA1gU3QDbs
NkA45TZAqb42QFG2NkDl4TZAvrQ2QES9NkBalzZABZ82QKmbNkCQoTZAHMw2QKalNkBd9DZA
cg03QNf8NkBTxzZA/9U2QAC2NkCS3DZAPJw2QC3bNkBb3DZAGZE2QGq6NkBX0jZAE8g2QOjd
NkCmwDZA+6Q2QPGSNkCRGzdAvNU2QGnGNkCYrjZAbOI2QFu6NkB1mTZA+us2QKy3NkC9fjZA
87Q2QLmbNkCYvzZASM42QL2zNkCfuTZAXJc2QA6gNkBVhjZAo+E2QN+3NkCisTZAXKw2QMXy
NkBV2jZAp9Q2QHPBNkBSyzZAAac2QCy6NkCwrTZAnYg2QKauNkBK1zZAE6A2QPicNkDbJjdA
74w2QGGBNkDVvTZAa5M2QFPDNkBL2jZAzKg2QJXENkCycDZAxa42QOSTNkB60zZAv7o2QA/4
NkBArDZAC9g2QLSlNkC22DZADa02QPsHN0DY2zZA4Lg2QLm9NkA9kzZAraI2QKPDNkCrsTZA
7GE2QFOMNkC0ujZAc7Y2QLCoNkDbtTZAjIE2QCuxNkBwwDZARt82QN17NkDarDZAGeA2QKG2
NkCftjZAor82QPHKNkB3tDZAXrA2QLOPNkBV9zZAh7M2QCSINkCQvjZAIqg2QIaNNkAV3jZA
TYU2QPW4NkAZvzZAwVs2QGVgNkDeljZAPLE2QOPANkCHqzZAEd42QB+QNkDgljZAvbk2QDCm
NkD0LDZAItI2QEfLNkAlWzZAKqQ2QMWQNkAaujZAf7g2QEWnNkBo0zZANrk2QGR5NkBB5DZA
4pI2QNCANkARnTZAl6c2QAupNkCHuTZAIHk2QG9XNkC/sjZACtQ2QEGXNkDS5zZAQJc2QPa6
NkC32jZAXaE2QOJ9NkDZpTZATGE2QI2QNkCFlzZADwE3QOieNkC0pTZAwIg2QCrjNkDLojZA
KvU2QDCZNkAUnTZAcXs2QCPnNkCLyjZAiJg2QGt4NkAijjZAhbU2QEifNkDByTZAv8A2QP67
NkCztjZAHSQ3QBmJNkCXmzZAw5E2QNoEN0AUqDZA4wM3QHrtNkD9qTZAMdY2QCK7NkA9vTZA
diw3QOicNkAPuTZADos2QNiONkBtjjZA8Zg2QIe/NkB1aTZAkMA2QPv+NkB63TZAc6w2QP/b
NkDtezZAO5M2QNO+NkCaajZAc8g2QLprNkAZqjZADtI2QB/gNkD0pDZATdg2QPW2NkB7UDZA
On02QM2INkBXsTZAusw2QKqoNkA1yDZAsdE2QJHgNkA5zzZAFsg2QMa3NkALwjZAlug2QHC9
NkAMnDZAzrY2QJjbNkCxojZASNM2QHOqNkDV0jZAiM82QMDSNkBssDZAQ/w2QNrCNkA4wTZA
+9g2QO1zNkBvxDZAltg2QODtNkDcYjZAy802QD7JNkBKtDZAGac2QA7gNkDOsjZAhrU2QOFz
NkD7vjZAGpc2QAiuNkDz2zZAsQ03QN+8NkAMwTZAXdQ2QMmZNkApnDZAzK02QBmzNkBN2zZA
6cM2QLt6NkDXuzZADMA2QDjlNkBSmDZAqrA2QOeqNkDflTZAKMI2QEPXNkBLqzZAabI2QB4N
N0D87jZACco2QP25NkCZlzZA6LE2QPpgNkCJoTZAl/I2QO/INkC1rzZATcs2QNauNkDguDZA
jZU2QJN6NkA3wTZAI382QIewNkAUfzZATc42QCC/NkAeqzZAIZk2QOidNkCz9zZAJ7A2QGDm
NkBq3jZAeJA2QFm7NkBhuDZAg542QIW1NkD4qDZAPY42QLCkNkCO0TZAKcE2QAqSNkD5wjZA
6YE2QE2fNkDWdDZA+cA2QOChNkCuzDZAAwU3QEvCNkCkhjZAr7w2QBe/NkC2kzZA3fg2QGCM
NkCP2TZAurA2QIOfNkBDmjZANLY2QBS1NkBOozZAr842QPqKNkDadTZA8Zk2QBxmNkACiDZA
K642QBKQNkB3YjZAfBU3QAbFNkCWhzZABQQ3QCqZNkAucTZA7I02QF7YNkCctzZAw8k2QB2s
NkCbwTZAYJo2QOW3NkAoYjZARrk2QBmfNkA4pDZARcE2QOmqNkAMmTZAgmw2QA3INkD9kTZA
73s2QPrYNkB6ujZAAeM2QMTYNkC/hDZA/5M2QLGENkB4kDZA7cY2QNZgNkAvnDZAt7s2QPue
NkCDhzZAP6c2QHNvNkABtDZAmaI2QMesNkBGgTZAh2w2QN68NkAppDZANZw2QMnhNkCT8TZA
uGg2QA6uNkBDmjZAiKA2QKBqNkBGvzZAl3o2QBGSNkDWnDZAVsQ2QEmXNkAuojZAkac2QNp7
NkBHkjZAoNc2QKbANkDJgDZA07M2QFyLNkC+iDZALpc2QNyiNkDHkzZA0642QLGXNkBIgTZA
P542QJOHNkCEfzZAA5c2QFuONkBLdzZA+Wo2QKmBNkB8iDZAN7A2QHqgNkBOujZA6Wk2QN29
NkCSlDZAYac2QGeqNkDVtjZAXYc2QGenNkA9nzZAiLE2QPboNkArojZAeZs2QMG5NkC9XDZA
V4I2QKuhNkBQmzZA1tw2QLSWNkBZ8jZAFEQ2QOZcNkDoazZAsYo2QFTWNkCRtTZAi4E2QKWN
NkARsjZA/Jk2QNiONkCm4jZA2Y42QO5oNkDknTZA8VE2QEKuNkCj3zZAArc2QBZdNkD3sjZA
Z8Q2QJ97NkC7jDZAwW82QM/RNkDexTZAc9g2QMCkNkAKgDZA1Ic2QBjVNkCNtDZAwos2QKbN
NkABWjZAFcE2QPiXNkDqWjZAOZk2QOiLNkDzlzZAQNQ2QKKINkDj1TZAcOM2QKh4NkB5vjZA
m2c2QObNNkCruzZAc6A2QAW8NkAqPTZA0nM2QOCCNkBcZTZA/Hc2QBbHNkD/TzZAlLU2QN+I
NkCEXDZANcQ2QARWNkA9YDZAeVc2QCyDNkCgVjZA62w2QDquNkCPqTZA/H82QCuqNkBHcjZA
0HE2QA5GNkCTpDZAyak2QFl4NkDQozZA6lQ2QDJ/NkCPwzZAScg2QB6sNkBGcDZAxHA2QGmQ
NkDmpDZAGbM2QEG1NkCXhzZAAlY2QJeSNkCUkjZA1oY2QIqTNkA8lzZAE3Y2QIutNkByojZA
qWg2QPSbNkBisjZATpI2QCddNkDk3zZAuqg2QPuINkChWDZAf5o2QLlzNkCfWjZA/sc2QLSB
NkBGnTZAYuE2QHRxNkDKajZA0Z42QKJWNkAtijZA45Y2QGnlNkC+nDZAFH02QEKkNkDQyzZA
I6U2QMSFNkB7uzZAg342QClZNkAdmjZAdZY2QKaLNkCygzZAknE2QERyNkCjeTZAY8c2QBaa
NkBIijZAMYA2QJW3NkA6dzZAv8A2QDewNkBdjDZA2UQ2QNNfNkBqczZA2VE2QHewNkDBqDZA
n4A2QHyZNkCIvzZA4Qg2QM1gNkCcpTZADbc2QBOkNkAmszZA4Lo2QLnaNkAUeDZAyLA2QOBl
NkB2nDZAK6s2QJ2SNkCXsTZA88I2QDRBNkBPjjZAjnY2QNt4NkA2kTZA7Ww2QA9jNkDsLTZA
uKI2QBTRNkBSgDZA6Hs2QN2rNkAMlzZApso2QDRtNkDZazZAVX42QF9pNkC9pDZAs302QCix
NkAVnjZA27A2QIZzNkDnnDZAZV82QCNsNkA0hTZAxWA2QFujNkCNhDZAhN42QNOdNkA/zDZA
+rg2QF1kNkDshDZAEWA2QJKNNkBHSzZAI1M2QIyONkDTljZA6HY2QHpFNkBX1jZAcHY2QDix
NkC8mzZAyWw2QFlBNkAPhjZADnk2QDvYNkBacDZAqOU2QDyoNkA2gzZAXRI2QEemNkCmLjZA
Cm02QF5wNkDqzDZA4mE2QJGnNkAhaTZAo5s2QDejNkBoizZAJoA2QHdYNkDlgDZArJg2QPh+
NkA2ezZAsIc2QH6lNkDghDZAplU2QG9zNkCAlzZALF42QD5dNkDrxDZADaE2QKGHNkBObjZA
J7k2QL6ZNkClaDZAUl02QE3ENkDvkjZA/IY2QN1/NkDCfTZAZqU2QF93NkASaTZAic02QPVo
NkAIXTZAT6c2QL3nNkBYbTZANI02QBa6NkBhizZAAXk2QNJlNkA4ejZApZ82QE1DNkDwtDZA
m2U2QIV0NkA/qzZAT742QPuKNkDErjZAjZo2QJBcNkCblTZA+FY2QD9DNkCJWDZAHT02QNld
NkCVWjZAHYQ2QE1CNkB4YzZAsn02QFxxNkCLkTZAzoQ2QFZMNkA3ijZAm1Y2QOKFNkCbeTZA
kJg2QM58NkCynTZAoYE2QLZVNkCwdjZAxJU2QEVwNkBBojZALIk2QGVINkCvjDZAFUg2QKZu
NkCnlzZAy2w2QN6ONkCNXzZA4mw2QAqGNkAIsTZAMoY2QKemNkD4WDZAt542QFF+NkAxkDZA
X4E2QDSQNkBobDZAt182QD+bNkAfXTZAZ1A2QD9KNkBhTjZA3po2QLM4NkAMbzZAK7A2QJw4
NkCXEzZAsYM2QO6UNkAIJzZAtLg2QIxhNkB7ijZADn82QMtlNkAIUTZA94o2QC6XNkBrnzZA
Ex42QJuyNkCSlDZAO2Y2QGRbNkBrhzZAAWI2QEiVNkAEPjZAvp02QOqRNkBGWDZA5sw2QAln
NkB2ZDZAZJA2QBGGNkCHizZA5po2QBs4NkD1LDZAIVw2QGiUNkAfaTZAxIc2QCOKNkAGjDZA
rUE2QNuTNkDwozZAm282QM6ENkAGgDZAvpw2QBZ6NkDmrDZAgH82QICyNkC7sjZA4482QD9v
NkDKXDZAIGI2QEiNNkCMPTZA5JE2QAirNkDVUjZA9Gg2QK+INkARgTZAlIE2QI9FNkB3VjZA
JZw2QMfENkDofTZAvlE2QFlHNkAPbjZAE2I2QCyaNkDkkDZAf6M2QLdGNkANlTZAoE42QC1i
NkCjazZAmao2QHt1NkDTWTZAKYE2QHGVNkD2nTZAlos2QIaCNkDTmjZAC3g2QDaLNkBWgDZA
q2E2QGuKNkA3bDZAAj42QIqBNkDVZTZAwjw2QCyGNkD/mTZA8682QImNNkBZSTZA6kU2QNE1
NkB/kjZAEx82QIpQNkAYfzZAynM2QGQ2NkDKhTZAwl02QCxKNkCfVzZAlpQ2QMyaNkCwJzZA
pYE2QHFnNkA5MjZALGs2QKSKNkAcpDZAvjo2QOcFNkDygTZAKIM2QCknNkAckzZAnVY2QJ1T
NkBNejZAfxs2QAt5NkATsDZAXmo2QFZwNkCueDZAKmg2QNB1NkDzkjZAtcY2QNl/NkDMYDZA
xGw2QAdrNkAbhDZAW5c2QP8sNkBXWDZAypQ2QKxbNkBjWDZARqs2QCx/NkADejZAiJM2QG6B
NkC4kjZAKX02QNx6NkB1uzZA7lY2QKBYNkDOlTZA+0Y2QK5MNkCAgTZAPj82QGx1NkBxWzZA
AHo2QF1mNkBpojZAZ3s2QKv4NUCAdjZAwKQ2QMN/NkDqXjZAT1A2QMloNkCLijZAflQ2QBs9
NkBMczZAbUA2QIlVNkClOzZAlEo2QKhhNkAYpTZA0Y42QDe7NkDKejZARN01QDhYNkAxZjZA
8JI2QBKTNkC/VDZAyE42QHwtNkCzijZAJqk2QPZSNkB4zzZAN2A2QIt9NkBUHjZA76I2QEl4
NkDYljZAlkQ2QPeHNkD6QzZAOZw2QDmiNkAStTZARYE2QFlgNkCvfDZAZZM2QFCNNkAxjjZA
Hls2QBhFNkDMlDZAZj42QC62NkDWtDZAZV42QDOrNkCgkTZAGn02QGN1NkA+bTZA9Js2QPd/
NkBZeTZAdmI2QE+aNkB0TzZAzF02QOd3NkBmNTZAmp02QKWWNkBokjZAfSY2QD6bNkDmKDZA
95U2QGetNkA4ZDZABXQ2QPlpNkA/XDZAFjY2QBubNkAFdTZAkqA2QPenNkBchDZAWHg2QCOZ
NkCLkTZAP5Y2QDs6NkCqwzZA0iI2QKpwNkAdWjZAN5Y2QEKkNkBOqzZAt082QCKRNkAGwDZA
RJ42QPd3NkBdUjZAgoI2QHCSNkAESjZAGXY2QFNUNkBoljZAN6Y2QElxNkC0kTZAC6o2QClF
NkBWljZAb4U2QMN0NkD5dzZAZqA2QFlnNkCrhjZAbcA2QFpBNkCybTZAMK82QPt/NkAdPTZA
k1I2QBxtNkBiSzZA2I42QC+NNkDQXjZAJC82QBRoNkCRfzZAojA2QFOUNkDCjjZAZ3g2QA9d
NkDEZDZAHNo2QFEyNkBnjDZAJrY2QBGYNkDdfTZAxEc2QPq0NkACWjZARo82QCmmNkCaOTZA
dkw2QFN2NkAeUjZAfGs2QBSJNkDblzZABys2QD+TNkD+UzZA5nI2QK6cNkDYfjZADWw2QHlb
NkBSezZAv5Y2QIykNkAVjDZAGsM2QCc7NkCibTZAvHI2QC1sNkAWRTZAH3U2QPl3NkCgnzZA
EWE2QKOZNkDoTTZAhYs2QAhyNkDTSDZAFGM2QJ5VNkA4dzZAWGM2QI+pNkC9mDZAwE82QB6d
NkBmajZAtm02QKlENkBMhTZAOT82QC0zNkAnSjZAkHo2QCoxNkDVWTZABqM2QItHNkDilTZA
23U2QDd8NkCHNDZAWF42QLleNkCDhzZAFSk2QLVmNkCYbTZA50I2QPihNkBkZTZAMIE2QCnT
NkDVizZAmV02QLSJNkBIgzZAf0k2QMonNkBybDZAwUo2QMWQNkDlQTZAEV42QJZyNkAGlDZA
jnA2QFE0NkBNaDZAMoM2QOCBNkD7WTZAkWc2QNGENkBNlzZAvpE2QEonNkADpTZAcWU2QCWA
NkCUhDZAprU2QGV/NkATSTZA6XI2QDuJNkCYTTZAcqc2QGuENkDQfzZA3Eg2QFFbNkDCbjZA
Pnk2QJB3NkCHwjZAW3Q2QKZiNkDVpjZAnno2QACeNkBLWTZAi4Y2QDNzNkBIeDZAP7M2QFLJ
NkDNjjZA77I2QLOeNkCZTjZAdlk2QDiFNkAcmDZAfUw2QCeqNkBzIzZAQZg2QIvANkBjgTZA
x0I2QF7RNkCrejZAqEY2QJvBNkCJZjZAdac2QLFgNkAQbDZAO4Q2QBeINkDNfTZAo2E2QFaB
NkBEyTZAaXo2QPeYNkC0dzZALH02QJiHNkCUSjZATaE2QN5kNkD2bDZASEI2QLJyNkBFbzZA
DIg2QHuBNkBPojZA+jk2QDZXNkBlqzZA6Jc2QBd7NkAcbzZAFbg2QPtBNkAUiDZAJoA2QLBD
NkAgNjZAO4I2QI9/NkBPdTZAzlk2QCySNkAUgTZAfoA2QGl7NkBjODZAbUY2QGq9NkCaUTZA
aW42QOVUNkAXOzZAMEo2QLx+NkBQQjZAGjg2QI8eNkBTYDZAvk42QDoVNkBIfTZAd3o2QGQt
NkAUUTZAQ042QP7CNkDGNDZAEas2QJWUNkApXDZAxmw2QIhFNkBBijZAQ082QBitNkCSTjZA
p6M2QCp8NkDGlTZAQ5Q2QH+NNkD9aTZArEY2QHxWNkA8aTZAvUI2QFBxNkDIZDZAvW82QBWt
NkBehjZA+Z02QKQdNkA/wDZAqDA2QM+5NkBFVjZAnp42QH67NkBPijZAn5Q2QOXFNkASaDZA
hR02QJ1dNkCJbzZARSk2QEdPNkCpgzZA2zk2QLp6NkD0PjZAwGA2QLBUNkBIhDZA01Q2QP6Q
NkDDZzZAMlA2QOmDNkCcpTZAQ2I2QLFPNkAGoDZAPKg2QMZJNkBIjDZAYHU2QKaONkC8WTZA
XHk2QBKnNkDzTDZAkKY2QAJsNkAWhDZAvz02QC6tNkDHmDZAJ5s2QDTZNkBpODZA9lc2QBNa
NkAidjZAA4E2QBEKNkD/YjZA81Q2QLM8NkANXjZA4oU2QIyENkB3RjZA9T02QN8yNkB2UDZA
qXg2QDuGNkDEmzZAxXo2QEd3NkC1gjZAcmU2QC+VNkBtnTZAfnA2QCwhNkBTQjZAr0c2QDC9
NkB8aDZA7AY2QJVgNkBhUzZAJSM2QO1PNkCPczZAJow2QN8JNkAhcjZAzGA2QHZ4NkBFgzZA
+0o2QDNANkDFUDZAtkk2QL0/NkAAVjZAjF42QNJGNkD/UzZAMFc2QA5bNkBHNTZAel02QM1F
NkBDiDZA8HM2QNCNNkAiUDZAtAU2QIKeNkC3ajZASmM2QGNjNkC0kDZAQ402QGiJNkC+mTZA
kmw2QBV0NkAsuDZAHFE2QCl4NkAvazZAsWA2QEpeNkAwiTZAtvI1QFJ6NkDMODZARRc2QK1K
NkDOezZAe5o2QPnaNkAljjZAmYs2QBxbNkASQDZA6FI2QFZ2NkAAkjZA00g2QJyINkC7bTZA
9zg2QLSGNkCVXzZAW502QMNSNkB3ZzZAzpA2QKkrNkDtGTZAC5U2QD1HNkALsjZAHDQ2QBSa
NkC5WzZAknM2QN+HNkCwijZAsjY2QO1qNkBJlTZA7k82QLxDNkBdYDZAPGw2QEBjNkAhXTZA
irw2QM5hNkBIajZARHk2QFl1NkC8ozZAWGA2QPVsNkCZdzZAhEM2QBhkNkCvIzZAvT02QMJY
NkDOZTZA/Ts2QCaKNkCo8TVAG182QEuJNkDFaDZAO5I2QI18NkCbcDZAdkY2QLKRNkC0UDZA
2bA2QO9sNkAxvDZAiHU2QFWeNkB/MTZAVK82QOmkNkC8hDZAZH42QC5CNkCcpzZAlis2QCZn
NkBuczZAvoU2QMx6NkAYYzZAwZs2QKFqNkDeczZAMp42QOhhNkBgXDZATco2QAKnNkAJbjZA
8XE2QIW3NkBWMzZA+CQ2QDFkNkDHYjZA3ac2QHOFNkCCZTZAiDw2QGx9NkDLbTZAuS02QORB
NkCpUzZAlXE2QI9fNkBlfDZAN6g2QFw6NkDacTZA8Iw2QFJNNkDBizZAtIE2QE9bNkChSTZA
sXw2QG6nNkCYkzZAWjM2QOx1NkAjfDZAiH82QPscNkDQTzZARIo2QIOWNkCGmzZAiEM2QJ1j
NkCIaTZAS5A2QL1HNkA2nTZAlIA2QHN0NkDcuTZABDQ2QBbZNkD6bzZAKGs2QFFBNkC2NDZA
CH42QN1qNkAKVjZAcls2QORINkBZMDZA8ps2QG5jNkBUjTZA49A2QHxzNkD2NTZAalg2QAKG
NkCXbjZAQck2QKx7NkDutDZAlz82QN6MNkDBdDZAoJc2QLJ8NkC7bjZAq2c2QAl9NkBQPzZA
0xg2QJFjNkAuYzZAmHM2QAyDNkA/bjZABCw2QHVzNkChSTZAQlc2QEGkNkCAijZAB0Y2QO1Q
NkCH3zZAQ6w2QBeoNkDYNTZAE2k2QMFwNkDRbzZA3302QKQkNkBbQzZAu0g2QIZiNkA8VDZA
M0Q2QLW0NkBrdDZAd1c2QIKvNkBeTTZAgEU2QGiINkBjQDZASlw2QLccNkAaXzZAdU82QImB
NkAgazZAW242QHJBNkAoNTZA2hg2QK1YNkBgUzZAh3c2QJR6NkCUUTZAFDA2QPFXNkDDjTZA
+Go2QEaHNkBzYzZAEIY2QEcrNkAgdDZA83s2QLt/NkBxbzZAil82QNQtNkCdbDZAaEc2QC99
NkCobDZAFUE2QN13NkAOLDZAXD02QC5jNkBPcTZAp0s2QEfzNUCUSzZA/TQ2QL9ONkBxjzZA
p0Y2QDF/NkCMXjZAt6E2QEuTNkBaPjZAzkg2QKJYNkBrGjZAEm82QJiSNkCUcDZA4f81QMo3
NkDQYzZAAF02QDkxNkAdNzZAQ0U2QK87NkDRRzZAPUQ2QMKNNkC4JDZA8lk2QOdHNkAKiTZA
jhU2QN1aNkDFeTZAi/g1QItXNkBVbjZAZzY2QIxrNkC9wDZAuV82QGcJNkA8PTZAvUE2QGE3
NkBxeDZAJmU2QDdKNkB+eDZAoD02QIkjNkBkcDZAaWw2QIE8NkBVZjZAs3A2QKlONkBNNTZA
vWk2QGkoNkCrezZAznM2QMxMNkCJZzZAIWs2QJMwNkC8JjZAt1w2QJtxNkB/VDZAVkU2QFRg
NkAQXjZAy042QEmFNkCPKjZAB4o2QIyTNkDP9TVASVY2QE1SNkDsMjZASOs1QGZkNkBfHjZA
Q5w2QHMKNkBNTzZABHA2QMltNkCrQzZAD4E2QKBJNkAleTZAQXs2QBtHNkDaSTZAuTw2QOo9
NkDNaDZA0VA2QPRvNkDgajZAlok2QPo9NkDmXDZAv2I2QB6INkDdWjZAqUg2QAhTNkCLKDZA
70E2QPxoNkDIYjZAv6g2QC9YNkAxdjZAEl82QPpvNkDpVzZAT8g2QIwkNkD0SjZAiJI2QPZ6
NkCPWDZAvmo2QDg3NkBhDTZAgnw2QIlsNkCDWTZARH42QFY/NkCfTjZA1XM2QNQ6NkAiXzZA
X002QOI8NkAmdTZAcHU2QP1VNkBoTjZAuXI2QBgsNkDlEzZA6UM2QNpVNkC7GzZAEGE2QMmg
NkDidDZAXFI2QDtrNkB9VjZAHDg2QJtFNkDuVzZAiVg2QGNeNkBmaTZApkU2QLUyNkA5RDZA
+zE2QN9cNkCfVDZA5W02QLFUNkBwFTZAokY2QDRWNkC8azZAZ302QB0vNkAPPDZAoC82QOl6
NkCKSzZAhjY2QL1iNkBDFTZAJ382QGd+NkDgbjZAvoo2QMK6NkDdUDZAPC82QCF0NkBsCzZA
uzk2QJZDNkCkPjZA6Vs2QJQENkBnaTZAscA2QNI/NkD4VDZAWVA2QBSZNkB/DDZAWGU2QAUP
NkDmbjZAhjE2QF1ENkBKGjZAsWE2QKKENkCDbzZAuy42QMw2NkB/RzZApBQ2QBd7NkBPUzZA
4Ww2QKybNkBQpzZAqjs2QKVnNkC5gjZA7H42QAoiNkDWtDZAo1M2QFxXNkDuBTZAQz42QGFb
NkAkQzZAFxs2QJBJNkBLQDZAzYE2QC9NNkCQZzZA3FE2QF6ONkARkTZAMG82QBNuNkBTRTZA
Zm82QKJmNkALOzZAD142QF9ANkDoOzZATIs2QKBdNkD1uzZA3Vc2QKReNkAlazZAUFs2QOF3
NkCcFzZA1io2QNVPNkB+SjZAyQg2QAF2NkAJXTZARSs2QLZtNkA5ZzZAP3I2QFAqNkATTDZA
siU2QF5RNkAhUzZAWZg2QHQWNkB3MDZAY1A2QH9lNkBCQTZAL282QOtzNkA8ezZAnT42QGIk
NkBGEjZA7lY2QHA+NkA/OTZAN1w2QDkONkAPXTZAFmg2QG5qNkAO8TVA/Ic2QBw/NkBmozZA
rlU2QKhpNkDOWjZAdWE2QMB4NkCp1DZAZEc2QGoaNkBKVDZAE2U2QGIANkCvWjZA7DQ2QOw0
NkAP7jVABQA2QNM/NkDRuDZA4T02QFdGNkAKXTZAp302QPZPNkDJYTZANU42QNh2NkDebDZA
5l82QDNQNkB5PjZAolI2QBhqNkB9WjZAXGc2QP9QNkB+AzZAJ0w2QJqPNkCShTZAR+E1QJsv
NkDkTjZAG/41QLhVNkClaDZAgzI2QBEcNkDPVDZARl02QAYuNkBEGjZAKXs2QN1RNkCdNDZA
AY42QIdANkDHTTZA9FY2QO9JNkBTHzZAjDc2QCVVNkBwWzZA5Vo2QJIxNkDOCzZA0wU2QMMy
NkAslDZAtWM2QBUwNkA+WDZAzGU2QE8ENkD9ezZAbiw2QBgZNkAzHzZAeYQ2QHgZNkA5NTZA
hkk2QKtGNkBHFzZAETw2QEmKNkCzIzZAvWk2QAD4NUCwQTZAZ0I2QL00NkB5dTZA+Wc2QA2A
NkDaIjZAhh82QDcoNkDBhDZAfFk2QEshNkAINDZAaH82QAOYNkC6TjZAPDU2QKlaNkC5KzZA
dV82QG1XNkALODZANSs2QKpdNkD9KTZA2/k1QJVVNkDsIjZA8TM2QFo4NkAoOjZAV1Q2QCI3
NkAIGzZAZPA1QCAUNkC5NDZAFW42QB88NkDSXDZAjU42QMYwNkBciDZALk02QGc+NkBvLTZA
XZg2QJgNNkDKHjZA0082QAPtNUDIPjZAwzs2QOBuNkAiHDZAf/I1QMl9NkAQJjZAL0I2QBKN
NkDXjTZAW0U2QLpgNkCwLTZADRU2QOxpNkBZEDZAZYk2QPIQNkB0QTZAth42QO/hNUAtVTZA
2j42QH6mNkAQWjZARmU2QLhzNkDzTzZAsmM2QBgXNkB+MDZA70A2QHdPNkDGPzZA0hA2QLYy
NkA4hDZAJDw2QBA1NkDcOzZAKmo2QI0hNkDWVDZA4Eo2QF9mNkA6kDZANEM2QCj7NUCiCzZA
gic2QGyiNkCtUzZAFjk2QInwNUDvfzZAEuo1QCRUNkCGPzZAvkM2QGJBNkAQSzZA+xQ2QAIT
NkAR8jVA9XQ2QN86NkBdhDZAOG82QG0cNkBNRDZARjg2QBMSNkApDDZAATQ2QOhvNkCoYTZA
FSc2QNsyNkATLzZAGh82QB1BNkAqPTZAw182QJYGNkADZDZAG2o2QFw9NkD9TzZAZTo2QBtQ
NkBuaTZA5zc2QBg2NkBbLDZAPg42QPdONkC+LzZA++A1QKBANkAHYTZAYBg2QH1XNkDCNzZA
q9M1QPUmNkCmYDZAZl82QEhtNkBtQzZA7k02QFBwNkCdGjZATHs2QMY9NkDINTZAKBw2QE47
NkDBKzZAMG82QPtFNkDqkDZA30E2QHtWNkAWcTZAL3g2QCMdNkDQ8zVA5G02QFtoNkCHLjZA
RDk2QOErNkC5WzZA0E82QBtkNkAbRDZANIs2QHtXNkDgFDZAuCo2QOoyNkAyhzZA0j02QLFo
NkASiTZA/y82QKEQNkB7WTZACDY2QLcdNkANBzZAGx82QPppNkCi9jVAEmY2QFxSNkDzFTZA
BTM2QMAmNkA5QjZAEF42QH4hNkCyEzZAyoE2QNgpNkANGjZA9nI2QOpkNkBFKDZApmc2QPlN
NkBvSzZAsAE2QPBoNkDrbDZAYHE2QOc+NkC7hjZAZTc2QOlRNkB4RDZAiz82QH8FNkCmWDZA
NGE2QGouNkDOGTZABFo2QFlMNkCaNDZAIS42QPwKNkD3RTZAlmw2QNsfNkCxSDZAbHM2QCF0
NkAiRjZAnSM2QOFGNkBLIDZAQyM2QKxZNkD+YzZAmmE2QIRYNkDRdTZA1mk2QAJLNkCjUzZA
IDk2QG54NkAGJzZAUj02QJBtNkAEITZAIns2QPU2NkCzYDZA30c2QBWZNkCTMzZA8VY2QPZN
NkDsHTZA8VE2QGB3NkDYFzZA4EY2QEs2NkCxXTZA+mw2QCCENkAlMzZAIx02QK0YNkBBWjZA
cWI2QIWBNkC/PTZAVow2QBcuNkA4VDZAJG42QONINkB1bzZAtWs2QPxaNkCGPjZAqxI2QO01
NkCVVTZAMlI2QOldNkDPOTZAO1Y2QFpINkBJSzZAQvk1QFEyNkAKJTZAU1c2QLeaNkD7ezZA
d1I2QHYpNkBrKjZAfU02QDE3NkBtSzZAIvc1QFt3NkDXYTZAlGg2QHAQNkAvJzZAph02QCBe
NkAwDjZAG5E2QPYaNkBgRDZArls2QBAYNkD6RzZAfE02QOUhNkA7WDZAyTs2QGk9NkC0ZDZA
/kI2QD49NkD3nTZAeg42QPZ6NkD3FDZAVy42QAEMNkB2NjZA1Aw2QDJxNkC3hzZAnUQ2QHg8
NkCQDDZAlxA2QLYuNkDOFzZAJBI2QG5YNkCjIzZAy1w2QEJ5NkAfQjZAaic2QNVNNkA/lzZA
qQs2QBALNkDLfzZA4lY2QO5yNkBkUzZAQTk2QPUaNkDT+jVAjk82QAg7NkAtJTZAUEI2QLBW
NkD2bDZAoGs2QEhgNkAADTZA1Bo2QDolNkDGXTZAKfY1QP1ZNkB1JDZAaCY2QH8jNkBBLzZA
lFc2QGIbNkBkIDZASUs2QJJjNkCwQTZAvfc1QGD+NUASbzZAnFY2QI5QNkBpiTZAZVQ2QCZs
NkDWqDZAAPU1QPc/NkDrQzZAYz02QH4nNkCQHDZAZ1M2QM9CNkBs/zVAAEU2QH4ONkCuJDZA
z3w2QIJnNkBeWjZAGgk2QKZ4NkCQZjZAwyI2QEYSNkAr+TVAU1Q2QNF/NkBkNDZAxj42QKGh
NkCVQzZAkIQ2QNwkNkAZXjZAE342QDI8NkBeNjZAD2M2QOkqNkDaKTZAUUI2QOiGNkDHZjZA
MIQ2QEYSNkCWcTZAnEo2QIodNkCjHDZAwEg2QAgPNkDvITZASTw2QGAVNkDphjZAkyE2QFxm
NkANDTZAriY2QCMrNkDtijZAVhk2QJYgNkAQOzZAHD42QP3iNUC3HDZAoSo2QCZHNkCOSDZA
Mjg2QOYYNkCzgzZAYE02QDdTNkDpAzZAXWo2QPwcNkCJJzZAZxI2QOwwNkBtTzZA7Bg2QNgH
NkA1PjZA8Q02QP2MNkBjIjZAZgE2QKM/NkDrQDZAyjA2QLFENkBDUTZAWjw2QO8nNkB5YjZA
LTw2QI40NkCfSTZAhVE2QBtANkCvfDZAinc2QGcLNkBlVDZAYSI2QLw3NkAPBTZAymw2QIWD
NkCRTTZAi0M2QARfNkBIEjZAMiY2QKpANkAQVDZAa1w2QOUzNkAQFjZAXkk2QJMzNkDCVzZA
6yc2QLc0NkDGKDZA4h42QDU6NkAuUTZA5kw2QGJNNkAxSDZAADw2QE6XNkAJZDZAFCQ2QMks
NkCbSTZAuy02QEsvNkCNGzZABnc2QMMBNkD1+DVAiGY2QKeANkAuPTZAPwQ2QKQwNkBc8zVA
ifA1QMJlNkAuUTZA+Ts2QAQoNkB8LTZAaD82QGucNkDUMDZABx82QIyNNkBOJzZA7Ps1QJIT
NkAPTjZAMRQ2QEY6NkBJLTZAu0c2QFYQNkCJejZArys2QK9pNkDIFDZAjUw2QCFDNkCAdDZA
0Sk2QExlNkBgWDZA0z42QDFGNkAMfDZA4y02QCVANkDxcTZA3DY2QMtFNkAQYDZArEU2QEBx
NkDySTZAXvM1QNNBNkCO8jVAYlE2QAhKNkBUYzZAgkY2QERdNkDJLjZA+H82QFRuNkDLXDZA
mS82QCweNkCDVDZAIVY2QOcuNkDiZzZAumo2QNRANkCGlzZAhWM2QOQ3NkCeaDZA/xE2QAkk
NkAqUDZAZoY2QLBXNkDGaTZAJqM2QEAwNkCwYTZA0kE2QKs2NkC/8DVAgyE2QHYyNkAxRDZA
Mj82QKFkNkBDQDZAjw42QCaYNkBkHDZARBw2QLVPNkClWTZAgTU2QI54NkC3TTZAbDU2QOiP
NkDPMzZAnWI2QJ5NNkCXVjZAeB42QF1BNkCiLTZAFVA2QHc7NkAQHjZASFo2QBM5NkBUSjZA
lSc2QDdkNkCxTDZALU82QKpaNkA1OjZAmD02QDkZNkDgbzZAR/o1QEN0NkDgBjZAUxE2QDEi
NkDzIDZA1B42QN9FNkB5YjZA42s2QCtENkAGKjZA6xg2QI1ENkB3ijZAWkM2QM0wNkC5ATZA
fEE2QN5rNkChQDZA2zc2QO3+NUD/DDZAjk42QJRBNkCNUjZAtU82QK9UNkAnMDZAAZc2QGGP
NkATRjZADlk2QOyBNkBrJDZAh3U2QMtWNkBYazZA9282QPFBNkDJTDZABC42QNsHNkBo4jVA
HlU2QHZJNkArQjZAaZw2QI/8NUCAfTZABhY2QPwvNkB1RzZA41M2QGIgNkAKiTZAZEE2QECS
NkAnNzZAHlQ2QPijNkCLVjZATUA2QL1VNkDKRDZAPTk2QOdkNkDYXTZAqik2QLpqNkAaezZA
qBw2QABPNkCtLjZAA1U2QA5CNkApHjZAyTk2QLl6NkDNDTZAOkE2QN1RNkDfFzZAQyM2QCGG
NkD2MzZAiVY2QK5dNkDeXjZAq002QPF2NkDS4zVAPFk2QEcqNkD+2zVAvRs2QC0dNkAWMjZA
SyU2QDVeNkAmTDZAKCw2QOxvNkChjTZAdAY2QKsCNkBdTjZAw+k1QKsANkBXJjZAXB02QOBh
NkBCTTZAUGg2QD9DNkCqCDZAET02QHETNkDSLjZAO0o2QE9SNkCdVTZALiY2QMiTNkAFQDZA
Uyc2QD4UNkAvBTZAMEQ2QBMCNkB8ZTZAlxQ2QAJVNkCPPTZAogY2QEI+NkBkbDZAD4I2QAc9
NkB5QTZA</AssayYData></Step><Step><CommonData><SampleLocation>4</SampleLocation><SampleID></SampleID><SampleGroup></SampleGroup><SampleInfo></SampleInfo><SampleRow>C</SampleRow><SamplePlate>1</SamplePlate><WellType>WASH</WellType><Concentration>-1</Concentration><ConcentrationUnits>µg/ml</ConcentrationUnits><MolarConcentration>-1</MolarConcentration><MolarConcUnits>nM</MolarConcUnits><MolecularWeight>-1</MolecularWeight><Temperature>30</Temperature><StartTime>1528601</StartTime><AssayTime>600</AssayTime></CommonData><FlowRate>1000</FlowRate><StepType>DISASSOC</StepType><StepName>Dissociation</StepName><StepStatus>OK</StepStatus><ActualTime>507.001</ActualTime><CycleTime>0.2</CycleTime><AssayXData Points="2535">qlm1RBlgtUR/ZrVE5Wy1RERztUSqebVEGYC1RH+GtUTljLVETJO1RLKZtUQQoLVEd6a1ROWs
tUREs7VEsrm1RBnAtUR3xrVE3cy1RETTtUSy2bVEGeC1RHfmtUTd7LVETPO1RKr5tUQQALZE
dwa2RN0MtkREE7ZEqhm2RBkgtkR3JrZE3Sy2REwztkSqObZEGUC2RHdGtkTlTLZETFO2RKpZ
tkQZYLZEd2a2RN1stkRMc7ZEsnm2RBCAtkR/hrZE3Yy2REyTtkSymbZEGaC2RH+mtkTlrLZE
TLO2RLK5tkQZwLZEf8a2ROXMtkRM07ZEstm2RBngtkR/5rZE3ey2RETztkSq+bZEGQC3RH8G
t0TlDLdERBO3RKoZt0QZILdEdya3ROUst0REM7dEqjm3RBlAt0R/RrdE5Uy3RExTt0SqWbdE
GWC3RHdmt0TdbLdEVHO3RLJ5t0QZgLdEd4a3RN2Mt0REk7dEspm3RBmgt0R/prdE5ay3REyz
t0SyubdEGcC3RH/Gt0TdzLdETNO3RLLZt0QQ4LdEd+a3RN3st0RM87dEsvm3RBAAuER/BrhE
3Qy4REQTuESyGbhEGSC4RHcmuETlLLhETDO4RLI5uEQQQLhEd0a4ROVMuERMU7hEslm4RBBg
uER/ZrhE3Wy4RERzuESqebhEGYC4RH+GuETljLhETJO4RLKZuEQZoLhEd6a4ROWsuEREs7hE
qrm4RBDAuER/xrhE5cy4RETTuESy2bhEGeC4RH/muETd7LhERPO4RKr5uEQZALlEdwa5ROUM
uUREE7lEshm5RBkguUR/JrlE5Sy5REwzuUSqOblEGUC5RHdGuUTlTLlERFO5RKpZuUQZYLlE
f2a5RN1suURMc7lEsnm5RBCAuUR/hrlE3Yy5REyTuUSqmblEGaC5RH+muUTdrLlETLO5RLK5
uUQQwLlEd8a5ROXMuURM07lEstm5RBnguUR35rlE5ey5REzzuUSq+blEGQC6RH8GukTdDLpE
RBO6RLIZukQZILpEfya6RN0sukREM7pEsjm6RBBAukR3RrpE5Uy6RExTukSqWbpEEGC6RHdm
ukTlbLpERHO6RKp5ukQZgLpEf4a6ROWMukREk7pEspm6RBmgukR/prpE3ay6RESzukSqubpE
GcC6RHfGukTlzLpERNO6RLLZukQZ4LpEd+a6ROXsukRE87pEsvm6RBkAu0R3BrtE3Qy7REwT
u0SyGbtEECC7RHcmu0TlLLtETDO7RKo5u0QQQLtEf0a7RN1Mu0RMU7tEslm7RBBgu0R/ZrtE
3Wy7RERzu0SqebtEGYC7RHeGu0TljLtETJO7RKqZu0QQoLtEd6a7RN2su0RMs7tEsrm7RBDA
u0R/xrtE3cy7RETTu0Sq2btEGeC7RHfmu0Tl7LtETPO7RKr5u0QZALxEfwa8RN0MvEREE7xE
shm8RBkgvER/JrxE3Sy8REwzvESyObxEGUC8RHdGvETlTLxETFO8RLJZvEQZYLxEf2a8ROVs
vEREc7xEqnm8RBmAvER/hrxE3Yy8RESTvESqmbxEEKC8RH+mvETlrLxERLO8RLq5vEQQwLxE
f8a8RN3MvERE07xEqtm8RBDgvER35rxE5ey8RETzvESq+bxEGQC9RHcGvUTlDL1ERBO9RLIZ
vUQQIL1Efya9RN0svURMM71Eqjm9RBBAvUR3Rr1E5Uy9RExTvUSqWb1EEGC9RH9mvUTlbL1E
THO9RKp5vUQZgL1Ef4a9ROWMvUREk71Espm9RBmgvUR3pr1E3ay9REyzvUSqub1EGcC9RH/G
vUTlzL1ETNO9RLLZvUQQ4L1Ef+a9RN3svURE871Eqvm9RBkAvkR3Br5E5Qy+REQTvkSyGb5E
ECC+RHcmvkTdLL5ETDO+RLI5vkQQQL5Ed0a+RN1MvkRUU75Eqlm+RBlgvkR3Zr5E5Wy+RERz
vkSqeb5EGYC+RHeGvkTdjL5ETJO+RLqZvkQQoL5Ed6a+ROWsvkREs75Esrm+RBnAvkR/xr5E
5cy+RETTvkSq2b5EEOC+RHfmvkTl7L5ETPO+RLL5vkQQAL9Efwa/ROUMv0RME79Eqhm/RBkg
v0R3Jr9E5Sy/REQzv0SqOb9EEEC/RH9Gv0TdTL9ERFO/RKpZv0QZYL9Ef2a/ROVsv0RMc79E
snm/RBCAv0R/hr9E5Yy/REyTv0Symb9EEKC/RH+mv0TdrL9ETLO/RKq5v0QZwL9Ef8a/ROXM
v0RE079Estm/RBDgv0R35r9E5ey/RETzv0Sy+b9EGQDARH8GwETdDMBERBPARKoZwEQZIMBE
dybARN0swEREM8BEsjnARBlAwER3RsBE3UzARERTwESyWcBEEGDARH9mwETdbMBETHPARLJ5
wEQQgMBEd4bAROWMwERMk8BEspnARBCgwER3psBE3azAREyzwESyucBEGcDARH/GwETdzMBE
TNPARLLZwEQQ4MBEd+bARN3swERM88BEsvnARBAAwUR3BsFE5QzBREwTwUSqGcFEECDBRH8m
wUTdLMFETDPBRKo5wUQZQMFEf0bBROVMwUREU8FEslnBRBlgwUR/ZsFE5WzBRERzwUSyecFE
EIDBRH+GwUTdjMFETJPBRKqZwUQZoMFEd6bBRN2swUREs8FEsrnBRBnAwUR3xsFE3czBREzT
wUSq2cFEEODBRH/mwUTl7MFETPPBRLL5wUQQAMJEdwbCROUMwkRME8JEqhnCRBAgwkR/JsJE
3SzCREQzwkSqOcJEEEDCRH9GwkTdTMJETFPCRLJZwkQQYMJEd2bCROVswkREc8JEsnnCRBCA
wkR/hsJE3YzCREyTwkSqmcJEGaDCRH+mwkTdrMJERLPCRKq5wkQZwMJEf8bCROXMwkRE08JE
qtnCRBDgwkR/5sJE5ezCREzzwkSy+cJEGQDDRHcGw0TdDMNETBPDRKoZw0QZIMNEdybDROUs
w0REM8NEqjnDRBlAw0R/RsNE5UzDRExTw0SqWcNEEGDDRH9mw0TdbMNETHPDRLJ5w0QZgMNE
f4bDROWMw0RMk8NEspnDRBCgw0R/psNE3azDREyzw0SqucNEEMDDRH/Gw0TlzMNERNPDRKrZ
w0QQ4MNEd+bDROXsw0RE88NEsvnDRBAAxER/BsRE5QzEREQTxESqGcREGSDERH8mxETlLMRE
RDPERKo5xEQZQMREd0bEROVMxEREU8REslnERBlgxER3ZsRE5WzERERzxESqecREGYDERH+G
xETljMRERJPERKqZxEQZoMREf6bEROWsxEREs8REsrnERBnAxER/xsRE5czERETTxESy2cRE
GeDERHfmxETl7MRETPPERKr5xEQZAMVEfwbFROUMxUREE8VEshnFRBAgxUR/JsVE5SzFREQz
xUSyOcVEEEDFRHdGxUTdTMVETFPFRKpZxUQZYMVEd2bFRN1sxURMc8VEqnnFRBmAxUR/hsVE
3YzFRESTxUSymcVEEKDFRH+mxUTdrMVETLPFRLK5xUQZwMVEd8bFRN3MxURM08VEqtnFRBng
xUR/5sVE5ezFREzzxUSq+cVEGQDGRH8GxkTlDMZETBPGRKoZxkQQIMZEfybGRN0sxkREM8ZE
qjnGRBBAxkR3RsZE5UzGRERTxkSqWcZEEGDGRH9mxkTdbMZETHPGRKp5xkQZgMZEd4bGRN2M
xkRMk8ZEspnGRBCgxkR/psZE3azGRFSzxkSyucZEEMDGRH/GxkTlzMZERNPGRLLZxkQQ4MZE
d+bGRN3sxkRM88ZEsvnGRBAAx0R/BsdE3QzHREQTx0SyGcdEGSDHRHcmx0TlLMdETDPHRLI5
x0QZQMdEf0bHROVMx0RMU8dEqlnHRBBgx0R/ZsdE5WzHRExzx0SyecdEGYDHRH+Gx0TljMdE
TJPHRKqZx0QQoMdEd6bHRN2sx0REs8dEsrnHRBnAx0R3xsdE5czHRETTx0Sq2cdEGeDHRHfm
x0Tl7MdERPPHRKr5x0QZAMhEdwbIROUMyEREE8hEqhnIRBkgyER/JshE3SzIREQzyESyOchE
GUDIRHdGyETlTMhERFPIRKpZyEQQYMhEd2bIRN1syERMc8hEsnnIRBmAyER/hshE5YzIREST
yESqmchEEKDIRH+myETlrMhERLPIRKq5yEQQwMhEf8bIRN3MyERM08hEqtnIRBngyER/5shE
5ezIRFTzyESq+chEGQDJRHcGyUTlDMlETBPJRKoZyUQQIMlEfybJROUsyURMM8lEqjnJRBBA
yUR/RslE5UzJRExTyUSyWclEGWDJRH9myUTdbMlETHPJRKp5yUQQgMlEf4bJROWMyURMk8lE
qpnJRBmgyUR/pslE5azJRESzyUSyuclEGcDJRHfGyUTlzMlETNPJRLLZyUQZ4MlEf+bJROXs
yURE88lEsvnJRBkAykR3BspE5QzKREwTykSyGcpEECDKRHcmykTdLMpETDPKRLI5ykQQQMpE
d0bKRN1MykREU8pEqlnKRBBgykR3ZspE3WzKRExzykSqecpEGYDKRHeGykTljMpERJPKRLKZ
ykQQoMpEf6bKROWsykREs8pEqrnKRBDAykR/xspE3czKRETTykSq2cpEGeDKRHfmykTl7MpE
TPPKRLL5ykQQAMtEfwbLRN0My0REE8tEqhnLRBkgy0R3JstE5SzLREQzy0SyOctEGUDLRH9G
y0TlTMtETFPLRKpZy0QQYMtEf2bLROVsy0RMc8tEqnnLRBmAy0R3hstE3YzLRESTy0SymctE
EKDLRH+my0TlrMtERLPLRKq5y0QQwMtEf8bLROXMy0RE08tEqtnLRBngy0R/5stE3ezLRETz
y0Sy+ctEGQDMRH8GzETlDMxERBPMRLIZzEQZIMxEfybMRN0szERMM8xEqjnMRBBAzER3RsxE
5UzMRERTzESqWcxEEGDMRH9mzETlbMxETHPMRKp5zEQZgMxEf4bMROWMzEREk8xEqpnMRBmg
zER/psxE5azMREyzzESyucxEEMDMRH/GzETlzMxERNPMRKrZzEQZ4MxEf+bMROXszERE88xE
svnMRBAAzUR3Bs1E3QzNREQTzUSyGc1EECDNRH8mzUTlLM1ETDPNRKo5zUQZQM1Ef0bNROVM
zUREU81EslnNRBlgzUR3Zs1E3WzNRERzzUSyec1EGYDNRHeGzUTdjM1ETJPNRKqZzUQQoM1E
f6bNRN2szUREs81EsrnNRBDAzUR3xs1E5czNRETTzUSy2c1EEODNRHfmzUTl7M1ETPPNRKr5
zUQZAM5EdwbORN0MzkREE85EshnORBAgzkR/Js5E3SzOREwzzkSqOc5EEEDORH9GzkTdTM5E
TFPORLJZzkQZYM5Ed2bORN1szkREc85EqnnORBCAzkR/hs5E3YzORESTzkSqmc5EEKDORH+m
zkTdrM5ERLPORKq5zkQZwM5Ef8bOROXMzkRM085EqtnORBDgzkR/5s5E5ezORETzzkSq+c5E
GQDPRHcGz0TlDM9ERBPPRLIZz0QZIM9EdybPROUsz0REM89EqjnPRBBAz0R/Rs9E5UzPRFRT
z0SqWc9EGWDPRHdmz0TlbM9ETHPPRKp5z0QQgM9Ed4bPROWMz0RMk89EspnPRBCgz0R3ps9E
3azPREyzz0Squc9EGcDPRH/Gz0TlzM9ERNPPRLLZz0QQ4M9Ef+bPRN3sz0RE889EqvnPRBkA
0ER/BtBE3QzQREwT0ESyGdBEGSDQRH8m0ETlLNBERDPQRLI50EQQQNBEd0bQRN1M0ERMU9BE
qlnQRBlg0ER3ZtBE3WzQRExz0ESyedBEGYDQRHeG0ETljNBETJPQRKqZ0EQZoNBEf6bQRN2s
0ERMs9BEsrnQRBnA0ESHxtBE5czQRETT0ESy2dBEEODQRH/m0ETl7NBETPPQRLL50EQQANFE
fwbRRN0M0UREE9FEqhnRRBkg0UR/JtFE5SzRREQz0USqOdFEGUDRRHdG0UTdTNFERFPRRKpZ
0UQQYNFEd2bRROVs0UREc9FEqnnRRBmA0UR/htFE3YzRREST0USymdFEGaDRRHem0UTdrNFE
RLPRRLK50UQQwNFEf8bRRN3M0URM09FEqtnRRBDg0UR/5tFE5ezRRETz0USy+dFEEADSRHcG
0kTlDNJETBPSRKoZ0kQQINJEdybSROUs0kREM9JEsjnSRBlA0kR3RtJE3UzSRExT0kSqWdJE
EGDSRH9m0kTlbNJETHPSRKp50kQZgNJEd4bSROWM0kREk9JEqpnSRBCg0kR/ptJE5azSREyz
0kSqudJEGcDSRH/G0kTlzNJERNPSRLLZ0kQZ4NJEf+bSRN3s0kRE89JEqvnSRBAA00R/BtNE
3QzTREwT00SyGdNEGSDTRH8m00TlLNNETDPTRLI500QZQNNEd0bTROVM00REU9NEslnTRBlg
00R3ZtNE3WzTRERz00SyedNEEIDTRH+G00TljNNERJPTRKqZ00QQoNNEf6bTROWs00RMs9NE
qrnTRBnA00R/xtNE3czTREzT00Sy2dNEGeDTRHfm00Tl7NNERPPTRLL500QQANREfwbURN0M
1EREE9REqhnURBkg1ER3JtRE5SzUREQz1ESqOdREGUDURHdG1ETlTNRERFPURLJZ1EQQYNRE
f2bURN1s1ERMc9REqnnURBCA1ER/htRE5YzUREST1ESqmdREEKDURHem1ETdrNRERLPURLK5
1EQQwNREd8bUROXM1ERM09REstnURBng1ER/5tRE3ezURETz1ESq+dREGQDVRHcG1UTdDNVE
RBPVRLIZ1UQQINVEfybVROUs1URMM9VEqjnVRBlA1UR/RtVE5UzVRERT1USyWdVEGGDVRHdm
1UTmbNVETHPVRKp51UQYgNVEd4bVROaM1URMk9VEspnVRBig1UR/ptVE5qzVRESz1USqudVE
EMDVRH/G1UTdzNVERNPVRKrZ1UQQ4NVEd+bVRN3s1URE89VEqvnVRBgA1kR3BtZE5gzWREwT
1kSyGdZEGCDWRHcm1kTmLNZERDPWRLI51kQYQNZEd0bWROZM1kRUU9ZEslnWRBhg1kR/ZtZE
3WzWRExz1kSyedZEGIDWRHeG1kTdjNZERJPWRLKZ1kQYoNZEf6bWRN2s1kRMs9ZEsrnWRBDA
1kR3xtZE3czWREzT1kSy2dZEGODWRHfm1kTd7NZETPPWRLL51kQQANdEfwbXRN0M10REE9dE
qhnXRBgg10R3JtdE5izXREwz10SyOddEEEDXRH9G10TmTNdERFPXRKpZ10QQYNdEf2bXRN1s
10REc9dEsnnXRBiA10R3htdE5ozXREyT10S6mddEGKDXRHem10TdrNdETLPXRLK510QQwNdE
f8bXRObM10RE09dEstnXRBjg10R/5tdE3ezXRETz10Sy+ddEEADYRH8G2ETmDNhETBPYRLIZ
2EQYINhEdybYROYs2ERMM9hEsjnYRBhA2ER3RthE3UzYRExT2ESqWdhEGGDYRHdm2ETmbNhE
THPYRKp52EQQgNhEf4bYRN2M2ERMk9hEspnYRBCg2ER/pthE5qzYREyz2ESyudhEEMDYRH/G
2ETdzNhERNPYRKrZ2EQY4NhEf+bYRObs2ERE89hEuvnYRBAA2UR/BtlE3QzZREQT2USyGdlE
GCDZRHcm2UTmLNlERDPZRKo52UQYQNlEf0bZRN1M2UREU9lEslnZRBhg2UR/ZtlE3WzZRERz
2USyedlEGIDZRHeG2UTmjNlERJPZRLKZ2UQYoNlEf6bZRN2s2UREs9lEqrnZRBjA2UR3xtlE
5szZREzT2USy2dlEEODZRH/m2UTd7NlERPPZRKr52UQQANpEdwbaROYM2kREE9pEshnaRBAg
2kR/JtpE3SzaREwz2kSqOdpEGEDaRH9G2kTmTNpERFPaRKpZ2kQYYNpEd2baRN1s2kREc9pE
qnnaRBCA2kR/htpE3YzaREyT2kSymdpEEKDaRHem2kTmrNpETLPaRKq52kQQwNpEd8baRObM
2kRM09pEqtnaRBDg2kR/5tpE3ezaREzz2kSq+dpEEADbRH8G20TdDNtETBPbRLIZ20QYINtE
fybbRN0s20REM9tEsjnbRBBA20R3RttE5kzbRERT20SqWdtEEGDbRHdm20TmbNtERHPbRKp5
20QQgNtEd4bbROaM20RMk9tEqpnbRBig20R/pttE3azbREyz20SqudtEGMDbRH/G20TmzNtE
TNPbRKrZ20QY4NtEd+bbRN3s20RE89tEqvnbRBAA3ER3BtxE5gzcREwT3ESqGdxEGCDcRH8m
3ETdLNxERDPcRLI53EQQQNxEf0bcROZM3ERMU9xEqlncRBhg3ER/ZtxE5mzcRExz3ESyedxE
GIDcRHeG3ETdjNxERJPcRLKZ3EQQoNxEd6bcRN2s3EREs9xEsrncRBDA3ER3xtxE5szcREzT
3ESq2dxEEODcRH/m3ETd7NxERPPcRKr53EQYAN1EdwbdRN0M3UREE91EshndRBAg3UR/Jt1E
3SzdREQz3USqOd1EEEDdRHdG3UTmTN1ETFPdRLJZ3UQYYN1Ed2bdROZs3UREc91EqnndRBiA
3UR/ht1E5ozdREST3USymd1EGKDdRHem3UTmrN1ERLPdRLK53UQYwN1Ef8bdRObM3URM091E
qtndRBjg3UR/5t1E5uzdRETz3USq+d1EGADeRHcG3kTmDN5ERBPeRKoZ3kQYIN5EdybeROYs
3kREM95EqjneRBBA3kR/Rt5E3UzeRERT3kSyWd5EEGDeRH9m3kTdbN5ERHPeRLJ53kQYgN5E
f4beRN2M3kREk95EqpneRBCg3kR3pt5E5qzeREyz3kSqud5EGMDeRH/G3kTdzN5ETNPeRLLZ
3kQY4N5Ef+beRN3s3kRE895EsvneRBgA30R3Bt9E5gzfREwT30SyGd9EGCDfRHcm30TmLN9E
RDPfRKo530QQQN9Ed0bfROZM30REU99EqlnfRBhg30R/Zt9E5mzfRExz30Sqed9EEIDfRH+G
30TdjN9ETJPfRLKZ30QYoN9Ed6bfROas30RMs99EqrnfRBDA30R3xt9E3czfRETT30Sy2d9E
GODfRHfm30Td7N9ETPPfRLL530QYAOBEfwbgRN0M4ERME+BEqhngRBgg4ER/JuBE3SzgREQz
4ESqOeBEGEDgRH9G4ETmTOBETFPgRKpZ4EQhYOBEf2bgRN1s4ERMc+BEqnngRBiA4ER/huBE
3YzgREyT4ESymeBEGKDgRHem4ETurOBERLPgRLq54EQQwOBEf8bgRObM4ERM0+BEstngRBDg
4ER35uBE3ezgREzz4ESq+eBEEADhRHcG4UTdDOFETBPhRKoZ4UQQIOFEfybhRN0s4UREM+FE
qjnhRBhA4UR/RuFE5kzhRExT4USyWeFEEGDhRHdm4UTmbOFERHPhRLJ54UQQgOFEf4bhROaM
4UREk+FEspnhRBCg4UR/puFE5qzhREyz4USqueFEEMDhRHfG4UTdzOFETNPhRKrZ4UQY4OFE
d+bhRObs4URE8+FEqvnhRBgA4kR3BuJE5gziREQT4kSyGeJEGCDiRH8m4kTmLOJERDPiRKo5
4kQYQOJEf0biRN1M4kRMU+JEqlniRBBg4kR3ZuJE5mziRERz4kSyeeJEGIDiRHeG4kTmjOJE
TJPiRLKZ4kQYoOJEf6biRN2s4kREs+JEsrniRBDA4kR3xuJE5sziRETT4kSy2eJEEODiRH/m
4kTd7OJETPPiRLL54kQQAONEdwbjROYM40RME+NEshnjRBAg40R3JuNE5izjREQz40SqOeNE
GEDjRH9G40TmTONERFPjRKpZ40QQYONEd2bjRN1s40RMc+NEqnnjRBCA40R/huNE5ozjREyT
40SymeNEGKDjRH+m40TmrONERLPjRLK540QYwONEf8bjRObM40RE0+NEqtnjRBjg40R35uNE
5uzjREzz40Sy+eNEGADkRHcG5ETdDORETBPkRKoZ5EQYIOREdybkRN0s5EREM+REsjnkRBBA
5ER/RuRE3UzkRERT5ESqWeREEGDkRHdm5ETdbORETHPkRLJ55EQQgOREf4bkRN2M5EREk+RE
spnkRBCg5ER/puRE3azkREyz5ESyueREEMDkRHfG5ETmzORETNPkRLLZ5EQQ4OREh+bkRObs
5ERM8+REqvnkRBgA5UR3BuVE5gzlREQT5USqGeVEGCDlRHcm5UTmLOVETDPlRKo55UQQQOVE
f0blROZM5URMU+VEslnlRBBg5UR3ZuVE3WzlRERz5USqeeVEGIDlRHeG5UTmjOVERJPlRKqZ
5UQQoOVEf6blRN2s5UREs+VEsrnlRBjA5UR/xuVE3czlRETT5USy2eVEGODlRHfm5UTd7OVE
RPPlRLL55UQYAOZEdwbmRN0M5kREE+ZEqhnmRBAg5kR/JuZE5izmREQz5kSyOeZEEEDmRHdG
5kTdTOZETFPmRLJZ5kQQYOZEd2bmRN1s5kREc+ZEqnnmRBCA5kR/huZE3YzmREyT5kSqmeZE
GKDmRHem5kTdrOZERLPmRKq55kQQwOZEd8bmRObM5kRM0+ZEqtnmRBjg5kR35uZE5uzmREzz
5kSy+eZEEADnRH8G50TmDOdERBPnRKoZ50QYIOdEfybnRN0s50RMM+dEqjnnRBBA50R/RudE
3UznRExT50SyWedEGGDnRH9m50TmbOdERHPnRLJ550QYgOdEf4bnRN2M50REk+dEspnnRBig
50R3pudE3aznREyz50SquedEEMDnRH/G50TmzOdERNPnRLLZ50QY4OdEd+bnRObs50RM8+dE
qvnnRBgA6ER3BuhE5gzoREQT6ESqGehEGCDoRH8m6ETdLOhETDPoRKo56EQQQOhEf0boROZM
6ERMU+hEqlnoRBhg6ER/ZuhE3WzoRERz6ESyeehEEIDoRH+G6ETdjOhETJPoRKqZ6EQQoOhE
f6boROas6ERMs+hEsrnoRBjA6ER/xuhE3czoREzT6ESq2ehEEODoRH/m6ETd7OhERPPoRLL5
6EQYAOlEfwbpRN0M6UREE+lEqhnpRBAg6UR/JulE3SzpREQz6USyOelEGEDpRH9G6UTdTOlE
RFPpRKpZ6UQYYOlEd2bpROZs6UREc+lEsnnpRBCA6UR/hulE5ozpREST6USqmelEEKDpRHem
6UTdrOlERLPpRLK56UQYwOlEf8bpRObM6URE0+lEstnpRBDg6UR/5ulE3ezpREzz6USy+elE
GADqRHcG6kTmDOpERBPqRKoZ6kQQIOpEdybqROYs6kRMM+pEsjnqRBhA6kR/RupE3UzqRExT
6kSqWepEEGDqRH9m6kTdbOpERHPqRKp56kQQgOpEd4bqROaM6kREk+pEqpnqRBCg6kR/pupE
5qzqRESz6kSquepEGMDqRH/G6kTmzOpERNPqRKrZ6kQQ4OpEf+bqRObs6kRM8+pEsvnqRBAA
60R/ButE5gzrREQT60SqGetEECDrRHcm60TdLOtETDPrRKo560QYQOtEd0brRN1M60REU+tE
qlnrRBBg60R3ZutE5mzrRExz60SqeetEGIDrRHeG60TmjOtERJPrRKqZ60QQoOtEd6brROas
60REs+tEsrnrRBjA60R/xutE3czrRETT60Sy2etEEODrRHfm60Tm7OtERPPrRLL560QQAOxE
fwbsRN0M7ERME+xEqhnsRBAg7ER/JuxE5izsREQz7ESyOexEGEDsRH9G7ETdTOxERFPsRLJZ
7EQQYOxEd2bsROZs7EREc+xEqnnsRBiA7ER/huxE5ozsREST7ESqmexEGKDsRHem7ETmrOxE
TLPsRLK57EQQwOxEf8bsRN3M7ERM0+xEqtnsRBjg7ER/5uxE5uzsREzz7ESy+exEGADtRHcG
7UTmDO1ERBPtRLIZ7UQQIO1EdybtROYs7URMM+1EqjntRBhA7UR3Ru1E3UztRERT7USyWe1E
IWDtRHdm7UTmbO1ERHPtRLJ57UQQgO1Ef4btRN2M7URMk+1EspntRBig7UR3pu1E5qztRESz
7USyue1EIcDtRH/G7UTdzO1ETNPtRLLZ7UQQ4O1Ed+btRObs7URM8+1EsvntRBgA7kR/Bu5E
3QzuREQT7kSyGe5EECDuRH8m7kTdLO5ERDPuRKo57kQYQO5Ef0buRN1M7kRMU+5EqlnuRBBg
7kR3Zu5E5mzuRERz7kSyee5EGIDuRHeG7kTmjO5ETJPuRKqZ7kQYoO5Ef6buROas7kRMs+5E
srnuRBjA7kR/xu5E5szuREzT7kSq2e5EEODuRHfm7kTm7O5ERPPuRKr57kQQAO9EfwbvROYM
70REE+9EqhnvRBgg70R3Ju9E5izvREQz70SyOe9EEEDvRH9G70TmTO9ERFPvRKpZ70QYYO9E
f2bvROZs70RUc+9EqnnvRBiA70R3hu9E5ozvREyT70Syme9EGKDvRHem70TdrO9ETLPvRKq5
70QYwO9Ed8bvRObM70RM0+9EstnvRBjg70R/5u9E5uzvREzz70Sy+e9EGADwRHcG8ETmDPBE
TBPwRLIZ8EQQIPBEfybwRN0s8ERMM/BEqjnwRBBA8ER3RvBE3UzwRExT8ESqWfBEEGDwRH9m
8ETdbPBERHPwRLJ58EQYgPBEf4bwROaM8ERMk/BEqpnwRBCg8ER/pvBE3azwRESz8ESqufBE
EMDwRHfG8ETmzPBETNPwRKrZ8EQY4PBEf+bwRN3s8ERE8/BEsvnwRBAA8UR/BvFE3QzxREQT
8USyGfFEECDxRH8m8UTdLPFETDPxRKo58UQQQPFEd0bxRN1M8UREU/FEslnxRBhg8UR3ZvFE
5mzxRERz8USyefFEEIDxRH+G8UTmjPFETJPxRKqZ8UQYoPFEd6bxRN2s8URUs/FEqrnxRBDA
8UR3xvFE3czxREzT8USy2fFEEODxRHfm8UTd7PFETPPxRKr58UQQAPJEfwbyROYM8kRME/JE
shnyRBAg8kR/JvJE5izyREwz8kSqOfJEEEDyRH9G8kTmTPJETFPyRLJZ8kQQYPJEd2byROZs
8kRMc/JEqnnyRBCA8kR/hvJE5ozyREST8kSqmfJEGKDyRH+m8kTmrPJERLPyRKq58kQYwPJE
d8byRN3M8kRE0/JEstnyRBjg8kR/5vJE5uzyRETz8kSy+fJEGADzRH8G80TmDPNERBPzRLIZ
80QQIPNEfybzRN0s80RMM/NEqjnzRBhA80R/RvNE5kzzRFRT80SyWfNEGGDzRHdm80TdbPNE
RHPzRLJ580QQgPNEf4bzROaM80RMk/NEqpnzRBig80R3pvNE3azzRESz80SyufNEEMDzRH/G
80TmzPNETNPzRLLZ80QQ4PNEd+bzRObs80RM8/NEsvnzRBAA9ER/BvRE5gz0REQT9ESyGfRE
ECD0RH8m9ETmLPRETDP0RKo59EQYQPREd0b0ROZM9ERMU/REqln0RBBg9ER3ZvRE5mz0RERz
9ESqefREGID0RH+G9ETdjPRERJP0RLKZ9EQYoPREf6b0RN2s9ERMs/RE</AssayXData><AssayYData Points="2535">90Y2QII7NkDaHjZAfMo1QJvpNUCOLTZATxU2QKYBNkAY/jVADB82QDX2NUC/KzZALxc2QB6l
NUBj3DVARAY2QB/3NUAW2jVAMgg2QPu2NUDpCTZAgAw2QPHfNUAp/DVAS+k1QMjjNUBp/TVA
Lhg2QH/fNUBX0jVAYQA2QMTRNUBCDDZA8rc1QHDxNUDn4jVA/uc1QGqyNUCk4zVA6tg1QKXR
NUBPBTZAWMo1QAvsNUCFrTVAnwM2QEUaNkAIrzVA9bc1QJbjNUDlAzZAHf41QDrSNUCbFTZA
INU1QM0XNkChoTVAbx82QKPhNUDrzDVAH4Y1QJH3NUAr0jVA87k1QHPvNUBFqzVA8NM1QFLl
NUBRxjVAm801QEiQNUBcpDVA/eM1QBrdNUCo8jVA48Q1QKiZNUAPmDVARuQ1QGb2NUAmFjZA
Y7A1QISnNUAy+jVA9sM1QDrWNUDD5TVAy9k1QK7pNUAelTVAW/c1QOb+NUDSyzVACbc1QB7o
NUDJ0zVA3MQ1QKjgNUC/ezVAae01QHXpNUDrDzZA2Q02QHG2NUDcvjVAf8I1QJi8NUCSsTVA
14I1QC98NUDIdzVAYuc1QOu9NUB7pTVA+6o1QBjCNUAkuTVAjNc1QG7NNUBcpDVALbY1QIHJ
NUD6pzVAfas1QDLJNUAPtzVAV7g1QLOXNUCpnDVAhKA1QCnNNUCUuDVAlc41QHSKNUAimzVA
AtY1QO+gNUBwujVAE5Y1QPSvNUBgfzVAqJQ1QHmhNUD3qTVAL3g1QCjXNUAGjTVAjKo1QOPX
NUAnrzVA8Io1QJaqNUAFjTVAi7I1QHaoNUC0cjVAUck1QPemNUAqnzVA3lc1QOCdNUDQ2TVA
JKk1QAlYNUA45zVAaHU1QGCeNUD+1jVAVZg1QHJfNUBapTVAzaw1QNCQNUDQdjVA0JA1QAJd
NUDVeTVA14k1QISZNUD8RTVAcV01QN+PNUAUdzVAoHI1QLluNUBunzVAXak1QAhdNUBKdjVA
W8g1QCqMNUBSxzVAmXc1QAphNUCFZDVAXoA1QJm4NUC3ozVAcsA1QKCQNUAN3zVA/no1QF2t
NUDqUjVAJT81QBfPNUAefTVAWFA1QFybNUBVZzVAdDY1QIiPNUAJVzVAcnQ1QMVpNUCcUjVA
aXY1QPdwNUApcDVAOGg1QG6ANUD2UjVA5lI1QGqQNUB9QDVABa81QKtrNUAlfDVAC7k1QJe8
NUC2TjVASKI1QJh0NUAptjVA54A1QO13NUBlWjVAZaA1QB+2NUAScjVA0Hs1QChSNUCxqjVA
ViY1QHk0NUA7lTVA4XI1QK98NUDfjTVA/081QISXNUBqHzVAiX81QD2ENUDAkDVA1ok1QKIb
NUCPdTVAeFc1QP2YNUC3VjVAjVQ1QEJgNUCwZjVA3FQ1QJs+NUBVXjVA2m81QDciNUCypjVA
uVQ1QIlENUBCYzVA9nU1QBOBNUBOIDVAUFc1QNJ0NUC3aTVAe2E1QIFKNUAihzVApUM1QKeH
NUCUMTVA+lA1QFwiNUBZXDVAU0g1QMhUNUAvojVAiac1QIAwNUDndDVAT101QIh8NUBFCjVA
b1E1QIdYNUCaVDVAhHs1QCh6NUD+GzVAOwY1QGU2NUAjIjVAtvk0QJQxNUCtJzVA91w1QFhc
NUDGWTVAiAc1QBh2NUC3TDVAKHo1QC1rNUD1RDVAriU1QNhINUCQYjVAzzg1QBUSNUD5dzVA
noA1QOELNUAJMTVAzDQ1QM0/NUCfVDVAKEg1QOhMNUB0bTVArgk1QAlPNUDZCTVAGX81QIku
NUASdDVADho1QDaNNUAeWjVASzQ1QEEPNUC37DRAWj01QML4NEC9GzVAxiQ1QJVgNUA8SjVA
doQ1QMEMNUAWWTVA9hw1QL1RNUDn0TRAk201QBZeNUAISDVAv0k1QCpBNUBoBDVAZDg1QNUa
NUA+BjVAAT41QALqNEC2LzVAJ/40QNMNNUBh9zRAZgk1QAI5NUCWTjVA1ik1QPv4NEAz5TRA
aBQ1QOU+NUB2UzVABw81QOYXNUB2GzVAmmU1QNAbNUBUUzVA5zs1QGrvNEABVDVAY0s1QNM2
NUATHDVArTI1QAP5NEBb/jRAOiM1QLxKNUAeIDVAFSQ1QMI+NUBL3zRAz0I1QG0rNUDx+jRA
LQ81QAL3NED+ETVAu/k0QCwLNUBtNDVATv00QKYWNUDPPTVABfg0QJj2NEDn2TRAQ/s0QDgd
NUDmLDVA/AQ1QGc1NUBOCTVAiRk1QDPONECS+jRA+O00QAL8NED95jRAnZ40QEixNEACMDVA
S9o0QAwINUBb+DRAm+00QAoRNUB3GzVAVRM1QAD+NEBgDDVA4ws1QGX+NEBXBjVA+AY1QCvu
NEAXvTRAARg1QPMTNUDxEzVAmf00QH5CNUD3AzVA5hU1QLYRNUAnxTRAsRY1QELnNEC27jRA
avs0QGjiNEAYGTVAZpc0QB+kNECF7zRA9+M0QOfnNEBjJjVA8eM0QG4iNUDrEjVAjAI1QIeZ
NEBC4TRAJOc0QKEcNUCt/DRAx800QJYCNUClyDRAWek0QGN5NEDN9zRA1Bo1QA4CNUDDPTVA
Wfo0QMkTNUCm3zRAoRE1QPinNEBR6DRAvgQ1QFHGNEBiwzRA6/g0QL71NEBK4zRA8xw1QMre
NEBFKDVA4/s0QEi+NEC04jRAZfU0QNXKNEDq2zRADgA1QJ8cNUCl0zRAVMk0QAYnNUD5JTVA
DeY0QDv3NEAw8TRAiOs0QODNNEDzHTVASAI1QITRNECa4zRA7+Y0QCwuNUCZujRAC7w0QFPi
NEB7zzRAneU0QKywNED93TRAL9U0QO6aNEDonDRAut40QJztNECWlDRACLw0QJvgNEA/+zRA
PiY1QNuSNEA/zTRAuQg1QPS2NEBD9jRA7DM1QL/GNECsqDRA7aw0QFn1NEAS1zRAldY0QBmp
NEAmtjRAp7s0QGDKNEDygjRAyLU0QNnZNEBG7jRA0cE0QPfGNEDDqzRAmYQ0QArbNEAe5TRA
yRE1QHbzNEB02jRAJPk0QJF+NECn8DRAn/M0QJjiNEAptTRAcdQ0QJGuNECW3zRA3uU0QAHi
NEBB8TRApsA0QFHFNEBEzDRA1bs0QFi/NEBIDzVAIrs0QJqvNEDeuzRAV9g0QFKENECCwTRA
Csc0QJGqNEAV/jRABsU0QILRNEDYpTRAzJg0QKO3NEBh4jRAOrw0QKnyNEC+zTRAv780QLy0
NEDYgzRA3eU0QEDZNEBFYTRA5es0QC0SNUASqTRAGdA0QNnENEBpojRAWsY0QNWeNEDAeTRA
rrE0QMPANEDczDRAJbE0QC/GNECd4DRAEvA0QH5tNED8hzRA/Zk0QFqyNECPujRAoNk0QDe7
NEBTzTRALMM0QJu+NECwyzRAnJc0QKrZNEDlsDRARYE0QDTENEDtmjRAh540QPnTNEBK0DRA
Mso0QH9mNEBonTRAsrI0QB2PNEBSzDRAZKk0QA/8NEDhojRA/7k0QAaSNED5yDRAEfE0QGCj
NEBa8DRAV4s0QOitNEB5azRAfqM0QHazNEAq1TRA/Jk0QImrNEAqlTRA2dA0QJLdNECj3TRA
T6Y0QNCmNEC/mzRA7540QJOSNEDbmzRAW5k0QNynNEBKdjRAvbU0QP26NEC7oTRAeYs0QI5/
NEDNlTRA/500QHanNECzdDRAXrc0QAVONEBz4TRAIsU0QFqqNEBukDRAp3o0QGF1NEATjjRA
wnQ0QN28NECVuTRA6so0QFyUNEDvvTRAxbE0QKq3NECKpDRAj340QE6QNEBbmzRAjJQ0QL9+
NEAAgDRADno0QGtrNEDakzRAvbA0QKacNEBwdDRAbZE0QGeCNEDaMDRAU100QCdsNECBgDRA
po00QH+SNEDejzRAm5k0QHbUNEAG2jRALos0QPXUNECjxTRAaZw0QAV6NECUfTRAlbQ0QNiZ
NEAZuzRAKVA0QKW8NECyejRAcMM0QBpFNEBNpzRAEKI0QFp5NEDYgzRAwlo0QLawNECsSDRA
E0Q0QNPQNEDBjjRA43I0QOOyNEAutDRAEL80QN2LNEACezRAGZI0QNmANEAkgDRAW5s0QL+P
NEAGVzRAgJU0QLdcNEAQQzRAAsU0QCetNEDBZzRAmo00QLt3NEBUXTRAMmY0QB7DNEBAbTRA
VIA0QMmtNEDufDRAW2U0QLuHNEDUgjRAVoA0QN8lNECaTTRAM2Y0QI27NEAVVjRAdmg0QPGQ
NEDwSDRAOoI0QFpNNEDKkjRAP4Y0QE5jNECsNzRARHA0QIu3NECndTRAVHQ0QMmGNECWYzRA
BKA0QK9uNECBejRA3JI0QHJRNEDiazRADog0QJ1nNEDBuTRAOX80QKp/NEDMnDRA1Zw0QGpq
NEAUbTRAcYE0QPpMNECVdzRAUTg0QFJlNEB1rDRA/Lc0QE1oNECymDRAFk40QBpcNEC+SDRA
O2U0QApnNECqUjRAJmQ0QNVuNEDPRDRANzw0QNYYNEBnWTRAAl40QN4gNEByCTRAry80QIdo
NEAoGDRAzWs0QFZlNEAeMDRAIj40QMdxNEDxbDRA9mU0QMYzNEDfUDRATW80QDSINEAqdzRA
SQ80QK0+NECATjRA5Wc0QORWNEC3fzRAml40QJQ+NECtfDRA0Ss0QIFVNECmLzRAKpI0QPd+
NECKdDRA8Vg0QDd7NEAKTTRAI340QHdHNEAMaDRAh4w0QOz+M0AqfjRAnD80QMJLNEBCjjRA
KDE0QEwNNEBMGDRA+GE0QJdbNECKkDRAkRE0QCFPNED+MjRABw40QFMgNECyIzRAdiA0QLJa
NEAuHDRA1UI0QGxoNEDfOzRAYko0QD95NEAWFTRAizs0QFpbNEA6HDRAEjY0QBmKNEDvHzRA
DWc0QBgVNEDRHTRAxDM0QAYnNEAAUjRA5ms0QPBQNEAJJzRAnYg0QB9VNED4QTRATDo0QHoe
NED2NDRAIV40QGsdNEDUTDRADiU0QCf1M0DeRjRA/wg0QGEtNEB7SzRA9RI0QCIiNECx4jNA
ulA0QI/VM0BWKzRAmC00QEx9NECRvjNAHOEzQIxhNEDafjRARSE0QB4kNEBIKDRA8mo0QDs3
NEDAMjRAeWE0QFQBNECFODRA5Xo0QH/oM0CgATRAEtwzQLFQNEDCJTRA1kg0QFUsNEAWRTRA
QkA0QCU9NECpHDRAFAM0QOxKNEB9TDRAilI0QNEaNEBNkDRAZ6s0QPdINECXOzRA50o0QMFY
NECNBjRA5Eo0QDn1M0AGIjRAKTk0QBdMNEAAQzRAWjQ0QCQVNEDxAzRAVgE0QCJMNEDcczRA
4PYzQLMqNEDxDDRAVVQ0QFdeNEDkVzRAtQ80QGs6NEBzEDRAbzo0QB5INEBaNTRAoiQ0QBJh
NEBgNzRAT70zQGgQNECHATRAhUg0QJv/M0AoLTRAKdAzQFFVNEBcGTRAJcszQDgKNECzNTRA
Wm40QH8ENEA+BTRAdEg0QCoBNEBqEzRA6Rw0QPA0NED9ATRAxDk0QP4dNEBa/TNAeEk0QHp1
NEAM6jNAbswzQFcwNECwNTRA2cgzQNn+M0BdMzRAozQ0QIwPNECWMjRAZBU0QIEZNED3RDRA
hCw0QJcrNEAHMzRAxSk0QIQXNED43jNAzRI0QExCNEBEZDRAAQk0QC8NNEAncjRAVwk0QI/T
M0CM5DNA0C80QN0lNEBwDTRAx+YzQII+NEDhADRA7d0zQMfiM0D/ETRAzwg0QGH3M0DS5jNA
TwU0QFr8M0BW/TNAv/UzQNH9M0DeGjRAgxQ0QLrmM0Ao4zNAHiE0QG8SNEBfLjRAI+IzQJVK
NEC6CjRAbAE0QN3zM0CD1TNAPis0QCflM0A2yDNA/9YzQIP1M0A8ozNAux00QC4YNEAYPDRA
Jjs0QDv0M0AgyTNAcT80QG37M0DkHTRAyQM0QB8LNEACMjRASAo0QG7gM0CNADRAA+czQMwm
NEBaFDRAQAc0QPHIM0AeyDNAuwc0QHsJNEB3DTRA5fQzQC00NEDD/DNAncszQBzkM0AuNDRA
1/0zQBAZNEDgyTNA1N8zQDkYNEBYQDRACPUzQIOzM0Bd3TNAMyY0QDMANEAnBTRAb98zQBL0
M0AEADRAVgQ0QLxGNECsszNAVdgzQMftM0B8ZzRAeuUzQOfUM0CP8DNAr+EzQK39M0A0BjRA
A+UzQPvLM0DOjzNAjgU0QGwcNEC88DNAy9IzQOipM0CL0DNAFLgzQDsMNEA5PzRAlr4zQN5B
NEA/0DNA+94zQMUsNECAvTNAK70zQOHYM0Cq4jNA3/gzQGHPM0DW1TNAhxE0QLDcM0DJozNA
awY0QCACNECCAjRAKHgzQIfMM0Dl4zNAr8IzQG6oM0BpuDNADv8zQJP2M0Ci7DNAfNMzQOUA
NEAA4TNApgw0QP8RNECGpTNAwMczQBIuNECJATRAbA80QALPM0CYljNAGxM0QPj9M0Cp/DNA
Ns4zQBeiM0CRnTNAYrszQDv9M0BPzTNAk/UzQNv5M0D28DNAovQzQMDDM0DP8DNAdqQzQNmD
M0Am7TNAUtAzQALDM0Ay1DNAKMAzQKv1M0Bo+TNAMdozQELCM0APzjNAChk0QGDmM0CXvTNA
kbozQBS3M0B60jNA2tkzQDU9NEBZnjNAxNgzQG7TM0ADujNAusYzQPLqM0A26TNAdgg0QNLu
M0CG5jNA3+szQIDcM0DryTNAncgzQETIM0CU9zNA4bszQGbLM0AX+jNAsZszQMjPM0DrgTNA
PZozQMSaM0DNvTNAgtEzQNSsM0AUkjNAqdozQPxeM0C8NzNAbJQzQKm1M0AfcjNAW3IzQCmo
M0DEbDNAP28zQBVXM0BJgTNATS4zQB2HM0CGQDNAtZgzQKxWM0D6XzNAkkQzQCRWM0DddzNA
jT8zQG2QM0CEOzNArj8zQEkRM0A5ODNACyozQNJJM0C6FTNAQfEyQH4QM0DIIDNAJBczQCL3
MkCP4zJAshUzQHlTM0DfrTJAYeQyQGU4M0BnHDNAZAMzQDsTM0AeEjNAciQzQCUAM0DrGDNA
bAYzQMbmMkBwBTNAsuEyQFY6M0DryjJAIQszQO/4MkDwCzNAgBEzQIEAM0CY2DJArP0yQK/X
MkBPODNAliIzQD5EM0Ay2jJARvYyQOUBM0D++jJAaC8zQLUVM0B6KTNAC1gzQPQxM0DwFTNA
bAIzQN8iM0C1+DJAGg0zQAHcMkBkIDNAnjgzQK0lM0CN9zJA3RIzQHT8MkCXEDNAJQYzQMQR
M0ByEzNAniQzQMs7M0BRNDNA8hgzQPsUM0D7UzNAgvwyQGMyM0C/9TJAHvMyQJ8xM0DpJTNA
Zd0yQBAUM0BLRTNA/iYzQCQAM0CffTNAlPkyQBM6M0AaBzNALPEyQFncMkDTNTNAmR0zQPhM
M0A0+TJArDEzQF8KM0BY+TJAuSgzQPPmMkB23TJAXCAzQNkzM0AW9TJAtuwyQHQrM0Aw5TJA
tzszQOZJM0Dv7TJAwu0yQPEOM0Bp6jJAxiczQPH2MkAoJTNAIBkzQOz/MkA5DjNAijIzQGcC
M0BvujJAZnUzQKThMkCd8TJAZjQzQKn3MkCvPDNATs4yQD/nMkAyHjNA5yozQJAwM0Da3zJA
X+QyQFs+M0D7fTNAEOwyQDoGM0AtFzNACgYzQJksM0A/IDNAsx8zQGftMkD6+zJAWQczQIVE
M0CIFDNAbj4zQD4AM0DvBjNA5xUzQNw+M0B2DjNAcg4zQLgNM0Cg7TJAOU8zQAIzM0D8TTNA
7xozQCpiM0BaDTNADEwzQPxKM0C2HjNAcAszQNQJM0DLEjNAjPEyQP8gM0AGSjNAABozQAfr
MkDoMTNAOkEzQFQwM0AfFzNAQiYzQGlCM0AXPjNAGQ4zQFMuM0A6zTJAHx8zQOn8MkC5OzNA
WZozQNDtMkDQAzNAuhAzQHUJM0AOIjNA2GszQK0fM0Ci4TJAUyIzQL8EM0BXSDNAzR8zQMIM
M0CfVzNAtxczQN0NM0C95zJAdCAzQJojM0BcYTNA0iozQCHSMkDFFzNAuBMzQAMFM0AHTDNA
8BQzQGMPM0DjJTNAVQ8zQPj4MkCRHzNAoVAzQCETM0Cg4jJAOSczQGEqM0A0JzNA+S8zQB1a
M0DSRTNAlCQzQFg8M0Do0jJAQQAzQPNDM0B6XjNAU/4yQP7AMkDiOTNARzUzQAZAM0AXHjNA
GwUzQMjcMkBeAzNAIyczQL9HM0C0NDNAWjozQB4dM0BrMTNAm0wzQFcIM0BrbTNAWvgyQCId
M0AUKDNALxwzQHRiM0AgcjNARQ8zQDAGM0C+PTNAMC8zQB4/M0B9NTNAshQzQO5JM0AsNDNA
7zQzQCcRM0AYOTNAFRYzQBsWM0AFXjNAz10zQPx4M0CLGDNA3QUzQAr4MkBPDDNAX/oyQIfn
MkBjGTNAySgzQHk6M0A5IjNAc40zQN0VM0BW+zJABlIzQBEjM0C9LzNAERkzQAFBM0B2ADNA
7QczQLDYMkCGATNAalozQDxzM0CsdDNAsFIzQClKM0ArFTNA/DkzQMBFM0BMSzNAMRczQCBe
M0BdOzNA5T8zQK1HM0ANXzNAa/cyQEksM0DNKjNA6DozQH0lM0AJCTNA57AzQJMHM0AA9zJA
yEMzQFBvM0ByDTNAiBMzQCExM0AVMzNAIhgzQCguM0CMWjNAa0IzQKpTM0A//zJAih0zQFYl
M0ArSjNAuk4zQGUsM0CDGjNANTszQOD5MkDCJTNAD+syQCzrMkDdHzNAuRMzQDdVM0Cl0DJA
gPYyQD9IM0BH2jJASAYzQGQiM0DqFTNAJykzQPYgM0BREjNASBgzQC7oMkBoFjNAyQAzQB8o
M0BD/jJAmCUzQGvwMkAXGzNAxhIzQPkuM0ArjzNA/U0zQJ3rMkAWLzNAkjYzQGwEM0C1NzNA
LuwyQEMpM0DtYzNAQvcyQKg3M0DpSTNACFYzQB8tM0AO1DJABSkzQDRMM0AoFDNAwyUzQPg9
M0DUEjNA0yUzQMv+MkAN7TJAohczQAU8M0CZNzNAlCMzQEVWM0DFTjNABAYzQDTpMkAlHzNA
GAUzQEFGM0AJ8DJAMwgzQPD4MkAaKDNA2BozQG42M0DdJzNApkIzQOQNM0CibTNA+0EzQI9V
M0CHJTNA4fEyQKs1M0CTFDNAXuQyQOVTM0DbOjNAZAwzQPxJM0D/RjNApWczQOLrMkAjEzNA
5iozQPosM0D7MDNAbUkzQEYLM0DwGzNATwUzQDf9MkD70jJAGCkzQPgSM0Du3TJAdeYyQI8G
M0Dj/jJADBczQOcMM0DHMTNA+RozQF8FM0Bb4DJAhu8yQDEVM0CsOjNAKMAyQILpMkBrvzJA
+P4yQEnnMkCM7zJA0v0yQIsLM0CUyTJA2OUyQDYoM0DVRjNAexAzQM5QM0Cx0zJA4/0yQFW4
MkD8GTNAJPsyQFsRM0AZGDNA6Q4zQFk2M0BuEDNAkzYzQEYTM0DNSjNAiwYzQNT5MkDP4DJA
4SUzQMrgMkBU6jJA6lozQJ82M0ByUTNAL/8yQOUmM0ASKjNAOiIzQPnIMkBvyDJAvfIyQK4U
M0B+/zJAtTAzQKBCM0Bn/jJAX0czQNxMM0AG6TJA4psyQMYWM0BkQjNA4fMyQDjZMkBxzzJA
j9gyQPX7MkCJ7TJASLIyQKjwMkDewTJAuMkyQKHWMkCSNzNApeUyQJUWM0DNFDNAUPYyQGXH
MkDFHzNAEx8zQITuMkCzBjNAhAQzQFfkMkDH5DJA6QUzQKLzMkAbDzNAzAIzQMy8MkA9PjNA
i/0yQPDIMkBx6TJASP4yQBrmMkA4PzNAUAIzQBAJM0BNxjJAJ9QyQDftMkBC6TJAvdAyQJYx
M0AI9jJArQAzQKP1MkB79zJAQf4yQJUeM0BQ/TJA9BQzQMvRMkDT/jJAlA0zQDbmMkAt2jJA
p/kyQIztMkAtMzNApx0zQMgDM0C/7jJAmikzQMbnMkD84jJAIA8zQFAnM0BJKDNAMO8yQEcE
M0DgxTJAawwzQJruMkC7JTNAQQAzQKnRMkALYTNAFAAzQGzYMkCF6DJAbPUyQOb2MkCQ6jJA
SBIzQJofM0AjvjJAPKsyQDj5MkCO9TJAbroyQGwMM0BxGDNAfAYzQKAKM0Dk5jJADxozQHHh
MkDc6TJAz+4yQFwDM0DfujJAmPAyQIXXMkDQ3jJAGvEyQBUiM0Cl/zJAdgEzQFP+MkCM6TJA
p7syQLrHMkDI8DJAQ6kyQBf1MkDoyTJAYsoyQFsnM0BHtzJAcZsyQPLVMkAy4DJAac4yQOLL
MkBP1jJAZ5IyQPvTMkC/FDNAy9YyQMAeM0CK3TJAgssyQNPmMkCGxjJAyw4zQMHDMkBq8DJA
kvoyQObqMkD41DJAKA0zQCpSM0AZ6DJAvugyQD3kMkAd+zJABKwyQP7ZMkBDsDJAZqsyQFC+
MkAlFDNAnu8yQFLOMkD5FTNArvkyQNHDMkCvHzNAUpYyQNMYM0AdQzNARswyQG72MkCp5jJA
WdoyQMP2MkCZKzNARw0zQA+8MkB5/TJALcAyQOoKM0Cn9TJAjDszQI7GMkBZ6zJASuIyQP2S
MkDltjJAWsoyQMfWMkC6yDJA2KYyQDrrMkCeGzNADtkyQAQQM0DB0jJA4uQyQL0ZM0ByBjNA
uecyQCsAM0CAFTNAAuIyQDwbM0Dg7jJAjOMyQPLAMkA35zJAdPkyQL/mMkDcwjJAPL4yQNt8
MkB94zJAeg8zQB+dMkDQITNAHKcyQPfwMkBkpzJAv+gyQOrhMkAh6TJAIP8yQJ4KM0Ai/DJA
WgozQDALM0Bc9zJAlLwyQAjXMkA5xjJAI5oyQEubMkAbDjNAFeoyQKScMkB96TJA6DczQMXn
MkAJvDJAJacyQEvVMkAhiDJAGD0zQMDbMkDK+DJAwdYyQHiRMkCwADNAU6YyQAG2MkDKqjJA
b6IyQDVJM0DtxzJAj2QyQMDgMkAS6jJAIKEyQCd0MkBquTJAEM4yQAC6MkCugzJA6aIyQGYJ
M0Cm0jJAnLAyQOO6MkBDkTJA0u8yQBlnMkAr1zJArMsyQIG7MkCEyDJA9d4yQB3VMkCL1zJA
r8EyQEzWMkCUpTJALsQyQA72MkAihzJACdsyQOTjMkB89jJAYZkyQNWdMkDixDJAvK8yQNvN
MkAaUTJAVZAyQDXMMkC47DJAVxYzQNvrMkAS7zJAPekyQG8iM0AAKzNAb5AyQLDwMkAM+DJA
MboyQDzTMkDxwzJAc9EyQPHhMkDLwTJA7sEyQNLfMkCjvjJAah4zQLrZMkBRuTJA8moyQACM
MkD2CTNAA/AyQPnDMkBCkDJAgXcyQKCsMkA62jJAQZ4yQBHyMkAJrzJASq4yQLWxMkCKhDJA
3gozQAnMMkCJqjJA1KoyQHivMkB8pTJAIY4yQFTGMkDIlzJAlIkyQDW3MkB5qjJAsZ8yQD7A
MkAt5zJAfHkyQAGPMkBXyDJA0ukyQCzbMkDxtDJAI48yQLapMkANeDJA0JoyQK1wMkDckDJA
K9UyQAR0MkBJUzJA2qcyQHDrMkBnkjJArZ8yQEjUMkA+6jJAtJYyQAKSMkBEhDJA+l0yQHfq
MkDh2jJAS6AyQGTNMkAkfjJAbroyQOazMkCItjJA/9MyQIp8MkD4RDJA9rsyQGfiMkDvfjJA
NngyQDegMkB3mzJATsAyQP/LMkAKzDJAT7UyQHiAMkAgsDJA8cUyQPChMkCIiDJAhb8yQDC5
MkCb6TJAq5AyQBvtMkBGlDJAW9YyQOaPMkCi2jJAaIAyQB2RMkD3uTJAXK4yQMGxMkCPeTJA
ld4yQMd3MkDJfTJAqLoyQGsqMkAF1zJAK3gyQFNrMkAWizJApdkyQLbSMkBKtjJASrYyQHCo
MkCBvTJAv6MyQCZqMkAPujJAn5MyQGh+MkAQszJAKoYyQOCqMkDYoTJAI+IyQKRDMkBfYTJA
aJUyQLSEMkBF0DJAFcYyQDiuMkAMszJA4pIyQFW1MkAWjzJA+14yQGOQMkCnuDJALYoyQDWx
MkBCyTJA558yQGeCMkAbXzJAhJYyQNGjMkAkhzJA12gyQKeKMkATizJAp9gyQNavMkCM+zJA
Dq0yQDWQMkAv0DJAgqsyQPt7MkCCtzJAd3QyQN+oMkCskzJAt6AyQIXkMkCucDJACNEyQI69
MkD5ezJAQJIyQKTWMkAVcjJA4ZsyQHOLMkDkqjJAt4kyQOuXMkBjtDJA6WkyQBmVMkBUXzJA
Il4yQElvMkCSuDJAnV8yQOKFMkB1eTJAGlkyQCqMMkDXXDJAtZUyQJ9wMkDkVTJA7HQyQPyM
MkDumDJAKZYyQJl/MkC2sDJAc0oyQP9NMkCzxDJAo30yQOugMkBUXjJA7XIyQOJnMkByzzJA
flYyQHG9MkAMWzJAPrgyQEa0MkB5lDJAaEYyQNkPMkBAYzJAvcEyQLaZMkAUsDJAlZAyQByb
MkC5WjJALpYyQJd0MkCFhzJAgaQyQLWLMkC2eDJAbrAyQAmWMkA2fTJAz2QyQCyyMkCqqTJA
90wyQGCvMkBEcjJAqmgyQCypMkBxrzJAcq8yQIZ6MkB1tjJAD6oyQLWXMkD5ZTJAg8MyQLCF
MkBAUTJA4HoyQPt4MkCXszJA/mIyQOWiMkA+lDJAN1YyQBJXMkCdxTJAUmkyQEG3MkBrhzJA
YXcyQIVcMkDWqzJAL64yQFV6MkDCcjJA5DgyQLOeMkCOkDJAEF8yQHdpMkDrkDJAenIyQBOt
MkAeTTJAq5AyQENtMkD6iDJA3lsyQESCMkAcYTJAx2syQL5sMkA0WjJA6VkyQB65MkBrmjJA
sWwyQFyRMkDKXDJAsVIyQGpMMkBOlTJAPIcyQON6MkBSNzJAoY4yQGdRMkCDczJAJMQyQJlI
MkBRczJABZ0yQNQsMkBFfjJA5j8yQPteMkCOQzJAlV4yQBuxMkAFaDJA52oyQKpOMkDQUjJA
sGoyQNygMkD0bDJAPG4yQFvTMkC6jTJAdG8yQOtJMkDGgjJASlUyQCBmMkDRrDJASF0yQFRd
MkDLSjJAd7QyQEVDMkCISTJAbIYyQA93MkATgTJA24UyQGmgMkBhtzJAo3cyQHA7MkBrgTJA
QcIyQPqdMkBKcjJA0yIyQCtQMkAdbzJA/V0yQJiOMkCrhjJAfpEyQAUwMkC8sTJAF1kyQOo0
MkDZVzJAVXkyQAxOMkDxZzJADoIyQP+CMkDaajJANn4yQL+GMkAdbTJA9nsyQCWDMkABmjJA
+IgyQDSLMkBZXjJAjG0yQHZsMkCvMjJAdgUyQI1NMkDCVjJAJ4AyQK9JMkCSbDJAdU0yQHMv
MkAGbzJAx3AyQDM/MkAJCzJAK4kyQLQpMkDRbTJAhx0yQHU3MkDjNzJAvooyQOAxMkAyKTJA
TIYyQLNEMkDiTjJAvJoyQHg2MkCWWTJAOT0yQLBjMkBpFzJARWUyQLonMkDiGTJARkMyQJhs
MkDrbTJA5E0yQDtYMkBKNDJAszwyQDs4MkCSnTJARGwyQPgmMkDcSzJA</AssayYData></Step><Step><CommonData><SampleLocation>2</SampleLocation><SampleID></SampleID><SampleGroup></SampleGroup><SampleInfo></SampleInfo><SampleRow>C</SampleRow><SamplePlate>1</SamplePlate><WellType>REGENERATION</WellType><Concentration>-1</Concentration><ConcentrationUnits>µg/ml</ConcentrationUnits><MolarConcentration>-1</MolarConcentration><MolarConcUnits>nM</MolarConcUnits><MolecularWeight>-1</MolecularWeight><Temperature>30</Temperature><StartTime>2046818</StartTime><AssayTime>5</AssayTime></CommonData><FlowRate>1000</FlowRate><StepType>KREGENERATION</StepType><StepName>Regeneration</StepName><StepStatus>OK</StepStatus><ActualTime>5.00005</ActualTime><CycleTime>0.2</CycleTime><AssayXData Points="25">s7n0RBnA9ESIxvRE5sz0RFXT9ES72fREIuD0RIjm9ETu7PRETfP0RLP59EQiAPVEiAb1RO4M
9URVE/VEsxn1RBkg9USAJvVE7iz1RE0z9USzOfVEIkD1RIhG9UTmTPVETVP1RA==</AssayXData><AssayYData Points="25">SL4kQLvgHEAL3xhA5N0WQFuYFUBVdBRAlAMUQJ+GE0Cn3RJAL0MSQLDOEUC3YBFAfgkRQNHY
EEAcUxBAwA8QQPv9D0DyoQ9A8JgPQJ46D0A+jQ5AZpkOQIqUDkDGPA5AczQOQA==</AssayYData></Step><Step><CommonData><SampleLocation>1</SampleLocation><SampleID>Buffer</SampleID><SampleGroup></SampleGroup><SampleInfo></SampleInfo><SampleRow>C</SampleRow><SamplePlate>1</SamplePlate><WellType>BUFFER</WellType><Concentration>-1</Concentration><ConcentrationUnits>µg/ml</ConcentrationUnits><MolarConcentration>-1</MolarConcentration><MolarConcUnits>nM</MolarConcUnits><MolecularWeight>-1</MolecularWeight><Temperature>30</Temperature><StartTime>2059137</StartTime><AssayTime>5</AssayTime></CommonData><FlowRate>1000</FlowRate><StepType>KREGENERATION</StepType><StepName>Regeneration</StepName><StepStatus>OK</StepStatus><ActualTime>5.00103</ActualTime><CycleTime>0.2</CycleTime><AssayXData Points="25">s1n1RBlg9USIZvVE7mz1RFVz9USzefVEGYD1RICG9UTujPVEVZP1RLOZ9UQioPVEgKb1ROas
9URVs/VEu7n1RCLA9USAxvVE7sz1RE3T9USz2fVEGeD1RIDm9UTm7PVEVfP1RA==</AssayXData><AssayYData Points="25">VuKcQK1DpEDWC5pAi6yWQKXUoUB4IZtAoBOWQFBIoUCkrZ5AsSGWQE70m0BolaBASZWYQIV9
lECbWKBAAwGbQPNGl0D1saBAMzifQBNRlUC4SppAL9KfQC8ymUA4iplAFjagQA==</AssayYData></Step><Step><CommonData><SampleLocation>2</SampleLocation><SampleID></SampleID><SampleGroup></SampleGroup><SampleInfo></SampleInfo><SampleRow>C</SampleRow><SamplePlate>1</SamplePlate><WellType>REGENERATION</WellType><Concentration>-1</Concentration><ConcentrationUnits>µg/ml</ConcentrationUnits><MolarConcentration>-1</MolarConcentration><MolarConcUnits>nM</MolarConcUnits><MolecularWeight>-1</MolecularWeight><Temperature>30</Temperature><StartTime>2071471</StartTime><AssayTime>5</AssayTime></CommonData><FlowRate>1000</FlowRate><StepType>KREGENERATION</StepType><StepName>Regeneration</StepName><StepStatus>OK</StepStatus><ActualTime>5.00005</ActualTime><CycleTime>0.2</CycleTime><AssayXData Points="25">vPn1RCIA9kSJBvZE7wz2RF4T9kS8GfZEIiD2RJEm9kTvLPZEXjP2RMQ59kQrQPZEkUb2RPdM
9kReU/ZEvFn2RCJg9kSJZvZE72z2RF5z9kS8efZEIoD2RImG9kT3jPZEVpP2RA==</AssayXData><AssayYData Points="25">tB8OQDHJDEDbOQxA/DUMQDA+DEAnHwxA2dILQMztC0DeuwtAm5YLQBWXC0BkjgtACZALQJe1
C0BoXgtAslsLQLwIC0D/EQtADSkLQFssC0DB/QpAwx8LQHsfC0Ab5QpAAbwKQA==</AssayYData></Step><Step><CommonData><SampleLocation>1</SampleLocation><SampleID>Buffer</SampleID><SampleGroup></SampleGroup><SampleInfo></SampleInfo><SampleRow>C</SampleRow><SamplePlate>1</SamplePlate><WellType>BUFFER</WellType><Concentration>-1</Concentration><ConcentrationUnits>µg/ml</ConcentrationUnits><MolarConcentration>-1</MolarConcentration><MolarConcUnits>nM</MolarConcUnits><MolecularWeight>-1</MolecularWeight><Temperature>30</Temperature><StartTime>2083760</StartTime><AssayTime>5</AssayTime></CommonData><FlowRate>1000</FlowRate><StepType>KREGENERATION</StepType><StepName>Regeneration</StepName><StepStatus>OK</StepStatus><ActualTime>5.00103</ActualTime><CycleTime>0.2</CycleTime><AssayXData Points="25">vJn2RCKg9kSJpvZE96z2RFaz9kTEufZEIsD2RJHG9kT3zPZEXtP2RLzZ9kQr4PZEieb2RPfs
9kRe8/ZEvPn2RCIA90SJBvdE7wz3RF4T90TEGfdEKyD3RJEm90TvLPdEXjP3RA==</AssayXData><AssayYData Points="25">Jk2hQNLWl0AuKJpAWkCgQFM+mUBu2phAHf+hQEY2nkBNKZVAZRadQBHMn0BAuJNADGSZQJkT
oEC0gZlAOvCVQCYgn0CjM5xAm3GTQA7mm0A9659Af0eUQPRDmUAXfqBAtPGWQA==</AssayYData></Step><Step><CommonData><SampleLocation>2</SampleLocation><SampleID></SampleID><SampleGroup></SampleGroup><SampleInfo></SampleInfo><SampleRow>C</SampleRow><SamplePlate>1</SamplePlate><WellType>REGENERATION</WellType><Concentration>-1</Concentration><ConcentrationUnits>µg/ml</ConcentrationUnits><MolarConcentration>-1</MolarConcentration><MolarConcUnits>nM</MolarConcUnits><MolecularWeight>-1</MolecularWeight><Temperature>30</Temperature><StartTime>2095764</StartTime><AssayTime>5</AssayTime></CommonData><FlowRate>1000</FlowRate><StepType>KREGENERATION</StepType><StepName>Regeneration</StepName><StepStatus>OK</StepStatus><ActualTime>5.00103</ActualTime><CycleTime>0.2</CycleTime><AssayXData Points="25">xDn3RCpA90SRRvdE/0z3RF5T90TEWfdEM2D3RJFm90T/bPdEXnP3RMR590QzgPdEmYb3RPeM
90Rmk/dExJn3RCqg90SRpvdE/6z3RGaz90TEufdEKsD3RJnG90T/zPdEZtP3RA==</AssayXData><AssayYData Points="25">nGkNQFpVDEAO2QtAohwMQHzuC0ASuQtAIdsLQGPBC0ADhQtAKEsLQBR0C0DyaAtAb2QLQMtL
C0DzCAtAAmYLQKtKC0Ci8ApAqC4LQH3qCkBXFAtA/PwKQLAIC0BasgpAle0KQA==</AssayYData></Step><Step><CommonData><SampleLocation>1</SampleLocation><SampleID>Buffer</SampleID><SampleGroup></SampleGroup><SampleInfo></SampleInfo><SampleRow>C</SampleRow><SamplePlate>1</SamplePlate><WellType>BUFFER</WellType><Concentration>-1</Concentration><ConcentrationUnits>µg/ml</ConcentrationUnits><MolarConcentration>-1</MolarConcentration><MolarConcUnits>nM</MolarConcUnits><MolecularWeight>-1</MolecularWeight><Temperature>30</Temperature><StartTime>2107920</StartTime><AssayTime>5</AssayTime></CommonData><FlowRate>1000</FlowRate><StepType>KREGENERATION</StepType><StepName>Regeneration</StepName><StepStatus>OK</StepStatus><ActualTime>5.00103</ActualTime><CycleTime>0.2</CycleTime><AssayXData Points="25">zdn3RDPg90Sa5vdEAO33RGfz90TN+fdEMwD4RJoG+EQADfhEbxP4RM0Z+EQ8IPhEoib4RAAt
+ERvM/hEzTn4RERA+ESaRvhECE34RG9T+ETNWfhEM2D4RKJm+EQAbfhEb3P4RA==</AssayXData><AssayYData Points="25">w6yfQIzPn0CwoJZAGqGaQDdNoUDC+plAdXCWQA8pn0AZj51AemiWQJCenkCfgqBADraSQG9G
mUCtQqBAsYWaQB5sl0DiOp9AJPObQIo5lEC/hp1AijihQLZYlUAU6JlAxGyfQA==</AssayYData></Step></KineticsData></ExperimentResults>
