# Supplementary material for: CD147 mediates the adsorption of influenza A virus on the cell surface through direct interaction with HA
Source: Front Cell Infect Microbiol. 2025 Aug 29;15:1647283. doi: 10.3389/fcimb.2025.1647283 (PMC12426278; doi:10.3389/fcimb.2025.1647283)
Supplement: Supplementary file 8 [file DataSheet2.zip › raw data-2/Figure 6/Fingure6 D-I/Fingure6 I/241006_004.frd]

<?xml version="1.0" encoding="UTF-8" standalone="yes"?>
<ExperimentResults><ExperimentInfo Name="Experiment_2"><ExpDescription></ExpDescription><RTDVersion>2.0</RTDVersion><RunID>1786FA82-204D-4522-B915-FFC16C02C1D2</RunID><ExperimentType>KINETICS</ExperimentType><ExperimentSubType>KBASIC</ExperimentSubType><StartDateTime>2024-10-06T21:14:41</StartDateTime><MachineName>4QSYCS2</MachineName><UserName>Labuser</UserName><LotNumber></LotNumber><PlateName>241006</PlateName><PlateName2></PlateName2><SensorName>D8</SensorName><SensorPlate>1</SensorPlate><SensorType>SA (Streptavidin)</SensorType><SensorRole>LIGAND</SensorRole><SensorInfo></SensorInfo><WritingSW>DataAcquisition.exe 11.1.0.11</WritingSW><InstrumentType>OctetRED96e</InstrumentType><InstrumentSerial>FB-90287</InstrumentSerial><InstrumentFW>1.0.0.0</InstrumentFW><IntegrationTime>1.9</IntegrationTime><DSPType>CPF</DSPType><DSPStitching>1</DSPStitching><HasManifest>1</HasManifest><InfoHash>-1544771321</InfoHash></ExperimentInfo><AssayParamsInfo/><KineticsData><Step><CommonData><SampleLocation>12</SampleLocation><SampleID></SampleID><SampleGroup></SampleGroup><SampleInfo></SampleInfo><SampleRow>D</SampleRow><SamplePlate>1</SamplePlate><WellType>BUFFER</WellType><Concentration>-1</Concentration><ConcentrationUnits>µg/ml</ConcentrationUnits><MolarConcentration>-1</MolarConcentration><MolarConcUnits>nM</MolarConcUnits><MolecularWeight>-1</MolecularWeight><Temperature>29.7</Temperature><StartTime>0</StartTime><AssayTime>120</AssayTime></CommonData><FlowRate>1000</FlowRate><StepType>BASELINE</StepType><StepName>Baseline</StepName><StepStatus>OK</StepStatus><ActualTime>120.001</ActualTime><CycleTime>0.2</CycleTime><AssayXData Points="600">AAAAAPLSTT7NzMw+mpkZP83MTD/FIIA/XrqZPzMzsz+R7cw/K4fmP2IQAEAv3QxA/KkZQGZm
JkCWQzNAYhBAQC/dTED8qVlAZmZmQDMzc0AAAIBAZmaGQM3MjEBkO5NAy6GZQAAAoEBmZqZA
/tSsQGQ7s0CamblAAADAQGZmxkDNzMxAZDvTQMuh2UAxCOBAmG7mQM3M7EBkO/NAy6H5QAAA
AEEzMwNBf2oGQbKdCUHNzAxBGQQQQTMzE0F/ahZBsp0ZQc3MHEEZBCBBTDcjQWZmJkGamSlB
5dAsQRkEMEEzMzNBZmY2QZqZOUHNzDxBGQRAQUw3Q0FmZkZBmplJQc3MTEEAAFBBTDdTQX9q
VkGynVlB5dBcQQAAYEFMN2NBf2pmQbKdaUHl0GxBGQRwQTMzc0F/anZBsp15QeXQfEEAAIBB
mpmBQTMzg0HZzoRBZmaGQQwCiEGamYlBMzOLQeXQjEFzaI5BAACQQZqZkUE/NZNBzcyUQWZm
lkEAAJhBppuZQTMzm0HZzpxBZmaeQQwCoEGamaFBMzOjQc3MpEFzaKZBAACoQZqZqUE/NatB
2c6sQXNorkEAALBBppuxQTMzs0HZzrRBc2i2QQAAuEGmm7lBPzW7Qc3MvEFmZr5BDALAQZqZ
wUE/NcNBzczEQWZmxkEMAshBmpnJQT81y0HNzMxBc2jOQQwC0EGamdFBMzPTQdnO1EFzaNZB
AADYQaab2UEzM9tB2c7cQWZm3kEMAuBBppvhQTMz40HZzuRBc2jmQQAA6EGamelBMzPrQc3M
7EFmZu5BDALwQZqZ8UE/NfNB2c70QXNo9kEAAPhBmpn5QT81+0HZzvxBZmb+QQYBAELNzABC
oJoBQm1nAkIzMwNCAAAEQs3MBEKamQVCbWcGQjMzB0IAAAhCzcwIQqCaCUJmZgpCMzMLQgAA
DELNzAxCoJoNQm1nDkIzMw9CAAAQQtPNEEKgmhFCZmYSQjMzE0IAABRC080UQqCaFUJtZxZC
OTQXQgAAGELTzRhCoJoZQmZmGkI5NBtCBgEcQtPNHEKamR1CZmYeQjMzH0IGASBCzcwgQpqZ
IUJmZiJCMzMjQgYBJELNzCRCoJolQmZmJkI5NCdCBgEoQtPNKEKgmilCbWcqQjk0K0IGASxC
zcwsQpqZLUJmZi5CMzMvQgYBMELNzDBCmpkxQm1nMkIzMzNCAAA0QtPNNEKgmjVCbWc2QjMz
N0IAADhC0804QpqZOUJtZzpCMzM7QgAAPELNzDxCoJo9Qm1nPkIzMz9CBgFAQtPNQEKamUFC
ZmZCQjMzQ0IMAkRC081EQpqZRUJtZ0ZCOTRHQgAASELNzEhCmplJQmZmSkIzM0tCAABMQtPN
TEKgmk1CbWdOQjk0T0IGAVBCzcxQQpqZUUJtZ1JCMzNTQgYBVELTzVRCmplVQmZmVkIzM1dC
BgFYQs3MWEKamVlCbWdaQjMzW0IAAFxC081cQpqZXUJtZ15COTRfQgYBYELTzWBCmplhQm1n
YkIzM2NCBgFkQs3MZEKgmmVCZmZmQjMzZ0IAAGhCzcxoQpqZaUJtZ2pCMzNrQgAAbELNzGxC
oJptQmZmbkIzM29CAABwQs3McEKgmnFCZmZyQjk0c0IAAHRC0810QqCadUJmZnZCMzN3QgYB
eELNzHhCmpl5Qm1nekI5NHtCBgF8Qs3MfEKgmn1CbWd+Qjk0f0IAAIBC6WaAQlDNgEI5NIFC
mpmBQoMAgkLpZoJCUM2CQjMzg0KamYNCgwCEQmZmhEJQzYRCtjOFQh2ahUKDAIZCZmaGQs3M
hkK2M4dCmpmHQgAAiEJmZohCzcyIQjMziUKamYlCgwCKQulmikJQzYpCtjOLQh2ai0KDAIxC
ZmaMQlDNjEK2M41CmpmNQgAAjkLpZo5CUM2OQjMzj0KamY9CgwCQQmZmkEJQzZBCtjORQpqZ
kUKDAJJC6WaSQlDNkkK2M5NCmpmTQoMAlELpZpRCzcyUQjMzlUIdmpVCAACWQulmlkLNzJZC
MzOXQqCal0KDAJhCZmaYQs3MmEK2M5lCmpmZQoMAmkLpZppCzcyaQrYzm0IdmptCAACcQulm
nELNzJxCMzOdQpqZnUKDAJ5CZmaeQs3MnkK2M59CHZqfQoMAoEJmZqBCUM2gQjMzoUIdmqFC
gwCiQulmokJQzaJCMzOjQh2ao0KDAKRCZmakQs3MpEIzM6VCmpmlQgAApkLpZqZCUM2mQjMz
p0KamadCgwCoQulmqELNzKhCMzOpQpqZqUKDAKpCZmaqQs3MqkIzM6tCHZqrQoMArEJmZqxC
zcysQrYzrUIdmq1CgwCuQmZmrkLNzK5CMzOvQpqZr0KDALBCZmawQs3MsEIzM7FCmpmxQoMA
skJmZrJCzcyyQrYzs0IdmrNCAAC0QmZmtEJQzbRCMzO1Qh2atUKDALZC6Wa2Qs3MtkIzM7dC
mpm3QoMAuELpZrhCUM24QjMzuUIdmrlCAAC6QmZmukJQzbpCtjO7QpqZu0IAALxCZma8QlDN
vEK2M71Cmpm9QoMAvkJmZr5CUM2+QjMzv0Kamb9CAADAQulmwELNzMBCtjPBQpqZwUKDAMJC
6WbCQs3MwkIzM8NCHZrDQgAAxELpZsRCUM3EQrYzxUIdmsVCgwDGQmZmxkLNzMZCtjPHQpqZ
x0KDAMhC6WbIQlDNyEIzM8lCmpnJQgAAykLpZspCzczKQrYzy0IdmstCgwDMQmZmzEJQzcxC
tjPNQpqZzUKDAM5C6WbOQs3MzkIzM89CmpnPQoMA0EJmZtBCzczQQrYz0UIdmtFCgwDSQmZm
0kJQzdJCtjPTQpqZ00KDANRCZmbUQlDN1EIzM9VCmpnVQoMA1kJmZtZCUM3WQrYz10IdmtdC
gwDYQmZm2ELTzdhCMzPZQpqZ2UKDANpCZmbaQlDN2kK2M9tCHZrbQgAA3ELpZtxCUM3cQrYz
3UKamd1CAADeQulm3kLNzN5CtjPfQpqZ30IAAOBC6WbgQlDN4EIzM+FCmpnhQoMA4kJmZuJC
zcziQjMz40IdmuNCAADkQmZm5EJQzeRCtjPlQpqZ5UIAAOZCZmbmQs3M5kK2M+dCmpnnQoMA
6ELpZuhCzczoQjMz6UIdmulCgwDqQmZm6kJQzepCtjPrQpqZ60KDAOxCZmbsQs3M7EIzM+1C
mpntQgAA7kJmZu5CzczuQjMz70Idmu9C</AssayXData><AssayYData Points="600">AAAAAB1w5zsNRaE790cMO2DawTsa8sU7nyKGO1SI7TuXHKw751eWO+6XojtDP3I73RikO9Z+
AjzpvbA78mM2PBfkwzvcPDI8FxY8PFRv2zvhOyg8B7pLPHqy8Dv9WBk8X3U8PMUlGzz07IY7
F9gIPIDxFTwwzRo8psExPN5LuTu67UI8Ld8pPJLxTTzId0A8mEE2PC3RGzwILEI8xqxNPOYA
LjxexRo8gDdjPD5oYDzMiyk8qDB2PLflPTwtnFU8Z/k3PDyCCDzTnO87kAyBPFBSVzw9gzg8
jb4zPJN4bzwwCII86II8PKiKgjylYj487qVkPLoPcjxICGI8tYFGPHXUTjw7/Dk8a7xnPA+U
jDxyb188Hk1oPM7WYzxKgpk8fbqFPLypkjwsY408mU4YPAkcIDyoSYc8LQCGPEL2aDyC/G48
SzFxPPpTiTwnGX88/I17PA0kODwEz0o8+iqJPNqTcDxV4oI8HBmBPKM6bDySqHo8iEaKPEQM
YTyTxaA807RVPLacgTxTE4s8Jw1/PInbozzyB4U84e6CPABqnjy4mYE8QYqxPPbYsjwlHHA8
jcGYPMojmTwBAIw8S75IPI7tiDy4QLw8fxOIPC36kDwqcoY8NLqVPKzigzw4ops8bTC4PG7W
ojyU3pg8sxySPOjjlTxiIYs8udmcPDHRiDz3Lb88RXdfPPcTpDxLBaM8E4OPPM/+zTzqiKY8
4fiXPFsGtDyGi3c8ZLCvPLhXjzy7DrA8t1nRPF6CtTxh0L48e/OjPElmvTxNmaU8Uw+ePAH+
rjzEv7M8eMuRPOJotjyq35883LqRPCanXzzExLA8KCGnPGTCkzxcs6w8H0KRPOaskzzlGaM8
ImbaPL/SoTy10cU8l+C/PIi8ljxmhb08XAW0PFoFpjyiN508OAPAPGUvjzw2ZJA8VcC5PKXo
rjwwL+Q8Rh63PDpcrDwSiqs8Xry5PGk+1TxCaLQ8N9/JPOl3yzy6KrA8wDDEPOkU0jxjWMk8
2vjRPPH8vjyenbY8vJHLPDw7xjxaIsM8C8LSPLnzzzxEHrA882OrPMGPwjyi5tY8PX/GPJGw
zTy1r+I8wjTQPFewvzwniO48j5roPPZVvTxfCNA8FNLTPNp43jzZNdQ8oMy/PEt34jwnXLQ8
panjPKgw7jwMS+w8YlfUPDSfwzyCiOA8d3LcPIK+zTxHctM8/hnTPJlZwDywdsk8lVzaPPK1
mTyM68s8oEvjPB2L2jzSzOE86iXTPB8uwjyioNk82irsPLHQyTzJINQ8QhOsPHFR1jw4z+w8
TDTaPK0lqTwGDtU8PUjdPLv9xDwM9bs8c1zSPMBR2jzlpu88mGviPKkf6TwrFtY85kvSPN43
vTzQIdQ8ROHtPHXM/jy3AtI8zosEPWUp5TxzTds8X2fRPM9X9TyF2wQ9qnzsPOOP0zz+BOQ8
0gzrPHqz4jyrY/c8nKnXPKs04jyxWOM89xbAPE5CyDwNnAY9gjwDPRJq2TyY1BI9CFn1PGc6
3DzvVOM8n+j7PAbWAT01NvA87DztPKTa+Tyu3PM8QW4CPVLq9TxktfI8sgsIPUEo7TyeGvk8
idQAPUgg8jw5TNU8Hb3dPEqq3TwfTwc9cVABPfwDAT2pWfM8lPnbPJpaCT0dcQQ9Qff8PJTR
+Tw7Cfw8iYn3PC5F/jzRGtw80VXlPHlpCT1Nieo8W3IAPeuP9DwgbeQ84jH3PH+66TzKDgA9
X732PLH//DzTn/s8IcPyPIue+jx7dQI9qHjPPCOB7Ty4Ud08pPnYPABpCz2cJwY9EpPwPENQ
/jzVhdw8vgIUPeggCj1FoQU9knTjPPF9AT2s/QI9g4jqPB0p/DwFZ+M86eMCPdymBz3zjAs9
5VEMPbL/8Dwc6/E8AXIGPTi7Aj2jAP086+YFPcSaAT2RTf88N8ztPJld8jxyEvg8eV74PEAm
BD1puwI9Ue0FPXIS7zzl3fw8Sf/dPDV4+zx5cwc9qk/mPJJ8Ej2Png498CDuPBuXCj1wmQs9
AM4IPeqfAj3qgAQ9P7/0PIB0DT3E5t88jXYDPf/c8zxe+/k80vbyPNjiCT1H7eQ846/6PGBv
BT23egs9nl0KPRb8CT1JZOM8OPkFPfaxBD0mZ/s8mfUdPcXxAz04GAs9wSkJPR+s5zxrpw89
gfgFPUrlEj22+hE9KY4APcGaED1OyAc9Zk0OPVQ0+zyqaPA8V/MKPVAdAT3fNAI9kZsFPR1U
ED1ovAw90OIWPbiqCz3z2vc8SssUPd6nCz0stgk9aSINPR6TGj2aoBQ9qLsFPb6LDD2PDgs9
lQwFPR9hEz10LRY9j/4YPboeCz2/nRI9YNgAPaCGCT0x6B89RpQHPSeHGj3eSA09nlwOPWiu
BD3iIA49UkYSPe2PGj3Ypg09fC0YPS0ACz0HGhU9gestPQ4dDT3T4hw9rWEWPf7WFD04PBI9
dGAQPTbMFj0KKQ49JecePa6aAz0HeBc9sqoPPcNqFj012BI9xxwGPV2lED1oxCE9Ib8ePX2H
Cz0XRgY9l0MPPS3BDj3o0hM937UUPU05BT1HSCY9TWkGPbbDDD3bmR49TDkfPahRGj28Bh49
lFkJPSCZAz2BjQg9OtARPXjbIj3X7Ak9SUISPZePBT29bA49ktwYPaEpJj2vBhg92FkOPUhf
Gj1UcQ89E8QWPdooDz2/zyI9jJ4GPaybDD2lkAg9j1cSPVDKHj2GExk9bQAWPQN0Cj01ax09
PMYPPbKkHT0Y+AA9a/MbPeVNFT2zBRw9xCEVPTF7Hz2wIR89TN0XPbR+Gj1UThI96nMJPeR+
FD0RAx09qLcjPeLYEz3pzRk9CFMpPf0hHz0jMRI9VwsePZSEHj2VkzI9BZ8fPTI9Gz3yHA09
R80fPQdDFD3dNxc9HrEZPZhyFD3Gdxg95jchPbjYFT0ejCA9X/QtPcM6IT0cKS89hdUJPU4V
Dj1qpSw9knobPcjnID2tFSI9pDcLPX8PEj01Sh09HKwRPeSGHz1pNB49drQUPcnHJj2DJRg9
o/AbPWz3GD14jQg9eIoWPUOTHT18Rxs9IegiPelrCz3Muxw9j6MZPTW2Ez1rqiI9IawaPaFr
DD1enQs9X4wKPb7MKD2nox09xbUbPYSjGj0pIB49D7wGPaOPLD2yfxc942kKPfuqHj0MJhk9
868jPQpEHT3iWxs9bc4VPVFoFD0mjBQ9</AssayYData></Step><Step><CommonData><SampleLocation>6</SampleLocation><SampleID>CB2</SampleID><SampleGroup></SampleGroup><SampleInfo></SampleInfo><SampleRow>D</SampleRow><SamplePlate>1</SamplePlate><WellType>KLOAD</WellType><Concentration>50</Concentration><ConcentrationUnits>µg/ml</ConcentrationUnits><MolarConcentration>-1</MolarConcentration><MolarConcUnits>nM</MolarConcUnits><MolecularWeight>-1</MolecularWeight><Temperature>30</Temperature><StartTime>158346</StartTime><AssayTime>1200</AssayTime></CommonData><FlowRate>1000</FlowRate><StepType>LOADING</StepType><StepName>Loading</StepName><StepStatus>OK</StepStatus><ActualTime>264.8</ActualTime><CycleTime>0.2</CycleTime><AssayXData Points="1324">gwDwQmxn8ELTzfBCtjPxQh2a8UKDAPJCbGfyQlDN8kI5NPNCHZrzQoMA9ELpZvRC0830Qjk0
9UKgmvVCBgH2Qmxn9kLTzfZCOTT3Qh2a90KDAPhCbGf4QlDN+EK2M/lCHZr5QgYB+kLpZvpC
UM36QrYz+0IdmvtCgwD8Qulm/ELTzfxCtjP9QqCa/UKDAP5CbGf+QtPN/kI5NP9CHZr/QkIA
AEO2MwBD6WYAQ9uZAEMOzQBDgwABQ7YzAUPpZgFDHZoBQw7NAUNCAAJDdTMCQ+lmAkMdmgJD
Ds0CQ0IAA0N1MwND6WYDQ9uZA0NQzQNDgwAEQ7YzBEOoZgRDHZoEQ1DNBEODAAVDdTMFQ6hm
BUPbmQVDUM0FQ0IABkO2MwZDqGYGQ9uZBkMOzQZDgwAHQ7YzB0OoZgdD25kHQ1DNB0ODAAhD
dTMIQytnCEMdmghDUM0IQ0IACUN1MwlD6WYJQ9uZCUNQzQlDQgAKQ7YzCkOoZgpD25kKQw7N
CkNCAAtDdTMLQ+lmC0MdmgtDUM0LQ4MADEN1MwxDqGYMQ9uZDENQzQxDgwANQ7YzDUOoZg1D
25kNQw7NDUODAA5DtjMOQ6hmDkMdmg5DDs0OQ0IAD0N1Mw9DqGYPQ9uZD0NQzQ9DQgAQQ7Yz
EEOoZhBD25kQQw7NEEODABFDtjMRQ6hmEUPbmRFDDs0RQ0IAEkN1MxJDqGYSQ9uZEkNQzRJD
gwATQ7YzE0OoZhNDHZoTQ1DNE0NCABRDdTMUQ6hmFEMdmhRDUM0UQ0IAFUN1MxVD6WYVQx2a
FUNQzRVDQgAWQ3UzFkOoZhZDHZoWQ1DNFkNCABdDdTMXQ6hmF0PbmRdDDs0XQ0IAGEN1MxhD
6mYYQ9uZGEMOzRhDQgAZQ7YzGUOoZhlD25kZQ1DNGUODABpDtjMaQ+pmGkPbmRpDUM0aQ0IA
G0O2MxtDqGYbQ9uZG0NQzRtDgwAcQ7YzHEOoZhxD25kcQw7NHEODAB1DtjMdQ6hmHUMdmh1D
UM0dQ4MAHkO2Mx5DqGYeQx2aHkMOzR5DgwAfQ7YzH0OoZh9D25kfQw7NH0NCACBDtjMgQ6hm
IEPbmSBDUM0gQ0IAIUN1MyFDqGYhQ9uZIUNQzSFDgwAiQ7YzIkOoZiJD25kiQw7NIkNCACND
dTMjQ+pmI0PbmSNDUM0jQ4MAJEO2MyRD6mYkQ9uZJEMOzSRDgwAlQ7YzJUOoZiVD25klQw7N
JUODACZDdTMmQ6hmJkMdmiZDDs0mQ4MAJ0O2MydD6mYnQ9uZJ0MOzSdDQgAoQ7YzKEOoZihD
HZooQ1DNKEODAClDtjMpQ+pmKUPbmSlDUM0pQ0IAKkO2MypD6mYqQx2aKkMOzSpDgwArQ7Yz
K0OoZitDHZorQw7NK0ODACxDtjMsQ6hmLEPbmSxDDs0sQ4MALUN1My1DqGYtQ9uZLUNQzS1D
gwAuQ3UzLkPqZi5DHZouQ1DNLkNCAC9DtjMvQ6hmL0PbmS9DUM0vQ0IAMEO2MzBDqGYwQ9uZ
MENQzTBDQgAxQ3UzMUOoZjFDHZoxQw7NMUODADJDdTMyQ+pmMkPbmTJDUM0yQ0IAM0N1MzND
qGYzQ9uZM0NQzTNDQgA0Q3UzNEOoZjRDHZo0Qw7NNEODADVDdTM1Q+pmNUPbmTVDUM01Q4MA
NkN1MzZDqGY2Q9uZNkNQzTZDgwA3Q7YzN0PqZjdDHZo3Q1DNN0ODADhDtjM4Q6hmOEPbmThD
Ds04Q0IAOUO2MzlDqGY5QxyaOUMOzTlDxAA6Q3QzOkPqZjpD25k6Q1DNOkODADtDtjM7Q6hm
O0McmjtDUM07Q0IAPEO2MzxD6mY8QxyaPEMOzTxDgwA9Q3QzPUPqZj1D25k9Q1DNPUODAD5D
tjM+Q6hmPkPbmT5DUM0+Q0IAP0N0Mz9D6mY/QxyaP0NQzT9DgwBAQ7YzQEPqZkBDHJpAQ1DN
QENCAEFDtjNBQ6hmQUMcmkFDUM1BQ0IAQkN0M0JD6mZCQxyaQkMOzUJDQgBDQ7YzQ0OoZkND
25lDQw7NQ0ODAERDtjNEQ6hmREPbmURDDs1EQ8QARUN0M0VDqGZFQ9uZRUNQzUVDQgBGQ7Yz
RkPqZkZD25lGQ1DNRkNCAEdDtjNHQ6hmR0PbmUdDDs1HQ4MASEO2M0hDqGZIQ9uZSENQzUhD
gwBJQ3QzSUOoZklD25lJQ1DNSUODAEpDdDNKQ6hmSkMcmkpDUM1KQ0IAS0N0M0tD6mZLQxya
S0MOzUtDQgBMQ3QzTEPqZkxD25lMQ1DNTENCAE1DtjNNQ6hmTUMcmk1DDs1NQ4MATkN0M05D
6mZOQxyaTkNQzU5DQgBPQ3QzT0PqZk9D25lPQ1DNT0NCAFBDdDNQQ+pmUEPbmVBDUM1QQ4MA
UUN0M1FDqGZRQ9uZUUNQzVFDQgBSQ3QzUkPqZlJDHJpSQ1DNUkNCAFNDtjNTQ6hmU0McmlND
Ds1TQ4MAVEN0M1RDqGZUQxyaVENQzVRDQgBVQ3QzVUOoZlVD25lVQw7NVUNCAFZDdDNWQ6hm
VkMcmlZDUM1WQ0IAV0N0M1dD6mZXQ9uZV0NQzVdDgwBYQ7YzWEPqZlhD25lYQ1DNWEODAFlD
tjNZQ6hmWUPbmVlDDs1ZQ0IAWkN0M1pD6mZaQ9uZWkNQzVpDgwBbQ3QzW0PqZltD25lbQw7N
W0NCAFxDdDNcQ6hmXEPbmVxDDs1cQ0IAXUN0M11D6mZdQ9uZXUNQzV1DQgBeQ3QzXkMrZ15D
25leQ1DNXkODAF9DdDNfQ6hmX0PbmV9DDs1fQ0IAYEN0M2BD6mZgQxyaYEMOzWBDQgBhQ7Yz
YUOoZmFD25lhQw7NYUODAGJDtjNiQ6hmYkMcmmJDDs1iQ4MAY0O2M2ND6mZjQ9uZY0NQzWND
gwBkQ7YzZEOoZmRD25lkQw7NZEODAGVDdDNlQ6hmZUMcmmVDDs1lQ0IAZkN0M2ZD6mZmQ9uZ
ZkNQzWZDgwBnQ3QzZ0OoZmdD25lnQw7NZ0ODAGhDtjNoQ6hmaEMcmmhDUM1oQ4MAaUN0M2lD
6mZpQ9uZaUNQzWlDQgBqQ7YzakOoZmpD25lqQ1DNakODAGtDtjNrQ6hma0McmmtDUM1rQ4MA
bEN0M2xDqGZsQ9uZbENQzWxDQgBtQ3QzbUOoZm1D25ltQw7NbUODAG5DdDNuQ6hmbkPbmW5D
Ds1uQ4MAb0N0M29DqGZvQ9uZb0NQzW9DQgBwQ3QzcEOoZnBD25lwQw7NcENCAHFDtjNxQ+pm
cUMcmnFDDs1xQ0IAckO2M3JDqGZyQxyackNQzXJDgwBzQ3Qzc0PqZnND25lzQ1DNc0ODAHRD
dDN0Q+pmdEMcmnRDUM10Q4MAdUN0M3VD6mZ1Q9uZdUNQzXVDQgB2Q7YzdkPqZnZDHJp2Q1DN
dkODAHdDdDN3Q6hmd0PbmXdDDs13Q4QAeEO2M3hD6mZ4QxyaeENQzXhDQgB5Q7YzeUOoZnlD
HJp5Q1DNeUNCAHpDtjN6Q+pmekPcmXpDDs16Q4QAe0N0M3tD6mZ7Q9yZe0NQzXtDQgB8Q3Qz
fEOoZnxD3Jl8Qw7NfEOEAH1DtjN9Q6hmfUPcmX1DDs19Q0IAfkO2M35DqGZ+Q9yZfkNQzX5D
QgB/Q7Yzf0OoZn9D3Jl/Qw7Nf0NCAIBDuhmAQ3UzgEMOTYBDqGaAQ0KAgEPbmYBDVLOAQ+7M
gEOH5oBDIQCBQ7oZgUN1M4FD7kyBQ6hmgUNCgIFDupmBQ1SzgUMOzYFDqOaBQyEAgkO6GYJD
dTOCQw5NgkOoZoJDIYCCQ7qZgkN1s4JD7syCQ4fmgkMhAIND2xmDQ3Uzg0PuTINDh2aDQ0KA
g0O6mYNDdbODQ+7Mg0OH5oNDIQCEQ9sZhENUM4RDDk2EQ6hmhEMhgIRDupmEQ1SzhEPuzIRD
h+aEQ0IAhUO6GYVDVDOFQ+5MhUOHZoVDIYCFQ9uZhUNUs4VDDs2FQ4fmhUNCAIZD2xmGQ1Qz
hkPuTIZDh2aGQyGAhkPbmYZDdbOGQy/NhkOH5oZDIQCHQ7oZh0NUM4dDDk2HQ4dmh0NCgIdD
25mHQ1Szh0MOzYdDqOaHQyEAiEO6GYhDdTOIQ+5MiEOoZohDIYCIQ9uZiENUs4hDDs2IQ4fm
iENCAIlD2xmJQ1QziUPuTIlDqGaJQyGAiUPbmYlDVLOJQw7NiUOH5olDIQCKQ9sZikNUM4pD
7kyKQ4dmikMhgIpD25mKQ1SzikPuzIpDh+aKQyEAi0O6GYtDVDOLQ+5Mi0OoZotDQoCLQ9uZ
i0NUs4tDL82LQ6jmi0MhAIxDuhmMQ1QzjEPuTIxDh2aMQyGAjEPbmYxDVLOMQ+7MjEOo5oxD
IQCNQ7oZjUN1M41DDk2NQ4dmjUNCgI1D25mNQ3WzjUPuzI1DqOaNQ0IAjkPbGY5DVDOOQw5N
jkOoZo5DQoCOQ7qZjkNUs45D7syOQ6jmjkMhAI9DuhmPQ3Uzj0PuTI9DqGaPQ0KAj0O6mY9D
VLOPQw7Nj0OH5o9DQgCQQ7oZkENUM5BD7kyQQ4dmkENCgJBD25mQQ1SzkEPuzJBDqOaQQ0IA
kUO6GZFDVDORQ+5MkUOoZpFDQoCRQ7qZkUNUs5FDDs2RQ4fmkUNCAJJDuhmSQ1QzkkMOTZJD
qGaSQ0KAkkO6mZJDVLOSQw7NkkOo5pJDIQCTQ7oZk0NUM5NDDk2TQ4dmk0NCgJNDupmTQ3Wz
k0MOzZNDh+aTQ0IAlEPbGZRDVDOUQw5NlEPJZpRDIYCUQ7qZlENUs5RDDs2UQ4fmlEMhAJVD
2xmVQ5UzlUMOTZVDh2aVQ0KAlUPbmZVDVLOVQw7NlUOH5pVDIQCWQ9sZlkN1M5ZDDk2WQ4dm
lkMhgJZD25mWQ3WzlkMOzZZDqOaWQ0IAl0PbGZdDVDOXQ+5Ml0OHZpdDQoCXQ7qZl0N1s5dD
Ds2XQ4fml0NCAJhD2xmYQ1QzmEMOTZhDqGaYQ0KAmEO6mZhDdbOYQ+7MmEOH5phDQgCZQ7oZ
mUNUM5lDDk2ZQ6hmmUNCgJlD25mZQ1SzmUPuzJlDh+aZQyEAmkO6GZpDdTOaQ+5MmkOoZppD
IYCaQ9uZmkNUs5pDDs2aQ4fmmkMhAJtD2xmbQ1Qzm0MOTZtDqGabQ0KAm0O6mZtDVLObQ+7M
m0Oo5ptDQgCcQ9sZnENUM5xD7kycQ6hmnENCgJxD25mcQ1SznEPuzJxDqOacQ0IAnUO6GZ1D
dTOdQw5NnUOoZp1DIYCdQ7qZnUNUs51D7sydQ6jmnUMhAJ5DuhmeQ3UznkMOTZ5Dh2aeQyGA
nkPbmZ5DdbOeQw7NnkOo5p5DQgCfQ7oZn0N1M59D7kyfQ6hmn0NCgJ9D25mfQ1Szn0MOzZ9D
h+afQyEAoEPbGaBDdTOgQ+5MoEOHZqBDQoCgQ7qZoENUs6BD7sygQ4fmoEMhAKFDuhmhQ3Uz
oUPuTKFDh2ahQyGAoUPbmaFDVLOhQ+7MoUOH5qFDQgCiQ9sZokN1M6JD7kyiQ4dmokNCgKJD
25miQ3WzokPuzKJDqOaiQ0IAo0O6GaNDVDOjQw5No0OHZqNDQoCjQ7qZo0N1s6NDDs2jQ4fm
o0NCAKRD2xmkQ1QzpEMOTaRDh2akQyGApEO6maRDVLOkQ+7MpEOH5qRDQgClQ7oZpUNUM6VD
7kylQ6hmpUNCgKVDupmlQ3WzpUPuzKVDqOalQ0IApkO6GaZDdTOmQw5NpkOoZqZDIYCmQ9uZ
pkN1s6ZDDs2mQ4fmpkMhAKdD2xmnQ1Qzp0PuTKdDh2anQyGAp0PbmadDVLOnQ+7Mp0OH5qdD
QgCoQ7oZqEN1M6hDDk2oQ4dmqENCgKhD25moQ3WzqEMOzahDh+aoQ0IAqUPbGalDdTOpQ+5M
qUOHZqlDQoCpQ9uZqUN1s6lD7sypQ4fmqUMhAKpDuhmqQ3UzqkMvTapDh2aqQ0KAqkO6mapD
dbOqQw7NqkOo5qpDQgCrQ7oZq0N1M6tD7kyrQ4dmq0MhgKtDupmrQ3Wzq0PuzKtDh+arQyEA
rEPbGaxDdTOsQw5NrEOoZqxDQoCsQ7qZrEN1s6xDDs2sQ4fmrENCAK1DuhmtQ1QzrUPuTK1D
h2atQ0KArUPbma1DVLOtQ+7MrUOo5q1DIQCuQ9sZrkN1M65DDk2uQ4dmrkNCgK5D25muQ1Sz
rkPuzK5DqOauQyEAr0PbGa9DVDOvQw5Nr0OoZq9DIYCvQ7qZr0NUs69D7syvQ6jmr0NCALBD
2xmwQ1QzsEPuTLBDqGawQ0KAsEPbmbBDVLOwQw7NsEOo5rBDIQCxQ9sZsUN1M7FD7kyxQ6hm
sUMhgLFD25mxQ1SzsUMOzbFDqOaxQ0IAskO6GbJDdTOyQ+5MskOoZrJDIYCyQ9uZskNUs7JD
Ds2yQ4fmskMhALND2xmzQ3Uzs0MOTbNDqGazQyGAs0PbmbNDdbOzQ+7Ms0OH5rNDIQC0Q7oZ
tEN1M7RD7ky0Q6hmtENCgLRD25m0Q3WztEMOzbRDh+a0Q0IAtUPbGbVDVDO1Q+5MtUOoZrVD
QoC1Q7qZtUNUs7VDDs21Q6jmtUNCALZD2xm2Q1QztkPuTLZDqGa2QyGAtkO6mbZDVLO2Qw7N
tkOH5rZDIQC3Q9sZt0N1M7dDDk23Q6hmt0NCgLdDupm3Q3Wzt0MOzbdDqOa3QyEAuEP8GbhD
VDO4Q+5MuEOHZrhDQoC4Q9uZuENUs7hD7sy4Q4fmuENCALlD2xm5Q3UzuUPuTLlDqGa5Q0KA
uUO6mblDVLO5Qw7NuUOH5rlDQgC6Q9sZukNUM7pDDk26Q4dmukMhgLpD25m6Q3WzukPuzLpD
qOa6Q0IAu0O6GbtDdTO7Qw5Nu0OoZrtDQoC7Q9uZu0NUs7tDDs27Q6jmu0MhALxD2xm8Q3Uz
vEPuTLxDqGa8Q0KAvEPbmbxDVLO8Q+7MvEOo5rxDQgC9Q9sZvUNUM71DD029Q6hmvUNCgL1D
25m9Q1SzvUPuzL1DqOa9QyEAvkPbGb5DVDO+Qw9NvkOoZr5DQoC+Q7uZvkN1s75DD82+Q4fm
vkMhAL9Duxm/Q3Uzv0PuTL9Dh2a/Q0KAv0O7mb9DdbO/Q+7Mv0OH5r9DYwDAQ7sZwEN1M8BD
7kzAQw==</AssayXData><AssayYData Points="1324">cce7PUJ0Dz5T+UQ+HHd5PoKAmT67MLY+ruXOPmik6j7GtAM/tWQQP4pMGz/65Sc/g9A0P/aQ
QD8E00s/lo1YP9jcYT/6zW0/QFd4P0d3gT+IfYY/bp+LP7SOkD83RJU/TQGaP4Bjnz9uY6M/
LlSnP0aMqz9lja8/bs+zP/BEtz+BG7s/WiG/P2Hhwj9amcY/nRLKP4nPzD+xZtA/k7zTP8+H
1j/aNtk/hpLcP+8R3z/cGOI/VnDlP2XY5z/fiOo/RPnsP/tt7z+kCPI/7jf0P7Nv9j8p1Pg/
5K/7P3uM/D+XzP8/u+kAQF/wAUB2xwJAS8oDQHjEBECkdwVAfY4GQE1sB0B+cQhAq/kIQHOY
CUDaBQtAybILQHONDEAkOA1AAwMOQIiZDkA/RQ9AGDQQQMPxEEAEfRFAWycSQDrSEkAGhhNA
cwEUQK+ZFECrYhVAqQMWQA2MFkDHBRdA+twXQBItGEDNsRhAXzUZQHn9GUDvNBpAibMaQEcn
G0BschtAjWAcQHnBHECf/xxAe08dQIcXHkDPNR5AVKkeQO9JH0D0jh9ACKofQGJkIEDmjiBA
3SkhQEWGIUAmpCFAbBkiQC1PIkA3lyJAom0jQDNiI0D1vyNApgMkQHlRJEBFxiRAW9IkQAVL
JUAOSiVAtPslQBD/JUDWHSZA2GsmQCLtJkB+0CZAxzInQDQMJ0BjiSdAH+AnQM0BKEAeeChA
jTEoQGHDKEC3TilAK3QpQCo6KUDBSClASNApQHC8KUDxJCpA0mcqQNAwKkDShipATZQqQL6T
KkAHtSpAORIrQBxdK0CZHytAJY8rQCDjK0C/mCtAHyYsQMT6K0B3HSxAkDssQIdWLEDDeyxA
R1MsQFWTLEC3sixAPiotQFPaLECKDS1ARU8tQOZMLUCJZC1AGpstQL9bLUC5ZS1AkdItQM2T
LUCroS1A9BAuQEnmLUD+1i1ALrktQPs5LkBLBS5Ar3kuQIwxLkBxiS5AXowuQCFyLkDEhC5A
30UuQCxrLkB3aS5AmHAuQAeWLkCHCC9AQmIuQLajLkCvzS5A+P4uQIO0LkBb+y5A/O4uQPD/
LkC1vC5ABQQvQCoDL0C+PS9A3+EuQLUJL0DB7S5AcMwuQLM2L0AfVC9AMBMvQD94L0AFPS9A
u3YvQCZLL0CRPS9A4V0vQKOxL0DgSC9AK1YvQFlTL0AAkS9Az3UvQAqSL0Audi9ApaIvQNZq
L0DZnS9AWqwvQCKOL0DMvC9AzJovQIzHL0BF1y9AlLgvQCmeL0DqsC9AEOkvQGYJMEAilC9A
aBEwQOqlL0D1/y9AZvEvQCLoL0Cf1S9AHsovQA4tMEDkFjBAcQcwQJkFMEB8FjBAJC8wQFVS
MECAJjBA+DAwQHIkMEDIGzBAZCIwQDs3MEAuYzBAFlowQJtCMEBvQDBAWDgwQP1aMEAZPTBA
GDEwQDYQMEAfWDBAvoYwQEtCMEBpcTBAvHQwQEZ4MEAaqjBAJZgwQCiHMEC9hDBAUpkwQGFh
MEDRdTBAf3AwQHvKMEAXfDBAgq0wQMHPMEDviDBA2XcwQPyLMEDqtjBAvYQwQFG7MEA7vDBA
GsgwQNfgMEDCmzBAKLIwQFScMEBbsDBATQ4xQJawMEAgtDBACY0wQNjUMEBUsTBA/JIwQLzd
MEAy6zBA/PswQMLcMEAHHTFAzRsxQAnRMEB9+DBAaDgxQJzGMEDkUjFALWQxQBT/MEBiNjFA
nEUxQILsMECOFjFAQUkxQFp7MUC+RjFAH9YwQORaMUBsCjFASEwxQDNOMUBaajFAETkxQKs3
MUCmeTFAiy4xQL9TMUByMTFAyCAxQCBmMUD3NTFAJI8xQO02MUAmVTFAsXcxQLo2MUBagDFA
YJIxQEwuMUBhhjFArX0xQJw9MUAZlTFA1LMxQIxnMUAoYTFARIsxQHWdMUAkLjFA9pkxQHRi
MUAO8jFAwZ8xQMjjMUA0iTFAtrExQMOWMUDQmDFA6wAyQEOAMUB3nDFAv5kxQG+RMUDlHDJA
yvkxQFWtMUDVuDFA1pYxQEonMkCO/TFAcNsxQLMYMkA/HzJAiasxQJoBMkAqETJAezQyQLn4
MUBhJzJAAFcyQKv/MUDPETJAsCkyQBArMkAE/jFAsTAyQKRRMkDDHDJALUAyQIIgMkAtVzJA
sGEyQO4kMkChKTJA7DwyQNRgMkCddDJAYVAyQDtNMkB/dTJA51UyQBkyMkDwgDJAs3cyQMwp
MkCJLzJA3F0yQOKIMkA5ZzJAy0oyQIugMkBCojJAm2oyQL+CMkBYYzJAD5UyQNOWMkA5izJA
oZsyQAh7MkCGZTJAelkyQP6eMkAoiDJAT68yQGtTMkCuszJANtEyQJyWMkB60TJA/5MyQJao
MkCNsDJA8aQyQEHWMkBuyTJA0/8yQO3kMkBbzjJAu9YyQKWoMkBQ4TJAyKEyQAMRM0Cs6DJA
wTozQBaRMkD0BTNAo+UyQMMmM0AUszJANPwyQEfPMkBY7jJATBIzQM/FMkB8KzNAz+cyQNEE
M0D2/zJAQQ8zQCfiMkB7FzNAtw8zQOLpMkAOKjNApfYyQHgQM0CQJjNA/FgzQKwRM0DCGTNA
0yQzQKViM0AXIDNAbE8zQJtAM0BUKTNAVyUzQFt8M0AqWjNA0yQzQHaFM0B1bzNAU1UzQB8m
M0CoGzNARzAzQE5GM0CZiTNArkIzQDhcM0DGlzNAvXgzQF6JM0BhcDNAf38zQBVtM0D8TTNA
s5AzQOiIM0D4ejNANdgzQI2bM0BwqDNA7MczQMrlM0BT1DNA3IozQGOFM0A1hzNAnbMzQBXL
M0Ah0TNAeLwzQDfeM0DPtzNAwbgzQKO0M0DsIjRAx+QzQDXTM0CK7DNAAYszQD4wNEDTqTNA
1M8zQPflM0A90DNAQc8zQGwXNECn7jNAhfozQFPoM0A5CDRAIRs0QMIINECJ1TNAU74zQC05
NEC1GDRAnAk0QCcQNECrEjRAmho0QB83NECf/TNAdjs0QH5HNEAzUDRA/0I0QIsnNEDkCDRA
zVo0QDdBNEA6EzRA7D40QCRnNECidTRADUA0QGAmNEBLTzRARCM0QIwGNEBVajRAoEA0QGg0
NEDPpjRAMyQ0QL1vNEAhWDRACzc0QLByNECTrzRAeEI0QH4jNEBIWzRAWno0QPWmNEDOgDRA
2i40QBZeNEAOXDRA1Yg0QKZBNEDwijRAhF80QM2lNEDhSjRAuVo0QHxXNEBDoTRAdKQ0QLPH
NEB2rDRAo7Y0QDzCNEDoyDRAmaU0QBbbNEB0vjRANro0QNR1NECEizRAxXo0QCKTNEBlxDRA
Jd40QMGzNEDMzTRATaQ0QOXENECSvDRAOsQ0QK22NEDSbjRA9ug0QPOqNEDo8DRA/pw0QMwK
NUCGEzVASNw0QLT5NEButTRAmME0QDa1NEBYDTVAJIY0QHDqNEDP5DRAcwI1QHrDNEDO0zRA
Gwo1QEziNEDE5jRAL8c0QOXxNECFIDVAIiI1QD/vNEDAADVAbBQ1QA8iNUDoKTVAcMY0QKU2
NUBGWzVAEP00QIQiNUAiDzVAogg1QDtjNUAjSDVA7UQ1QLplNUBQOTVAJzI1QGIkNUCyEDVA
xDc1QP51NUC5TzVAriA1QKuHNUD0NTVA1VM1QFpsNUCXJDVAoFw1QP1GNUAoeTVA7EY1QB4n
NUChYjVAg241QMNdNUCFVjVAr3g1QNF1NUCZTjVAMJM1QPJgNUBaaTVAUV41QMqcNUAXaDVA
dmQ1QBJ1NUAfmDVAcbA1QFtMNUCFvDVAAn01QMZwNUATnjVAuc41QOfjNUC9uDVAFaw1QISk
NUDpqjVAsco1QMDENUCYtjVAick1QJaPNUCauTVAJLk1QLi0NUAf1zVAbLg1QMHONUAW7DVA
7bA1QIOpNUATnDVAJbo1QJfyNUAztzVAvvo1QPnfNUBa4DVAZOQ1QB7sNUB6OTZAc/U1QIcN
NkD5mDVA7hc2QN6mNUCbCjZAut41QNgPNkDG5TVA/dQ1QD4CNkCw1DVAcuE1QN/XNUCSFDZA
PEs2QPozNkBs5TVAVuQ1QL01NkAa0zVA/OE1QGshNkBw8zVAfhc2QA0ZNkCE6TVAEz02QJfK
NUA8EzZAHOw1QNURNkA7FTZAmC02QIdANkA7JjZA8SE2QBkONkA2BzZAb0s2QEknNkA+CDZA
hPA1QN1hNkB1+jVAH0g2QCKJNkAjNzZAuVY2QKFTNkC8ZTZAuks2QGAyNkAtezZAYZw2QMoV
NkDhUDZA3Uc2QKmdNkBxgTZAKSI2QPtoNkB3aDZA9nE2QJGENkAOhjZA4Vg2QFtvNkABrTZA
g0s2QJxRNkCKcDZAKoA2QGSbNkBKbzZA3382QF5VNkC8RzZAQ2c2QOmDNkB5qzZA82c2QMaR
NkDleTZArKE2QI4LN0DCuTZAkL82QEeRNkDFljZAqYo2QOOYNkCibDZAK6o2QFW+NkDiyjZA
z782QCV1NkAs1DZAN6o2QA34NkDKtzZAkOU2QO0GN0CfxDZAg8w2QASVNkCxvjZAXZ82QC3S
NkAh3TZALfY2QDuxNkB/vjZAGq82QIa7NkCU/DZAFLg2QJvxNkDC+DZAABU3QJEQN0CWBDdA
os42QA76NkAFzzZAIhE3QC0ON0CM5DZAve82QOQCN0CZOTdAo0M3QL0gN0DaEDdA9j03QOgq
N0DFJjdAfPM2QNkBN0B7xDZAERs3QO36NkAHRjdA1xw3QBAeN0DqSDdAYS83QM0dN0CkRjdA
uWs3QAcdN0CdcDdAFwE3QCEPN0CZATdAOlA3QLAoN0A7azdA3BE3QIRMN0ASgDdANSk3QIYz
N0DpcjdADJ83QOVbN0AUczdA2403QG2QN0AATTdAEo03QPRBN0B9WjdAf1s3QEKDN0BSPjdA
YGE3QJSON0BUdTdALlo3QHJqN0DAkjdAN2U3QFeWN0DsfDdAYJQ3QMFfN0DZgDdAvoQ3QItZ
N0CBZzdAf203QCdZN0C7lTdAQWY3QLx9N0BkyzdApcE3QMaWN0AurTdAjrE3QOmfN0ClPTdA
GGU3QI7LN0AOxTdAD9E3QO+UN0BymjdAtaY3QAGaN0Dd3TdAD7c3QHHmN0D00jdAuro3QIjX
N0C4xTdAqrU3QDSEN0Bq+TdAPe83QHT9N0D8+jdAE903QM30N0AULjhAyrg3QGTyN0DTpjdA
y6A3QMvBN0Ae4zdAT7I3QE+xN0CJ3zdAB3o3QBfwN0D1IThAZA04QKMjOEBcljdA6wg4QKGt
N0CcwzdAj+w3QPHCN0AAADhAKgQ4QKHVN0A+/jdA5/k3QGTRN0AsCjhALDQ4QKK0N0CVDzhA
pwg4QPY0OEDGEDhAud83QNMtOEDjAzhAOQk4QAIQOED1VjhAXTk4QPcyOED5LzhAMDA4QA4o
OEBn9zdAXiM4QPwLOEAcJzhAyhg4QLY4OEDuCDhAPEs4QIlROEAYDThAdRc4QDHoN0AITDhA
XWA4QJdBOEDmRDhADBQ4QJVqOEBrijhAlkQ4QHKPOED8VDhA+YU4QPgyOEAwhDhAg1A4QAVJ
OECRIThAYxw4QFMnOEAEkzhAT1M4QAJ7OEBILDhAljg4QOzHOECMgThAjVA4QGByOEDkQjhA
TEs4QPdqOEBeojhAaW44QCCROEA/XzhAy5U4QBuvOEAfYjhAmX04QLdKOED3ZDhAjWY4QJtz
OECreDhAAJA4QJYNOUBCtDhALZw4QPVkOECwwDhAEYg4QACvOEDonThAmXQ4QDKmOEBhtThA
JuU4QHd+OECWljhAadY4QKvKOECW/jhASeI4QFh0OEAT2ThAiOs4QIfjOECTFDlA8rQ4QMzz
OEAksThAka04QDPsOECujThAib84QNisOEA2uzhAk5U4QJjQOEDl5zhA/Hs4QLTBOEAmCDlA
IwI5QOSdOEDh3zhAf7I4QIybOEBn8DhA3bo4QBKdOECvzjhA59I4QCn6OEAR3jhAqp84QLSt
OEDj0jhAj+k4QFbLOEDEwzhA/es4QM3VOEDL1zhA09I4QDMTOUA0tThApcY4QKjnOEBFBTlA
/xc5QO3ZOEBaOTlAACk5QEPkOEC+ADlA4Bg5QCDLOEDz7ThApxo5QALZOEDI+zhAtAE5QMgS
OUCN5DhA4wk5QGFAOUBoADlADD05QPHfOEC0KzlAJDo5QIsjOUCj6zhAmxU5QEBHOUA4KDlA
hFk5QKhgOUBBITlAbwc5QH0bOUCiYTlAOl05QIcdOUBoHTlAwW85QBErOUBTHzlAiN04QClH
OUAmNTlAJWo5QJ0ZOUBuGzlAnzE5QNRiOUDeNTlA9Sk5QBZBOUCDMzlAmXA5QENpOUBtfzlA
g2c5QIxIOUBVDjlA9zU5QGRcOUBMTDlAWHg5QKynOUAkNjlAFyk5QHxbOUBnVzlAuig5QEM9
OUDyWzlAFDc5QGKLOUA0ZzlAJKs5QDRJOUCsZTlA9285QPOROUACXTlA1285QOKjOUDTVTlA
nZI5QIWOOUALazlAlWY5QPSOOUDgeDlA7XU5QJyTOUApjDlAj6Y5QGiLOUBeijlAQpo5QDqd
OUBR0DlARqM5QJJEOUBTnjlANJ05QBVzOUAlgDlASIs5QJfAOUCCpjlAY685QEaYOUCAqzlA
peo5QC2UOUACfjlAnqQ5QCOxOUDLgjlAHLg5QAmmOUBVvjlAQ5g5QOifOUDlijlAmXQ5QP7G
OUDz0TlArZM5QPeZOUD84DlAtJM5QBl6OUCUsjlA1gE6QGpwOUBG4DlA6bg5QMWeOUCr3DlA
ENg5QLXZOUBJBTpAavA5QDjrOUCLvzlAYsA5QDESOkAXujlApsc5QHfiOUATOTpAmMs5QA0Q
OkBL1zlAISA6QBAXOkCKsTlA++U5QE/COUDVzzlAdNs5QI64OUBAnjlATpE5QPYeOkBR7TlA
gRY6QDnyOUB6+zlAMug5QKZMOkAnmTlAPsk5QMn4OUAu7DlASjY6QIrxOUA0GzpAdrM5QFME
OkBDDjpAR705QLUhOkBlJzpA+BM6QK4AOkCHAjpAY/I5QBOvOUAKCDpA79I5QHLgOUDdKTpA
4/Q5QA==</AssayYData></Step><Step><CommonData><SampleLocation>4</SampleLocation><SampleID></SampleID><SampleGroup></SampleGroup><SampleInfo></SampleInfo><SampleRow>D</SampleRow><SamplePlate>1</SamplePlate><WellType>WASH</WellType><Concentration>-1</Concentration><ConcentrationUnits>µg/ml</ConcentrationUnits><MolarConcentration>-1</MolarConcentration><MolarConcUnits>nM</MolarConcUnits><MolecularWeight>-1</MolecularWeight><Temperature>30</Temperature><StartTime>435673</StartTime><AssayTime>120</AssayTime></CommonData><FlowRate>1000</FlowRate><StepType>BASELINE</StepType><StepName>Baseline</StepName><StepStatus>OK</StepStatus><ActualTime>112.6</ActualTime><CycleTime>0.2</CycleTime><AssayXData Points="563">iGbAQyKAwEO7mcBDVbPAQw/NwEOp5sBDIgDBQ7sZwUNVM8FDME3BQ6lmwUNCgMFDu5nBQ1Wz
wUPuzMFDqebBQyIAwkPcGcJDVTPCQ+5MwkOIZsJDIoDCQ7uZwkNVs8JD7szCQ6nmwkMiAMND
3BnDQ1Uzw0MPTcNDiGbDQyKAw0PcmcNDVbPDQw/Nw0OI5sNDQgDEQ7sZxENVM8RD7kzEQ4hm
xENCgMRDu5nEQ3azxEPuzMRDqebEQyIAxUPcGcVDVTPFQw9NxUOIZsVDIoDFQ7uZxUNVs8VD
7szFQ6nmxUMiAMZD3BnGQ1UzxkMPTcZDiGbGQyKAxkO7mcZDVbPGQw/NxkOI5sZDIgDHQ7sZ
x0N2M8dDD03HQ6lmx0NCgMdDu5nHQ1Wzx0MPzcdDqebHQ0IAyEO7GchDVTPIQw9NyEOIZshD
IoDIQ9yZyENVs8hDD83IQ6nmyEMiAMlD3BnJQ1UzyUMPTclDiGbJQyKAyUPcmclDdrPJQ+7M
yUOI5slDQgDKQ9wZykNVM8pDD03KQ4hmykMigMpD3JnKQ1WzykPuzMpDiObKQyIAy0O7GctD
VTPLQ+5My0OpZstDQoDLQ7uZy0NVs8tD7szLQ4jmy0NCAMxDuxnMQ1UzzEMPTcxDiGbMQyKA
zEO7mcxDVbPMQ+7MzEOp5sxDIgDNQ7sZzUNVM81D7kzNQ6lmzUMigM1D3JnNQ1WzzUMPzc1D
iObNQyIAzkO7Gc5DVTPOQw9NzkOpZs5DQoDOQ7uZzkN2s85DD83OQ4jmzkMiAM9D3BnPQ1Uz
z0MPTc9DqWbPQyKAz0Pcmc9DVbPPQ+7Mz0OI5s9DIgDQQ9wZ0EN2M9BD7kzQQ6lm0EMigNBD
3JnQQ1Wz0EPuzNBDiObQQ0IA0UO7GdFDVTPRQw9N0UOpZtFDQoDRQ9yZ0UN2s9FD7szRQ4jm
0UMiANJD3BnSQ1Uz0kPuTNJDiGbSQ0KA0kPcmdJDdrPSQ+7M0kOp5tJDIgDTQ7sZ00NVM9ND
D03TQ6lm00NCgNNDu5nTQ1Wz00MPzdNDiObTQyIA1EO7GdRDVTPUQ+5M1EOIZtRDIoDUQ7uZ
1ENVs9RDD83UQ6nm1ENCANVDuxnVQ3Yz1UPuTNVDqWbVQ0KA1UO7mdVDdrPVQw/N1UOp5tVD
IgDWQ9wZ1kNVM9ZDD03WQ6lm1kMigNZD3JnWQ3az1kMPzdZDqebWQ0IA10PcGddDdjPXQw9N
10OpZtdDIoDXQ9yZ10N2s9dD7szXQ6nm10NCANhDuxnYQ3Yz2EPuTNhDiGbYQyKA2EO7mdhD
drPYQ+7M2EOI5thDQgDZQ9wZ2UNVM9lD7kzZQ6lm2UMigNlD3JnZQ3az2UPuzNlDiObZQ0IA
2kPcGdpDljPaQ+5M2kOIZtpDQoDaQ9yZ2kNVs9pD7szaQ4jm2kMiANtD3BnbQ3Yz20MPTdtD
qWbbQyKA20O7mdtDVbPbQw/N20Op5ttDQgDcQ9wZ3ENVM9xDD03cQ6lm3ENCgNxDu5ncQ3az
3EMPzdxDqebcQyIA3UO7Gd1DVTPdQw9N3UOpZt1DQoDdQ7uZ3UNVs91DD83dQ4jm3UNCAN5D
uxneQ3Yz3kPuTN5DiGbeQyKA3kPcmd5DdrPeQ+7M3kOI5t5DIgDfQ7sZ30NVM99D7kzfQ6lm
30NCgN9Du5nfQ3az30PuzN9DiObfQyIA4EPcGeBDVTPgQ+5M4EOpZuBDQoDgQ7uZ4ENVs+BD
7szgQ4jm4EMiAOFDuxnhQ1Uz4UMPTeFDqWbhQ0KA4UPcmeFDdrPhQ+7M4UOp5uFDQgDiQ7sZ
4kNVM+JDD03iQ4hm4kNCgOJDu5niQ1Wz4kPuzOJDiObiQ0IA40O7GeNDVTPjQw9N40OIZuND
QoDjQ7uZ40NVs+NDD83jQ6nm40MiAORDuxnkQ1Uz5EPuTORDqWbkQ0KA5EPcmeRDVbPkQw/N
5EOI5uRDQgDlQ7sZ5UN2M+VD7kzlQ4hm5UMigOVD3JnlQ3az5UPuzOVDiOblQyIA5kPcGeZD
djPmQ+5M5kOpZuZDIoDmQ7uZ5kN2s+ZD7szmQ4jm5kNCAOdD3BnnQ1Uz50PuTOdDqWbnQyKA
50PcmedDVbPnQ+7M50Op5udDQgDoQ9wZ6EN2M+hDD03oQ6lm6EMigOhDu5noQ1Wz6EMPzehD
qeboQ0IA6UPcGelDVTPpQw9N6UOIZulDIoDpQ9yZ6UNVs+lDD83pQ6nm6UNCAOpDuxnqQ1Uz
6kPuTOpDiGbqQyKA6kPcmepDVbPqQ+7M6kOI5upDYwDrQ9wZ60NVM+tD7kzrQ6lm60MigOtD
3JnrQ3az60PuzOtDiObrQyIA7EPcGexDVTPsQw9N7EOIZuxDQoDsQ7uZ7ENVs+xD7szsQ4jm
7EMiAO1D3BntQ3Yz7UPuTO1DiGbtQ0KA7UPcme1DVbPtQ+7M7UOp5u1DQgDuQ9wZ7kN2M+5D
7kzuQ6lm7kMigO5D3JnuQ3az7kPuzO5DqebuQyIA70PcGe9DVTPvQw9N70OpZu9DIoDvQ9yZ
70NVs+9DD83vQ6nm70MiAPBD3BnwQ1Uz8EPuTPBDqWbwQyKA8EPcmfBDVbPwQ+7M8EOp5vBD
QgDxQ7sZ8UNVM/FD7kzxQ4hm8UMigPFDu5nxQ3az8UPuzPFDqebxQyIA8kO7GfJDVTPyQw9N
8kOIZvJDIoDyQ9yZ8kNVs/JD7szyQ6nm8kNCAPND3BnzQ3Yz80PuTPNDiGbzQ0KA80O7mfND
VbPzQw/N80OI5vNDQgD0Q9wZ9ENVM/RD7kz0Q6lm9EMigPRDu5n0Q1Wz9EPuzPRDiOb0Q0IA
9UO7GfVDVTP1Qw9N9UOIZvVDQoD1Q7uZ9UN2s/VD7sz1Q4jm9UMiAPZDuxn2Q1Uz9kPuTPZD
iGb2QyKA9kO7mfZDVbP2Qw/N9kOp5vZDQgD3Q9wZ90N2M/dD7kz3Q4hm90MigPdD3Jn3Q1Wz
90PuzPdDqeb3Q0IA+EP9GfhDVTP4Qw9N+EOpZvhDQoD4Q7uZ+EM=</AssayXData><AssayYData Points="563">URw7QET4OkBn+DpAUOE6QH3MOkCcEjtA2ck6QIXDOkDiXjpAjqY6QIikOkCggzpAGFc6QAk4
OkCoXjpALmA6QHcqOkCKdzpAWxU6QGiSOkAxLjpAEio6QGoQOkA/ODpA3j06QLwvOkBTCTpA
QUE6QMISOkCdPzpAJxc6QCj7OUCS0TlAFMA5QCkROkDw8DlAdNs5QG/rOUAuFjpAXMo5QL+v
OUDF9jlALeQ5QDnAOUAXuTlAENg5QC+hOUBkejlAoKY5QC7NOUB9gTlAtNI5QMO2OUAjxzlA
V9A5QNygOUAqvTlAK4k5QFuzOUDawTlAKtY5QP/NOUCjpTlAqkg5QMKSOUCZeTlApnM5QKLw
OUBTTDlAWYM5QAiNOUAGejlA1ng5QCLmOUAFXTlA/0A5QDFAOUBeHzlA0185QA+SOUABKzlA
hU45QCpSOUC/NjlAAm45QPBGOUA+QzlAPDM5QG0SOUCQZDlACRI5QEwaOUDdKTlAEEw5QAoq
OUCwLjlAiTs5QNLeOEBGCzlAW0Y5QK9SOUA7AzlA5jU5QOTcOEACqDhAvig5QPVAOUAZAzlA
/+w4QCIWOUA6DDlAYwA5QKcFOUDN6ThAORk5QLNLOUDSCjlAYgU5QEncOEDn9jhAvBQ5QDfz
OEAlAzlAI944QMYDOUDyqjhA2984QI2uOEAV/jhARMo4QCkEOUBjrzhANeA4QDLjOECJ0ThA
sP04QEvoOEBwuDhAfc44QAmyOEAP7ThAb7M4QO7qOEC9NTlAdeI4QLqGOECgrzhAMoY4QDRZ
OEBsijhAQYU4QL1xOEC1oThAiZA4QIaHOECqyThAKG84QFRuOECLmDhA04g4QCpdOECcfzhA
qrg4QHNdOEAcezhAolo4QGZiOECCrThAp4s4QLA3OEAPZzhA2ZM4QL50OEAAOzhAySI4QNeN
OEDKLThA8Uk4QB54OEAxZDhAG1Q4QOGHOEAPazhAfV04QGNMOEDIWDhAVUE4QOM9OEDKTDhA
IT44QD1EOEDODDhAJS84QJiVOEAzVjhAlmw4QJZYOEBB+TdA22I4QDErOEDRRThASgs4QOwm
OEAEEThA4Ag4QOzyN0ADYzhAhQc4QD3hN0AzAjhA7lc4QDkROEDiLzhAb8w3QCATOECZXjhA
Ffk3QMMZOECj5DdAlvE3QCjWN0ADFDhAchI4QDPlN0BEEjhANBA4QH30N0Bn0zdAku43QK31
N0Dr0DdAGtQ3QEzAN0AuyjdAkvw3QJcKOEDY4zdAL6c3QDTiN0AdFjhAi9k3QDzpN0Ae8jdA
aak3QBvrN0DoKjhAntE3QEOhN0DmNjhAkMA3QEuZN0C44DdAfs83QFHoN0A3oDdAfgA4QNIS
OEBLpzdA1tw3QFWhN0BJmDdAatc3QA2xN0BulzdAoAg4QBdbN0CIpDdANuE3QL26N0BlhTdA
AqM3QAqJN0CUwzdAiXk3QHqLN0CplzdAlrw3QBeLN0AYxjdASKE3QI6BN0CglTdA3rg3QO9h
N0AhujdAG343QGdxN0CDpjdAcFk3QGWON0APqjdA7bI3QP99N0BPojdA9F83QPGBN0DItTdA
jl83QBxoN0B8VTdAvoo3QLt/N0DuczdA5nc3QMR4N0AabzdA45o3QCBIN0D4bjdAgxs3QERO
N0DTrTdA4D83QAFlN0DmdTdAN3U3QFN+N0AZVzdAl3I3QFgtN0ByOjdAAhU3QECAN0BOAjdA
LUY3QHMWN0BHOjdAMVA3QIdwN0DcUDdAATs3QMdCN0A6SzdA0zY3QCj7NkBYAjdAsis3QMwg
N0A6JjdAHwU3QPAMN0A4CzdAYw03QOwzN0CYGjdAPtk2QK08N0DQFTdA8zk3QBRWN0CuETdA
uOc2QElgN0AFLDdANes2QOwQN0DvLzdAHdM2QAEhN0AAGTdAvAk3QDXkNkAK1TZAH+82QJNS
N0AjEjdASgw3QHKPN0DgOjdAqiA3QKVFN0CkFzdAAOQ2QNCpNkDBKDdAT+c2QNb+NkDf3DZA
xg43QMQhN0ASHDdAzB83QIr0NkA52jZAW8w2QKX/NkCe/zZAfuU2QMO9NkDEujZA9vc2QKwT
N0CU6DZAG6A2QAKsNkAf1DZAb/g2QIuLNkBP9zZAmMw2QJPUNkCFBzdALyA3QFDxNkDltzZA
Lt02QJvHNkB9tTZAj7g2QFzQNkDzuzZA1uU2QEe/NkBd2DZAp7w2QFFsNkChwjZAn682QNLZ
NkATlzZACJ82QEjENkBX0zZAfHc2QGFTNkCKpTZAxKU2QMaQNkBijzZAMeg2QH/CNkDY7zZA
1dg2QDaNNkBywDZAYqo2QMVSNkBOzzZAUlY2QKLLNkALoTZAYmY2QBeYNkA8cTZACcw2QLOb
NkBtezZAHoE2QON8NkCPrTZAmIQ2QJ+ENkAcyjZAWnM2QPJ1NkCQqTZAJjU2QEySNkBsaTZA
znk2QElENkAhgDZAiII2QJlgNkDCvjZAy4s2QHh8NkCbUDZAGWY2QANdNkCsmDZAALA2QGhJ
NkAbUTZAmVo2QKcpNkBBRDZANIc2QBeiNkAEgzZAOHE2QOEzNkC5aDZAlUU2QDYjNkCNSDZA
Blg2QMN5NkDgJjZA6mM2QExSNkAcYjZAF1Q2QLSINkC7fDZAI3o2QCckNkATYjZA8yU2QGho
NkBG0jVAcO81QG9TNkDALzZAv/81QGluNkDcCDZAeBs2QEACNkCbVDZAnH02QNsQNkApATZA
kAw2QIz+NUAW4DVAsw42QNgbNkAqKDZA7VU2QERENkCYIDZA7Qs2QEAlNkAa3jVAARY2QI9Q
NkD+6DVAGEs2QGgqNkCsATZAkTE2QGsrNkBFKTZA+xE2QJDrNUCvOzZA/R02QHgHNkBQMjZA
JjI2QPr6NUCp8zVAM9Y1QD/8NUCCHDZAVT42QBZTNkCcczZA0iw2QHlNNkAJMjZAJ/s1QIH1
NUA3DDZAEPc1QG4pNkBQNjZAvOs1QE/pNUBuAjZAKg82QLL3NUA=</AssayYData></Step><Step><CommonData><SampleLocation>8</SampleLocation><SampleID>h5</SampleID><SampleGroup></SampleGroup><SampleInfo></SampleInfo><SampleRow>D</SampleRow><SamplePlate>1</SamplePlate><WellType>KSAMPLE</WellType><Concentration>18.75</Concentration><ConcentrationUnits>µg/ml</ConcentrationUnits><MolarConcentration>331.9</MolarConcentration><MolarConcUnits>nM</MolarConcUnits><MolecularWeight>56.5</MolecularWeight><Temperature>30</Temperature><StartTime>561833</StartTime><AssayTime>1100</AssayTime></CommonData><FlowRate>1000</FlowRate><StepType>ASSOC</StepType><StepName>Association</StepName><StepStatus>OK</StepStatus><ActualTime>953.401</ActualTime><CycleTime>0.2</CycleTime><AssayXData Points="4767">VbP4Q+/M+EOp5vhDQwD5Q9wZ+UNVM/lDD035Q4hm+UNDgPlDu5n5Q3az+UPvzPlDiOb5QyIA
+kPcGfpDdjP6Qw9N+kOpZvpDQ4D6Q7uZ+kN2s/pDD836Q6nm+kMiAPtD3Bn7Q1Uz+0MPTftD
iGb7QyKA+0O7mftDdrP7Q+/M+0OI5vtDIgD8Q7sZ/ENVM/xDD038Q4hm/ENDgPxDu5n8Q3az
/EMPzfxDiOb8Q0MA/UO7Gf1DdjP9Q+9M/UOpZv1DQ4D9Q7uZ/UN2s/1DD839Q4jm/UMiAP5D
3Bn+Q3Yz/kPvTP5DqWb+QyKA/kPcmf5DVbP+Qw/N/kOI5v5DIgD/Q9wZ/0N2M/9D70z/Q6lm
/0MigP9D3Jn/Q3az/0MPzf9Dqeb/QyEAAET+DABEuxkARHcmAEREMwBEIUAARO5MAESqWQBE
d2YARERzAEQhgABE7owARLuZAER3pgBERLMARCHAAETuzABEqtkARIjmAERE8wBEIQABRO4M
AUS7GQFEdyYBRFQzAUQhQAFE3kwBRLtZAUSIZgFEVHMBRCGAAUT+jAFEu5kBRHemAURUswFE
EcABRO7MAUSq2QFEiOYBRETzAUQRAAJE7gwCRKoZAkSIJgJERDMCRCFAAkTeTAJEu1kCRIhm
AkRUcwJEIYACRN6MAkS7mQJEiKYCRFSzAkQhwAJE7swCRLvZAkSI5gJERPMCRBEAA0TeDANE
uxkDRIgmA0REMwNEIUADRN5MA0S7WQNEiGYDRFRzA0QhgANE3owDRLuZA0R3pgNEVLMDRCHA
A0TuzANEqtkDRHfmA0RE8wNEIQAERN4MBES7GQREdyYERFQzBEQhQARE3kwERKpZBER3ZgRE
VHMERCGABETujAREqpkERHemBEREswREIcAERN7MBESq2QREiOYERFTzBEQhAAVE7gwFRKoZ
BUSIJgVERDMFRBFABUTeTAVEqlkFRIhmBUREcwVEIYAFRN6MBUSqmQVEd6YFRESzBUQRwAVE
3swFRKrZBUR35gVERPMFRBEABkTeDAZEuxkGRHcmBkRUMwZEEUAGRO5MBkS7WQZEd2YGRFRz
BkQhgAZE7owGRLuZBkSIpgZERLMGRBHABkTuzAZEqtkGRHfmBkRU8wZEEQAHRO4MB0S7GQdE
iCYHREQzB0QhQAdE7kwHRKpZB0SIZgdERHMHRCGAB0TujAdEu5kHRHemB0REswdEIcAHRO7M
B0Sq2QdEiOYHRFTzB0QhAAhE3gwIRKoZCESIJghERDMIRCFACETeTAhEu1kIRHdmCEREcwhE
EYAIRO6MCES7mQhEiKYIRFSzCEQhwAhE3swIRLvZCESI5ghERPMIRCEACUTeDAlEqhkJRHcm
CUREMwlEEUAJRN5MCUSqWQlEd2YJRFRzCUQhgAlE7owJRLuZCUSIpglERLMJRCHACUTuzAlE
u9kJRHfmCURU8wlEIQAKRO4MCkSqGQpEdyYKREQzCkQhQApE7kwKRLtZCkR3ZgpEVHMKRBGA
CkTejApEu5kKRHemCkRUswpEEcAKRN7MCkSq2QpEiOYKRFTzCkQhAAtE3gwLRLsZC0R3JgtE
RDMLRCFAC0TuTAtEqlkLRHdmC0REcwtEEYALRO6MC0SqmQtEiKYLRFSzC0QhwAtE3swLRKrZ
C0SI5gtERPMLRBEADETeDAxEuxkMRIgmDEREMwxEEUAMRN5MDESqWQxEd2YMRFRzDEQhgAxE
3owMRLuZDER3pgxERLMMRCHADETuzAxEqtkMRHfmDERE8wxEIQANRO4MDUS7GQ1EdyYNREQz
DUQhQA1E3kwNRLtZDUR3Zg1ERHMNRCGADUTejA1EqpkNRIimDURUsw1EIcANRO7MDUSq2Q1E
iOYNRETzDUQhAA5E3gwORLsZDkR3Jg5EZTMORCFADkTuTA5EqlkORHdmDkRUcw5EEYAORN6M
DkSqmQ5EiKYORESzDkQRwA5E3swORLvZDkR35g5ERPMORBEAD0TuDA9EqhkPRIgmD0RUMw9E
EUAPRN5MD0SqWQ9Ed2YPRERzD0QhgA9E7owPRLuZD0R3pg9ERLMPRCHAD0TezA9EqtkPRHfm
D0RE8w9EIQAQRN4MEES7GRBEiCYQREQzEEQhQBBE7kwQRLtZEER3ZhBERHMQRCGAEETujBBE
qpkQRIimEEREsxBEEcAQRN7MEESq2RBEd+YQRETzEEQhABFE3gwRRLsZEUR3JhFEVDMRRBFA
EUTuTBFEqlkRRHdmEUREcxFEEYARRO6MEUSqmRFEd6YRRESzEUQhwBFE7swRRLvZEUSI5hFE
RPMRRCEAEkTuDBJEuxkSRIgmEkREMxJEIUASRO5MEkS7WRJEd2YSRERzEkQRgBJE7owSRLuZ
EkR3phJERLMSRCHAEkTuzBJEqtkSRIjmEkRE8xJEIQATRN4ME0S7GRNEiCYTREQzE0QRQBNE
3kwTRLtZE0R3ZhNEVHMTRCGAE0TujBNEqpkTRHemE0REsxNEIcATRN7ME0S72RNEiOYTRETz
E0QhABRE7gwURLsZFER3JhREVDMURCFAFETuTBREu1kURHdmFEREcxREEYAURO6MFES7mRRE
d6YURFSzFEQhwBRE3swURLvZFESI5hREVPMURBEAFUTuDBVEqhkVRIgmFUREMxVEIUAVRO5M
FUSqWRVEd2YVRERzFUQhgBVE3owVRKqZFUR3phVEVLMVRCHAFUTuzBVEqtkVRIjmFURE8xVE
IQAWRN4MFkSqGRZEiCYWREQzFkQRQBZE3kwWRLtZFkSIZhZERHMWRBGAFkTejBZEu5kWRHem
FkREsxZEIcAWRN7MFkS72RZEd+YWRETzFkQhABdE3gwXRLsZF0SIJhdERDMXRCFAF0TuTBdE
qlkXRHdmF0REcxdEIYAXRO6MF0S7mRdEd6YXRESzF0QRwBdE3swXRLvZF0SI5hdERPMXRCEA
GETuDBhEqhkYRIgmGEREMxhEEUAYRN5MGESqWRhEiGYYRFRzGEQhgBhE/owYRKqZGESIphhE
VLMYRCHAGETezBhEu9kYRIjmGERE8xhEEQAZRN4MGUSqGRlEiCYZRFQzGUQhQBlE3kwZRKpZ
GUR3ZhlERHMZRCGAGUTejBlEu5kZRHemGURUsxlEEcAZRN7MGUS72RlEiOYZRFTzGUQRABpE
3gwaRLsZGkR3JhpEVDMaRCFAGkTeTBpEqlkaRIhmGkREcxpEEYAaRO6MGkSqmRpEiKYaRESz
GkQRwBpE7swaRKrZGkR35hpERPMaRCEAG0TeDBtEqhkbRIgmG0REMxtEIUAbRN5MG0S7WRtE
iGYbRFRzG0QygBtE7owbRKqZG0SIphtERLMbRCHAG0TezBtEqtkbRHfmG0RE8xtEIQAcRN4M
HESqGRxEiCYcREQzHEQhQBxE3kwcRLtZHESIZhxEVHMcRBGAHETejBxEqpkcRIimHERUsxxE
IcAcRO7MHES72RxEiOYcRFTzHEQRAB1E3gwdRKoZHUR3Jh1EVDMdRBFAHUTuTB1EqlkdRHdm
HURUcx1EIYAdRN6MHUSqmR1Ed6YdRESzHUQRwB1E7swdRKrZHUSI5h1ERPMdRBEAHkTuDB5E
uxkeRIgmHkREMx5EIUAeRN5MHkS7WR5Ed2YeRFRzHkQRgB5E7oweRLuZHkR3ph5ERLMeRCHA
HkTuzB5EqtkeRHfmHkRE8x5EEQAfRO4MH0S7GR9EdyYfRFQzH0QRQB9E3kwfRKpZH0SIZh9E
RHMfRCGAH0TujB9EqpkfRHemH0RUsx9EIcAfRN7MH0S72R9Ed+YfRFTzH0QRACBE7gwgRKoZ
IESIJiBEVDMgRCFAIETeTCBEqlkgRIhmIERUcyBEIYAgRN6MIES7mSBEd6YgRFSzIEQRwCBE
7swgRKrZIESI5iBERPMgRCEAIUTeDCFEqhkhRIgmIUREMyFEEUAhRO5MIUS7WSFEd2YhRERz
IUQhgCFE7owhRLuZIUR3piFERLMhRBHAIUTezCFEu9khRHfmIURU8yFEEQAiRO4MIkSqGSJE
dyYiRFQzIkQRQCJE3kwiRKpZIkSIZiJERHMiRCGAIkTujCJEqpkiRHemIkREsyJEEcAiRO7M
IkSq2SJEd+YiRFTzIkQRACNE7gwjRLsZI0SIJiNERDMjRDJAI0TeTCNEu1kjRHdmI0RUcyNE
EYAjRO6MI0S7mSNEiKYjRFSzI0QhwCNE3swjRKrZI0R35iNERPMjRCEAJETuDCREuxkkRIgm
JEREMyREEUAkRN5MJESqWSREd2YkRERzJEQhgCRE7owkRLuZJER3piRERLMkRCHAJETezCRE
qtkkRHfmJERU8yREEQAlRN4MJUS7GSVEiCYlREQzJUQhQCVE7kwlRKpZJUSIZiVEVHMlRCGA
JUTujCVEu5klRIimJURUsyVEIcAlRN7MJUSq2SVEiOYlRGXzJUQhACZE7gwmRKoZJkSIJiZE
RDMmRBFAJkTeTCZEu1kmRIhmJkRUcyZEEYAmRO6MJkSqmSZEiKYmRFSzJkQhwCZE3swmRKrZ
JkR35iZEVPMmRCEAJ0TeDCdEqhknRIgmJ0REMydEIUAnRO5MJ0SqWSdEd2YnRERzJ0QRgCdE
/ownRKqZJ0R3pidEVLMnRCHAJ0TezCdEu9knRHfmJ0RE8ydEEQAoRN4MKESqGShEiCYoREQz
KEQRQChE7kwoRLtZKER3ZihEVHMoRCGAKETujChEu5koRHemKERUsyhEIcAoRO7MKESq2ShE
d+YoRFTzKEQhAClE3gwpRLsZKUR3JilERDMpRCFAKUTuTClEqlkpRIhmKUREcylEIYApRO6M
KUSqmSlEiKYpRESzKUQhwClE3swpRKrZKUR35ilERPMpRCEAKkTeDCpEuxkqRIgmKkREMypE
IUAqRO5MKkS7WSpEiGYqRERzKkQhgCpE3owqRLuZKkSIpipEVLMqRBHAKkTezCpEu9kqRHfm
KkRU8ypEEQArRO4MK0S7GStEdyYrRFQzK0QRQCtE3kwrRKpZK0R3ZitERHMrRBGAK0TejCtE
qpkrRIimK0RUsytEEcArRP7MK0Sq2StEd+YrRFTzK0QhACxE3gwsRLsZLER3JixEVDMsRCFA
LETuTCxEqlksRIhmLERUcyxEEYAsRN6MLESqmSxEd6YsRFSzLEQRwCxE3swsRLvZLESI5ixE
VPMsRBEALUTuDC1EuxktRIgmLUREMy1EIUAtRN5MLUS7WS1Ed2YtRFRzLUQhgC1E7owtRKqZ
LUR3pi1EVLMtRBHALUTuzC1Eu9ktRHfmLURE8y1EIQAuRN4MLkSqGS5EdyYuREQzLkQRQC5E
7kwuRLtZLkR3Zi5ERHMuRCGALkTejC5EqpkuRHemLkREsy5EEcAuRO7MLkS72S5Ed+YuRETz
LkQhAC9E3gwvRKoZL0SIJi9EVDMvRCFAL0TeTC9EqlkvRHdmL0RUcy9EEYAvRO6ML0S7mS9E
d6YvRFSzL0QRwC9E3swvRKrZL0SI5i9EVPMvRBEAMETeDDBEqhkwRHcmMEREMzBEIUAwRN5M
MES7WTBEiGYwRFRzMEQRgDBE3owwRKqZMESIpjBEVLMwRBHAMETezDBEu9kwRHfmMERU8zBE
IQAxRO4MMUSqGTFEiCYxREQzMUQhQDFE7kwxRLtZMUSIZjFEVHMxRCGAMUTejDFEu5kxRHem
MUREszFEEcAxRO7MMUSq2TFEd+YxRFTzMUQhADJE3gwyRKoZMkSYJjJEVDMyRBFAMkTeTDJE
qlkyRHdmMkREczJEIYAyRN6MMkS7mTJEiKYyRESzMkQhwDJE3swyRLvZMkSI5jJEVPMyRBEA
M0TeDDNEuxkzRIgmM0REMzNEIUAzRO5MM0S7WTNEiGYzRFRzM0QhgDNE3owzRLuZM0SIpjNE
RLMzRBHAM0TezDNEqtkzRIjmM0RE8zNEEQA0RN4MNESqGTREiCY0REQzNEQhQDRE7kw0RLtZ
NER3ZjREVHM0RCGANETujDREqpk0RHemNERUszREEcA0RO7MNESq2TREd+Y0RFTzNEQhADVE
3gw1RKoZNUR3JjVEVDM1RCFANUTuTDVEu1k1RHdmNURUczVEIYA1RO6MNUSqmTVEiKY1RESz
NUQhwDVE3sw1RKrZNUSI5jVEVPM1RCEANkTuDDZEqhk2RIgmNkRUMzZEIUA2RN5MNkSqWTZE
d2Y2RFRzNkQhgDZE3ow2RKqZNkR3pjZERLM2RCHANkTezDZEqtk2RIjmNkRU8zZEIQA3RO4M
N0SqGTdEdyY3REQzN0QRQDdE7kw3RLtZN0SIZjdEVHM3RBGAN0TujDdEqpk3RHemN0REszdE
EcA3RO7MN0S72TdEd+Y3RETzN0QhADhE3gw4RKoZOER3JjhEVDM4RBFAOETuTDhEqlk4RIhm
OEREczhEEYA4RN6MOES7mThEiKY4RESzOEQRwDhE7sw4RKrZOER35jhEVPM4RCEAOUTeDDlE
uxk5RIgmOUREMzlEEUA5RN5MOUS7WTlEd2Y5RFRzOUQRgDlE3ow5RKqZOUR3pjlERLM5RCHA
OUTezDlEqtk5RIjmOURU8zlEEQA6RN4MOkS7GTpEiCY6RFQzOkQhQDpE7kw6RKpZOkSIZjpE
VHM6RCGAOkTejDpEu5k6RIimOkREszpEIcA6RO7MOkSq2TpEiOY6RETzOkQhADtE3gw7RKoZ
O0SIJjtERDM7RCFAO0TuTDtEu1k7RIhmO0REcztEIYA7RO6MO0S7mTtEiKY7RESzO0QhwDtE
3sw7RLvZO0SI5jtERPM7RBEAPETeDDxEuxk8RIgmPERUMzxEEUA8RN5MPES7WTxEiGY8RERz
PEQRgDxE3ow8RKqZPER4pjxERLM8RBHAPETezDxEu9k8RHjmPERU8zxEEQA9RO4MPUSqGT1E
eCY9REQzPUQiQD1E3kw9RKpZPUR4Zj1EVHM9RBGAPUTejD1Eqpk9RIimPUREsz1EEcA9RN7M
PUSq2T1EiOY9RETzPUQiAD5E7gw+RLsZPkR4Jj5ERDM+RCJAPkTuTD5Eqlk+RHhmPkRUcz5E
IoA+RO6MPkSqmT5EiKY+RFSzPkQiwD5E3sw+RLvZPkSI5j5ERPM+RBEAP0TeDD9Euxk/RHgm
P0RUMz9EIkA/RN5MP0S7WT9EeGY/RERzP0QRgD9E3ow/RLuZP0SIpj9ERLM/RBHAP0TuzD9E
u9k/RIjmP0RE8z9EEQBARO4MQESqGUBEeCZAREQzQEQiQEBE3kxARKpZQER4ZkBERHNARCKA
QETujEBEu5lARIimQEREs0BEIsBARO7MQESq2UBEiOZARFTzQEQiAEFE7gxBRLsZQUSIJkFE
VDNBRBFAQUTuTEFEu1lBRIhmQURUc0FEIoBBRO6MQUS7mUFEiKZBRESzQUQiwEFE3sxBRLvZ
QUR45kFERPNBRCIAQkTuDEJEqhlCRHgmQkREM0JEIkBCRO5MQkS7WUJEiGZCRERzQkQigEJE
3oxCRLuZQkR4pkJEVLNCRCLAQkTezEJEu9lCRIjmQkRU80JEIgBDRN4MQ0SqGUNEeCZDREQz
Q0QRQENE7kxDRLtZQ0SIZkNERHNDRBGAQ0TujENEu5lDRHimQ0RUs0NEIsBDRN7MQ0S72UNE
iOZDRFTzQ0QiAERE7gxERLsZRER4JkRERDNERCJARETuTEREu1lERIhmRERUc0REIoBERN6M
RESqmUREeKZERESzREQiwERE7sxERLvZRESI5kREVPNERBEARUTuDEVEqhlFRHgmRURUM0VE
IkBFRO5MRUS7WUVEiGZFRFRzRUQRgEVE3oxFRLuZRUR4pkVERLNFRBHARUTuzEVEqtlFRIjm
RURU80VEEQBGRN4MRkSqGUZEiCZGREQzRkQiQEZE7kxGRKpZRkR4ZkZERHNGRCKARkTujEZE
u5lGRIimRkREs0ZEIsBGRN7MRkS72UZEiOZGRETzRkQiAEdE3gxHRLsZR0SIJkdERDNHRBFA
R0TuTEdEu1lHRHhmR0REc0dEEYBHRN6MR0S7mUdEiKZHRFSzR0QiwEdE3sxHRKrZR0SI5kdE
RPNHRBEASETeDEhEqhlIRIgmSEREM0hEIkBIRN5MSES7WUhEiGZIRERzSEQRgEhE3oxIRLuZ
SER4pkhEVLNIRCLASETuzEhEqtlIRIjmSERU80hEIgBJRN4MSUSqGUlEeCZJRFQzSUQRQElE
7kxJRKpZSUSIZklERHNJRCKASUTujElEu5lJRIimSURUs0lEEcBJRN7MSUS72UlEeOZJRFTz
SUQiAEpE3gxKRKoZSkSIJkpEVDNKRCJASkTeTEpEqllKRIhmSkREc0pEIoBKRN6MSkSqmUpE
iKZKRESzSkQRwEpE/sxKRKrZSkSI5kpEVPNKRBEAS0TeDEtEuxlLRIgmS0RUM0tEEUBLRN5M
S0TMWUtEeGZLRFRzS0QRgEtE3oxLRLuZS0SIpktEVLNLRBHAS0TuzEtEqtlLRHjmS0RE80tE
IgBMRN4MTES7GUxEiCZMREQzTEQRQExE7kxMRKpZTESIZkxERHNMRBGATETujExEu5lMRIim
TEREs0xEIsBMRN7MTES72UxEeOZMRETzTEQRAE1E7gxNRLsZTUSIJk1EVDNNRBFATUTuTE1E
qllNRIhmTURUc01EEYBNRN6MTUS7mU1EeKZNRFSzTUQRwE1E7sxNRKrZTUR45k1ERPNNRCIA
TkTuDE5EuxlORHgmTkRUM05EIkBORN5MTkSqWU5EiGZORFRzTkQigE5E7oxORKqZTkSIpk5E
VLNORCLATkTezE5EqtlORIjmTkRU805EIgBPRO4MT0SqGU9EiCZPRFQzT0QRQE9E7kxPRKpZ
T0SIZk9ERHNPRBGAT0TejE9Eu5lPRHimT0RUs09EEcBPRN7MT0Sq2U9EiOZPRFTzT0QiAFBE
3gxQRKoZUESIJlBERDNQRCJAUETeTFBEqllQRHhmUERUc1BEEYBQRN6MUESqmVBEeKZQRESz
UEQiwFBE7sxQRKrZUER45lBERPNQRBEAUUTuDFFEzBlRRIgmUURUM1FEEUBRRN5MUUSqWVFE
iGZRRERzUUQigFFE3oxRRLuZUUR4plFERLNRRBHAUUTuzFFEqtlRRHjmUURU81FEIgBSRO4M
UkSqGVJEiCZSREQzUkQRQFJE3kxSRLtZUkR4ZlJERHNSRCKAUkT+jFJEu5lSRIimUkRUs1JE
IsBSRN7MUkSq2VJEiOZSRETzUkQiAFNE3gxTRKoZU0R4JlNEVDNTRBFAU0TeTFNEqllTRIhm
U0RUc1NEEYBTRO6MU0SqmVNEiKZTRESzU0QRwFNE7sxTRKrZU0R45lNEVPNTRCIAVETeDFRE
uxlURHgmVEREM1REIkBURN5MVESqWVREiGZURERzVEQRgFRE3oxURKqZVESIplRERLNURCLA
VETezFREu9lURHjmVERE81REEQBVRN4MVUSqGVVEeCZVREQzVUQiQFVE3kxVRLtZVUSIZlVE
RHNVRBGAVUTujFVEqplVRHimVUREs1VEIsBVRN7MVUSq2VVEeOZVRETzVUQRAFZE3gxWRLsZ
VkSIJlZEVDNWRBFAVkTuTFZEqllWRHhmVkREc1ZEEYBWRO6MVkSqmVZEiKZWRFSzVkQRwFZE
7sxWRKrZVkR45lZEVPNWRCIAV0TuDFdEqhlXRHgmV0REM1dEIkBXRN5MV0S7WVdEeGZXRFRz
V0QRgFdE3oxXRKqZV0SIpldEVLNXRCLAV0TezFdEqtlXRIjmV0RE81dEIgBYRN4MWES7GVhE
iCZYRFQzWEQiQFhE3kxYRKpZWESIZlhERHNYRBGAWETujFhEu5lYRHimWEREs1hEIsBYRO7M
WES72VhEeOZYRFTzWEQRAFlE7gxZRLsZWUR4JllERDNZRCJAWUTuTFlEu1lZRHhmWURUc1lE
EYBZRO6MWUS7mVlEeKZZRFSzWUQRwFlE7sxZRLvZWUR45llERPNZRCIAWkTuDFpEqhlaRHgm
WkRUM1pEIkBaRN5MWkSqWVpEeGZaRERzWkQRgFpE3oxaRKqZWkR4plpEVLNaRCLAWkTezFpE
u9laRIjmWkRU81pEIgBbRO4MW0SqGVtEiCZbREQzW0QRQFtE7kxbRLtZW0SIZltERHNbRCKA
W0TejFtEu5lbRIimW0REs1tEIsBbRN7MW0Sq2VtEeOZbRETzW0QiAFxE7gxcRKoZXER4JlxE
RDNcRCJAXETuTFxEzFlcRHhmXEREc1xEEYBcRN6MXES7mVxEiKZcRFSzXEQRwFxE3sxcRLvZ
XER45lxERPNcRBEAXUTeDF1EuxldRIgmXUREM11EEUBdRN5MXUS7WV1EiGZdRERzXUQigF1E
7oxdRKqZXUR4pl1EVLNdRBHAXUTuzF1EqtldRHjmXURU811EEQBeRP4MXkS7GV5EiCZeREQz
XkQiQF5E3kxeRLtZXkR4Zl5ERHNeRCKAXkTejF5Eu5leRIimXkRUs15EIsBeRN7MXkSq2V5E
eOZeRFTzXkQiAF9E3gxfRKoZX0SIJl9ERDNfRCJAX0TeTF9EqllfRHhmX0REc19EEYBfRN6M
X0S7mV9EeKZfRESzX0QRwF9E3sxfRLvZX0SI5l9ERPNfRBEAYETuDGBEuxlgRIgmYERUM2BE
EUBgRO5MYESqWWBEeGZgRERzYEQRgGBE7oxgRLuZYESIpmBEVLNgRCLAYETuzGBEqtlgRHjm
YERE82BEEQBhRO4MYUSqGWFEiCZhRFQzYUQRQGFE7kxhRKpZYUR4ZmFERHNhRCKAYUTujGFE
u5lhRHimYURUs2FEEcBhRN7MYUSq2WFEiOZhRETzYUQiAGJE7gxiRLsZYkR4JmJEVDNiRBFA
YkTuTGJEqlliRHhmYkREc2JEIoBiRN6MYkS7mWJEeKZiRFSzYkQRwGJE3sxiRKrZYkSI5mJE
RPNiRBEAY0TeDGNEuxljRIgmY0REM2NEEUBjRN5MY0SqWWNEeGZjRERzY0QigGNE7oxjRLuZ
Y0R4pmNEVLNjRCLAY0TezGNEqtljRIjmY0RE82NEIgBkRN4MZES7GWREeCZkRFQzZEQiQGRE
3kxkRKpZZER4ZmRERHNkRCKAZETujGREqplkRIimZEREs2REIsBkRO7MZESq2WREeOZkRFTz
ZEQRAGVE7gxlRLsZZUR4JmVEVDNlRCJAZUTeTGVEu1llRHhmZUREc2VEIoBlRP6MZUS7mWVE
eKZlRFSzZUQiwGVE3sxlRKrZZUSI5mVEVPNlRCIAZkTeDGZEqhlmRHgmZkRUM2ZEEUBmRN5M
ZkSqWWZEeGZmRFRzZkQRgGZE7oxmRKqZZkSIpmZERLNmRBHAZkTuzGZEu9lmRHjmZkRU82ZE
EQBnRN4MZ0SqGWdEeCZnRFQzZ0QiQGdE3kxnRKpZZ0SIZmdERHNnRBGAZ0TejGdEu5lnRIim
Z0RUs2dEIsBnRO7MZ0S72WdEeOZnRFTzZ0QiAGhE7gxoRKoZaESYJmhEVDNoRCJAaETeTGhE
u1loRHhmaEREc2hEIoBoRO6MaES7mWhEiKZoRFSzaEQiwGhE3sxoRLvZaESI5mhERPNoRBEA
aUTuDGlEuxlpRHgmaUREM2lEIkBpRN5MaUS7WWlEeGZpRFRzaUQigGlE7oxpRKqZaUSIpmlE
RLNpRCLAaUTezGlEu9lpRHjmaURU82lEIgBqRN4MakSqGWpEiCZqRFQzakQRQGpE3kxqRKpZ
akSIZmpEVHNqRCKAakTujGpEqplqRHimakRUs2pEIsBqRN7MakSq2WpEiOZqRFTzakQRAGtE
3gxrRKoZa0R4JmtEVDNrRBFAa0TeTGtEu1lrRIhma0RUc2tEIoBrRO6Ma0S7mWtEiKZrRESz
a0QRwGtE7sxrRLvZa0SI5mtERPNrRBEAbETeDGxEuxlsRHgmbEREM2xEEUBsRO5MbESqWWxE
eGZsRERzbEQigGxE3oxsRLuZbER4pmxEVLNsRBHAbETezGxEqtlsRHjmbERU82xEIgBtRO4M
bUSqGW1EeCZtRFQzbUQiQG1E3kxtRLtZbUSIZm1ERHNtRCKAbUTejG1EqpltRHimbURUs21E
IsBtRO7MbUSq2W1EeOZtRFTzbUQiAG5E3gxuRLsZbkSIJm5ERDNuRCJAbkTeTG5EqlluRIhm
bkRUc25EEYBuRN6MbkSqmW5EmKZuRFSzbkQiwG5E3sxuRLvZbkSI5m5EVPNuRBEAb0TeDG9E
qhlvRIgmb0REM29EIkBvRN5Mb0TMWW9EeGZvRERzb0QigG9E7oxvRKqZb0R4pm9EVLNvRBHA
b0TuzG9Eu9lvRIjmb0RU829EEQBwRO4McES7GXBEiCZwREQzcEQRQHBE7kxwRLtZcER4ZnBE
VHNwRBGAcETejHBEqplwRIimcEREs3BEIsBwRO7McESq2XBEiOZwRETzcEQiAHFE7gxxRLsZ
cUSIJnFEVDNxRCJAcUTeTHFEqllxRIhmcURUc3FEEYBxRN6McUS7mXFEeKZxRESzcUQRwHFE
3sxxRLvZcUSI5nFERPNxRCIAckTuDHJEuxlyRIgmckREM3JEIkByRN5MckS7WXJEiGZyRERz
ckQigHJE7oxyRKqZckSIpnJERLNyRBHAckTuzHJEu9lyRHjmckRU83JEEQBzRN4Mc0SqGXNE
iCZzREQzc0QRQHNE7kxzRLtZc0SIZnNERHNzRCKAc0TujHNEu5lzRIimc0RUs3NEEcBzRN7M
c0Sq2XNEeOZzRFTzc0QiAHRE7gx0RKoZdER4JnREVDN0RBFAdETeTHREu1l0RHhmdERUc3RE
IoB0RO6MdES7mXREiKZ0RFSzdEQiwHRE3sx0RKrZdESI5nRERPN0RCIAdUTuDHVEuxl1RHgm
dURUM3VEIkB1RO5MdUS7WXVEiGZ1RERzdUQigHVE3ox1RLuZdUR4pnVERLN1RBHAdUTezHVE
u9l1RHjmdURE83VEIgB2RN4MdkSqGXZEiCZ2RFQzdkQiQHZE3kx2RLtZdkSIZnZERHN2RBGA
dkTejHZEqpl2RIimdkRUs3ZEEcB2RN7MdkSq2XZEeOZ2RETzdkQRAHdE7gx3RLsZd0R4JndE
RDN3RBFAd0TuTHdEu1l3RIhmd0RUc3dEEYB3RO6Md0SqmXdEiKZ3RFSzd0QiwHdE3sx3RLvZ
d0SI5ndERPN3RCIAeETeDHhEqhl4RIgmeEREM3hEEUB4RO5MeES7WXhEiGZ4RFRzeEQRgHhE
3ox4RLuZeESIpnhEVLN4RBHAeETezHhEu9l4RHjmeERU83hEIgB5RN4MeUSqGXlEiCZ5REQz
eUQiQHlE3kx5RKpZeUSIZnlERHN5RCKAeUTujHlEu5l5RHimeUREs3lEIsB5RN7MeUS72XlE
iOZ5RETzeUQRAHpE3gx6RLsZekR4JnpERDN6RBFAekTeTHpEu1l6RHhmekREc3pEEYB6RO6M
ekS7mXpEiKZ6RFSzekQiwHpE3sx6RKrZekR45npERPN6RCIAe0TeDHtEqhl7RHgme0RUM3tE
EUB7RN5Me0SqWXtEiGZ7RERze0QigHtE3ox7RLuZe0SIpntERLN7RBHAe0TezHtEqtl7RIjm
e0RU83tEEQB8RN4MfES7GXxEiCZ8REQzfEQRQHxE3kx8RKpZfESIZnxERHN8RBCAfETujHxE
qpl8RIimfEREs3xEIsB8RN7MfES62XxEiOZ8RETzfEQQAH1E3gx9RKoZfUSIJn1EVDN9RBBA
fUTeTH1Eull9RIhmfUREc31EIoB9RO6MfUSqmX1EiKZ9RESzfUQQwH1E7sx9RLrZfUSI5n1E
VPN9RCIAfkTeDH5Euhl+RHgmfkREM35EEEB+RN5MfkS6WX5EmGZ+RERzfkQigH5E3ox+RKqZ
fkSIpn5EVLN+RBDAfkTezH5Eqtl+RIjmfkRE835EIgB/RO4Mf0S6GX9EiCZ/RFQzf0QQQH9E
7kx/RKpZf0R4Zn9ERHN/RCKAf0TejH9Eupl/RHimf0REs39EIsB/RN7Mf0S62X9EeOZ/RETz
f0QIAIBEbwaARN0MgEREE4BEqhmARBEggER3JoBE1SyARDwzgESqOYBEEUCARHdGgETdTIBE
PFOARKpZgEQIYIBEd2aARNVsgEREc4BEonmARBGAgER3hoBE1YyARESTgESqmYBEEaCARG+m
gETdrIBERLOARKq5gEQRwIBEb8aARNXMgERE04BEotmARBHggERv5oBE1eyARETzgESi+YBE
EQCBRG8GgUTdDIFERBOBRKoZgUQIIIFEdyaBRNUsgUREM4FEojmBRAhAgURvRoFE3UyBRDxT
gUSqWYFECGCBRHdmgUTdbIFEPHOBRKJ5gUQRgIFEd4aBRNWMgUREk4FEopmBRBGggUR3poFE
3ayBRDyzgUSiuYFECMCBRHfGgUTVzIFERNOBRKrZgUQI4IFEb+aBRNXsgURE84FEovmBRBEA
gkRvBoJE1QyCRDwTgkSiGYJECCCCRG8mgkTdLIJERDOCRKI5gkQRQIJEd0aCRNVMgkQ8U4JE
olmCRAhggkRvZoJE3WyCRDxzgkSieYJEEYCCRG+GgkTVjIJERJOCRKqZgkQIoIJEd6aCRNWs
gkREs4JEormCRBHAgkRvxoJE5syCRDzTgkSq2YJECOCCRHfmgkTd7IJEPPOCRKr5gkQIAINE
dwaDRNUMg0Q8E4NEqhmDRAggg0RvJoNE3SyDREQzg0SiOYNECECDRHdGg0TVTINEPFODRKJZ
g0QRYINEb2aDRNVsg0REc4NEonmDRAiAg0RvhoNE3YyDRESTg0SimYNECKCDRG+mg0TVrINE
RLODRKK5g0QRwINEb8aDRN3Mg0Q804NEotmDRAjgg0Rv5oNE5uyDRDzzg0Sq+YNEEQCERHcG
hETVDIREPBOERKIZhEQRIIREdyaERN0shEQ8M4REqjmERBFAhERvRoRE3UyERERThESqWYRE
EWCERHdmhETdbIRERHOERKp5hEQRgIREb4aERNWMhEREk4REopmERBGghERvpoRE3ayERESz
hESquYRECMCERG/GhETVzIREPNOERKrZhEQR4IREb+aERN3shERE84REovmERBEAhUR3BoVE
3QyFRDwThUSqGYVEESCFRHcmhUTdLIVEPDOFRKo5hUQRQIVEb0aFRNVMhUQ8U4VEolmFRAhg
hUR3ZoVE1WyFRDxzhUSqeYVECICFRHeGhUTdjIVEPJOFRKqZhUQRoIVEd6aFRNWshUQ8s4VE
qrmFRBHAhURvxoVE3cyFRDzThUSq2YVEEeCFRHfmhUTd7IVEPPOFRKr5hUQIAIZEbwaGRNUM
hkREE4ZEqhmGRAgghkR3JoZE1SyGRDwzhkSqOYZECECGRHdGhkTVTIZERFOGRKJZhkQRYIZE
b2aGRN1shkQ8c4ZEonmGRAiAhkRvhoZE3YyGRDyThkSqmYZEEaCGRG+mhkTdrIZERLOGRKq5
hkQRwIZEb8aGRN3MhkQ804ZEqtmGRBHghkR35oZE1eyGRDzzhkSi+YZEEQCHRG8Gh0TdDIdE
PBOHRKoZh0QRIIdEbyaHRN0sh0REM4dEojmHRAhAh0RvRodE3UyHRERTh0SiWYdECGCHRHdm
h0TVbIdERHOHRKJ5h0QIgIdEb4aHRN2Mh0Q8k4dEqpmHRAigh0RvpodE3ayHRESzh0SquYdE
EcCHRHfGh0TdzIdEPNOHRKLZh0QR4IdEb+aHRNXsh0RE84dEqvmHRBEAiERvBohE3QyIREQT
iESqGYhECCCIRG8miETdLIhEPDOIRKI5iEQIQIhEb0aIRNVMiEQ8U4hEqlmIRAhgiERvZohE
1WyIRERziESieYhECICIRG+GiETmjIhERJOIRKqZiEQIoIhEd6aIRNWsiEREs4hEormIRAjA
iER3xohE3cyIRETTiESi2YhEEeCIRHfmiETV7IhEPPOIRKr5iEQIAIlEbwaJRNUMiUREE4lE
ohmJRBEgiUR3JolE1SyJRDwziUSiOYlEEUCJRG9GiUTVTIlEPFOJRKpZiUQRYIlEd2aJRN1s
iUREc4lEonmJRBGAiUR3holE1YyJRDyTiUSqmYlECKCJRG+miUTdrIlEPLOJRKq5iUQRwIlE
d8aJRN3MiURE04lEotmJRBHgiURv5olE1eyJRETziUSi+YlEEQCKRHcGikTVDIpEPBOKRKIZ
ikQRIIpEbyaKRN0sikQ8M4pEojmKRAhAikR3RopE3UyKRDxTikSiWYpECGCKRHdmikTVbIpE
RHOKRKp5ikQIgIpEb4aKRNWMikQ8k4pEopmKRBGgikRvpopE1ayKRDyzikSquYpECMCKRHfG
ikTVzIpERNOKRKrZikQI4IpEb+aKRN3sikRE84pEovmKRAgAi0R3BotE3QyLRDwTi0SqGYtE
CCCLRG8mi0TVLItEPDOLRKI5i0QIQItEb0aLRNVMi0Q8U4tEolmLRBFgi0R3ZotE1WyLRDxz
i0SqeYtEEYCLRHeGi0TVjItERJOLRKKZi0QRoItEb6aLROasi0Q8s4tEqrmLRBHAi0R3xotE
1cyLRETTi0Sq2YtEEeCLRG/mi0TV7ItEPPOLRKr5i0QRAIxEbwaMRN0MjEQ8E4xEqhmMRAgg
jER3JoxE1SyMRDwzjESiOYxEEUCMRG9GjETVTIxERFOMRKpZjEQIYIxEb2aMRNVsjEREc4xE
onmMRBGAjERvhoxE3YyMRESTjESimYxEEaCMRG+mjETdrIxEPLOMRKK5jEQRwIxEd8aMRNXM
jERE04xEqtmMRBHgjER35oxE1eyMRETzjESq+YxEEQCNRHcGjUTdDI1EPBONRKoZjUQIII1E
byaNRN0sjUREM41EojmNRAhAjURvRo1E1UyNRERTjUSiWY1EEWCNRG9mjUTVbI1EPHONRKJ5
jUQRgI1Eb4aNRNWMjUREk41EqpmNRAigjUR3po1E3ayNRDyzjUSiuY1EEcCNRG/GjUTdzI1E
PNONRKrZjUQI4I1Eb+aNRNXsjURE841EovmNRAgAjkR3Bo5E1QyOREQTjkSiGY5ECCCORG8m
jkTdLI5EPDOORKI5jkQIQI5Eb0aORNVMjkREU45EqlmORAhgjkR3Zo5E1WyORERzjkSieY5E
EYCORHeGjkTdjI5ERJOORKKZjkQIoI5Ed6aORN2sjkQ8s45EormORAjAjkRvxo5E3cyORETT
jkSq2Y5ECOCORG/mjkTV7I5EPPOORKL5jkQRAI9EdwaPRN0Mj0Q8E49EohmPRAggj0RvJo9E
3SyPREQzj0SiOY9EEUCPRHdGj0TdTI9ERFOPRKpZj0QRYI9Eb2aPRN1sj0REc49EqnmPRAiA
j0Rvho9E1YyPRESTj0SqmY9ECKCPRHemj0TVrI9EPLOPRKq5j0QIwI9Ed8aPRNXMj0Q8049E
qtmPRAjgj0Rv5o9E3eyPRDzzj0Sq+Y9ECACQRG8GkETVDJBERBOQRKoZkEQRIJBEdyaQRN0s
kEREM5BEojmQRAhAkERvRpBE1UyQRERTkESqWZBEEWCQRHdmkETVbJBETHOQRKJ5kEQRgJBE
b4aQRN2MkEQ8k5BEopmQRAigkER3ppBE1ayQRDyzkESiuZBEEcCQRHfGkETVzJBERNOQRKrZ
kEQR4JBEd+aQRN3skEQ885BEovmQRBEAkUR3BpFE1QyRRDwTkUSqGZFECCCRRG8mkUTVLJFE
PDORRKI5kUQIQJFEd0aRRN1MkUQ8U5FEolmRRBFgkUR3ZpFE1WyRRDxzkUSieZFEEYCRRHeG
kUTdjJFERJORRKKZkUQRoJFEb6aRRNWskUQ8s5FEqrmRRAjAkUR3xpFE3cyRRETTkUSi2ZFE
EeCRRHfmkUTd7JFERPORRKL5kUQIAJJEbwaSRN0MkkQ8E5JEqhmSRAggkkRvJpJE3SySREQz
kkSiOZJECECSRG9GkkTdTJJERFOSRKJZkkQIYJJEd2aSRN1skkREc5JEonmSRBGAkkRvhpJE
3YySRDyTkkSimZJECKCSRG+mkkTdrJJEPLOSRKK5kkQRwJJEd8aSRN3MkkRE05JEotmSRAjg
kkRv5pJE3eySRDzzkkSi+ZJEEQCTRHcGk0TdDJNEPBOTRKoZk0QIIJNEdyaTRNUsk0Q8M5NE
qjmTRBFAk0R3RpNE3UyTRERTk0SiWZNEEWCTRG9mk0TVbJNERHOTRKJ5k0QRgJNEd4aTRNWM
k0Q8k5NEqpmTRAigk0R3ppNE3ayTRESzk0SiuZNEEcCTRHfGk0TdzJNEPNOTRKrZk0QI4JNE
d+aTRN3sk0RE85NEqvmTRAgAlER3BpRE1QyURDwTlESiGZREESCURH8mlETdLJRERDOURKo5
lEQRQJREb0aURNVMlEQ8U5REolmURBFglER3ZpRE3WyURDxzlESieZREEYCURG+GlETdjJRE
PJOURKqZlEQIoJREf6aURNWslEQ8s5REqrmURBHAlER3xpRE3cyURDzTlESi2ZRECOCURHfm
lETd7JRERPOURKL5lEQIAJVEdwaVRN0MlUQ8E5VEqhmVRBEglUR3JpVE1SyVREQzlUSiOZVE
EUCVRHdGlUTdTJVEPFOVRKJZlUQRYJVEd2aVRN1slUREc5VEqnmVRBGAlURvhpVE3YyVRDyT
lUSimZVECKCVRG+mlUTdrJVERLOVRKq5lUQIwJVEd8aVRNXMlUQ805VEotmVRBHglURv5pVE
3eyVRETzlUSi+ZVEEQCWRHcGlkTVDJZEPBOWRKIZlkQIIJZEbyaWRN0slkREM5ZEojmWRAhA
lkRvRpZE1UyWRERTlkSqWZZEEWCWRG9mlkTdbJZEPHOWRKJ5lkQRgJZEd4aWRNWMlkREk5ZE
qpmWRAiglkRvppZE3ayWRESzlkSiuZZECMCWRHfGlkTVzJZERNOWRKLZlkQR4JZEb+aWRN3s
lkQ885ZEovmWRBEAl0RvBpdE3QyXRDwTl0SqGZdEESCXRG8ml0TVLJdERDOXRKo5l0QRQJdE
d0aXRNVMl0REU5dEolmXRBFgl0R3ZpdE1WyXRERzl0SqeZdEEYCXRG+Gl0TdjJdERJOXRKKZ
l0QRoJdEd6aXRNWsl0Q8s5dEormXRBHAl0RvxpdE3cyXRETTl0Si2ZdEEeCXRG/ml0TV7JdE
RPOXRKL5l0QRAJhEdwaYRNUMmEREE5hEohmYRAggmERvJphE1SyYREQzmESqOZhEEUCYRG9G
mETVTJhEPFOYRKpZmEQIYJhEd2aYRNVsmEREc5hEonmYRAiAmER3hphE1YyYRDyTmESimZhE
EaCYRG+mmETVrJhERLOYRKq5mEQRwJhEd8aYRN3MmEQ805hEqtmYRAjgmERv5phE3eyYRDzz
mESi+ZhEEQCZRG8GmUTdDJlERBOZRKIZmUQIIJlEdyaZRNUsmUREM5lEqjmZRBFAmURvRplE
3UyZRDxTmUSiWZlECGCZRG9mmUTdbJlERHOZRKp5mUQIgJlEd4aZRN2MmUREk5lEopmZRBGg
mURvpplE3ayZRDyzmUSquZlEEcCZRHfGmUTVzJlEPNOZRKLZmUQR4JlEd+aZRNXsmUQ885lE
qvmZRBEAmkR3BppE1QyaRDwTmkSqGZpEESCaRHcmmkTVLJpERDOaRKo5mkQIQJpEd0aaRNVM
mkREU5pEqlmaRBFgmkR3ZppE1WyaRERzmkSieZpECICaRG+GmkTVjJpERJOaRKKZmkQIoJpE
d6aaRN2smkREs5pEqrmaRAjAmkR3xppE1cyaRDzTmkSq2ZpEEeCaRG/mmkTV7JpEPPOaRKr5
mkQRAJtEdwabRN0Mm0Q8E5tEqhmbRBEgm0RvJptE3SybRDwzm0SqOZtECECbRHdGm0TdTJtE
RFObRKJZm0QRYJtEd2abRNVsm0REc5tEonmbRAiAm0RvhptE1YybRDyTm0SimZtEEaCbRHem
m0TVrJtEPLObRKK5m0QRwJtEd8abRNXMm0RE05tEotmbRBHgm0Rv5ptE3eybRDzzm0Si+ZtE
CACcRG8GnETVDJxERBOcRKIZnEQRIJxEfyacRN0snEREM5xEojmcRAhAnER3RpxE3UycRDxT
nESiWZxEEWCcRHdmnETVbJxERHOcRKJ5nEQIgJxEb4acRNWMnEREk5xEqpmcRBGgnER3ppxE
1aycRDyznESiuZxEEcCcRHfGnETVzJxEPNOcRKLZnEQR4JxEd+acRN3snERE85xEovmcRBEA
nURvBp1E3QydRDwTnUSqGZ1ECCCdRG8mnUTdLJ1ERDOdRKI5nUQIQJ1Eb0adRNVMnUQ8U51E
olmdRBFgnURvZp1E1WydRERznUSieZ1EEYCdRG+GnUTVjJ1EPJOdRKqZnUQRoJ1Ed6adRNWs
nUQ8s51EqrmdRAjAnURvxp1E3cydRETTnUSq2Z1ECOCdRG/mnUTd7J1ERPOdRKL5nUQIAJ5E
bwaeRNUMnkQ8E55EqhmeRAggnkRvJp5E3SyeRDwznkSiOZ5ECECeRHdGnkTVTJ5ERFOeRKJZ
nkQRYJ5Eb2aeRNVsnkREc55EqnmeRBGAnkR3hp5E3YyeRESTnkSimZ5EEaCeRHemnkTVrJ5E
RLOeRKK5nkQRwJ5Eb8aeRNXMnkQ8055EotmeRAjgnkRv5p5E3eyeRETznkSq+Z5ECACfRG8G
n0TVDJ9ERBOfRKoZn0QRIJ9EbyafRNUsn0Q8M59EqjmfRAhAn0R3Rp9E1UyfRDxTn0SqWZ9E
CGCfRHdmn0TdbJ9ERHOfRKp5n0QRgJ9Ed4afRN2Mn0Q8k59EopmfRAign0R3pp9E3ayfRDyz
n0SquZ9ECMCfRG/Gn0TVzJ9EPNOfRKLZn0QR4J9Ed+afRN3sn0Q8859EovmfRAgAoERvBqBE
1QygREQToESiGaBECCCgRG8moETdLKBERDOgRKo5oEQRQKBEb0agRN1MoEQ8U6BEqlmgRBFg
oERvZqBE1WygRERzoESieaBEEYCgRG+GoETdjKBEPJOgRKqZoEQIoKBEb6agRN2soEQ8s6BE
qrmgRBHAoERvxqBE3cygRDzToESq2aBEEeCgRG/moETd7KBERPOgRKr5oEQRAKFEbwahRN0M
oUREE6FEqhmhRAggoURvJqFE1SyhREQzoUSiOaFEEUChRHdGoUTdTKFERFOhRKpZoUQIYKFE
d2ahRN1soUQ8c6FEonmhRBGAoUR3hqFE3YyhRESToUSimaFEEaChRG+moUTdrKFERLOhRKK5
oUQIwKFEb8ahRN3MoURE06FEqtmhRAjgoURv5qFE1eyhRETzoUSi+aFECACiRG8GokTdDKJE
PBOiRKoZokQRIKJEdyaiRNUsokQ8M6JEqjmiRBFAokR3RqJE3UyiRDxTokSqWaJECGCiRG9m
okTVbKJERHOiRKp5okQIgKJEb4aiRN2MokREk6JEqpmiRBGgokR3pqJE3ayiRDyzokSiuaJE
EcCiRG/GokTdzKJERNOiRKrZokQR4KJEd+aiRN3sokQ886JEovmiRBEAo0R3BqNE1QyjREQT
o0SqGaNECCCjRG8mo0TdLKNERDOjRKo5o0QRQKNEb0ajRN1Mo0REU6NEolmjRBFgo0RvZqNE
3WyjRDxzo0SieaNECICjRHeGo0TdjKNEPJOjRKqZo0QRoKNEd6ajRN2so0REs6NEormjRAjA
o0R3xqNE1cyjRETTo0Si2aNEEeCjRHfmo0TV7KNEPPOjRKL5o0QRAKREdwakRN0MpEQ8E6RE
qhmkRBEgpER3JqRE1SykREQzpESqOaREEUCkRG9GpETdTKREPFOkRKJZpEQRYKREd2akRNVs
pEREc6REonmkRBGApERvhqRE1YykRESTpESqmaREEaCkRG+mpETdrKREPLOkRKq5pEQIwKRE
d8akRNXMpERE06REotmkRAjgpER35qRE3eykRDzzpESi+aREEQClRHcGpUTdDKVERBOlRKoZ
pUQRIKVEdyalRNUspUREM6VEojmlRBFApUR3RqVE1UylRERTpUSiWaVECGClRHdmpUTdbKVE
PHOlRKJ5pUQRgKVEd4alRNWMpUREk6VEqpmlRBGgpURvpqVE3aylRESzpUSquaVEEcClRG/G
pUTdzKVEPNOlRKrZpUQR4KVEd+alRNXspURE86VEqvmlRBEApkRvBqZE1QymREQTpkSqGaZE
CCCmRHcmpkTVLKZEPDOmRKI5pkQRQKZEd0amRN1MpkREU6ZEolmmRAhgpkR3ZqZE1WymRERz
pkSieaZECICmRHeGpkTdjKZEPJOmRKqZpkQRoKZEb6amRN2spkREs6ZEormmRBHApkRvxqZE
3cymRDzTpkSi2aZEEeCmRHfmpkTV7KZERPOmRKL5pkQRAKdEdwanRN0Mp0Q8E6dEqhmnRBEg
p0RvJqdE3SynRDwzp0SiOadECECnRG9Gp0TVTKdERFOnRKpZp0QIYKdEb2anRNVsp0Q8c6dE
qnmnRBGAp0RvhqdE3YynRESTp0SqmadECKCnRHemp0TVrKdERLOnRKq5p0QIwKdEb8anRN3M
p0RE06dEotmnRBHgp0Rv5qdE3eynRDzzp0Si+adECACoRHcGqETdDKhEPBOoRKoZqEQIIKhE
dyaoRN0sqEQ8M6hEojmoRBFAqERvRqhE1UyoRDxTqESqWahEEWCoRG9mqETVbKhERHOoRKJ5
qEQIgKhEd4aoRNWMqEREk6hEopmoRBGgqERvpqhE1ayoRDyzqESquahEEcCoRG/GqETdzKhE
RNOoRKrZqEQI4KhEb+aoRNXsqEQ886hEqvmoRBEAqUR3BqlE3QypRDwTqUSqGalECCCpRHcm
qUTdLKlEPDOpRKI5qUQRQKlEd0apRNVMqUREU6lEolmpRBFgqUR3ZqlE3WypRERzqUSiealE
CICpRHeGqUTdjKlERJOpRKqZqUQIoKlEb6apRNWsqUREs6lEormpRBHAqURvxqlE3cypRDzT
qUSi2alEEeCpRG/mqUTd7KlERPOpRKL5qUQRAKpEbwaqRNUMqkREE6pEohmqRAggqkR3JqpE
1SyqRDwzqkSqOapECECqRG9GqkTdTKpERFOqRKpZqkQIYKpEd2aqRN1sqkQ8c6pEqnmqRBGA
qkRvhqpE3YyqRDyTqkSqmapECKCqRG+mqkTVrKpEPLOqRKq5qkQRwKpEb8aqRN3MqkRE06pE
otmqRBHgqkRv5qpE3eyqRETzqkSi+apECACrRG8Gq0TVDKtERBOrRKIZq0QIIKtEbyarRNUs
q0Q8M6tEojmrRBFAq0RvRqtE3UyrRDxTq0SiWatEEWCrRG9mq0TVbKtERHOrRKJ5q0QRgKtE
d4arRNWMq0REk6tEqpmrRAigq0R3pqtE3ayrRESzq0SiuatEEcCrRHfGq0TdzKtERNOrRKLZ
q0QR4KtEb+arRN3sq0RE86tEqvmrRAgArER3BqxE1QysRDwTrESqGaxEESCsRG8mrETVLKxE
PDOsRKI5rEQIQKxEd0asRN1MrEREU6xEolmsRAhgrER3ZqxE1WysRERzrESieaxECICsRHeG
rETVjKxERJOsRKqZrEQIoKxEb6asRN2srEREs6xEormsRBHArERvxqxE3cysRETTrESi2axE
EeCsRG/mrETV7KxERPOsRKr5rEQRAK1EdwatRN0MrUQ8E61EqhmtRBEgrURvJq1E3SytREQz
rUSqOa1ECECtRHdGrUTVTK1EPFOtRKJZrUQRYK1Eb2atRNVsrUREc61EonmtRBGArURvhq1E
3YytRDyTrUSqma1ECKCtRG+mrUTVrK1ERLOtRKK5rUQRwK1Ed8atRNXMrUQ8061EqtmtRAjg
rURv5q1E3eytRETzrUSq+a1ECACuRG8GrkTVDK5ERBOuRKoZrkQRIK5EbyauRNUsrkQ8M65E
ojmuRBFArkRvRq5E3UyuRDxTrkSiWa5EEWCuRHdmrkTVbK5ERHOuRKJ5rkQIgK5Eb4auRNWM
rkQ8k65EopmuRBGgrkR3pq5E1ayuRDyzrkSiua5ECMCuRHfGrkTdzK5ERNOuRKLZrkQR4K5E
d+auRN3srkQ8865EovmuRAgAr0R3Bq9E1QyvREQTr0SiGa9ECCCvRG8mr0TVLK9ERDOvRKI5
r0QRQK9Eb0avRNVMr0REU69EolmvRBFgr0R3Zq9E3WyvRERzr0Sqea9ECICvRHeGr0TdjK9E
RJOvRKqZr0QRoK9Eb6avRNWsr0Q8s69EormvRBHAr0R3xq9E1cyvRDzTr0Si2a9EEeCvRHfm
r0Td7K9ETPOvRKr5r0QIALBEdwawRN0MsEREE7BEqhmwRBEgsERvJrBE1SywRDwzsESiObBE
EUCwRG9GsETVTLBEPFOwRKpZsEQRYLBEd2awRN1ssEREc7BEonmwRAiAsERvhrBE5oywRDyT
sESqmbBEEaCwRG+msETdrLBERLOwRKK5sEQIwLBEb8awRN3MsEQ807BEotmwRBHgsER35rBE
3eywRDzzsESi+bBECACxRHcGsUTVDLFEPBOxRKIZsUQRILFEbyaxRN0ssUQ8M7FEojmxRAhA
sURvRrFE1UyxRERTsUSiWbFEEWCxRHdmsUTVbLFERHOxRKJ5sUQIgLFEb4axRN2MsUREk7FE
qpmxRAigsUR3prFE1ayxRDyzsUSqubFECMCxRG/GsUTdzLFEPNOxRKLZsUQR4LFEb+axRNXs
sUQ887FEqvmxRAgAskR3BrJE3QyyREQTskSiGbJEESCyRHcmskTVLLJERDOyRKo5skQRQLJE
b0ayRN1MskREU7JEqlmyRAhgskRvZrJE3WyyRERzskSiebJEEYCyRG+GskTdjLJERJOyRKKZ
skQRoLJEb6ayRN2sskQ8s7JEqrmyRAjAskRvxrJE1cyyRDzTskSq2bJECOCyRHfmskTd7LJE
PPOyRKr5skQIALNEdwazRN0Ms0REE7NEohmzRBEgs0RvJrNE3SyzRDwzs0SqObNEEUCzRHdG
s0TVTLNERFOzRKJZs0QIYLNEb2azRNVss0REc7NEqnmzRBGAs0R3hrNE3YyzRESTs0SqmbNE
CKCzRG+ms0TdrLNERLOzRKq5s0QIwLNEb8azRNXMs0RE07NEotmzRAjgs0Rv5rNE1eyzRDzz
s0Si+bNECAC0RHcGtETdDLRERBO0RKIZtEQRILREdya0RN0stEREM7REojm0RAhAtER3RrRE
3Uy0RERTtESiWbREEWC0RG9mtETdbLREPHO0RKJ5tEQRgLREd4a0RN2MtEREk7REopm0RBGg
tERvprRE3ay0RDyztESiubRECMC0RHfGtETVzLRERNO0RKLZtEQI4LREb+a0RNXstEQ887RE
ovm0RAgAtURvBrVE1Qy1RDwTtUSqGbVECCC1RG8mtUTVLLVERDO1RKo5tUQRQLVEd0a1RN1M
tUREU7VE</AssayXData><AssayYData Points="4767">HKE1QNGCNUD5LjVA14A1QLaJNUChXzVAkIA1QFCtNUA+lTVA91o1QB5BNUD5RDVAFDQ1QEGQ
NUDppTVAbo41QKeGNUAhlTVAS5c1QL25NUCGbDVAg6Y1QH+CNUAgdzVAs8U1QMlkNUDZYzVA
hp41QNuRNUBOTTVAVlU1QBKONUCKqzVAMV01QDpNNUAjkDVAbm81QOhPNUC4WDVAc6E1QMSF
NUD/kDVAZos1QLxgNUCvzjVAvak1QLGmNUBOVjVAt6A1QNRlNUAfuTVAf1Y1QExKNUBGjzVA
zmk1QIRuNUD9YjVA4rI1QPNlNUDNpjVAgU81QM1uNUB/LTVAgaI1QJuSNUCKYzVAW2o1QEVP
NUDrXjVA+Xc1QM9nNUBfTDVAPR81QL1fNUD3jTVAW0s1QE5uNUChNDVAzT81QIdxNUCDXDVA
xrk1QCpeNUChSDVAJU01QOn0NEBzsTVAK481QHwzNUAZVDVAYT81QHM9NUBWVzVAIV01QBVK
NUCBZTVAskE1QG4ZNUBXUTVAFyI1QNJgNUDFZzVAJUM1QDxYNUBmPTVAZF01QEkxNUDkiTVA
LGc1QGRtNUA8NzVAJyw1QCBnNUC8aDVADnk1QJpiNUDYnDVA5FU1QFloNUCTdjVAxkY1QO9S
NUB7NTVA3TA1QNk3NUDkiTVAMDs1QAM8NUD6YDVACiA1QI1dNUA5dDVANHg1QFWANUB5czVA
+Wk1QKReNUAHSzVADqA1QMcjNUCVTjVAJ0k1QBN9NUBvFTVAFTI1QOpaNUA9TjVAaGc1QBD0
NEDnPjVALY01QBA8NUDVazVA2C81QCoeNUBldDVAkjE1QNAsNUABczVAOaI1QO8yNUANajVA
30s1QNKYNUADITVAsIQ1QP89NUAtcTVAVDk1QCdQNUDWUjVA/gU1QDRKNUCZTzVA0D01QHVB
NUA1SzVAkXk1QCAMNUAeOjVAfXA1QFGnNUAEWzVAL2w1QD5ENUCGTTVAqxk1QGktNUBkUTVA
+EE1QFE6NUDMJjVAwFY1QBKtNUCqJzVAnUA1QAc6NUC08TRAp+Y0QBA2NUACfDVAa3Q1QOY5
NUCTETVAcEM1QEvzNEDvUDVAKis1QKQlNUA1OjVAlkc1QJM0NUBdVDVAnic1QNNbNUCM8DRA
5Cw1QFE6NUBKCTVALi01QJhMNUC/7TRAHDg1QLoeNUCPHDVAmBA1QPaJNUAyMzVAr1A1QH0B
NUAUHTVA4wo1QAPkNEBXCzVAePE0QGgjNUArXDVAly81QMFgNUAXHzVALSo1QEBCNUClEDVA
VeU0QBJgNUAn5zRA4N00QGYdNUASODVAATE1QCYINUCyOjVAPWI1QHC6NEAHFzVAhyc1QPtO
NUBo3jRA3Pg0QAkYNUAqSzVAgPk0QDI0NUChOjVAae40QFJZNUCFyTRAOA41QOckNUBcVTVA
+Oo0QP8kNUDJNzVAgzk1QAAiNUBJLTVAGAQ1QBgSNUA+IDVA1ik1QMXPNEAf5DRAwRg1QDMr
NUAV+DRAYQ01QEbsNEBGQzVAjxs1QORSNUCb6jRATMI0QPceNUDg/TRAhxY1QNw5NUA/vTRA
leM0QGQXNUA6xzRAfvI0QBIXNUAUMDVANu40QOk7NUAc8zRAOf00QNA/NUAExjRAKcQ0QJAe
NUB2ITVAvPE0QNwINUB58jRAW+o0QCgMNUAh7jRAaxw1QCX6NEDiETVAV0c1QAPoNEBk0zRA
i900QF3iNEAq8jRAhi01QB4KNUAb1DRAm680QEbpNEAhCjVAH9w0QKfxNECb7zRADvE0QB3Z
NECBwzRAr+c0QKb6NECtCDVAUO40QALCNEASyDRAPdQ0QEAONUC7nDRAmLs0QMMxNUBxrjRA
hso0QFeMNEDKyTRAAuM0QJMMNUCU7TRANQI1QLgUNUBf0jRA4iY1QHPnNEA5HDVAkyI1QA4I
NUAUEjVAbuw0QO+JNEA3yDRAlM40QCmgNEAm2TRAx600QI6nNEB8/zRAaak0QJkSNUDHyDRA
Rt40QDrUNEBN2DRAdiI1QCP7NEB0CTVAfwY1QKw5NUBI2zRAKLk0QGvnNEAU9jRA1fE0QNng
NEDt+zRAX+M0QMbTNEBDlTRAf5I0QCnLNEDcoTRAV6I0QJjtNEAL+zRAoco0QHPNNEDZuzRA
KMg0QK2xNECrxzRAats0QKzDNEBWETVA1jQ1QGXYNEAW9zRAGPo0QPfzNEC39jRAjLo0QJTI
NEDsuDRA0Ns0QFzRNECzKTVAUK00QJzpNEAT1DRAkME0QLbSNEAhJTVAfvU0QNSkNECe/zRA
rso0QFDMNEAG6DRA4P40QCQBNUDIDzVAw9U0QGf6NEDE7DRAdek0QF3aNEAv9zRAcKM0QLTM
NEB+FjVACKk0QHbLNEBxeTRAB9g0QBGaNEB7wzRAgbA0QOSdNECetDRAz400QKDINEAR1TRA
ddw0QNa1NEAWqDRAa+M0QKe8NEBAvTRAAYg0QND/NECwzDRAq900QIKHNEBvozRA8KU0QFLx
NEC83TRAJfg0QKG+NEApjzRAyOo0QB/JNEBr4zRAdYs0QPDaNECw/zRAH500QO2HNEAd8zRA
otc0QNS4NEA3hTRAr8M0QBrgNEBaojRA1GA0QLSKNED9vDRA7MA0QCrBNECcsDRACLA0QDme
NEDRhTRAOas0QBPPNEBAvzRAI8E0QDnANECffDRAd7w0QFCyNECbdTRAP+g0QHOYNEDqnzRA
gFc0QPfBNEDGqTRA4aE0QPW5NEA8vjRAjI00QOanNEDb1jRAN1Y0QMTWNEBiojRAEXw0QJe3
NEBlmTRAi6c0QNDDNEC40jRAIOM0QDK4NEBr0DRALK40QJHBNEBdnTRAnro0QE+bNEBTqzRA
Acc0QL61NECTgjRA0aA0QFqQNEDq+jRAp9Y0QDXVNEC0lTRAN6k0QAGsNEDFpjRAZnE0QBet
NECmgTRAEZQ0QEzTNEDbgjRAG9Y0QDehNEDArjRAgmQ0QIqTNEBRfjRANcE0QH25NEAgbjRA
4aw0QJN9NEBSijRALUw0QDioNEDzVDRAoWQ0QBbMNEA9qzRAf480QMFpNEB2sDRARuY0QDFy
NEB0YDRAYe00QBuGNEA1TjRAduY0QBakNEARljRA+V40QC9VNEB3fjRATZU0QCmGNECvXDRA
SIs0QBhSNECCcDRAe0M0QMJlNEAPezRAsG40QDWJNEBZeDRAn5M0QP2JNEBrdTRAnnI0QKJa
NECdoTRA8Mc0QF10NEDMczRApok0QPNRNEBUjTRAB6M0QKVyNEA8izRAxpI0QOOzNEA/fzRA
EHk0QFMuNECitjRAn4M0QIhxNEBpTTRASps0QOuLNEBSWjRAoXE0QHRcNEBNeTRAYm00QMyf
NECcPjRArdg0QOCINEDysjRAkns0QPiINEDWTjRA/+A0QDrDNED0VTRALX40QNO9NEB5vjRA
KNM0QFq5NEA6MjRAZXk0QFyTNEBRHTRAIns0QBt/NEBPkTRAYZQ0QEKONEBOXjRAcoE0QNGT
NEDUbzRAVXs0QId7NEA1MzRAGE40QG2aNEACozRAEG00QMOgNEAfZDRAzVQ0QMajNEB2HDRA
Ylo0QJlbNEDnXzRAaoU0QD84NECCZjRA8Hg0QFBHNEBcaTRAsYU0QOwrNED0mzRACUU0QESA
NEAvUjRAJmg0QMFtNEClpTRAfWI0QKKSNEBjFTRAjlQ0QIBnNED7czRAO2w0QNZlNEBRfDRA
ioQ0QIOANED2MjRAgHM0QG81NEDaeTRArlg0QGNZNEAMeTRAmZA0QHxENEBCEDRAxYA0QHdL
NECCDzRAJqI0QGQsNECbPDRAH1U0QIpONECgVjRAdSE0QIpfNEBfnzRAQWY0QD8xNEAuozRA
Elw0QDqENECMPzRAFUQ0QMCoNEA9QzRAxzc0QBFuNECzHjRAgGM0QIJTNEBInDRAi4I0QA5F
NEDCiTRAbnE0QPAQNECnQzRAaoU0QIZJNEBu2TNAQ3I0QD+zNEC4SjRAiTY0QJk4NEAFeDRA
bXU0QNEjNEDbYTRAbVs0QGQrNEAnPzRA2P8zQAU/NEAdczRAo3E0QBNuNEANMDRAUBk0QPx5
NEDdFjRAnjQ0QM09NEBZXDRAmXI0QJZoNEDNQzRAcVk0QBxaNEDYNzRAxX00QGFjNEDLMzRA
RHI0QLlTNEAyXzRA7WI0QIopNEBMRTRAImE0QAyFNECmWzRAh0k0QOdhNEAATzRA7K00QNpq
NEBXFjRABlk0QPg7NECCMDRA3FI0QFVONEA7WDRA81s0QIBRNEBwIjRA9mc0QE8xNEAkTDRA
TSU0QFeqNEB1YTRAhlA0QPU5NECdOjRAg0Q0QNFLNECvbDRAagM0QPVeNECtXTRA7is0QFzR
M0CgMzRAujM0QK45NECPTTRAldwzQPkQNECoUDRAFXk0QMoANEDcTDRATC40QMlTNEDDSzRA
+o40QKsiNEDPNzRAFlY0QMNoNED4GzRAVXM0QPFANEA09zNAY1o0QAnvM0CUYDRAJko0QKot
NEClUzRAweszQJAxNEDCajRAWSk0QMP6M0ANSDRAKXI0QHpGNECaCzRAHTw0QN8nNEAoYjRA
DD80QHAaNEAnUTRAohg0QApUNEDZFDRALmQ0QDBBNECM/DNAdzY0QPYeNEBbGDRA61k0QL9Z
NEBzMzRAIUU0QOZQNEClEjRA3v4zQLzxM0D0WDRAhtszQKk1NEAPZDRAn84zQAoqNEDZFTRA
dmY0QF/7M0C9QzRAr1Q0QL0QNEC7ADRA6jw0QH8oNEC2ODRAnik0QDgENEA3BTRAlho0QERD
NECEazRAgjk0QOQ5NEDYFTRAFDA0QKJGNEAQKjRA+hA0QKZFNEDuEjRAXxg0QAIzNEC8AjRA
Jyk0QMv1M0BY/TNAJkw0QDAJNEAcGDRAOBI0QNnqM0AKTDRAti00QLMJNEDVPjRAagA0QI0g
NED2GzRAsnI0QGQ2NEAZsDNAOcEzQC9FNEAjKDRA1gE0QB8cNECzJzRAnWM0QEdPNEDw0TNA
ICY0QKMkNEBUVTRA5D80QCI3NED9DDRAbBw0QJwmNEDO3TNAXTQ0QDfmM0DcATRADxo0QOMK
NECdzTNAviY0QK4xNEDc6TNARDg0QG80NEAMSTRAfCE0QPstNEA0DjRAYic0QEcGNEBcMzRA
RugzQOgXNEDq4DNA9+wzQELAM0DJUzRAbb4zQN4ENEBz9DNAxz80QNbPM0CK3zNA7dczQCDd
M0BSETRAJQI0QAkJNED2/zNABgI0QMfrM0AdBzRAiQQ0QBwVNEBADjRApKszQF4SNEB/EDRA
UAE0QLDhM0DsCDRA7b8zQG/eM0D39jNAGDE0QJTqM0BpTTRAX+YzQFPlM0By/TNAjAA0QB30
M0A9zjNA3HEzQL8LNECR4jNAMtwzQIH1M0CaJTRA6a8zQFr5M0DE6DNA5NczQI3kM0Dd8zNA
0g80QGswNEAq0TNAqe4zQBzWM0CCzjNAtP4zQKo4NEBK1TNACe4zQFTaM0AFKTRAnr4zQFfc
M0BoNTRAXA00QITsM0ApgzNA3K8zQDr+M0ABFzRA0dUzQPXQM0BK8TNA8cUzQNEqNEC5RzRA
XPEzQHrYM0Bt9TNAefEzQEX2M0CT4DNAePYzQN76M0CuDjRAhvgzQHbhM0BW0TNARPszQLT7
M0AG5zNA4OkzQI3RM0BA+TNAKCw0QGnPM0C//jNA6NkzQD7TM0B63TNARHw0QCjhM0A17jNA
9gE0QAbHM0DwIDRAYQk0QFrkM0AkBjRAfLozQPANNEAU5DNA/v0zQLnlM0D2EjRAdvIzQFe4
M0DNATRAo/AzQH+YM0BZtDNAFuczQM7jM0ArJjRA38szQLETNECX5zNA+sozQM6jM0CTIzRA
2aQzQBcYNEDrjzNA5dszQKnXM0Av6DNAyrwzQNv0M0B0ATRACSU0QBT8M0Cm8zNAu5MzQOUj
NEB42jNA3agzQJVwM0CC6TNAOpkzQJQcNEDerDNACqozQATiM0C1rjNAdN4zQKbaM0BxujNA
UbgzQEbwM0CugDNACNczQBmaM0ATaDNA86AzQNv7M0B+vDNAj+ozQM2wM0CrxjNAILozQOui
M0Df4TNATcwzQJjfM0AOzDNAWbczQOMRNED05zNAdJ8zQHHbM0CNyDNAOewzQC7iM0Ac3TNA
bxo0QBW6M0DA6zNARrgzQMkBNEBAxDNAKuIzQJLFM0DJvTNArqczQASkM0CNwDNAWIgzQE3R
M0A0oDNAw90zQMndM0CuyzNAOOczQFXXM0BT7DNAKbQzQKPJM0BX2jNAhekzQIJ8M0CXnjNA
2rkzQCJhM0AKijNAaeQzQOXuM0C+5TNA6OQzQBnFM0Ch8TNAkcwzQG6lM0AunDNAqZQzQDfM
M0CMzzNAvMozQPCHM0CiljNARAo0QIvrM0DprDNAxtIzQN7uM0A80TNA3NozQBy/M0CznzNA
ObkzQCEGNEBI2zNAbuUzQOnmM0Bk0jNAzMozQBa/M0DeyjNAjrUzQIa3M0Cz1TNAT4IzQCOk
M0AH6TNAPbUzQHm6M0BF7jNA6KgzQKWeM0DK0TNAW8AzQCqUM0BkwDNA98IzQBm1M0DCtTNA
85czQH11M0DutjNA4BI0QA67M0AJgzNAJ1AzQGxzM0D+1DNAxvMzQPTXM0CCzjNAnNozQENc
M0CtZTNAV68zQI/wM0CHkjNADnIzQIvpM0Al0jNA3M0zQGi6M0DdxjNAtnEzQAKWM0DNgTNA
frIzQFOxM0CBuDNAkIkzQFdjM0D7lDNAVGozQHiJM0C5pTNAi4QzQO7QM0BCZjNAbYUzQD2D
M0DRvTNAdIQzQGHLM0DjkjNA34MzQEeOM0ByojNAVJIzQCp+M0BFWzNAzbMzQBSWM0BUkjNA
5KszQK+RM0BK/zNAeaEzQKiXM0DxqjNAq9IzQDkBNEBenjNABuQzQNoJNEAmpjNAmoozQJK+
M0ACujNAcZQzQLPCM0AIpTNA0sczQLiWM0D+wDNATYMzQGWvM0BuijNAOLszQDrIM0CHgDNA
upYzQDajM0AVsTNARrUzQMLNM0DjsDNAY9MzQPJvM0CdZDNAZ24zQEGhM0D1gTNAS5UzQHZ3
M0BAuTNABrczQPZ9M0CypzNA97wzQPazM0ARvTNAi9YzQIyjM0BBCjRA5IkzQLSUM0DgjjNA
FYQzQPNUM0AKiTNALK0zQNEBNEDtrDNAb5UzQL6QM0BPTTNA2H4zQPOeM0A0pDNAx2kzQOSZ
M0BWrzNAUsIzQJuBM0AkeTNARK4zQGNAM0D7eDNA2LczQM+ZM0B3SDNAB8YzQJGpM0DCtDNA
tJwzQIKCM0CzbTNAbNwzQPlxM0DJbDNAQsQzQC9vM0CtcDNA/7wzQEaDM0AGhDNAy5gzQPeC
M0CYgzNAxp8zQDu5M0AZhjNA2agzQPeZM0DPrzNAxIYzQEShM0AfwzNAfbczQMNmM0A1hDNA
+MMzQOSgM0BIpzNAp6YzQHk/M0CgeDNAeDszQN2mM0C2bzNAxskzQPycM0CbsTNAZ7AzQAVm
M0AXqjNAXnUzQJrNM0BGwzNAJ10zQD7kM0CjrjNAK7kzQHyXM0CIQzNAmIMzQLq2M0CSbDNA
p0szQFmOM0DvljNAFIUzQD6ZM0D0wDNAKo8zQF3tM0BmhDNAv6czQBCAM0AvqTNACeIzQPye
M0B2hTNAXKkzQGFjM0AdsTNAAnQzQN22M0DtrzNAmWAzQAOFM0DFdzNA74YzQMBpM0BVUTNA
cIAzQPw/M0CBvDNA+JUzQAwHM0AWZjNAIrUzQM50M0C0LTNAQpszQHVGM0CifDNAzX0zQGt6
M0BOeTNAgWAzQBKAM0ABeTNAloIzQLOSM0CaajNAOGAzQIdEM0AxZTNA/WUzQCBkM0AlYTNA
PYAzQF+AM0CXdDNAKlAzQJqmM0DHRDNAXI8zQCZ1M0DXQjNApGEzQJlJM0DcxjNAhLkzQPic
M0AtMzNAGk8zQONCM0AIjDNAdIkzQBKBM0BTSjNAWnAzQAaRM0BopzNANG4zQCRHM0CkqzNA
C6QzQKJOM0AsbzNAmaUzQAqLM0DwfTNAZ6IzQFVhM0Ap1jNA3kszQGmKM0DIZTNAd4MzQPHV
M0DHZjNACWMzQJ2vM0A7mzNA5FMzQO9BM0DlaDNADUozQAuOM0BVczNAw6ozQMxQM0BQYTNA
a2MzQFAtM0AKZTNAZHczQA9UM0CjlzNA1X0zQKxfM0A8GDNABbwzQAp8M0BvbTNAabEzQJdH
M0AmnTNAq3YzQO4+M0DkXjNAv2czQJpnM0AgbjNAp6EzQM1tM0CCbDNAl4UzQJVwM0BmSDNA
54gzQBdRM0AvXDNAdx4zQJ01M0BrFTNAenYzQPujM0APfDNAPWAzQB2WM0BaHzNA0XczQNhV
M0CfTzNAwIAzQHblMkBmUjNA0j8zQMxiM0DvRTNAkZUzQB5wM0BcbjNA7D4zQHE8M0APRzNA
LpIzQLhUM0DgjzNAVkAzQLhRM0ADHzNAy18zQFJ/M0CrgTNAZ5MzQImBM0DRSzNAChQzQGV2
M0DCPjNAvAczQKotM0ASVzNAoCIzQJd8M0AqczNA/EozQCaKM0DXQjNAgXozQBAnM0B3RTNA
KUszQKV7M0DtTjNAyl8zQH5SM0CRUTNAslYzQAGSM0C5ZTNA3DczQBNxM0C+HTNAkUIzQDdw
M0BCQjNAZ1YzQN3yMkA7ZjNAjGYzQGhvM0BkUjNAckYzQM8xM0C8gTNANF4zQAKFM0DiYTNA
6mwzQMxNM0DBSDNAy4wzQP45M0AYdTNAAjczQJc9M0DzVjNApUUzQEIqM0CsQDNArwwzQIg9
M0AnZDNAR2AzQN5aM0CcPzNAJEczQPH/MkBLgjNA6ikzQAETM0CSYDNAYHozQMUSM0BrSjNA
UkEzQN5xM0CVajNALxQzQCxPM0CCQDNAQlIzQAgvM0DiOTNAl2EzQFWXM0DMcTNAdVYzQD2G
M0CsjDNAJTYzQG00M0B1TjNAUC4zQPvdMkAxfzNAzkkzQBFoM0BVkTNA2VczQLEUM0CKOTNA
pqQzQDO1M0AXKzNAQ3ozQAKiM0CSfzNARwYzQOdcM0B8FjNA5mQzQDpYM0AWHjNAlqAzQI9h
M0DRYDNAq00zQDYCM0CIfDNAolczQAetM0ANTTNAK2czQLRWM0A5SjNANB4zQPdOM0B9XzNA
WVQzQGBTM0CYXTNAqDszQFhoM0DnZzNAYjEzQE0uM0BMbDNAIBQzQMVOM0DhYzNAPWozQBxb
M0AzGzNAnTIzQEdNM0As/jJAf4UzQKRHM0ARQjNA5eQyQFAnM0CubDNA6zQzQGsrM0AMEDNA
rg0zQAluM0CELzNAw1kzQMYsM0B4KjNACG4zQGd8M0BbmzNAsEgzQKBJM0BWOTNAQhAzQH8J
M0DKmTNA6RozQD2EM0BqVjNA2U8zQDVYM0AkMzNA2y8zQKzuMkB+eTNAIhwzQGlEM0AqODNA
Ch8zQO4mM0C0OjNAa/UyQHtYM0BiODNA0Q0zQD9BM0BLdTNAuxwzQAMiM0DGVDNAkjQzQK5f
M0BhSzNAtRIzQLsWM0CzLjNA5jszQF5YM0CocjNAPiczQOhaM0C9LDNA3TszQOkwM0DwWDNA
H1czQHkWM0BMNDNA4PIyQDYeM0D5IjNAijQzQG1EM0B/fDNA5z4zQLkdM0ABPzNAOP0yQOuy
M0BnCjNAYi8zQIdZM0AmMzNA0B8zQG8kM0AxnDNAv0EzQFtAM0CdEzNAc2MzQEDXMkB5ITNA
8GEzQDFUM0CYCDNAIasyQBzuMkAdJTNAiikzQOwcM0ADUjNAyk0zQH8VM0CrMTNAGmAzQJQX
M0DQDTNAc/EyQFsfM0BOIDNAHuIyQCIwM0DmETNAE08zQMgtM0DGHTNAuD4zQEIwM0CEDTNA
0dYyQPUAM0DSVTNA2u0yQKYzM0AqEzNAwi0zQHQzM0BITTNA+esyQFD+MkDVUzNArQMzQEYZ
M0D09TJATwYzQPE/M0AIFjNAef0yQNLyMkAXNDNAVQkzQJgPM0Dz7jJAx+wyQJoaM0AVMDNA
AuIyQEdCM0CIGjNAaCIzQJ8dM0AOHDNAeCMzQN4FM0D29DJAehkzQCoIM0BaBDNA0w8zQMJd
M0AuWjNA6SszQNsnM0D1HDNArQ8zQIc8M0A52DJAmXIzQHNKM0CiATNAnPIyQMRUM0BC+DJA
MecyQIMrM0DJGzNAkzEzQKQ8M0Ad4TJAv/oyQCjUMkBSGTNA9xkzQEEoM0CnKDNAd/UyQMUF
M0AhAzNAxOwyQIoxM0DP5TJA2hMzQBz9MkCiQDNAKCIzQMz/MkDewzJAfzszQATaMkDdTDNA
yS0zQEVOM0COMjNA0SEzQMYXM0AoVzNADb4yQBgjM0DHJTNA8RIzQPr4MkAfCjNAIe0yQKwC
M0AV5TJA3TczQEz4MkDV/jJAkfAyQLfYMkDOWzNAgBgzQJvxMkBByDJAQAczQLJPM0B2GTNA
qRszQPDVMkBVGTNAXeAyQNodM0CoETNA7coyQNjzMkBcCDNANCszQGfpMkBpLjNAPhIzQHXi
MkDn4zJAdz0zQB7xMkD11jJA2vcyQOD3MkBgLTNARqUyQB3oMkAqBzNAKBozQGUZM0Cd5DJA
OuEyQGU7M0DzGzNAqB8zQDL7MkA+/jJAoxYzQEUOM0BcFTNAC/cyQEkmM0A1JTNAqhIzQLsg
M0AS6TJAVzEzQFb/MkBPBDNAHBwzQFLCMkChDTNAV7EyQMb7MkAnSDNA/gQzQOpKM0AGNzNA
JAYzQBsEM0DY4jJA7gIzQLL6MkAVKzNATAMzQDkIM0AGxTJA+XYzQOmoMkDvHDNAShIzQP0L
M0DPsDJA0w4zQCooM0DjKTNArQczQHD7MkDvUzNAEPkyQJjrMkDDzzJAM+UyQNvDMkBuKTNA
IfoyQN+uMkA36zJAwykzQAx/MkA0RjNAQdwyQOElM0D59DJAHLcyQDUiM0Ax6DJAgsMyQG8L
M0ApPzNAzDkzQMjjMkBH/TJAI/IyQELjMkDu9DJA4dMyQPUXM0D1+zJA/sYyQHM8M0BnATNA
nQEzQHM4M0DLJTNAt+EyQNYBM0CyJTNAozQzQIAeM0A63jJAzsUyQJ4HM0AiFTNARWYzQNL9
MkDV6jJAR00zQM3WMkA23DJAUOkyQMNAM0DB1DJAJvcyQD3uMkBD3DJAqcIyQFAtM0AkxjJA
eLsyQEH1MkCG0DJAu+kyQLf9MkA//jJA46EyQPvfMkAl6TJAX+kyQNYxM0B/0DJAwaoyQFDD
MkDk0jJAYtUyQEshM0AHLzNAIN0yQHrfMkARBDNAqggzQEKeMkAvADNAGLYyQEwAM0Bh9DJA
I9wyQGMCM0BR0jJAEekyQFHuMkCvATNA1OAyQLM+M0D75TJAYtgyQLX/MkDjxDJA9+MyQPvQ
MkD2zDJA/8YyQL4UM0DOyzJAYu0yQNewMkC2vjJAXNgyQEPWMkBo/DJAOrEyQKUdM0Dy6zJA
y/UyQIRQMkAJ3jJARgozQOuyMkD+BjNAvPoyQDgQM0ASzTJApPsyQBazMkB7HDNACdwyQNHk
MkA1zjJAr7cyQCfhMkAs6DJAquUyQFbsMkBO2jJAcO8yQB3QMkAozDJAa8wyQNvGMkCv3TJA
EdYyQPKPMkChxjJA0rUyQIoKM0BMnjJAtdEyQN7ZMkCA4TJAzPsyQBHoMkAh2zJApdIyQP2S
MkCI2jJADAkzQHKIMkA10zJA4+8yQM7VMkAwyzJAHhszQJ36MkCc8zJAzcAyQPfkMkDR2zJA
hAwzQF3IMkA/uzJAKtcyQDDbMkCG1zJALdYyQDcRM0DdcjJAKcUyQJDlMkBwwDJAUI8yQLy0
MkC/AjNAiNoyQGvrMkBUzTJAwPEyQOGrMkAG9zJAmZ0yQP+/MkCBgjJA8+QyQB9yMkBO8TJA
I9oyQCrgMkDI2jJAQqwyQLoUM0BY4jJA1fcyQF3cMkBc5DJAWNEyQLzNMkC21TJAKwMzQKHQ
MkCrxTJAWq4yQMW8MkD38zJAzN4yQMGxMkBmpDJAC6YyQB+0MkB06DJAAboyQMjuMkC7nDJA
T6AyQOzmMkDlqzJA1rQyQMrLMkDD2zJARNwyQEHFMkCYxDJA/KUyQIP6MkD3uDJAILEyQDa1
MkChnTJA4sUyQKLDMkCyYDJA/JMyQAj3MkAuyzJAtL8yQKyWMkAFvDJAiswyQEyAMkBP0jJA
atEyQIrvMkA8mzJAv/UyQF/IMkDMrTJA38oyQCETM0CP3DJA6qkyQBvQMkB58TJAC9wyQICS
MkDXtjJA0ccyQDKfMkACxDJAUoMyQOisMkCO0TJApx0zQD6TMkAhmTJALZwyQAOSMkAhzjJA
BfUyQC/iMkBX1zJAkOYyQD2YMkCA4zJAYZoyQLTHMkCvxjJAUeYyQFzZMkCjwDJA6OUyQCAI
M0AQyTJAt7YyQKy3MkBcvTJATMQyQDfbMkBd4TJA368yQFDLMkBtkjJAc8IyQPKaMkDjcjJA
gbQyQKqdMkCvpTJAdx4zQBmNMkBvCjNAGpsyQK3hMkC/yDJAg5YyQBCsMkD5kDJAK84yQEGr
MkB8xjJAxK0yQGcWM0AwqDJADfEyQC4LM0BEpjJAp9syQLiuMkADhDJAf8IyQF63MkA+2TJA
O6UyQCrDMkBX9DJAK8IyQCnUMkCAvzJAlnQyQPZ7MkBJwjJAl78yQLutMkDHsjJAXVQyQO6M
MkDF8zJA494yQHysMkDtbDJAbnoyQH66MkA6WTJADawyQOm6MkAlizJA1r8yQCazMkAMnDJA
z8UyQH94MkCEoTJANaYyQGWYMkBrmDJAj6wyQA2cMkAnjDJAz8oyQEG7MkAgpDJA2KkyQNTf
MkDz9jJALHwyQEysMkDqqzJAi8wyQFJpMkBtnDJAj8AyQMiMMkDKojJA74YyQLPDMkDGhTJA
g8MyQKxwMkByxjJAT8cyQOqiMkD8ZDJAQN8yQP6dMkCJjjJAZ3AyQAKSMkB2mzJAp+IyQD2g
MkC45jJALLIyQK3hMkA+sDJAtI8yQFSBMkAjnDJAk5QyQBtaMkCzzzJAKHAyQAzPMkBVvDJA
wooyQAe/MkBE0jJAocgyQJ3AMkC7aTJAHqsyQHzuMkDNxTJAg58yQJbxMkDh0jJAXt8yQGWN
MkDDtTJAg3MyQI6pMkDLrjJA5YIyQFTiMkB0hTJAr8QyQOKzMkBxxTJAt8kyQJHNMkA0tTJA
nH0yQNzMMkAGWjJAM3AyQJe4MkDpwTJAboMyQJy9MkDBrzJAYtgyQFCyMkDrozJAZqUyQLqp
MkCmzjJA4K8yQEOFMkCkdzJAg3AyQAGyMkCYlTJAg7MyQAyBMkAc5jJA3NcyQK+aMkCZyDJA
0IoyQGiDMkCypjJAW8syQPalMkByqDJAxo8yQDq6MkAg1jJAw74yQFX3MkA5zTJAXF8yQMiC
MkA9YTJAxWUyQCPLMkCTjDJABVkyQFLoMkBiuDJAo50yQI16MkCJsTJAuK8yQIGRMkBlezJA
oL4yQHW4MkCuyDJAcpkyQOOzMkAW3DJA0aUyQNbDMkDGlTJA9JUyQGx+MkCyfTJABp4yQDB3
MkDWgTJAS58yQDdSMkBpkzJAn4oyQF3QMkCuwzJA05kyQDGGMkBufjJAJYwyQFh+MkB8sjJA
93MyQKeDMkAShzJAoNUyQD3GMkBGdDJAXaoyQBe8MkBXjzJA9ZwyQK+nMkCYozJAEZ4yQHud
MkCZlzJA9ZEyQKt2MkBJ0jJAi5UyQIu1MkBK+zJABqUyQPO4MkDWxTJAjNUyQIqQMkDPiTJA
UXIyQFepMkC7eTJAstYyQHSTMkBgcDJAdW4yQKSjMkBZjTJAdJEyQLlhMkCIiDJAi5syQO6s
MkDuRTJAUXwyQNguMkD2dTJAiaEyQM1XMkDPhzJAyYEyQM5xMkBTyTJAsr8yQEiEMkCGQjJA
G28yQH5gMkDLlDJAOXIyQBJ7MkCbgjJActYyQDNbMkCskjJAjuAyQPuhMkBIdTJAK4cyQKSg
MkB9cjJAaIcyQPKqMkDWfzJAypYyQJFNMkCyOjJARdgyQC6RMkAzmjJAJdoyQM1fMkBdsjJA
E4UyQDGxMkCOYjJApKwyQI+XMkCA1zJAcJMyQPl1MkB8sTJAlHkyQIRDMkCvjjJAO7YyQNdn
MkBnfTJAv6kyQNx0MkAxyDJAooAyQIyxMkDFYjJAf4cyQE5+MkCohTJAfIMyQOObMkBZrDJA
Z2YyQDR7MkDSPTJAon0yQA5rMkCudjJAyYMyQKOHMkC5hjJAsJYyQFBlMkDElDJA/5cyQCDd
MkDKODJArIMyQJi4MkDuODJA7XEyQCOGMkCHdDJAimkyQAxmMkC7mTJAeHMyQEFTMkChkTJA
McUyQNdxMkAOYjJAObUyQIJUMkAp2TJAfa0yQC2iMkDlnTJAyGQyQHmKMkCyUjJAIJQyQKKA
MkBo0TJADEAyQGKdMkB+YTJAoYEyQFaGMkB0iTJAbKgyQIVhMkDGszJAsE8yQCKFMkCkjzJA
5p0yQBKBMkBkbjJAmMYyQC6qMkAoUjJAc20yQP95MkDqRzJAIlUyQG1zMkArnDJAHC4yQMFn
MkB1ZzJAf6oyQEabMkDrTzJAhWkyQMKDMkBVZzJAIo4yQOtoMkBKRzJAoYQyQEhdMkDdzDJA
uUwyQKUqMkD3fTJA50IyQN+jMkB2izJAf6wyQJBUMkADXDJACoQyQLRAMkBKYDJAeacyQF2M
MkC/bTJAKRcyQPWUMkB5hzJAAkwyQLIbMkCCUDJAeLcyQDSkMkADUTJAFFwyQAtlMkAKjTJA
PI4yQIaRMkDBiTJAmpcyQKx3MkDsZzJA0YQyQNMAMkBiNDJAjHcyQMuGMkCHXzJA9lUyQMBI
MkBCgzJA8mkyQKSDMkCXojJA2Z8yQPRRMkBvCjJAM5QyQEN8MkDhXjJAW04yQBt1MkBRXjJA
mHMyQOZjMkAlVzJAP8oyQBp9MkBsbTJAnHcyQAQ3MkA4QDJAjLUyQLhuMkAFlzJAv5QyQDOD
MkAkiDJAeIYyQGtsMkANkjJAmnAyQK5XMkBUpzJA7IUyQAFHMkAiczJAYmUyQKuQMkB9nTJA
96AyQMekMkD8YTJAp3QyQNmXMkC8oTJAZV8yQCuCMkDBVTJAGpkyQAVcMkAtxTJAul0yQBuf
MkBEVDJAwaYyQHwaMkBWQzJA8IYyQOi+MkCQWDJAnWkyQFBhMkCUlTJAa2syQJxIMkCdSzJA
P4AyQLRrMkDxKzJAa58yQHacMkDZczJAiIkyQKiHMkAvjTJAnIQyQOaaMkD+gDJAHUUyQIs7
MkAQYTJA3nEyQOkpMkABfzJAVKMyQNiMMkBiiTJAml8yQAstMkCzTTJART8yQOdYMkCSnjJA
JnMyQEA7MkD70DJAdW0yQEB1MkALtDJAM48yQDB6MkDpdDJAtJIyQLpPMkCBTDJAv48yQEo4
MkD7YzJAMlwyQMhzMkDsejJASpYyQEMcMkC/WjJAoLEyQPyMMkDHgzJAJHAyQO5QMkDMhTJA
/l4yQJ5YMkDFbjJAmGgyQBOlMkAdsDJA6OEyQGJcMkC1bjJAUEkyQNSNMkAaNDJAV14yQDFX
MkAMZTJA+VoyQO9DMkAdSTJAms8yQK1aMkBGdzJAbx4yQKs+MkDznTJAWUIyQOMWMkBIizJA
wqgyQHGXMkAmnTJAXIYyQKqTMkBofjJA7kAyQOVYMkBRUTJAaVkyQDBWMkDNYTJAc3AyQAiv
MkBWnDJAlXsyQMhHMkASVDJALVIyQP5iMkBPSDJAuIUyQM5PMkAWezJA/34yQC2aMkDCaTJA
yn0yQHZaMkDvYTJAwW8yQHN0MkBxZDJAZE0yQCdeMkAbFDJA43EyQAxXMkBGTTJAr5MyQI8w
MkA7mzJAcYUyQCCAMkArZTJAlTUyQKtgMkB0GjJAQGMyQOZjMkAeQTJAZaMyQFxFMkAbZzJA
KisyQGxLMkBaiDJAMlwyQI1sMkCvGDJAbR0yQF85MkD+bzJAa1cyQKhuMkCyWjJAhUwyQJ05
MkAePzJA/0oyQHP9MUD0ezJAwiAyQGypMkDYKDJAvjUyQOddMkCbSzJAL0EyQO2DMkCjPzJA
N4AyQIGEMkBGZzJAK0syQDJIMkAlYjJAI44yQII7MkAYQjJAbl4yQE5pMkC0ezJA8mcyQEZV
MkB4ZTJAxyoyQCI9MkCQfTJATWIyQPqZMkBxsTJA8k4yQEoGMkA0UTJAa24yQPJ2MkCnOzJA
O5gyQK5SMkCzWjJAlysyQKBpMkBiDjJANVIyQNrnMUD9cjJAyZ4yQNMnMkDlcjJALFwyQIho
MkBlJzJAO0EyQEUyMkBGRTJAtWEyQKZYMkBjSjJAf1MyQByIMkC4RjJAfnMyQONcMkCtjTJA
7qoyQCetMkB6CTJANlsyQOR7MkCPKDJAuxQyQCeaMkCTLDJA2S4yQPtEMkCyMTJA0GcyQNqG
MkBQQDJANZcyQDdzMkBLVTJAMWYyQDo6MkBcaTJAuzYyQJ1aMkASVjJAhKQyQGOtMkDVPjJA
mVYyQK+TMkC7KzJANWoyQGFuMkDjWTJAC2IyQOJTMkCnWzJAqC0yQLVeMkCfjzJAa40yQM5+
MkCFQzJAdDkyQHphMkCvZDJA9KMyQAk2MkBeczJAs2cyQCGdMkB8ZTJA+IwyQBaJMkC+QTJA
f0EyQF9RMkDrgjJAwTwyQAI6MkDHTDJA4VAyQFkZMkDSLTJAsYkyQASJMkB3RjJAgeQxQGyq
MkCufjJAPVkyQIR/MkC5gDJAxpgyQOxkMkCEhzJAfHsyQE54MkC6ZzJAHh8yQIOIMkAAdDJA
K2AyQH5mMkBFUTJAYo4yQK9AMkCVJTJAjmUyQCN4MkBNFTJA2YAyQCpHMkAwZDJAo0oyQNRV
MkDVODJAegMyQG2cMkDsSDJA/lgyQIZAMkCyUzJAZWsyQH8yMkAvFjJA6TYyQLNQMkCRZzJA
kVIyQERqMkCcLzJAjUoyQIg1MkB5LzJAp14yQDHoMUBGYTJAxREyQGgJMkBwfDJAl00yQL5V
MkB0EjJA308yQNpkMkC5/zFA0BcyQKr5MUCmKzJArDwyQPtBMkD3MjJAf0UyQHy3MkDBfjJA
GW4yQDV8MkDebzJAbkgyQFd0MkA0bjJA4C0yQDtWMkC1TjJAViAyQM83MkD+XjJA9DIyQHcI
MkBJRjJAeUYyQAvnMUA3AzJAKu8xQKcxMkDmVTJA6zgyQMo3MkDcUzJAJF8yQB4FMkCNKTJA
Jj4yQJIcMkD3ODJAETUyQI0SMkAZXDJADxoyQGpKMkB3ZzJADEwyQJVmMkBPnDJAlDwyQKER
MkDZdDJATysyQNIqMkDjMDJAW0EyQKdRMkB8NjJAgmYyQCpkMkDMRzJAnfQxQE9rMkCcdzJA
uU8yQPw4MkDRVzJA8/8xQJpYMkAFVjJA6+8xQCNOMkDqQDJAwQ4yQJOOMkBS9zFAY3wyQIX8
MUDoPzJAUEQyQJkMMkBTZDJAOpIyQKIlMkDVeTJAbCgyQO8qMkBVMzJATpgyQKkzMkAwYjJA
sTwyQN8uMkAPQjJAmGQyQBtQMkAQKjJAogkyQM90MkBFNzJAhHQyQIZcMkAOJTJAMTYyQKJT
MkAlRzJANCsyQGsTMkAvVTJA1FQyQHlZMkDNOzJAUloyQJpmMkBGSzJAVC8yQFdvMkB6WTJA
vFcyQG9PMkDXlzJAU38yQNkLMkCDZzJADvUxQBccMkBWPDJAtjoyQDIYMkCsHTJAijEyQFkv
MkA/MjJAp0wyQGs+MkByTTJAjvQxQMpWMkAaezJAo3IyQNgtMkA/EDJAYS0yQHV4MkB9UTJA
FFsyQM5OMkBsUzJAF3YyQBXpMUA3HzJAwE8yQKSLMkBRIDJAxFQyQD0+MkD6WzJA9xEyQHIi
MkBmLTJAlOYxQDJ6MkDlVDJA4G8yQNySMkDaTDJAl0wyQCkEMkATJTJAQk8yQJ5aMkD1VjJA
jTsyQM0eMkAP5jFAg1AyQBgGMkB/ejJA1hAyQLGZMkDREzJAWV4yQLJYMkAEYjJAl10yQPZI
MkCkazJAsxgyQH9GMkDF4jFAQ0EyQMoSMkBuGDJAGRUyQFMxMkB0DzJADkQyQCx6MkAoYzJA
8h8yQHI+MkCvNTJAJGMyQP1yMkDOHTJARmMyQGRPMkCTKDJAa2YyQH8+MkAtbTJAcjQyQE+t
MkCsOTJAfSkyQGeVMkBzUTJAgn0yQMNTMkCGUTJApvAxQI74MUD0FTJAvhsyQIkUMkBMSDJA
zQ8yQN1BMkA7gDJAxSkyQD1bMkCVUDJAbdQxQGscMkB5VTJAGBwyQMBQMkCeizJA6icyQBb4
MUAz/DFAfXUyQL0AMkBKHjJA/BQyQPFLMkB1YDJAPTQyQOUQMkChIDJA+dIxQOz/MUCWSzJA
4VkyQCB1MkB+EzJAuioyQPUqMkCwVDJARkQyQNtAMkDLFjJAbmUyQPRBMkD4kDJA0zAyQGcS
MkAUPjJASi0yQBJ/MkDsUjJApiQyQG8xMkDxPDJAaTAyQM4JMkBr3DFAb+0xQA9EMkBKPTJA
8hAyQEIhMkDVHDJAmOUxQLnjMUD2ajJAxU8yQNsVMkDSKTJAINcxQMIbMkCFJTJA/hMyQPA9
MkAy+DFAPBAyQLZKMkBlMTJAuB4yQPb2MUB5LTJARzIyQGAZMkAbATJA4wwyQI8uMkDjQjJA
7jQyQK41MkANaTJAQlAyQEIeMkBEwjFAcBcyQKAIMkBbgTJA+TIyQOQXMkB8EzJAvxcyQEEy
MkBR+jFA1UsyQOoDMkCdPTJA9RQyQLNQMkAKVTJAzY0yQG4rMkD5MTJA1uAxQD8eMkAbOjJA
BjkyQKxgMkB45zFA+C0yQJoYMkDO+jFApVQyQAUrMkBYKTJAJRgyQDNJMkDTIDJANAoyQJNO
MkAF5DFAutMxQPL1MUD2YjJAi/MxQF4FMkACHzJAQhwyQN9dMkBoDTJA3DMyQFY7MkCKqzFA
nlsyQM/aMUDDFDJAphUyQNfOMUBA9TFAFCEyQH8FMkDVKDJAhtwxQE3+MUAA2DFAMgwyQGkL
MkBcGDJA5RsyQAj8MUC3RjJAWwsyQPcvMkCXSzJARSUyQNAZMkC0GDJAyA0yQCIuMkDlZTJA
gjkyQEQiMkBvKzJAh/oxQJ4WMkC65zFA/AYyQNcKMkDDIDJAreQxQOw7MkCMHjJA9RoyQLXW
MUCLFzJACiYyQGcxMkDfJjJAg98xQOMfMkDr9TFAnEgyQG5nMkDGOTJAohEyQAYLMkA7DTJA
1ucxQA4kMkCNRTJAy0YyQDsBMkBq5zFAlyUyQFwbMkB0ujFAxRkyQAa9MUBUADJAuz0yQC3a
MUA8/TFAXuQxQGHOMUDSBDJAawgyQKVEMkCuATJAx0UyQLcVMkCo7jFAszAyQB4YMkAZMzJA
lCgyQC8yMkD6ODJA6BAyQEfyMUB7+TFAVjEyQF7dMUAECTJAE/QxQPcoMkBU7jFA5fkxQFhI
MkDCGzJAz/YxQGrqMUBTEjJAL9gxQNBAMkAJAjJA+AQyQL7qMUAQJTJAqf4xQAENMkBs8zFA
yxcyQMwmMkBMvDFAe/4xQH5QMkC1JzJAvfUxQBY/MkCZIzJAgSsyQAEHMkC8EjJARfkxQL1S
MkBfrzFAi+4xQIbhMUBmEjJAoeIxQDANMkCp+TFAnfgxQA4xMkCmHjJADhEyQF8GMkCKEDJA
rxcyQIAHMkDy0zFAe90xQNflMUD6xTFAjQIyQIT6MUDyATJAnQgyQIwBMkD97TFAebYxQH4s
MkAo9TFAhyQyQDTuMUA7ljFA7+8xQDsRMkBc4jFAddwxQGm9MUDa7TFAI/ExQICkMUBcDTJA
MuQxQEf1MUD4BDJAG+ExQD7xMUDKIDJAPfgxQN3YMUBKLjJA5eYxQOPhMUAo/zFAM9oxQCbE
MUD5CzJA1WwxQOY2MkBIJTJAL+AxQG34MUCb5TFASBEyQMcpMkC44zFANUMyQKD6MUDQFDJA
0f4xQKC7MUDlLzJApvgxQKsRMkCtizFAIwAyQPkXMkAoBzJA2fUxQAIcMkCPATJAVykyQEn1
MUCF9zFATvQxQPL7MUAY5jFAux4yQPn3MUD5CzJAKwkyQCTQMUBlTjJA8FQyQI2qMUDtPzJA
VekxQC74MUDO4zFADigyQLQVMkAaDjJAfM8xQAYoMkBvFTJATfAxQPDQMUBYMDJAecwxQKcq
MkAvSTJAQh4yQMTgMUD3AjJAI/4xQEIZMkCQBjJA8LwxQNwIMkAqFDJAfgIyQAATMkBI8TFA
gRgyQG8rMkC+GzJATwcyQOMpMkANDTJA6/UxQN7aMUDfvTFAQhAyQI3fMUDX/jFApyIyQLU5
MkDuCzJAi9YxQPFVMkD79zFAu/cxQAcpMkBAGDJAef8xQOIOMkCSNzJAh+IxQFT8MUAFHDJA
dOIxQAEfMkBG5TFA/9oxQO3SMUBQ/jFAN9oxQEgkMkBVGTJAx7wxQPT0MUDA5TFAAioyQJi8
MUDHBDJAeyIyQEkJMkAOGTJAbewxQAYSMkDrBzJANhAyQPf2MUBsTTJAKwQyQGIeMkDXFjJA
utoxQIsvMkDk5TFAN9wxQK/LMUAD7TFAg9MxQE/5MUDM9DFA5zEyQAMBMkBwFTJAl/QxQELS
MUBQATJAut4xQHGtMUCOEjJAJdcxQD8SMkA6CDJAa78xQPneMUCPAjJAducxQM6+MUBpCDJA
58wxQAj2MUC+vTFAQ9ExQEADMkCVCjJALdoxQJn6MUB3CTJAxOUxQMLmMUBKDDJAG/kxQJrV
MUBC9zFAUskxQHQBMkD9AzJANPIxQIwoMkDiITJAVU4yQMnpMUCL8zFA+tMxQL//MUBf8jFA
Y/cxQPUCMkCr0DFA4skxQOD/MUCEDjJABBQyQBP9MUD46jFAGAIyQH/YMUDEAjJALogxQGrS
MUDCAjJAo8MxQA0WMkAn6TFAlpsxQEnxMUC/1zFAKs4xQGWuMUC58DFARzEyQOfVMUDpBzJA
v8QxQOEiMkBv0zFAsNoxQDLnMUCtIDJAx/cxQPTOMUCfwDFA3coxQPLuMUBX/zFA3u0xQPKo
MUBX2zFAhaUxQKcfMkBMBTJAvS0yQAfUMUAj+DFAfMUxQF71MUAIjTFA7NsxQB2/MUDuGDJA
md0xQET/MUB+6DFAgOcxQO3MMUDL3zFAbNAxQNffMUDR4TFA0JgxQHcFMkC8BTJActQxQC7z
MUCQDzJAJfQxQBDMMUA0FDJAWd8xQBDUMUClIDJAi/8xQJbpMUDR9zFAFwkyQA/QMUDZBjJA
5OcxQLu/MUAc6jFA7AsyQAnrMUBO2TFArsgxQBHqMUCRFDJAJBAyQPq5MUDUGzJAnqcxQEqt
MUANszFAE6YxQFi9MUB1ATJANxkyQIK8MUAE5DFAOMMxQNqjMUCa9jFAP/IxQNDvMUAX/TFA
ixYyQNsJMkAR+TFACNIxQKYuMkAfvDFAGtwxQGfhMUDy4zFAScUxQAP2MUAIojFA8/gxQFDt
MUAn8zFASn0xQDS7MUDswzFAYvExQOPwMUBF9TFA4+cxQJrDMUADsDFA+wMyQDoSMkBY7jFA
bckxQC3jMUC6ujFA0vUxQFUWMkB9/DFA0P0xQIHJMUBj9zFAZ4kxQA7eMUAc2TFAn7UxQFwY
MkBN4jFANQkyQMWuMUBG6TFAaswxQH22MUBLxzFAdsExQGHeMUBvAjJAPtMxQJ3wMUBZ1TFA
3MkxQLjeMUBC9TFAlaMxQDXjMUDy6jFADBQyQEEkMkB1eDFAA/cxQJSjMUDeqjFAtM4xQP+1
MUCT1jFAB/AxQLbmMUCB4DFApecxQK+5MUDwujFAYMcxQHWdMUD/wDFA1fkxQIeOMUB+kzFA
SeUxQNvWMUCczDFAo9oxQCLiMUAjnDFATd0xQNzCMUDbtzFAsQ8yQDfgMUCPvjFAWrExQObd
MUAlsDFA1K0xQKyvMUDjwTFA1XAxQLK5MUAitjFAgLkxQAAKMkAl0TFAq/MxQMHzMUCZ1jFA
IoAxQHPjMUAtBTJA3QUyQHj5MUB2vjFAhgYyQInjMUAizDFAcZkxQMafMUBDCzJAauwxQBvT
MUB7mTFAgeYxQB+aMUB7ijFA/egxQK/nMUCY1zFAMucxQBe1MUCd2zFAeRUyQA3BMUAY4jFA
L5QxQLCWMUBgszFAX8MxQCQqMkBVsTFA5PAxQArwMUBC5DFAxZsxQF/HMUBfIjJAtvExQGzJ
MUD4xzFAlsgxQJDmMUBkzDFAEt0xQJuXMUA72DFAOsQxQNQgMkDvsTFAwuMxQFnQMUDRnjFA
zY0xQOfYMUBk5TFA1akxQI/BMUDBizFAWbYxQN6/MUCZszFATL4xQK1uMUAhqTFAJskxQJ+K
MUA0yzFAbb8xQDvOMUAg5TFA0ZwxQDz+MUDpEjJApsYxQJe6MUB8lzFA8NMxQNjdMUBoyzFA
3AQyQB/jMUCd0TFAaXMxQNSOMUBWrjFAXaIxQMq9MUCkvTFAA94xQMjcMUAltTFA/fMxQMme
MUCN0TFAacYxQN/jMUA0jDFA3PkxQKalMUBSATJAU9oxQFKDMUDOvDFAcqoxQHIAMkAPpDFA
P9sxQP61MUBG6zFA3ZcxQF2yMUAu7jFArbYxQGGoMUA2kjFACfsxQHB3MUBbszFAwcsxQHTM
MUAbsjFALcMxQI7UMUArpjFAbOgxQHBwMUAxyzFAz6sxQH4EMkBoCzJAQvQxQHTIMUDW7TFA
+MAxQHyiMUDh8zFAENQxQKjPMUCixjFA7uYxQNLBMUAP4TFAy8UxQO6wMUAmzDFA6OIxQBTO
MUChsTFAof0xQFvbMUCg9TFAzJwxQInsMUAFuTFARNAxQOWxMUCbmDFA3q8xQPuuMUBFvzFA
xZ4xQCvuMUD9vDFAY6MxQHW0MUAd4TFArqUxQPeAMUBh/DFAMMoxQAmPMUCRWjFAXL8xQOuo
MUACszFAh9cxQLKqMUDR3jFApZ0xQDvVMUDBvDFAsZ0xQP/fMUDuzjFAQdYxQEiSMUBgrTFA
/KcxQDzEMUDnezFAn8oxQMmaMUCa5zFA4NMxQK6lMUBXrDFAf6oxQBXYMUA91DFAve8xQCvl
MUBHjjFAg58xQALfMUB+uzFAAPAxQOnCMUBteDFAaKIxQBy8MUBYuTFAQVYxQCXYMUAnmTFA
7M0xQDSpMUANqTFAHsIxQM/IMUBWujFAetkxQN7oMUC60DFAD6gxQHOvMUAyvjFAsssxQDjK
MUCqDjJABp0xQMG8MUD70jFAj7gxQBvhMUCPgTFAVMExQJbYMUAjxjFAHsoxQFvDMUDwyDFA
9KkxQNWTMUBbtzFAFcUxQBzhMUDxBTJAE50xQLmlMUDv6DFA/bkxQKGgMUBcojFA7IcxQBui
MUCanDFAr+oxQKuHMUDMvzFA3qkxQLlwMUDWcjFA5JExQLayMUAFzzFA2tsxQNy9MUAbbjFA
m4AxQMiqMUCxrTFA3Z8xQKTHMUAntTFAeLExQCvBMUDi0zFAWOYxQMrXMUByozFAbLUxQEem
MUDNlTFAE58xQJw2MUA4nDFAVMIxQF+CMUDFqTFAW9oxQB+hMUDS4TFA1bgxQK3lMUCIiTFA
ObkxQHriMUBYyDFAmqkxQPrkMUBdyzFAqroxQLG8MUC2vDFA2s0xQBHhMUAnrDFAeKkxQOXH
MUDBuTFAx9ExQEv7MUBVyTFAUbkxQOXQMUAPejFAV+UxQPnuMUAQqjFAHXsxQDDPMUA5gDFA
0bsxQJ/QMUCAyDFA5okxQCeOMUAq0DFAVeMxQLndMUDcSjFAf4wxQKjGMUBT1jFAfuMxQPi1
MUAviTFApGUxQG/zMUCOnTFASt0xQGb+MUDUwDFARrgxQB5/MUAx5zFAwpUxQHiyMUCakjFA
sqExQDnQMUBB6TFAqdcxQO6tMUBiYzFANLgxQCS3MUADzzFANZExQL2MMUC6iDFAda0xQE7b
MUBGmzFAV70xQOe0MUCuyDFAtJkxQNP3MUCDhTFAK7ExQPSpMUB6bTFAsN0xQKiiMUCP1DFA
IeoxQPC+MUA70TFAaIYxQG28MUBuITJAQe4xQNjBMUC+sDFAqfcxQCfiMUBHzzFAw+QxQIAZ
MkAz3DFAo7sxQLvEMUDTkDFA2OIxQHMLMkBOojFApoUxQEfTMUCJ1zFAx60xQBGvMUAZ3jFA
W5oxQNvHMUANvTFAabYxQFTLMUCCrDFAiBwyQBygMUCbqjFAkpcxQJezMUCmpDFANpsxQDWp
MUBitTFAUf0xQNSnMUDX+jFABekxQF92MUD7yjFAGN4xQMGQMUC1fjFAd6kxQPvHMUD0tDFA
0M0xQMzdMUCC0DFAU4gxQOTkMUAKhTFAM8YxQJF4MUAapjFAdqYxQFWJMUCJ2TFA7H4xQGP5
MUAerTFAqecxQNzoMUA96zFAB3YxQMO9MUAheTFABuIxQCuZMUBXyzFAzMsxQJbUMUAuuDFA
nI0xQGinMUBKzDFAUsIxQPiPMUDEhDFAI7QxQGi1MUBNqDFAkPYxQJG3MUAhzzFAfqUxQI+g
MUBHujFAL3wxQPegMUBYyTFAW9UxQGnAMUA/qzFA98AxQCvjMUC+3jFAk4cxQPXEMUBJuzFA
7aExQFmbMUAD5DFA7NkxQDDUMUAW2zFA3swxQGuCMUAhyTFAslExQAqJMUCoxDFAabIxQGHJ
MUBFpDFADXkxQI3OMUD2vjFADosxQCLMMUC+pTFAHbExQDbgMUA+2DFAo9cxQP/DMUA51zFA
0bExQLXIMUC6xDFAUq4xQB2NMUDJxzFA/K8xQILvMUBqxzFA6qcxQFbgMUAHnjFA38AxQMXG
MUCavDFAArMxQK/9MUDlrTFAzK0xQOuhMUBa9jFARKoxQCSlMUDYxDFAmK4xQJKoMUAWqTFA
QccxQM+zMUCJ1zFAvIgxQJORMUAYTjFA/aYxQE2SMUBDVjFASuAxQLDGMUCrfDFAN6kxQEoD
MkAZ4TFAHtgxQFbFMUBWfzFACccxQAzMMUBfrjFAfMIxQKnxMUDXzDFAVqMxQMSuMUB83jFA
ju4xQHh7MUBJyDFAg7IxQIBdMUDzsTFAeq8xQDWdMUBclTFAILAxQP69MUD1xzFAsHcxQM6n
MUDTijFAs3gxQOJnMUBgozFA0nQxQCXdMUD+1jFA3PwxQEhXMUBEnTFAzuMxQBaoMUAGmjFA
Z8QxQDGfMUD/lDFA+LMxQEKfMUC40TFAzbIxQMO5MUB8tDFA68cxQM63MUANlTFABdgxQJh4
MUA+5zFASKYxQG93MUBvqzFAKdcxQN5SMUA4szFAGYcxQE6nMUASiTFAhHkxQFTnMUAQtTFA
Jp8xQN3jMUAK0zFAB6AxQJzMMUBdxjFAM9kxQNyZMUDxuTFA16AxQEmMMUCayjFAra0xQEDF
MUBB2jFA</AssayYData></Step><Step><CommonData><SampleLocation>4</SampleLocation><SampleID></SampleID><SampleGroup></SampleGroup><SampleInfo></SampleInfo><SampleRow>D</SampleRow><SamplePlate>1</SamplePlate><WellType>WASH</WellType><Concentration>-1</Concentration><ConcentrationUnits>µg/ml</ConcentrationUnits><MolarConcentration>-1</MolarConcentration><MolarConcUnits>nM</MolarConcUnits><MolecularWeight>-1</MolecularWeight><Temperature>30</Temperature><StartTime>1528601</StartTime><AssayTime>600</AssayTime></CommonData><FlowRate>1000</FlowRate><StepType>DISASSOC</StepType><StepName>Dissociation</StepName><StepStatus>OK</StepStatus><ActualTime>507.001</ActualTime><CycleTime>0.2</CycleTime><AssayXData Points="2535">qlm1RBlgtUR/ZrVE5Wy1RERztUSqebVEGYC1RH+GtUTljLVETJO1RLKZtUQQoLVEd6a1ROWs
tUREs7VEsrm1RBnAtUR3xrVE3cy1RETTtUSy2bVEGeC1RHfmtUTd7LVETPO1RKr5tUQQALZE
dwa2RN0MtkREE7ZEqhm2RBkgtkR3JrZE3Sy2REwztkSqObZEGUC2RHdGtkTlTLZETFO2RKpZ
tkQZYLZEd2a2RN1stkRMc7ZEsnm2RBCAtkR/hrZE3Yy2REyTtkSymbZEGaC2RH+mtkTlrLZE
TLO2RLK5tkQZwLZEf8a2ROXMtkRM07ZEstm2RBngtkR/5rZE3ey2RETztkSq+bZEGQC3RH8G
t0TlDLdERBO3RKoZt0QZILdEdya3ROUst0REM7dEqjm3RBlAt0R/RrdE5Uy3RExTt0SqWbdE
GWC3RHdmt0TdbLdEVHO3RLJ5t0QZgLdEd4a3RN2Mt0REk7dEspm3RBmgt0R/prdE5ay3REyz
t0SyubdEGcC3RH/Gt0TdzLdETNO3RLLZt0QQ4LdEd+a3RN3st0RM87dEsvm3RBAAuER/BrhE
3Qy4REQTuESyGbhEGSC4RHcmuETlLLhETDO4RLI5uEQQQLhEd0a4ROVMuERMU7hEslm4RBBg
uER/ZrhE3Wy4RERzuESqebhEGYC4RH+GuETljLhETJO4RLKZuEQZoLhEd6a4ROWsuEREs7hE
qrm4RBDAuER/xrhE5cy4RETTuESy2bhEGeC4RH/muETd7LhERPO4RKr5uEQZALlEdwa5ROUM
uUREE7lEshm5RBkguUR/JrlE5Sy5REwzuUSqOblEGUC5RHdGuUTlTLlERFO5RKpZuUQZYLlE
f2a5RN1suURMc7lEsnm5RBCAuUR/hrlE3Yy5REyTuUSqmblEGaC5RH+muUTdrLlETLO5RLK5
uUQQwLlEd8a5ROXMuURM07lEstm5RBnguUR35rlE5ey5REzzuUSq+blEGQC6RH8GukTdDLpE
RBO6RLIZukQZILpEfya6RN0sukREM7pEsjm6RBBAukR3RrpE5Uy6RExTukSqWbpEEGC6RHdm
ukTlbLpERHO6RKp5ukQZgLpEf4a6ROWMukREk7pEspm6RBmgukR/prpE3ay6RESzukSqubpE
GcC6RHfGukTlzLpERNO6RLLZukQZ4LpEd+a6ROXsukRE87pEsvm6RBkAu0R3BrtE3Qy7REwT
u0SyGbtEECC7RHcmu0TlLLtETDO7RKo5u0QQQLtEf0a7RN1Mu0RMU7tEslm7RBBgu0R/ZrtE
3Wy7RERzu0SqebtEGYC7RHeGu0TljLtETJO7RKqZu0QQoLtEd6a7RN2su0RMs7tEsrm7RBDA
u0R/xrtE3cy7RETTu0Sq2btEGeC7RHfmu0Tl7LtETPO7RKr5u0QZALxEfwa8RN0MvEREE7xE
shm8RBkgvER/JrxE3Sy8REwzvESyObxEGUC8RHdGvETlTLxETFO8RLJZvEQZYLxEf2a8ROVs
vEREc7xEqnm8RBmAvER/hrxE3Yy8RESTvESqmbxEEKC8RH+mvETlrLxERLO8RLq5vEQQwLxE
f8a8RN3MvERE07xEqtm8RBDgvER35rxE5ey8RETzvESq+bxEGQC9RHcGvUTlDL1ERBO9RLIZ
vUQQIL1Efya9RN0svURMM71Eqjm9RBBAvUR3Rr1E5Uy9RExTvUSqWb1EEGC9RH9mvUTlbL1E
THO9RKp5vUQZgL1Ef4a9ROWMvUREk71Espm9RBmgvUR3pr1E3ay9REyzvUSqub1EGcC9RH/G
vUTlzL1ETNO9RLLZvUQQ4L1Ef+a9RN3svURE871Eqvm9RBkAvkR3Br5E5Qy+REQTvkSyGb5E
ECC+RHcmvkTdLL5ETDO+RLI5vkQQQL5Ed0a+RN1MvkRUU75Eqlm+RBlgvkR3Zr5E5Wy+RERz
vkSqeb5EGYC+RHeGvkTdjL5ETJO+RLqZvkQQoL5Ed6a+ROWsvkREs75Esrm+RBnAvkR/xr5E
5cy+RETTvkSq2b5EEOC+RHfmvkTl7L5ETPO+RLL5vkQQAL9Efwa/ROUMv0RME79Eqhm/RBkg
v0R3Jr9E5Sy/REQzv0SqOb9EEEC/RH9Gv0TdTL9ERFO/RKpZv0QZYL9Ef2a/ROVsv0RMc79E
snm/RBCAv0R/hr9E5Yy/REyTv0Symb9EEKC/RH+mv0TdrL9ETLO/RKq5v0QZwL9Ef8a/ROXM
v0RE079Estm/RBDgv0R35r9E5ey/RETzv0Sy+b9EGQDARH8GwETdDMBERBPARKoZwEQZIMBE
dybARN0swEREM8BEsjnARBlAwER3RsBE3UzARERTwESyWcBEEGDARH9mwETdbMBETHPARLJ5
wEQQgMBEd4bAROWMwERMk8BEspnARBCgwER3psBE3azAREyzwESyucBEGcDARH/GwETdzMBE
TNPARLLZwEQQ4MBEd+bARN3swERM88BEsvnARBAAwUR3BsFE5QzBREwTwUSqGcFEECDBRH8m
wUTdLMFETDPBRKo5wUQZQMFEf0bBROVMwUREU8FEslnBRBlgwUR/ZsFE5WzBRERzwUSyecFE
EIDBRH+GwUTdjMFETJPBRKqZwUQZoMFEd6bBRN2swUREs8FEsrnBRBnAwUR3xsFE3czBREzT
wUSq2cFEEODBRH/mwUTl7MFETPPBRLL5wUQQAMJEdwbCROUMwkRME8JEqhnCRBAgwkR/JsJE
3SzCREQzwkSqOcJEEEDCRH9GwkTdTMJETFPCRLJZwkQQYMJEd2bCROVswkREc8JEsnnCRBCA
wkR/hsJE3YzCREyTwkSqmcJEGaDCRH+mwkTdrMJERLPCRKq5wkQZwMJEf8bCROXMwkRE08JE
qtnCRBDgwkR/5sJE5ezCREzzwkSy+cJEGQDDRHcGw0TdDMNETBPDRKoZw0QZIMNEdybDROUs
w0REM8NEqjnDRBlAw0R/RsNE5UzDRExTw0SqWcNEEGDDRH9mw0TdbMNETHPDRLJ5w0QZgMNE
f4bDROWMw0RMk8NEspnDRBCgw0R/psNE3azDREyzw0SqucNEEMDDRH/Gw0TlzMNERNPDRKrZ
w0QQ4MNEd+bDROXsw0RE88NEsvnDRBAAxER/BsRE5QzEREQTxESqGcREGSDERH8mxETlLMRE
RDPERKo5xEQZQMREd0bEROVMxEREU8REslnERBlgxER3ZsRE5WzERERzxESqecREGYDERH+G
xETljMRERJPERKqZxEQZoMREf6bEROWsxEREs8REsrnERBnAxER/xsRE5czERETTxESy2cRE
GeDERHfmxETl7MRETPPERKr5xEQZAMVEfwbFROUMxUREE8VEshnFRBAgxUR/JsVE5SzFREQz
xUSyOcVEEEDFRHdGxUTdTMVETFPFRKpZxUQZYMVEd2bFRN1sxURMc8VEqnnFRBmAxUR/hsVE
3YzFRESTxUSymcVEEKDFRH+mxUTdrMVETLPFRLK5xUQZwMVEd8bFRN3MxURM08VEqtnFRBng
xUR/5sVE5ezFREzzxUSq+cVEGQDGRH8GxkTlDMZETBPGRKoZxkQQIMZEfybGRN0sxkREM8ZE
qjnGRBBAxkR3RsZE5UzGRERTxkSqWcZEEGDGRH9mxkTdbMZETHPGRKp5xkQZgMZEd4bGRN2M
xkRMk8ZEspnGRBCgxkR/psZE3azGRFSzxkSyucZEEMDGRH/GxkTlzMZERNPGRLLZxkQQ4MZE
d+bGRN3sxkRM88ZEsvnGRBAAx0R/BsdE3QzHREQTx0SyGcdEGSDHRHcmx0TlLMdETDPHRLI5
x0QZQMdEf0bHROVMx0RMU8dEqlnHRBBgx0R/ZsdE5WzHRExzx0SyecdEGYDHRH+Gx0TljMdE
TJPHRKqZx0QQoMdEd6bHRN2sx0REs8dEsrnHRBnAx0R3xsdE5czHRETTx0Sq2cdEGeDHRHfm
x0Tl7MdERPPHRKr5x0QZAMhEdwbIROUMyEREE8hEqhnIRBkgyER/JshE3SzIREQzyESyOchE
GUDIRHdGyETlTMhERFPIRKpZyEQQYMhEd2bIRN1syERMc8hEsnnIRBmAyER/hshE5YzIREST
yESqmchEEKDIRH+myETlrMhERLPIRKq5yEQQwMhEf8bIRN3MyERM08hEqtnIRBngyER/5shE
5ezIRFTzyESq+chEGQDJRHcGyUTlDMlETBPJRKoZyUQQIMlEfybJROUsyURMM8lEqjnJRBBA
yUR/RslE5UzJRExTyUSyWclEGWDJRH9myUTdbMlETHPJRKp5yUQQgMlEf4bJROWMyURMk8lE
qpnJRBmgyUR/pslE5azJRESzyUSyuclEGcDJRHfGyUTlzMlETNPJRLLZyUQZ4MlEf+bJROXs
yURE88lEsvnJRBkAykR3BspE5QzKREwTykSyGcpEECDKRHcmykTdLMpETDPKRLI5ykQQQMpE
d0bKRN1MykREU8pEqlnKRBBgykR3ZspE3WzKRExzykSqecpEGYDKRHeGykTljMpERJPKRLKZ
ykQQoMpEf6bKROWsykREs8pEqrnKRBDAykR/xspE3czKRETTykSq2cpEGeDKRHfmykTl7MpE
TPPKRLL5ykQQAMtEfwbLRN0My0REE8tEqhnLRBkgy0R3JstE5SzLREQzy0SyOctEGUDLRH9G
y0TlTMtETFPLRKpZy0QQYMtEf2bLROVsy0RMc8tEqnnLRBmAy0R3hstE3YzLRESTy0SymctE
EKDLRH+my0TlrMtERLPLRKq5y0QQwMtEf8bLROXMy0RE08tEqtnLRBngy0R/5stE3ezLRETz
y0Sy+ctEGQDMRH8GzETlDMxERBPMRLIZzEQZIMxEfybMRN0szERMM8xEqjnMRBBAzER3RsxE
5UzMRERTzESqWcxEEGDMRH9mzETlbMxETHPMRKp5zEQZgMxEf4bMROWMzEREk8xEqpnMRBmg
zER/psxE5azMREyzzESyucxEEMDMRH/GzETlzMxERNPMRKrZzEQZ4MxEf+bMROXszERE88xE
svnMRBAAzUR3Bs1E3QzNREQTzUSyGc1EECDNRH8mzUTlLM1ETDPNRKo5zUQZQM1Ef0bNROVM
zUREU81EslnNRBlgzUR3Zs1E3WzNRERzzUSyec1EGYDNRHeGzUTdjM1ETJPNRKqZzUQQoM1E
f6bNRN2szUREs81EsrnNRBDAzUR3xs1E5czNRETTzUSy2c1EEODNRHfmzUTl7M1ETPPNRKr5
zUQZAM5EdwbORN0MzkREE85EshnORBAgzkR/Js5E3SzOREwzzkSqOc5EEEDORH9GzkTdTM5E
TFPORLJZzkQZYM5Ed2bORN1szkREc85EqnnORBCAzkR/hs5E3YzORESTzkSqmc5EEKDORH+m
zkTdrM5ERLPORKq5zkQZwM5Ef8bOROXMzkRM085EqtnORBDgzkR/5s5E5ezORETzzkSq+c5E
GQDPRHcGz0TlDM9ERBPPRLIZz0QZIM9EdybPROUsz0REM89EqjnPRBBAz0R/Rs9E5UzPRFRT
z0SqWc9EGWDPRHdmz0TlbM9ETHPPRKp5z0QQgM9Ed4bPROWMz0RMk89EspnPRBCgz0R3ps9E
3azPREyzz0Squc9EGcDPRH/Gz0TlzM9ERNPPRLLZz0QQ4M9Ef+bPRN3sz0RE889EqvnPRBkA
0ER/BtBE3QzQREwT0ESyGdBEGSDQRH8m0ETlLNBERDPQRLI50EQQQNBEd0bQRN1M0ERMU9BE
qlnQRBlg0ER3ZtBE3WzQRExz0ESyedBEGYDQRHeG0ETljNBETJPQRKqZ0EQZoNBEf6bQRN2s
0ERMs9BEsrnQRBnA0ESHxtBE5czQRETT0ESy2dBEEODQRH/m0ETl7NBETPPQRLL50EQQANFE
fwbRRN0M0UREE9FEqhnRRBkg0UR/JtFE5SzRREQz0USqOdFEGUDRRHdG0UTdTNFERFPRRKpZ
0UQQYNFEd2bRROVs0UREc9FEqnnRRBmA0UR/htFE3YzRREST0USymdFEGaDRRHem0UTdrNFE
RLPRRLK50UQQwNFEf8bRRN3M0URM09FEqtnRRBDg0UR/5tFE5ezRRETz0USy+dFEEADSRHcG
0kTlDNJETBPSRKoZ0kQQINJEdybSROUs0kREM9JEsjnSRBlA0kR3RtJE3UzSRExT0kSqWdJE
EGDSRH9m0kTlbNJETHPSRKp50kQZgNJEd4bSROWM0kREk9JEqpnSRBCg0kR/ptJE5azSREyz
0kSqudJEGcDSRH/G0kTlzNJERNPSRLLZ0kQZ4NJEf+bSRN3s0kRE89JEqvnSRBAA00R/BtNE
3QzTREwT00SyGdNEGSDTRH8m00TlLNNETDPTRLI500QZQNNEd0bTROVM00REU9NEslnTRBlg
00R3ZtNE3WzTRERz00SyedNEEIDTRH+G00TljNNERJPTRKqZ00QQoNNEf6bTROWs00RMs9NE
qrnTRBnA00R/xtNE3czTREzT00Sy2dNEGeDTRHfm00Tl7NNERPPTRLL500QQANREfwbURN0M
1EREE9REqhnURBkg1ER3JtRE5SzUREQz1ESqOdREGUDURHdG1ETlTNRERFPURLJZ1EQQYNRE
f2bURN1s1ERMc9REqnnURBCA1ER/htRE5YzUREST1ESqmdREEKDURHem1ETdrNRERLPURLK5
1EQQwNREd8bUROXM1ERM09REstnURBng1ER/5tRE3ezURETz1ESq+dREGQDVRHcG1UTdDNVE
RBPVRLIZ1UQQINVEfybVROUs1URMM9VEqjnVRBlA1UR/RtVE5UzVRERT1USyWdVEGGDVRHdm
1UTmbNVETHPVRKp51UQYgNVEd4bVROaM1URMk9VEspnVRBig1UR/ptVE5qzVRESz1USqudVE
EMDVRH/G1UTdzNVERNPVRKrZ1UQQ4NVEd+bVRN3s1URE89VEqvnVRBgA1kR3BtZE5gzWREwT
1kSyGdZEGCDWRHcm1kTmLNZERDPWRLI51kQYQNZEd0bWROZM1kRUU9ZEslnWRBhg1kR/ZtZE
3WzWRExz1kSyedZEGIDWRHeG1kTdjNZERJPWRLKZ1kQYoNZEf6bWRN2s1kRMs9ZEsrnWRBDA
1kR3xtZE3czWREzT1kSy2dZEGODWRHfm1kTd7NZETPPWRLL51kQQANdEfwbXRN0M10REE9dE
qhnXRBgg10R3JtdE5izXREwz10SyOddEEEDXRH9G10TmTNdERFPXRKpZ10QQYNdEf2bXRN1s
10REc9dEsnnXRBiA10R3htdE5ozXREyT10S6mddEGKDXRHem10TdrNdETLPXRLK510QQwNdE
f8bXRObM10RE09dEstnXRBjg10R/5tdE3ezXRETz10Sy+ddEEADYRH8G2ETmDNhETBPYRLIZ
2EQYINhEdybYROYs2ERMM9hEsjnYRBhA2ER3RthE3UzYRExT2ESqWdhEGGDYRHdm2ETmbNhE
THPYRKp52EQQgNhEf4bYRN2M2ERMk9hEspnYRBCg2ER/pthE5qzYREyz2ESyudhEEMDYRH/G
2ETdzNhERNPYRKrZ2EQY4NhEf+bYRObs2ERE89hEuvnYRBAA2UR/BtlE3QzZREQT2USyGdlE
GCDZRHcm2UTmLNlERDPZRKo52UQYQNlEf0bZRN1M2UREU9lEslnZRBhg2UR/ZtlE3WzZRERz
2USyedlEGIDZRHeG2UTmjNlERJPZRLKZ2UQYoNlEf6bZRN2s2UREs9lEqrnZRBjA2UR3xtlE
5szZREzT2USy2dlEEODZRH/m2UTd7NlERPPZRKr52UQQANpEdwbaROYM2kREE9pEshnaRBAg
2kR/JtpE3SzaREwz2kSqOdpEGEDaRH9G2kTmTNpERFPaRKpZ2kQYYNpEd2baRN1s2kREc9pE
qnnaRBCA2kR/htpE3YzaREyT2kSymdpEEKDaRHem2kTmrNpETLPaRKq52kQQwNpEd8baRObM
2kRM09pEqtnaRBDg2kR/5tpE3ezaREzz2kSq+dpEEADbRH8G20TdDNtETBPbRLIZ20QYINtE
fybbRN0s20REM9tEsjnbRBBA20R3RttE5kzbRERT20SqWdtEEGDbRHdm20TmbNtERHPbRKp5
20QQgNtEd4bbROaM20RMk9tEqpnbRBig20R/pttE3azbREyz20SqudtEGMDbRH/G20TmzNtE
TNPbRKrZ20QY4NtEd+bbRN3s20RE89tEqvnbRBAA3ER3BtxE5gzcREwT3ESqGdxEGCDcRH8m
3ETdLNxERDPcRLI53EQQQNxEf0bcROZM3ERMU9xEqlncRBhg3ER/ZtxE5mzcRExz3ESyedxE
GIDcRHeG3ETdjNxERJPcRLKZ3EQQoNxEd6bcRN2s3EREs9xEsrncRBDA3ER3xtxE5szcREzT
3ESq2dxEEODcRH/m3ETd7NxERPPcRKr53EQYAN1EdwbdRN0M3UREE91EshndRBAg3UR/Jt1E
3SzdREQz3USqOd1EEEDdRHdG3UTmTN1ETFPdRLJZ3UQYYN1Ed2bdROZs3UREc91EqnndRBiA
3UR/ht1E5ozdREST3USymd1EGKDdRHem3UTmrN1ERLPdRLK53UQYwN1Ef8bdRObM3URM091E
qtndRBjg3UR/5t1E5uzdRETz3USq+d1EGADeRHcG3kTmDN5ERBPeRKoZ3kQYIN5EdybeROYs
3kREM95EqjneRBBA3kR/Rt5E3UzeRERT3kSyWd5EEGDeRH9m3kTdbN5ERHPeRLJ53kQYgN5E
f4beRN2M3kREk95EqpneRBCg3kR3pt5E5qzeREyz3kSqud5EGMDeRH/G3kTdzN5ETNPeRLLZ
3kQY4N5Ef+beRN3s3kRE895EsvneRBgA30R3Bt9E5gzfREwT30SyGd9EGCDfRHcm30TmLN9E
RDPfRKo530QQQN9Ed0bfROZM30REU99EqlnfRBhg30R/Zt9E5mzfRExz30Sqed9EEIDfRH+G
30TdjN9ETJPfRLKZ30QYoN9Ed6bfROas30RMs99EqrnfRBDA30R3xt9E3czfRETT30Sy2d9E
GODfRHfm30Td7N9ETPPfRLL530QYAOBEfwbgRN0M4ERME+BEqhngRBgg4ER/JuBE3SzgREQz
4ESqOeBEGEDgRH9G4ETmTOBETFPgRKpZ4EQhYOBEf2bgRN1s4ERMc+BEqnngRBiA4ER/huBE
3YzgREyT4ESymeBEGKDgRHem4ETurOBERLPgRLq54EQQwOBEf8bgRObM4ERM0+BEstngRBDg
4ER35uBE3ezgREzz4ESq+eBEEADhRHcG4UTdDOFETBPhRKoZ4UQQIOFEfybhRN0s4UREM+FE
qjnhRBhA4UR/RuFE5kzhRExT4USyWeFEEGDhRHdm4UTmbOFERHPhRLJ54UQQgOFEf4bhROaM
4UREk+FEspnhRBCg4UR/puFE5qzhREyz4USqueFEEMDhRHfG4UTdzOFETNPhRKrZ4UQY4OFE
d+bhRObs4URE8+FEqvnhRBgA4kR3BuJE5gziREQT4kSyGeJEGCDiRH8m4kTmLOJERDPiRKo5
4kQYQOJEf0biRN1M4kRMU+JEqlniRBBg4kR3ZuJE5mziRERz4kSyeeJEGIDiRHeG4kTmjOJE
TJPiRLKZ4kQYoOJEf6biRN2s4kREs+JEsrniRBDA4kR3xuJE5sziRETT4kSy2eJEEODiRH/m
4kTd7OJETPPiRLL54kQQAONEdwbjROYM40RME+NEshnjRBAg40R3JuNE5izjREQz40SqOeNE
GEDjRH9G40TmTONERFPjRKpZ40QQYONEd2bjRN1s40RMc+NEqnnjRBCA40R/huNE5ozjREyT
40SymeNEGKDjRH+m40TmrONERLPjRLK540QYwONEf8bjRObM40RE0+NEqtnjRBjg40R35uNE
5uzjREzz40Sy+eNEGADkRHcG5ETdDORETBPkRKoZ5EQYIOREdybkRN0s5EREM+REsjnkRBBA
5ER/RuRE3UzkRERT5ESqWeREEGDkRHdm5ETdbORETHPkRLJ55EQQgOREf4bkRN2M5EREk+RE
spnkRBCg5ER/puRE3azkREyz5ESyueREEMDkRHfG5ETmzORETNPkRLLZ5EQQ4OREh+bkRObs
5ERM8+REqvnkRBgA5UR3BuVE5gzlREQT5USqGeVEGCDlRHcm5UTmLOVETDPlRKo55UQQQOVE
f0blROZM5URMU+VEslnlRBBg5UR3ZuVE3WzlRERz5USqeeVEGIDlRHeG5UTmjOVERJPlRKqZ
5UQQoOVEf6blRN2s5UREs+VEsrnlRBjA5UR/xuVE3czlRETT5USy2eVEGODlRHfm5UTd7OVE
RPPlRLL55UQYAOZEdwbmRN0M5kREE+ZEqhnmRBAg5kR/JuZE5izmREQz5kSyOeZEEEDmRHdG
5kTdTOZETFPmRLJZ5kQQYOZEd2bmRN1s5kREc+ZEqnnmRBCA5kR/huZE3YzmREyT5kSqmeZE
GKDmRHem5kTdrOZERLPmRKq55kQQwOZEd8bmRObM5kRM0+ZEqtnmRBjg5kR35uZE5uzmREzz
5kSy+eZEEADnRH8G50TmDOdERBPnRKoZ50QYIOdEfybnRN0s50RMM+dEqjnnRBBA50R/RudE
3UznRExT50SyWedEGGDnRH9m50TmbOdERHPnRLJ550QYgOdEf4bnRN2M50REk+dEspnnRBig
50R3pudE3aznREyz50SquedEEMDnRH/G50TmzOdERNPnRLLZ50QY4OdEd+bnRObs50RM8+dE
qvnnRBgA6ER3BuhE5gzoREQT6ESqGehEGCDoRH8m6ETdLOhETDPoRKo56EQQQOhEf0boROZM
6ERMU+hEqlnoRBhg6ER/ZuhE3WzoRERz6ESyeehEEIDoRH+G6ETdjOhETJPoRKqZ6EQQoOhE
f6boROas6ERMs+hEsrnoRBjA6ER/xuhE3czoREzT6ESq2ehEEODoRH/m6ETd7OhERPPoRLL5
6EQYAOlEfwbpRN0M6UREE+lEqhnpRBAg6UR/JulE3SzpREQz6USyOelEGEDpRH9G6UTdTOlE
RFPpRKpZ6UQYYOlEd2bpROZs6UREc+lEsnnpRBCA6UR/hulE5ozpREST6USqmelEEKDpRHem
6UTdrOlERLPpRLK56UQYwOlEf8bpRObM6URE0+lEstnpRBDg6UR/5ulE3ezpREzz6USy+elE
GADqRHcG6kTmDOpERBPqRKoZ6kQQIOpEdybqROYs6kRMM+pEsjnqRBhA6kR/RupE3UzqRExT
6kSqWepEEGDqRH9m6kTdbOpERHPqRKp56kQQgOpEd4bqROaM6kREk+pEqpnqRBCg6kR/pupE
5qzqRESz6kSquepEGMDqRH/G6kTmzOpERNPqRKrZ6kQQ4OpEf+bqRObs6kRM8+pEsvnqRBAA
60R/ButE5gzrREQT60SqGetEECDrRHcm60TdLOtETDPrRKo560QYQOtEd0brRN1M60REU+tE
qlnrRBBg60R3ZutE5mzrRExz60SqeetEGIDrRHeG60TmjOtERJPrRKqZ60QQoOtEd6brROas
60REs+tEsrnrRBjA60R/xutE3czrRETT60Sy2etEEODrRHfm60Tm7OtERPPrRLL560QQAOxE
fwbsRN0M7ERME+xEqhnsRBAg7ER/JuxE5izsREQz7ESyOexEGEDsRH9G7ETdTOxERFPsRLJZ
7EQQYOxEd2bsROZs7EREc+xEqnnsRBiA7ER/huxE5ozsREST7ESqmexEGKDsRHem7ETmrOxE
TLPsRLK57EQQwOxEf8bsRN3M7ERM0+xEqtnsRBjg7ER/5uxE5uzsREzz7ESy+exEGADtRHcG
7UTmDO1ERBPtRLIZ7UQQIO1EdybtROYs7URMM+1EqjntRBhA7UR3Ru1E3UztRERT7USyWe1E
IWDtRHdm7UTmbO1ERHPtRLJ57UQQgO1Ef4btRN2M7URMk+1EspntRBig7UR3pu1E5qztRESz
7USyue1EIcDtRH/G7UTdzO1ETNPtRLLZ7UQQ4O1Ed+btRObs7URM8+1EsvntRBgA7kR/Bu5E
3QzuREQT7kSyGe5EECDuRH8m7kTdLO5ERDPuRKo57kQYQO5Ef0buRN1M7kRMU+5EqlnuRBBg
7kR3Zu5E5mzuRERz7kSyee5EGIDuRHeG7kTmjO5ETJPuRKqZ7kQYoO5Ef6buROas7kRMs+5E
srnuRBjA7kR/xu5E5szuREzT7kSq2e5EEODuRHfm7kTm7O5ERPPuRKr57kQQAO9EfwbvROYM
70REE+9EqhnvRBgg70R3Ju9E5izvREQz70SyOe9EEEDvRH9G70TmTO9ERFPvRKpZ70QYYO9E
f2bvROZs70RUc+9EqnnvRBiA70R3hu9E5ozvREyT70Syme9EGKDvRHem70TdrO9ETLPvRKq5
70QYwO9Ed8bvRObM70RM0+9EstnvRBjg70R/5u9E5uzvREzz70Sy+e9EGADwRHcG8ETmDPBE
TBPwRLIZ8EQQIPBEfybwRN0s8ERMM/BEqjnwRBBA8ER3RvBE3UzwRExT8ESqWfBEEGDwRH9m
8ETdbPBERHPwRLJ58EQYgPBEf4bwROaM8ERMk/BEqpnwRBCg8ER/pvBE3azwRESz8ESqufBE
EMDwRHfG8ETmzPBETNPwRKrZ8EQY4PBEf+bwRN3s8ERE8/BEsvnwRBAA8UR/BvFE3QzxREQT
8USyGfFEECDxRH8m8UTdLPFETDPxRKo58UQQQPFEd0bxRN1M8UREU/FEslnxRBhg8UR3ZvFE
5mzxRERz8USyefFEEIDxRH+G8UTmjPFETJPxRKqZ8UQYoPFEd6bxRN2s8URUs/FEqrnxRBDA
8UR3xvFE3czxREzT8USy2fFEEODxRHfm8UTd7PFETPPxRKr58UQQAPJEfwbyROYM8kRME/JE
shnyRBAg8kR/JvJE5izyREwz8kSqOfJEEEDyRH9G8kTmTPJETFPyRLJZ8kQQYPJEd2byROZs
8kRMc/JEqnnyRBCA8kR/hvJE5ozyREST8kSqmfJEGKDyRH+m8kTmrPJERLPyRKq58kQYwPJE
d8byRN3M8kRE0/JEstnyRBjg8kR/5vJE5uzyRETz8kSy+fJEGADzRH8G80TmDPNERBPzRLIZ
80QQIPNEfybzRN0s80RMM/NEqjnzRBhA80R/RvNE5kzzRFRT80SyWfNEGGDzRHdm80TdbPNE
RHPzRLJ580QQgPNEf4bzROaM80RMk/NEqpnzRBig80R3pvNE3azzRESz80SyufNEEMDzRH/G
80TmzPNETNPzRLLZ80QQ4PNEd+bzRObs80RM8/NEsvnzRBAA9ER/BvRE5gz0REQT9ESyGfRE
ECD0RH8m9ETmLPRETDP0RKo59EQYQPREd0b0ROZM9ERMU/REqln0RBBg9ER3ZvRE5mz0RERz
9ESqefREGID0RH+G9ETdjPRERJP0RLKZ9EQYoPREf6b0RN2s9ERMs/RE</AssayXData><AssayYData Points="2535">Mv8xQNf2MUBn5TFAWWcxQJyXMUAK+zFA74gxQDmBMUAfEDJAIpkxQKmfMUDXqzFARK0xQHum
MUAqejFAPK4xQBq1MUBFcjFAypcxQEKNMUCIYzFA7rsxQE6UMUDPxjFA4mIxQKKVMUDPwDFA
DagxQJ+OMUCCmjFABGAxQAF7MUAaYDFAeWgxQDaeMUDJqDFAytwxQOCaMUAotjFAxmIxQItc
MUDDbzFAEG8xQGtFMUBxmTFAiIoxQFyqMUDOaTFAK1wxQDqYMUAhMTFAtcwxQMhRMUBUITFA
pW8xQAhrMUBKpDFAPZkxQJaFMUCPWDFAbGgxQGK7MUBqXTFASaIxQA6bMUDukTFA9mAxQItw
MUBtIzFAr7IxQJJ2MUAeljFArksxQAd8MUBabzFA2VYxQGPEMUCdWDFAlGsxQGhsMUBFkzFA
kXoxQNhYMUBMajFAZ7AxQP9zMUAjfDFAcHwxQEo/MUD3iTFAxVUxQOtVMUAfejFAoWoxQDNY
MUAVaTFA9GoxQNxdMUDRhzFApUcxQA1eMUDmcDFAL0kxQKM3MUDBqzFAbzcxQPRxMUBGNzFA
NogxQMaFMUDidzFAlnQxQCB+MUD2hTFAFX4xQOxeMUCzOTFA658xQAJQMUD4TDFAAIAxQFYL
MUBDVDFAZkExQNZ8MUCqJjFA2DoxQMZ0MUA3DzFA33wxQNsqMUCFTzFA3GUxQMh6MUDbGDFA
ZJoxQJcIMUDlcjFAAmoxQLtaMUD8NjFAmBYxQFh4MUDdKDFAjUQxQLYbMUAHJzFA10MxQOFK
MUD+PzFAciMxQMVrMUByQzFAqFYxQIhGMUA1LTFASXoxQCp4MUA58jBAcj4xQLMNMUDJ8jBA
UBgxQNNFMUAqSjFAalExQGtRMUC5DTFA5lgxQCDuMEB0DDFA7xcxQF51MUDTGTFAuOIwQGRh
MUCGHzFAjhoxQDNKMUAb6DBA1yUxQJsiMUC9KzFA0+4wQFcMMUCC5jBAOScxQBEnMUDs6TBA
RC8xQKPrMEC9WDFAnEgxQOUEMUCJLzFAuBIxQOUKMUD+SjFAO+4wQC7mMECb2DBAGUcxQCcv
MUDkCzFAog4xQAYSMUBZIDFAR10xQB4BMUA36DBATzUxQAwGMUDAEDFA6+owQBw7MUD2AjFA
PvYwQIISMUBlEDFA3BMxQFgfMUCqVDFA6hMxQJJKMUBQIDFAkAAxQD0qMUChEDFAmBIxQIID
MUCo9zBAef8wQI45MUDh5TBAUCgxQPwSMUCIQjFAZjIxQOceMUB6IjFAmTYxQOfkMEBRzDBA
MtcwQKYgMUDj1DBAJiQxQGgMMUAx5jBAkhMxQIUMMUA51jBA4PUwQCk0MUCRAjFAgBUxQD3y
MEC3GjFAyf8wQJq4MEDHijBANjMxQDsYMUDaDTFANeswQI/iMEC8kDBAxeEwQFjfMEDwHTFA
u70wQHA1MUBaCTFAGwMxQPzNMECbvjBAP9wwQE4FMUCXQDFAAtwwQNDKMEDf6zBAiyIxQBC7
MEBo5DBA++EwQJ7rMEDCyDBAuN8wQO8QMUBc7DBA2OkwQAAHMUB9SjFA/vwwQCR9MEDT+zBA
7w4xQJvuMEBkxTBAcB8xQBLTMEC9mDBAOCcxQDaYMEA50DBA28EwQKXdMEAOsjBAw8swQNy6
MEBbITFA+QcxQG3BMECyzjBA48wwQBncMEAZFjFAdQcxQEXDMEC9zDBA2rowQM2VMEBM3DBA
PqwwQJ8MMUA9oDBAtRcxQCr/MED46zBAl+0wQHbpMEDCIjFANNAwQOXRMEAEyDBADaYwQEQa
MUCX4DBAnPowQHD3MEDyxzBAA90wQDkbMUCPvzBA348wQGG3MEDi6zBAU7YwQEDkMEAMszBA
yZcwQHy4MEBwDDFA+aYwQJ2pMED4tzBACKswQOrNMEAyqjBAWpcwQBq2MEA4tjBAmewwQLvp
MECJzDBAgdkwQO7HMEAc5TBAHtcwQOXIMECA/TBAQZ8wQNzoMED/4DBABvIwQJXwMECduzBA
8McwQPDSMEAHlTBA++gwQNB4MECpmDBAP7gwQD2yMEASgTBAYOYwQAiZMEDFxDBAigExQLKG
MEAXyTBAm5gwQCC4MEDuhDBAqa0wQCGzMEDZ9DBAd2kwQBOlMEC5uTBAFNEwQPyuMECEbTBA
JKowQPnWMECktjBAMXAwQOenMEAIojBA48QwQAnYMEBtizBAg90wQDzJMEDVhTBApKwwQKGM
MEClgDBA25EwQNWaMEAihDBAZLowQAbNMEAYpzBAiKQwQLG/MEActTBAG80wQEHIMEBoqjBA
GHcwQJSnMEBM+zBA/9cwQGanMEC60TBAy5YwQD0NMUDvfTBAQPMwQHuGMEDH7zBABaswQLmd
MECO1DBA1YYwQCDGMEA5uzBA46cwQGnHMEAJZjBANdswQJt3MEDUZjBAhIkwQLeSMEBoYjBA
fokwQIB1MEBhdTBAwIIwQMGdMEArxjBAMVAwQGGtMEBcoTBAhWwwQCiLMEAwjDBAqsQwQKAz
MEDL5DBAqJowQDOQMEAhrjBAYqkwQPiiMEAcnTBAXK0wQKSbMEAFnjBAF3UwQO7PMECxYTBA
NqcwQDLCMEA7dzBAdM4wQJ7GMEAkkDBAPGYwQBTSMEB6WTBA+pIwQIyJMEAc1jBAgUkwQLSd
MEARaDBAi/UwQGOvMEBUizBA54YwQFqIMECihzBAuaUwQJEiMEDaaTBAOpwwQEqAMED7ojBA
eq8wQPBYMECtqjBA7TswQEZjMEAjmzBAFJkwQCWGMEApXDBAynMwQDC8MECQ8TBAyVkwQH2r
MEBaqjBAAJgwQMGqMECfmjBAW2MwQJeKMEBmezBAx3EwQDCMMECpRzBA/MswQOthMEB2ujBA
fLIwQFWwMEAXYTBAl8UwQMqEMED8VjBAx1gwQNSJMEDjezBAU3IwQAAIMEA4YTBAuYkwQHf8
MECqRjBA1jkwQK52MEAQLjBA+IMwQLaWMEAIlzBA1JowQIXKMEA9fzBAimkwQH1aMECReTBA
Y5owQDl4MEDbVTBAMm0wQNdMMEDVjDBAX6owQDloMEAvnTBAQ1EwQGhlMEDlRzBAnT0wQDXU
MEB9kzBAa08wQBmEMEDpaTBA45cwQLVTMEDqfjBASyowQE1OMEAH3TBAe4QwQBV0MEDgbDBA
szIwQFmNMEByWzBASZgwQBWWMEAJnTBAWE8wQNVfMECDdzBAV2UwQPGNMECKPTBARYIwQKVg
MEBlUDBA/mwwQHwUMEC3XTBAFUowQJ9dMEDWeDBA2lMwQOeRMECEJjBA7U0wQOx7MED0GzBA
lGswQEpVMEByYTBA6k8wQCcPMEA1djBAT2YwQEdSMEBfQDBADHEwQFBcMEBRZzBAhaUwQANQ
MED3TDBAoV8wQPZAMEAZFDBAmFIwQHkxMEDulDBAI3QwQBRoMEBBVDBAAGMwQGRWMEArnjBA
HUgwQN87MEBIZjBAEl0wQMyVMECZVDBA0B8wQOZlMEDkNjBAimIwQIU0MEBH4S9AkKAwQN+P
MECpNTBASkUwQF5iMECmKDBA3iswQEl2MEAgjTBAMkcwQIM7MEAGZTBAcWMwQNwcMEDRizBA
zi4wQFVRMEDRZjBAo70wQFhTMEDJJjBA5RswQIBFMECvOjBAL/svQBVVMEBaUDBAVCswQBw1
MEAVMzBAjDQwQENYMEBcLDBARVQwQIFGMEDZjzBADvYvQI5EMEBlFjBA9jswQIVwMECcXTBA
IWIwQNonMEDSLTBAg2AwQFxVMEAEVTBAPhEwQIuSMEDULTBALkUwQM1UMEDDEDBA6T8wQEIK
MED+djBAQFIwQFhYMEAUNDBA/zgwQLYyMEDwBDBA0uwvQOVEMEDvZzBAF04wQOTQL0D5BzBA
qrcvQAFHMEAbhjBAgiMwQLRRMEAyHTBAdMcvQMQmMEAc7i9ARi8wQKcdMECTSDBA9lQwQLIc
MEDEKTBAF0MwQEIdMECQOzBAYDAwQBT+L0B3QDBAGiwwQCozMEDqHjBAnxIwQBQPMEBnGDBA
9HcwQLxxMEAWMzBApnowQIJAMECFHjBAM9svQFE7MECx7S9AbXkwQLUqMECz9C9A4iEwQGgk
MEDrLjBAHjcwQB71L0BoRjBA2hAwQL8WMEB7SjBARvUvQIPtL0DTHTBA+DkwQABHMEA+cTBA
YRswQMsgMEAwDjBA200wQDoAMEBNVTBAyi8wQO1JMEDtzy9ANigwQL8sMECaIDBA/DIwQH+8
L0DkQjBA2TQwQFY8MEBGPjBACwIwQFQ5MEBDQzBA/NIvQA02MEBPNTBAZPgvQDjwL0D+KjBA
ZBYwQPlYMEB/+C9AewowQKIfMEDaNjBAv8MvQHbLL0CE/C9AVyIwQGAMMEAy9y9AkTgwQJHE
L0As7y9AHv0vQMwnMEAaPTBA70kwQIY5MEDHHTBAKCIwQBE4MEASHTBAWwkwQH0IMED83C9A
8fgvQIkcMECGAzBAi+MvQM/nL0B/FTBA3fgvQGMCMEANHjBAKCQwQGZCMEB9CjBAiiAwQDId
MECuDjBAZjgwQJojMEC+MzBAMRAwQKBKMECFHjBA3SEwQAILMEBd4i9A7NMvQELqL0DLzi9A
qBEwQCbhL0Cnyy9AXQkwQMrwL0B16y9AJhcwQBIHMEDM/C9AZPgvQDspMEA3DjBA7+4vQFLF
L0DJ5C9AOzAwQM/dL0DC6C9AiqIvQLkpMEDA7S9AYVQwQOspMEANry9AGv0vQJLHL0Bk3S9A
edsvQGkNMEA01C9AagIwQGLVL0BpDTBAJeQvQJ6xL0Al6S9AZ00wQM/vL0Cu1S9ApfgvQJ++
L0DyDjBANusvQDntL0Ch9i9AN/4vQCbQL0CZCDBA2/4vQBwAMEAd+S9A3c8vQKgCMEBgry9A
8OgvQIMvMEAdwi9ARvsvQJTcL0CW8i9AzD0wQN7EL0DUKjBATwQwQMMeMEB61y9AFsUvQFYU
MEB1uy9AbwIwQOLjL0BX6C9AW/EvQH7nL0DW2S9AtK4vQH35L0CGDzBAZxcwQL25L0AJ2S9A
LtQvQMHFL0DV6i9AsbIvQJ78L0DHzC9AB/MvQEfYL0DE4C9Ar9MvQBcUMEDF6y9AS/0vQIfv
L0BdKDBAq6QvQBHfL0CJFTBAiiIwQEX/L0DI4C9AyPwvQHvSL0Ds6y9ASrMvQDwZMEAbHDBA
X+EvQKEaMECX6i9Aae4vQEu8L0CmjC9AMcMvQAwlMECtey9AdwkwQEa3L0B67y9AULkvQL/1
L0BAvS9AXpMvQHkjMECHrS9AB/AvQDHZL0BJsS9AAeMvQAihL0Av3y9A8cYvQAT7L0Dh9S9A
F6AvQO2ZL0Dioy9A/KovQLawL0B5xC9A0uQvQPUmMEDM0C9AYvgvQGX1L0AUHDBAy/YvQCXb
L0BWwi9ACywwQDeyL0BIqi9A1AgwQOCuL0B5xi9A0tovQK4JMECq2S9AbaYvQPu2L0Bgry9A
P8MvQF6JL0BNjC9AUNQvQMiwL0BA1i9AqOUvQHmuL0BR0C9AvvEvQPmyL0D8pC9A1d8vQHmV
L0Bn3S9A+sAvQEePL0A0CDBA0MMvQDTAL0BU4i9A5MwvQHq1L0BjCjBATLgvQOGwL0DD9C9A
KpsvQKrPL0Al8C9AV80vQJu9L0Drsy9AgIkvQB3iL0CZzi9AU+4vQM2TL0BcwC9A9pgvQPy7
L0C4xi9A/9cvQHW/L0ATyC9AnpovQBVvL0A4wS9ArIgvQK29L0B4rS9AZoIvQLCwL0BJ6S9A
Z6kvQBbFL0CUyi9ArsAvQFRlL0DY3y9AHq8vQHKwL0Br7i9ASosvQFTGL0Dlvy9AsKAvQEyU
L0Bipy9AyngvQH2IL0CRuy9AxeAvQO2bL0B+qS9AKYMvQDHgL0DDvy9AI7YvQJLLL0CXgy9A
lP4vQBusL0C5kC9AAdwvQJ6UL0CAri9Ao8kvQAsCMEBxky9AjfovQLV/L0CX0y9A0UEvQDHn
L0BzgC9AVREwQPqyL0Bzry9A1bUvQJytL0BKwS9AtPIvQGvPL0CMvy9AQtAvQLt7L0DGei9A
WGkvQNqhL0DRvS9AHWovQG/HL0Bbyy9AwuUvQLG/L0C+gi9AuHsvQCEcMEB1Xi9AdsovQNGG
L0DIty9A+4YvQCjXL0AdTy9AKIUvQBCNL0ATyS9ACcAvQD+dL0AUqC9AwNkvQEnXL0CxwC9A
inIvQLafL0BIuy9A+tAvQL9lL0CXUC9ABKsvQL+oL0Ca6y9AtbcvQBS9L0B4pC9ApIsvQNCM
L0CbYy9AoIYvQIDBL0CQnS9AnGYvQEmVL0B90S9ADgowQOnKL0CvdC9A2PIvQMa5L0CkiC9A
FH0vQOC/L0AB+C9A2n0vQGd9L0BgkC9A5ZcvQJiEL0DXjC9AvpAvQPGwL0Auly9A9oAvQAuh
L0Bdoy9Aa44vQA6GL0BsnC9AQMUvQGGFL0A2ui9AuJEvQE6AL0AHhy9AJFcvQGHSL0A7Vy9A
gbYvQFyoL0C8qy9AyYAvQGvKL0A1eC9AfJovQOmsL0Auhi9A0pEvQEaeL0Abti9ASIMvQFS9
L0Ck1y9Ak/svQDZyL0B+gS9Aw1wvQGeeL0Desi9ATYMvQEeGL0BgnS9AuIQvQGaNL0BlxS9A
w1gvQDSRL0DiXS9ANmUvQFxVL0CTjy9A3JkvQEJ6L0BDpC9AumwvQGq5L0DKti9AxK0vQD+J
L0DTey9AD+cvQFSJL0CPjC9AYKsvQDSfL0AAmy9Ax3ovQJ2dL0ADgS9A34gvQGkqL0CqZC9A
9fEuQO5BL0ClUi9Ai0AvQLF3L0ANXi9A8DUvQOU1L0CnAi9AfgIvQDwWL0Dw/C5ANSIvQDQl
L0AhRC9A8RcvQIbwLkAVGi9A0AUvQPj6LkB6AC9ArxovQCwcL0Bm4C5AoeMuQA3ELkCtcC5A
05UuQPmCLkAb/y5AhfMuQGfgLkCCwC5Az4wuQLqhLkDfsC5ABncuQKa5LkAoni5ADu4uQJXK
LkB7RC5Atp0uQJdoLkAEvy5AUZAuQF6ULkDxZi5ApEwuQPpbLkAfry5A52QuQLOCLkBMjS5A
0I8uQDBrLkD/ny5AXGouQM9zLkBZcC5AzrMuQKpkLkB6gS5AaZQuQPBqLkDCPi5A7pguQBpu
LkDlSC5AlG8uQGWWLkBeQy5AyY4uQGenLkBiUC5AlmIuQNyILkCg0y5AAoUuQBVjLkChkS5A
l6QuQABuLkBpjy5APqkuQOa4LkDinC5AqYkuQAx0LkC4bS5ADvguQNOjLkBPYy5AEYguQAR+
LkDqTC5AIaouQPylLkAoyS5Ap8wuQDGULkAlvS5APmQuQJ96LkBRvC5A674uQCKLLkB/mS5A
0X8uQF6SLkBtkC5Apo0uQHXYLkCumC5Az9MuQAhuLkDiki5AWoMuQG9HLkB4pi5A9fkuQOa4
LkBqbS5A9cYuQOGgLkD/9i5AQ88uQLPRLkDZry5APv8uQDKOLkDd0C5AXXEuQDfALkDffi5A
Q3MuQFRxLkDlsi5ApoQuQPHELkDZvy5AQrYuQM66LkCvYy5A+ocuQLeuLkColS5AccouQBh4
LkCHoi5ApwwvQBGZLkB5kS5Auq0uQOGALkAbqi5ARdMuQA+KLkBxqi5AmG0uQEfALkD9bS5A
x7guQLe8LkCari5AyZEuQOKjLkADgi5AlqkuQJSqLkCAhS5AZ4YuQGjILkAf1S5AkpAuQPKe
LkDqwi5AftEuQK3ELkAGgC5AkG8uQBrELkB6hi5A2N0uQHGNLkALwC5Aue8uQMeqLkA1fC5A
09UuQKNqLkB6qS5ABaUuQAGrLkBokC5AX6EuQBGILkDA3y5AILkuQCnKLkAwpy5A4OguQBl0
LkAHxy5A2pIuQGaqLkAH2y5AMtYuQOsUL0Bfxi5AK6EuQDiuLkAMuS5AJLouQFPRLkBinS5A
9fUuQNSWLkBb/i5Au44uQKbiLkB5hS5A76suQJN4LkBTtC5A08kuQHaaLkCGqS5AtgIvQLLe
LkD/nS5AWMsuQJWPLkDikC5A3L8uQBqgLkDkuC5AA5EuQOCfLkB2ky5AOKUuQOWWLkC71S5A
G6wuQMX0LkCTnC5AMLwuQL6FLkBhoy5Am8YuQC6WLkDf1i5AVukuQKPMLkBIyy5Av9UuQCju
LkAC2S5AqpMuQKu+LkDX4C5A7dEuQK+8LkC0Cy9AjO0uQE3aLkDr8C5AxdEuQDDSLkCT1y5A
EcouQDqTLkCEBC9ASf0uQM2jLkAR2C5AdLguQCQhL0A1hy5AFq4uQDipLkA74y5AZ9guQOe9
LkC3wy5Azy8vQGq0LkBzqi5AqZouQBzXLkDknC5AnJYuQP/nLkAQrS5AYpEuQE+bLkDZHC9A
ge4uQLPRLkBjzS5Avv4uQOetLkCXES9AAKUuQHDSLkDioi5AofguQMjYLkCVvC5AQRQvQLgU
L0BztC5A+sguQLSuLkBQ0C5ADLEuQNDfLkDjAC9Ap9cuQFXrLkA7tS5AhbYuQFTYLkA62S5A
xqMuQLAQL0C72C5AoPkuQHrqLkBQ7i5A4tUuQD+zLkCAGy9AdBMvQEINL0BlvS5ATQMvQGPi
LkAi0y5Ae9MuQITpLkDR/C5ARe0uQF7cLkCc0i5AMt0uQLWdLkCjsy5A4scuQIAqL0B5oi5A
dusuQMfkLkDczi5AcwkvQK/RLkDhuy5AvrwuQH/eLkBhyC5AZjEvQLvTLkCCmC5A9McuQAew
LkAQHC9A4iovQIKWLkDQAi9AVQIvQKzeLkA4qC5AtNkuQBsFL0Cz0S5AnAcvQJgUL0BbDC9A
q9AuQDy4LkDWsC5AB6wuQCeyLkBh0i5AJtMuQM7kLkDClC5AnakuQEzmLkDKAS9AkcAuQDb1
LkCany5AfY8uQHiyLkC3zi5Apt8uQGwZL0Dr2S5AB+UuQPftLkC13i5AqOouQEb5LkC+3i5A
dv0uQGLXLkD06S5AhAQvQMS9LkBGyy5APhwvQDPnLkCNqy5Ac+UuQEXvLkBp6S5A55cuQPrq
LkDemi5AmL4uQCmULkBKyy5AS+8uQDWlLkDcgy5APMouQCDWLkB4vy5ACO4uQCjBLkDnqS5A
xfguQJzsLkBqtS5A6acuQOyqLkAWvi5ASfAuQIzQLkAq3C5AirkuQCTYLkAa/y5A0MEuQDKk
LkAp2y5A+sMuQP/pLkCh9C5A/vAuQIvtLkDW4C5A8OQuQNrmLkCr8S5A9vkuQCnQLkB/qy5A
//YuQJQgL0Drxi5AnvQuQPLWLkAfmi5AKPUuQDDwLkBqzS5AgLguQOMKL0A34C5AONEuQIDE
LkAnNC9A8RcvQBbpLkCkyS5AltEuQM65LkAn9C5ATqcuQDDVLkD2xS5ArOAuQJ+tLkD/7S5A
WrUuQBbyLkCVxS5A0dAuQEn7LkDU6i5AZ6EuQDPxLkAjzi5A7ycvQOvCLkCaFy9A3oUuQAfG
LkAM1i5Af+IuQKnaLkDAsi5AbskuQPKYLkDDyS5AyOcuQJcJL0ATvy5Ai6cuQHHFLkC0wy5A
kpMuQGELL0BLxy5Aw8guQFS5LkAxjy5AP/UuQIG4LkDp8i5Ah8wuQL/vLkB38i5A0MMuQPG0
LkBgmC5AxdQuQA3SLkBwxy5AD8kuQFHdLkAs5y5AofUuQHX9LkBcxi5AZAkvQNa9LkDKzi5A
pdcuQP7nLkCCzC5Aq/4uQNvZLkD89y5ASpIuQFUAL0A6yy5ASL8uQDCwLkDcvi5AReouQA3b
LkByxC5AR44uQATVLkDBXC5AkMouQCjCLkAKGC9AAcAuQNP3LkC/9S5AFtMuQFuPLkCquC5A
N8AuQFTJLkA2oi5AMYIuQDn4LkCjbC5AcsIuQAm/LkDQ7i5ASdUuQOeoLkA56y5Aba4uQOL4
LkB5/C5AIp4uQNH+LkDv4i5AxKYuQAjiLkCtgi5ATucuQOmELkDD2S5AyK8uQB3BLkA0zC5A
vbAuQGfqLkA1oS5A8q8uQJ6oLkBrwS5A1fouQO20LkD35C5AjpouQHqqLkDx5y5A2dMuQKi7
LkDroS5A2+AuQPCDLkBOlC5AF7IuQN90LkARqC5AyuouQFzGLkBnhC5AgNYuQCegLkD63C5A
HccuQDqzLkC0wi5As+wuQB6KLkAt0i5Aw6cuQLm/LkDM0i5AJKkuQIpyLkAUrS5Aj9AuQISo
LkAVlC5A3+YuQJHFLkDuxy5Ap9EuQHHaLkDX8y5A9u8uQHHHLkBOfS5ATt0uQD3gLkDptC5A
NLAuQLy9LkB3nS5AjU8uQGuaLkC21C5AYfUuQNbLLkCYqy5AqnAuQLW7LkCYHy5A810uQCOn
LkCXCi9AqsUuQI3TLkDaqS5AZcEuQHWmLkCueC5AV3cuQMneLkD5GS9A3ZEuQO+7LkDYlS5A
F3ouQHV0LkCMli5AweguQPXTLkAM7C5A0b8uQHYKL0DoqS5AtMEuQOOtLkBWoi5ANaYuQCvN
LkCnaC5A97kuQFylLkCAvS5Ah5guQL++LkD/tS5AJ4cuQEvDLkC1oy5AFrMuQEOXLkCIly5A
asguQN7ALkC+4C5A5gAvQLySLkAcmy5AuLwuQNnULkCS+C5AxOYuQBmBLkD6pi5A680uQAd2
LkDbtC5AkUkuQBvTLkCI4y5AY44uQFyxLkDApC5ArM4uQOanLkD3lC5AKq4uQM+cLkDcci5A
9ZIuQOLaLkAUqC5An8ouQBvHLkBhli5AkoMuQMDILkBHXS5AQs8uQIhsLkDIrC5ASIYuQJ6+
LkBCpC5AhmkuQAbQLkBkfi5ASNkuQEWjLkB4xC5AyMYuQLN2LkAkmS5Ak5guQCCpLkBMiS5A
Z3cuQK2uLkCLgS5AY5IuQCuYLkCi2y5AgLQuQACRLkD1di5AkYIuQP5pLkBKii5AbY4uQNBc
LkDquS5AdqEuQERxLkD+py5AiLguQEC6LkDzty5AGoouQM66LkD9rC5AK3kuQHWJLkDCii5A
vl4uQMhyLkDPyi5AnX4uQOVVLkCrXi5A+o8uQFB8LkCbVS5AMK0uQEdsLkBesy5AicQuQPBi
LkA3zS5AbrQuQGXCLkDQoi5AhHYuQEZyLkBcxi5AKXEuQEmDLkDX2i5ARcwuQDeaLkB6IS5A
zT8uQAmaLkBLfS5AW2ouQE94LkAPwy5AJIwuQK1nLkDXri5A1aouQABhLkCjgi5AP2YuQCxv
LkDnKi5Ab4wuQDiGLkDQfC5AjJUuQPmTLkCsmi5AqHkuQJZhLkBFmi5AK4QuQBGDLkAGpS5A
pkYuQGOdLkCFiC5AZJ0uQBtqLkDyvi5AA1guQFXyLUCOwC5AT6YuQFCILkB+gi5AoX4uQH0u
LkBygC5AaowuQHqYLkAVqy5AQGouQPZXLkBGSy5AK34uQO9qLkAjcS5Ah0MuQHmLLkC5gS5A
030uQGqFLkADkC5Ab3YuQIfbLkAxeC5AdIIuQMVfLkB4li5AQWEuQGPWLkDTWy5AIosuQBVa
LkANZC5AFnsuQHpYLkCvsS5A3JMuQAlmLkCJmC5ATEcuQHugLkCxWi5ArmYuQHplLkCIVi5A
J5EuQFpQLkASjC5ATisuQM1SLkBiOy5ApVcuQEt4LkD4Jy5AGZ0uQJmYLkCONy5AnIouQGGK
LkB9aC5AEE8uQPGXLkBOTy5ACWMuQOeBLkAJdi5Ap30uQMlXLkAfaS5AcV4uQK6tLkCGay5A
QzkuQH2gLkAkli5AHpkuQNadLkB0iC5ARz4uQASlLkDOUS5Adk0uQONyLkB+iC5A5ocuQACA
LkD/WC5AfysuQMmpLkDhnC5AxFkuQMdYLkA2WC5AzxcuQG1oLkBIfy5AB6wuQAcrLkCwdC5A
UXkuQLWlLkDEYi5A+3IuQMhRLkDUgy5AQ7guQNhpLkANRC5AjmouQOFTLkAcTy5A/lguQOCV
LkCOPi5Ap38uQN5vLkAjni5AcDIuQEt6LkAWYi5A+m4uQJFXLkC9QC5Am6YuQPF3LkBHfi5A
sDUuQPBRLkA0Qy5AfU4uQIhsLkCKFy5AszAuQJ56LkB0lS5A13IuQAhvLkA5ji5Ag14uQORG
LkCeJy5ACk8uQHFvLkBLYC5AokUuQBwjLkDnVi5A05UuQGlbLkBTZi5A/ksuQC1OLkAidy5A
AVIuQDLGLkBYZy5AqlYuQBk9LkDYXy5ADVEuQE80LkCOWC5Am3guQK92LkCSbC5ArjcuQBJe
LkDFYC5A6tsuQFIzLkBxaC5A/GsuQOxOLkANhy5ACmYuQNZ8LkBpcy5A1VsuQGosLkAnOy5A
czYuQBoVLkA2NC5AxTcuQLM6LkCRDi5AtjQuQHxXLkAiTS5AP4EuQIs6LkAVBy5Afj0uQIVv
LkAIMy5AyRMuQDxZLkA8cy5AgkAuQChxLkCBbS5Ad3EuQPuDLkCmUC5Aw0IuQFlzLkAuUS5A
LFEuQHRJLkDagS5ANE4uQCIgLkAxVi5ArTguQFotLkC+PC5Aa1QuQBNDLkB9ZC5A6wsuQC7s
LUD0Ry5AA0AuQELHLkBk/y1A4kcuQBRhLkC1Wy5A8HAuQDtiLkA8XC5AhmsuQH5YLkAEkC5A
syguQANbLkAPUS5AixkuQL43LkDHIi5AWFwuQA5GLkDPdC5AWkkuQMVnLkDoKy5AqlYuQFtZ
LkCQNy5AuSUuQHxiLkBfhi5ABF8uQB5HLkAqPS5AZn0uQBtbLkA7Mi5AmDcuQB4wLkAFWC5A
oj0uQG0+LkDDTC5AWY4uQD9hLkCFCS5A7yguQFpYLkDZmy5A71guQMxLLkAZQS5A7FsuQDZf
LkDlXC5A5yEuQEAjLkAxTS5A7UQuQBEZLkD4ay5AiAAuQI1aLkBayC1A6nguQGh5LkA7Ry5A
/VguQItfLkDVFS5AtDUuQHVQLkCiTS5A4XguQNskLkBaWC5AZTUuQE8dLkD4FS5AlhkuQD30
LUDBXi5AwDIuQIOELkDwIS5A+zYuQLGkLkCSYi5A23AuQLhWLkDa+y1Au38uQGUgLkAbVi5A
hlMuQEBALkDUKy5AfWguQFgiLkAlEy5AXRouQLL4LUDSdS5AZmguQOY0LkAG9i1A6wguQN1J
LkCqEy5A1jUuQHJhLkAwJy5AlE0uQJd1LkD6JC5AlhIuQBMTLkD18i1AIRQuQJ5PLkA+FS5A
MHcuQKAgLkBMHy5AVVEuQEc1LkAchC5AnU8uQNw4LkApOi5A6RQuQLZTLkCCEy5ApjsuQBBE
LkAkEC5AplwuQJVILkBSay5Ai1UuQDMhLkByOy5A6zUuQNwULkC1KS5ADywuQD0/LkAYMC5A
fksuQBAoLkCHMC5AmOMtQCcfLkCNKC5AgTguQEDOLUA3VS5Abz8uQO7dLUBJTS5AIEIuQOJI
LkDMES5AECIuQNktLkAfXi5Ar04uQHQELkDtai5AZgouQINULkCSIS5AGustQHVZLkAlOC5A
7xwuQIJRLkCALC5AsFcuQOozLkA36C1AvjouQAA3LkATBS5APCguQF48LkAaOy5AkRMuQDw5
LkB9Py5Ab8otQIMuLkAMOi5ADiwuQJA2LkBgMS5A4iwuQBAGLkCFti1A</AssayYData></Step><Step><CommonData><SampleLocation>2</SampleLocation><SampleID></SampleID><SampleGroup></SampleGroup><SampleInfo></SampleInfo><SampleRow>D</SampleRow><SamplePlate>1</SamplePlate><WellType>REGENERATION</WellType><Concentration>-1</Concentration><ConcentrationUnits>µg/ml</ConcentrationUnits><MolarConcentration>-1</MolarConcentration><MolarConcUnits>nM</MolarConcUnits><MolecularWeight>-1</MolecularWeight><Temperature>30</Temperature><StartTime>2046818</StartTime><AssayTime>5</AssayTime></CommonData><FlowRate>1000</FlowRate><StepType>KREGENERATION</StepType><StepName>Regeneration</StepName><StepStatus>OK</StepStatus><ActualTime>5.00005</ActualTime><CycleTime>0.2</CycleTime><AssayXData Points="25">s7n0RBnA9ESIxvRE5sz0RFXT9ES72fREIuD0RIjm9ETu7PRETfP0RLP59EQiAPVEiAb1RO4M
9URVE/VEsxn1RBkg9USAJvVE7iz1RE0z9USzOfVEIkD1RIhG9UTmTPVETVP1RA==</AssayXData><AssayYData Points="25">xSshQCG5GkDsUhZAWp0UQG2mE0CvsBJAPwYSQNrIEUD3SBFAnH0QQOAzEEClBhBAJ8sPQC5Y
D0AmBQ9A4aQOQEMAD0AGNQ5AQTYOQHPyDUDM7Q1A4LwNQOuRDUBVIA1AVlsNQA==</AssayYData></Step><Step><CommonData><SampleLocation>1</SampleLocation><SampleID>Buffer</SampleID><SampleGroup></SampleGroup><SampleInfo></SampleInfo><SampleRow>D</SampleRow><SamplePlate>1</SamplePlate><WellType>BUFFER</WellType><Concentration>-1</Concentration><ConcentrationUnits>µg/ml</ConcentrationUnits><MolarConcentration>-1</MolarConcentration><MolarConcUnits>nM</MolarConcUnits><MolecularWeight>-1</MolecularWeight><Temperature>30</Temperature><StartTime>2059137</StartTime><AssayTime>5</AssayTime></CommonData><FlowRate>1000</FlowRate><StepType>KREGENERATION</StepType><StepName>Regeneration</StepName><StepStatus>OK</StepStatus><ActualTime>5.00103</ActualTime><CycleTime>0.2</CycleTime><AssayXData Points="25">s1n1RBlg9USIZvVE7mz1RFVz9USzefVEGYD1RICG9UTujPVEVZP1RLOZ9UQioPVEgKb1ROas
9URVs/VEu7n1RCLA9USAxvVE7sz1RE3T9USz2fVEGeD1RIDm9UTm7PVEVfP1RA==</AssayXData><AssayYData Points="25">v2WkQDWqpUDezJpAFAKbQE/qoUB65ZlAq56aQKlVpUB4p6BACByZQJ6gokB216FAaOGZQJI7
mUBqCKBAY7OZQH9xmUDMd6VAy3SgQC0YmEDf0Z9ACBaiQEUBnEAeo6FANuKiQA==</AssayYData></Step><Step><CommonData><SampleLocation>2</SampleLocation><SampleID></SampleID><SampleGroup></SampleGroup><SampleInfo></SampleInfo><SampleRow>D</SampleRow><SamplePlate>1</SamplePlate><WellType>REGENERATION</WellType><Concentration>-1</Concentration><ConcentrationUnits>µg/ml</ConcentrationUnits><MolarConcentration>-1</MolarConcentration><MolarConcUnits>nM</MolarConcUnits><MolecularWeight>-1</MolecularWeight><Temperature>30</Temperature><StartTime>2071471</StartTime><AssayTime>5</AssayTime></CommonData><FlowRate>1000</FlowRate><StepType>KREGENERATION</StepType><StepName>Regeneration</StepName><StepStatus>OK</StepStatus><ActualTime>5.00005</ActualTime><CycleTime>0.2</CycleTime><AssayXData Points="25">vPn1RCIA9kSJBvZE7wz2RF4T9kS8GfZEIiD2RJEm9kTvLPZEXjP2RMQ59kQrQPZEkUb2RPdM
9kReU/ZEvFn2RCJg9kSJZvZE72z2RF5z9kS8efZEIoD2RImG9kT3jPZEVpP2RA==</AssayXData><AssayYData Points="25">oeT3P3wK9j+mPfU/1WT1P77y9D89lPQ/YAH1P+XL9D8tH/Q/qpr0P/3u9D+4rPM/JkjzP+8E
9D/kwfM/lTXzP1Ez8z+mTfM/zFnzP0wq8z+DofI/lwvzP2Zy8z8H+vI/GOryPw==</AssayYData></Step><Step><CommonData><SampleLocation>1</SampleLocation><SampleID>Buffer</SampleID><SampleGroup></SampleGroup><SampleInfo></SampleInfo><SampleRow>D</SampleRow><SamplePlate>1</SamplePlate><WellType>BUFFER</WellType><Concentration>-1</Concentration><ConcentrationUnits>µg/ml</ConcentrationUnits><MolarConcentration>-1</MolarConcentration><MolarConcUnits>nM</MolarConcUnits><MolecularWeight>-1</MolecularWeight><Temperature>30</Temperature><StartTime>2083760</StartTime><AssayTime>5</AssayTime></CommonData><FlowRate>1000</FlowRate><StepType>KREGENERATION</StepType><StepName>Regeneration</StepName><StepStatus>OK</StepStatus><ActualTime>5.00103</ActualTime><CycleTime>0.2</CycleTime><AssayXData Points="25">vJn2RCKg9kSJpvZE96z2RFaz9kTEufZEIsD2RJHG9kT3zPZEXtP2RLzZ9kQr4PZEieb2RPfs
9kRe8/ZEvPn2RCIA90SJBvdE7wz3RF4T90TEGfdEKyD3RJEm90TvLPdEXjP3RA==</AssayXData><AssayYData Points="25">W4+gQDfImUBJ/J9Ast2iQPSam0BTJqBAmFunQJBmoEBFc5pAD/6iQBmEnkD7WJdA49SeQCzO
okBL9JtAdnicQIWUo0Cg255AS0ObQDUdo0DHzKBAWSeYQJ5TnkCHSKJAhBKaQA==</AssayYData></Step><Step><CommonData><SampleLocation>2</SampleLocation><SampleID></SampleID><SampleGroup></SampleGroup><SampleInfo></SampleInfo><SampleRow>D</SampleRow><SamplePlate>1</SamplePlate><WellType>REGENERATION</WellType><Concentration>-1</Concentration><ConcentrationUnits>µg/ml</ConcentrationUnits><MolarConcentration>-1</MolarConcentration><MolarConcUnits>nM</MolarConcUnits><MolecularWeight>-1</MolecularWeight><Temperature>30</Temperature><StartTime>2095764</StartTime><AssayTime>5</AssayTime></CommonData><FlowRate>1000</FlowRate><StepType>KREGENERATION</StepType><StepName>Regeneration</StepName><StepStatus>OK</StepStatus><ActualTime>5.00103</ActualTime><CycleTime>0.2</CycleTime><AssayXData Points="25">xDn3RCpA90SRRvdE/0z3RF5T90TEWfdEM2D3RJFm90T/bPdEXnP3RMR590QzgPdEmYb3RPeM
90Rmk/dExJn3RCqg90SRpvdE/6z3RGaz90TEufdEKsD3RJnG90T/zPdEZtP3RA==</AssayXData><AssayYData Points="25">C03RP9uEzz8//84//XXOP5xszj9SIs4/3jHOP2n2zT+/8s0/EevNP1sCzj8Khc0/BO/NP9bB
zT/OlM0/8+PNP3BQzT/sI80/d3/NP6I0zT8Jfsw/EPTMPxRVzT/g2cw/y9HMPw==</AssayYData></Step><Step><CommonData><SampleLocation>1</SampleLocation><SampleID>Buffer</SampleID><SampleGroup></SampleGroup><SampleInfo></SampleInfo><SampleRow>D</SampleRow><SamplePlate>1</SamplePlate><WellType>BUFFER</WellType><Concentration>-1</Concentration><ConcentrationUnits>µg/ml</ConcentrationUnits><MolarConcentration>-1</MolarConcentration><MolarConcUnits>nM</MolarConcUnits><MolecularWeight>-1</MolecularWeight><Temperature>30</Temperature><StartTime>2107920</StartTime><AssayTime>5</AssayTime></CommonData><FlowRate>1000</FlowRate><StepType>KREGENERATION</StepType><StepName>Regeneration</StepName><StepStatus>OK</StepStatus><ActualTime>5.00103</ActualTime><CycleTime>0.2</CycleTime><AssayXData Points="25">zdn3RDPg90Sa5vdEAO33RGfz90TN+fdEMwD4RJoG+EQADfhEbxP4RM0Z+EQ8IPhEoib4RAAt
+ERvM/hEzTn4RERA+ESaRvhECE34RG9T+ETNWfhEM2D4RKJm+EQAbfhEb3P4RA==</AssayXData><AssayYData Points="25">MsCBQCYOg0D2eXdAgm2FQGdvh0Bm63lAjUR2QNLehEDKRH1ATi16QA52hkCd5oFAHW9wQH0Z
g0AU64ZAWnx/QNqhgEAkU4dA+VOAQJkleUAqVYNAn0uDQGyOeEC+woNADYmEQA==</AssayYData></Step></KineticsData></ExperimentResults>
