# Supplementary material for: CD147 mediates the adsorption of influenza A virus on the cell surface through direct interaction with HA
Source: Front Cell Infect Microbiol. 2025 Aug 29;15:1647283. doi: 10.3389/fcimb.2025.1647283 (PMC12426278; doi:10.3389/fcimb.2025.1647283)
Supplement: Supplementary file 8 [file DataSheet2.zip › raw data-2/Figure 6/Fingure6 D-I/Fingure6 I/241006_005.frd]

<?xml version="1.0" encoding="UTF-8" standalone="yes"?>
<ExperimentResults><ExperimentInfo Name="Experiment_2"><ExpDescription></ExpDescription><RTDVersion>2.0</RTDVersion><RunID>1786FA82-204D-4522-B915-FFC16C02C1D2</RunID><ExperimentType>KINETICS</ExperimentType><ExperimentSubType>KBASIC</ExperimentSubType><StartDateTime>2024-10-06T21:14:41</StartDateTime><MachineName>4QSYCS2</MachineName><UserName>Labuser</UserName><LotNumber></LotNumber><PlateName>241006</PlateName><PlateName2></PlateName2><SensorName>E8</SensorName><SensorPlate>1</SensorPlate><SensorType>SA (Streptavidin)</SensorType><SensorRole>LIGAND</SensorRole><SensorInfo></SensorInfo><WritingSW>DataAcquisition.exe 11.1.0.11</WritingSW><InstrumentType>OctetRED96e</InstrumentType><InstrumentSerial>FB-90287</InstrumentSerial><InstrumentFW>1.0.0.0</InstrumentFW><IntegrationTime>2.3</IntegrationTime><DSPType>CPF</DSPType><DSPStitching>1</DSPStitching><HasManifest>1</HasManifest><InfoHash>-1544771321</InfoHash></ExperimentInfo><AssayParamsInfo/><KineticsData><Step><CommonData><SampleLocation>12</SampleLocation><SampleID></SampleID><SampleGroup></SampleGroup><SampleInfo></SampleInfo><SampleRow>E</SampleRow><SamplePlate>1</SamplePlate><WellType>BUFFER</WellType><Concentration>-1</Concentration><ConcentrationUnits>µg/ml</ConcentrationUnits><MolarConcentration>-1</MolarConcentration><MolarConcUnits>nM</MolarConcUnits><MolecularWeight>-1</MolecularWeight><Temperature>29.7</Temperature><StartTime>0</StartTime><AssayTime>120</AssayTime></CommonData><FlowRate>1000</FlowRate><StepType>BASELINE</StepType><StepName>Baseline</StepName><StepStatus>OK</StepStatus><ActualTime>120.001</ActualTime><CycleTime>0.2</CycleTime><AssayXData Points="600">AAAAAPLSTT7NzMw+mpkZP83MTD/FIIA/XrqZPzMzsz+R7cw/K4fmP2IQAEAv3QxA/KkZQGZm
JkCWQzNAYhBAQC/dTED8qVlAZmZmQDMzc0AAAIBAZmaGQM3MjEBkO5NAy6GZQAAAoEBmZqZA
/tSsQGQ7s0CamblAAADAQGZmxkDNzMxAZDvTQMuh2UAxCOBAmG7mQM3M7EBkO/NAy6H5QAAA
AEEzMwNBf2oGQbKdCUHNzAxBGQQQQTMzE0F/ahZBsp0ZQc3MHEEZBCBBTDcjQWZmJkGamSlB
5dAsQRkEMEEzMzNBZmY2QZqZOUHNzDxBGQRAQUw3Q0FmZkZBmplJQc3MTEEAAFBBTDdTQX9q
VkGynVlB5dBcQQAAYEFMN2NBf2pmQbKdaUHl0GxBGQRwQTMzc0F/anZBsp15QeXQfEEAAIBB
mpmBQTMzg0HZzoRBZmaGQQwCiEGamYlBMzOLQeXQjEFzaI5BAACQQZqZkUE/NZNBzcyUQWZm
lkEAAJhBppuZQTMzm0HZzpxBZmaeQQwCoEGamaFBMzOjQc3MpEFzaKZBAACoQZqZqUE/NatB
2c6sQXNorkEAALBBppuxQTMzs0HZzrRBc2i2QQAAuEGmm7lBPzW7Qc3MvEFmZr5BDALAQZqZ
wUE/NcNBzczEQWZmxkEMAshBmpnJQT81y0HNzMxBc2jOQQwC0EGamdFBMzPTQdnO1EFzaNZB
AADYQaab2UEzM9tB2c7cQWZm3kEMAuBBppvhQTMz40HZzuRBc2jmQQAA6EGamelBMzPrQc3M
7EFmZu5BDALwQZqZ8UE/NfNB2c70QXNo9kEAAPhBmpn5QT81+0HZzvxBZmb+QQYBAELNzABC
oJoBQm1nAkIzMwNCAAAEQs3MBEKamQVCbWcGQjMzB0IAAAhCzcwIQqCaCUJmZgpCMzMLQgAA
DELNzAxCoJoNQm1nDkIzMw9CAAAQQtPNEEKgmhFCZmYSQjMzE0IAABRC080UQqCaFUJtZxZC
OTQXQgAAGELTzRhCoJoZQmZmGkI5NBtCBgEcQtPNHEKamR1CZmYeQjMzH0IGASBCzcwgQpqZ
IUJmZiJCMzMjQgYBJELNzCRCoJolQmZmJkI5NCdCBgEoQtPNKEKgmilCbWcqQjk0K0IGASxC
zcwsQpqZLUJmZi5CMzMvQgYBMELNzDBCmpkxQm1nMkIzMzNCAAA0QtPNNEKgmjVCbWc2QjMz
N0IAADhC0804QpqZOUJtZzpCMzM7QgAAPELNzDxCoJo9Qm1nPkIzMz9CBgFAQtPNQEKamUFC
ZmZCQjMzQ0IMAkRC081EQpqZRUJtZ0ZCOTRHQgAASELNzEhCmplJQmZmSkIzM0tCAABMQtPN
TEKgmk1CbWdOQjk0T0IGAVBCzcxQQpqZUUJtZ1JCMzNTQgYBVELTzVRCmplVQmZmVkIzM1dC
BgFYQs3MWEKamVlCbWdaQjMzW0IAAFxC081cQpqZXUJtZ15COTRfQgYBYELTzWBCmplhQm1n
YkIzM2NCBgFkQs3MZEKgmmVCZmZmQjMzZ0IAAGhCzcxoQpqZaUJtZ2pCMzNrQgAAbELNzGxC
oJptQmZmbkIzM29CAABwQs3McEKgmnFCZmZyQjk0c0IAAHRC0810QqCadUJmZnZCMzN3QgYB
eELNzHhCmpl5Qm1nekI5NHtCBgF8Qs3MfEKgmn1CbWd+Qjk0f0IAAIBC6WaAQlDNgEI5NIFC
mpmBQoMAgkLpZoJCUM2CQjMzg0KamYNCgwCEQmZmhEJQzYRCtjOFQh2ahUKDAIZCZmaGQs3M
hkK2M4dCmpmHQgAAiEJmZohCzcyIQjMziUKamYlCgwCKQulmikJQzYpCtjOLQh2ai0KDAIxC
ZmaMQlDNjEK2M41CmpmNQgAAjkLpZo5CUM2OQjMzj0KamY9CgwCQQmZmkEJQzZBCtjORQpqZ
kUKDAJJC6WaSQlDNkkK2M5NCmpmTQoMAlELpZpRCzcyUQjMzlUIdmpVCAACWQulmlkLNzJZC
MzOXQqCal0KDAJhCZmaYQs3MmEK2M5lCmpmZQoMAmkLpZppCzcyaQrYzm0IdmptCAACcQulm
nELNzJxCMzOdQpqZnUKDAJ5CZmaeQs3MnkK2M59CHZqfQoMAoEJmZqBCUM2gQjMzoUIdmqFC
gwCiQulmokJQzaJCMzOjQh2ao0KDAKRCZmakQs3MpEIzM6VCmpmlQgAApkLpZqZCUM2mQjMz
p0KamadCgwCoQulmqELNzKhCMzOpQpqZqUKDAKpCZmaqQs3MqkIzM6tCHZqrQoMArEJmZqxC
zcysQrYzrUIdmq1CgwCuQmZmrkLNzK5CMzOvQpqZr0KDALBCZmawQs3MsEIzM7FCmpmxQoMA
skJmZrJCzcyyQrYzs0IdmrNCAAC0QmZmtEJQzbRCMzO1Qh2atUKDALZC6Wa2Qs3MtkIzM7dC
mpm3QoMAuELpZrhCUM24QjMzuUIdmrlCAAC6QmZmukJQzbpCtjO7QpqZu0IAALxCZma8QlDN
vEK2M71Cmpm9QoMAvkJmZr5CUM2+QjMzv0Kamb9CAADAQulmwELNzMBCtjPBQpqZwUKDAMJC
6WbCQs3MwkIzM8NCHZrDQgAAxELpZsRCUM3EQrYzxUIdmsVCgwDGQmZmxkLNzMZCtjPHQpqZ
x0KDAMhC6WbIQlDNyEIzM8lCmpnJQgAAykLpZspCzczKQrYzy0IdmstCgwDMQmZmzEJQzcxC
tjPNQpqZzUKDAM5C6WbOQs3MzkIzM89CmpnPQoMA0EJmZtBCzczQQrYz0UIdmtFCgwDSQmZm
0kJQzdJCtjPTQpqZ00KDANRCZmbUQlDN1EIzM9VCmpnVQoMA1kJmZtZCUM3WQrYz10IdmtdC
gwDYQmZm2ELTzdhCMzPZQpqZ2UKDANpCZmbaQlDN2kK2M9tCHZrbQgAA3ELpZtxCUM3cQrYz
3UKamd1CAADeQulm3kLNzN5CtjPfQpqZ30IAAOBC6WbgQlDN4EIzM+FCmpnhQoMA4kJmZuJC
zcziQjMz40IdmuNCAADkQmZm5EJQzeRCtjPlQpqZ5UIAAOZCZmbmQs3M5kK2M+dCmpnnQoMA
6ELpZuhCzczoQjMz6UIdmulCgwDqQmZm6kJQzepCtjPrQpqZ60KDAOxCZmbsQs3M7EIzM+1C
mpntQgAA7kJmZu5CzczuQjMz70Idmu9C</AssayXData><AssayYData Points="600">AAAAAKQryLqYwfw5F48uO95KrbvFC4m7HmsKu0jqOzkVkvi45FNYuWlrubunmz64Mz23u4cy
w7rPNU65dKWNO35fXLvJTm47DUAKO5DyZTtc5Uw61ApeOMI2Brjo9qe5S88OOt240znnk5M7
qcyAu0XfkTvWpsW6eGXjO3xekDtzqfA6S7g5uys/37l9Hs864MBoOGK/ULk2Duk685ppOry6
7zqfAUW6sPn8Ouw8DTrBVoc5KBVKO+7BIjte82E7pKhDOuS6hzuYnDg79MaxOz2Tlzs62I46
ope5O31c/zqyEEU781urO9hYijvtgxU73x3QOz0HJzu7hVw73K5cuEkLtDsC8tk7OwF3O5dG
kbljRs87C8qdOwto0zsk/xc7vk45OxuwZDuwOkE7RcGNumg+hTtfR8c77rEFO21K1TuIpu87
8NS2O9hDezs2NO064SfTO0QUZjtNyMY7ari+O27FmzvvErI7kQXrOtTM3jvESAk8tBDcO9AF
wTvgFhs8NHBHOzyrGDy+yKc7ksCcO6xdHzzrHwE8RqhqO8CF8TtVSbc7M78kPDN+ETxkcRQ8
zgY8PJFQzjpsNxo8FBIaPHBJ0DuVWwQ8ZwAIPFAr/Dt+aAg8eynEO2mhNjxAZxA8b6wBPHX9
AjzfVao7E3QvPH8Emzu9VQQ8Tnq0O3LhzjvcK0Y8QmENPByTEjzyO6U7kdEGPKH1YTxnBy88
550GPPbGxTuDkDk8p4UvPE2aADz11ug7NbTqOwF/TjzWXDE8W6gmPMGxMjzhzDc8GmCoOzRv
2TuI5hg8MUbxOzCnMjxbU5s7ynEqPKFwODze5jQ82XIpPGtTHjxMbBk8aRrMO10gQTyyNhY8
B9sQPHLlMTwprQk8uBsrPGMpJDzL1fc7+L++OxJDVjxk42U8bgwEPJ8KUjw7lBc8nRkJPBkq
PjxsHhM83lpQPPFvUDwsMEY8WHEdPAY+bzxk9XE8hUQgPLqaRTxMTVc8skcmPHS4NDzYbP87
PPz4O9EkEjxRBE88U15JPOI5RTyTeUY8P3sfPJCCHDzd60w8OB9bPFLCPzxrkVc8RBM+PJkl
TzzUME88XLB+PPRUTzzsFiE8VrpGPPUxIzyAW0w8Xk8CPC2uUjybMxo87HsmPPt2YDyj93U8
cZdqPJ6rVDwBSWg8Ge5EPEVrSzzMVFs8H2pvPJJeODzG4GE8p1FgPK7CSjzP0DY8OqiBPKrV
Jjz6NF08HrhoPA+MIzyYG3E85wNWPP1LYjyJooE8a1JaPP8Xhjzmg0s8UwqGPCVqXjzcfos8
NfZwPCjofzy3B4A8AuNBPBE/cDwdOIw89pdvPKS+lDwG+3w8X89APGZ4Sjw+AXU8tAowPN2Z
VTyUYZU8u0QmPOY0ljxZ0Z48j9+APOo7bDwzEGo84RuGPEUjezyX+WQ8nrdtPFbKPDwQUW08
y2BpPB+bgTx5/kU8OZFQPBMshTzNb3g8pIpTPEpAdjypZIM8hq+BPPgCmjz5+IE8uMpZPLcj
YDxIvpk8FWaYPAK8izwazYc856tNPGRaWDzhCpc8bemVPHNriTzbWiE8azJ7PNEMbTxzUiM8
iKUiPBrZUDx5H2k8xb6IPNv7njwWgJA8KlZqPAChlDxAW4c8BnVvPN4ceDwBto88aJCEPCnv
LTzTGVA8LfmGPLgjhDzIS4s8ro6nPEGUnzzj5Zo8rDpvPEnYhTyh25I8bn+gPBJBhTw27pQ8
1eUoPEzjrzyJBW88YDuyPLpFnDxDKJA83XZuPNnZjzy9BYs8xY2OPO4hnDz93388oD19PKyz
rDwP1qE8lvldPN4Xrzx5TIw8qNyVPOgLbzyNPqg8edeaPEhAkzzICbI8Bw24POGzazzxyZA8
PyaZPBhNkjwV54E8+BmqPLtCjTzjBXM8/KSKPFniojx7yIg8cVKkPBTPpDxsCYY8HXyzPKN+
mTyrY5c8zb2xPNRAoTwNJK08UZ6XPIstqjwaN5I8+OFcPNNtqTxX04E8vseRPPTCijw+1pQ8
VV6iPB8qnjz3qbY8vPitPInntjxhK48896+WPA9PoDwty2o8damsPP9OijzOuaQ8tgKkPCRR
fjyUqYM8YA2JPIJWnzxqPJE8c26WPAozijwGmZ88ykuUPDLsnDwzyaE8oG2OPFpzsjwcZqM8
N4+hPC/Krjz055w8yKOiPEREqjw7hK48a1mkPJn0jDwIe7Q8bEeiPBuCrzzrM8A8bcavPHvt
lTzXSqI8S+16PCBqizwlv648EFytPOqHuTy6uIY82zCPPOd3pjxau6s8bZqSPB6WyjzUdJg8
2e+dPKRVozx/RrU8udOrPBWXrDwEsM48jnydPIGsszxbS7U8L2u5PBdIrjwHeYY8/nmbPHwE
iTxUqbM817maPOJQrjxrwLI8vWmfPDCbsjxTatA87By0PIYsxDzisII8/oynPL+7sDwx3qU8
FIikPEzklzyYfLw8rBmRPMst0jyu27c8JLqoPEA6sTzWJM08cmOlPMUTtjzMM7I82p+0PFUU
yDwZ5Ms8NZa8PD32wDz1bJo8icWuPJ+F3Tz4C6U8HKO0PNycpDxKOJo8uJGEPCZBqzwUErk8
EQu/PDRsujyvFb08Lc6mPB/XnzwUc6g8vSGaPLPDyzyMS5880wbWPNHG1Dy1Q8w8fGitPE1X
qDwUusM8PgyrPDmynzwvnJs8YEzLPBJcwzwN6KI8eQGxPBYawjyBF6U8+TzCPDz5pTyw1X48
tD62PIZcrzxr8588plm6PGltkDylI7k8P7m4PGPwuDyH0648porEPJUVtjx6E8M8yVKnPAaF
pjygbtg8q7LLPMBlnTzskL48nnnCPIRaqjzQHco8UZfDPJFstjxLpp48CZrIPEQVwDzsH7E8
K1u9PASTvDwKtK488U6fPCSFzjx2w6884n62PBjxwjzi9dU81gm/PEJbsDzpVrA8fZ63PD/Q
tDyZnck8/3PJPIUjxDwLYLY8oxnCPDAwrzwx1sc8Lw+zPD6qsjwmIrw8EuLZPJ9vqzzdk7E8
vTC2PGWvvTwPLMY8hJnFPDWByjxh6us8krS/PFxjmjw3NL08tHbAPGCnuzzA07o8BqC0PCu4
zTxGFrw8ZhLMPFHCtDzI3sE8h+vGPOEfuTz2bL48VrPCPJvYwTyads48y7nePHtwxjwqqrA8
OOzhPFpQqTyHRbg8LRTBPJoIwjwTorc8</AssayYData></Step><Step><CommonData><SampleLocation>6</SampleLocation><SampleID>CB2</SampleID><SampleGroup></SampleGroup><SampleInfo></SampleInfo><SampleRow>E</SampleRow><SamplePlate>1</SamplePlate><WellType>KLOAD</WellType><Concentration>50</Concentration><ConcentrationUnits>µg/ml</ConcentrationUnits><MolarConcentration>-1</MolarConcentration><MolarConcUnits>nM</MolarConcUnits><MolecularWeight>-1</MolecularWeight><Temperature>30</Temperature><StartTime>158346</StartTime><AssayTime>1200</AssayTime></CommonData><FlowRate>1000</FlowRate><StepType>LOADING</StepType><StepName>Loading</StepName><StepStatus>OK</StepStatus><ActualTime>264.8</ActualTime><CycleTime>0.2</CycleTime><AssayXData Points="1324">gwDwQmxn8ELTzfBCtjPxQh2a8UKDAPJCbGfyQlDN8kI5NPNCHZrzQoMA9ELpZvRC0830Qjk0
9UKgmvVCBgH2Qmxn9kLTzfZCOTT3Qh2a90KDAPhCbGf4QlDN+EK2M/lCHZr5QgYB+kLpZvpC
UM36QrYz+0IdmvtCgwD8Qulm/ELTzfxCtjP9QqCa/UKDAP5CbGf+QtPN/kI5NP9CHZr/QkIA
AEO2MwBD6WYAQ9uZAEMOzQBDgwABQ7YzAUPpZgFDHZoBQw7NAUNCAAJDdTMCQ+lmAkMdmgJD
Ds0CQ0IAA0N1MwND6WYDQ9uZA0NQzQNDgwAEQ7YzBEOoZgRDHZoEQ1DNBEODAAVDdTMFQ6hm
BUPbmQVDUM0FQ0IABkO2MwZDqGYGQ9uZBkMOzQZDgwAHQ7YzB0OoZgdD25kHQ1DNB0ODAAhD
dTMIQytnCEMdmghDUM0IQ0IACUN1MwlD6WYJQ9uZCUNQzQlDQgAKQ7YzCkOoZgpD25kKQw7N
CkNCAAtDdTMLQ+lmC0MdmgtDUM0LQ4MADEN1MwxDqGYMQ9uZDENQzQxDgwANQ7YzDUOoZg1D
25kNQw7NDUODAA5DtjMOQ6hmDkMdmg5DDs0OQ0IAD0N1Mw9DqGYPQ9uZD0NQzQ9DQgAQQ7Yz
EEOoZhBD25kQQw7NEEODABFDtjMRQ6hmEUPbmRFDDs0RQ0IAEkN1MxJDqGYSQ9uZEkNQzRJD
gwATQ7YzE0OoZhNDHZoTQ1DNE0NCABRDdTMUQ6hmFEMdmhRDUM0UQ0IAFUN1MxVD6WYVQx2a
FUNQzRVDQgAWQ3UzFkOoZhZDHZoWQ1DNFkNCABdDdTMXQ6hmF0PbmRdDDs0XQ0IAGEN1MxhD
6mYYQ9uZGEMOzRhDQgAZQ7YzGUOoZhlD25kZQ1DNGUODABpDtjMaQ+pmGkPbmRpDUM0aQ0IA
G0O2MxtDqGYbQ9uZG0NQzRtDgwAcQ7YzHEOoZhxD25kcQw7NHEODAB1DtjMdQ6hmHUMdmh1D
UM0dQ4MAHkO2Mx5DqGYeQx2aHkMOzR5DgwAfQ7YzH0OoZh9D25kfQw7NH0NCACBDtjMgQ6hm
IEPbmSBDUM0gQ0IAIUN1MyFDqGYhQ9uZIUNQzSFDgwAiQ7YzIkOoZiJD25kiQw7NIkNCACND
dTMjQ+pmI0PbmSNDUM0jQ4MAJEO2MyRD6mYkQ9uZJEMOzSRDgwAlQ7YzJUOoZiVD25klQw7N
JUODACZDdTMmQ6hmJkMdmiZDDs0mQ4MAJ0O2MydD6mYnQ9uZJ0MOzSdDQgAoQ7YzKEOoZihD
HZooQ1DNKEODAClDtjMpQ+pmKUPbmSlDUM0pQ0IAKkO2MypD6mYqQx2aKkMOzSpDgwArQ7Yz
K0OoZitDHZorQw7NK0ODACxDtjMsQ6hmLEPbmSxDDs0sQ4MALUN1My1DqGYtQ9uZLUNQzS1D
gwAuQ3UzLkPqZi5DHZouQ1DNLkNCAC9DtjMvQ6hmL0PbmS9DUM0vQ0IAMEO2MzBDqGYwQ9uZ
MENQzTBDQgAxQ3UzMUOoZjFDHZoxQw7NMUODADJDdTMyQ+pmMkPbmTJDUM0yQ0IAM0N1MzND
qGYzQ9uZM0NQzTNDQgA0Q3UzNEOoZjRDHZo0Qw7NNEODADVDdTM1Q+pmNUPbmTVDUM01Q4MA
NkN1MzZDqGY2Q9uZNkNQzTZDgwA3Q7YzN0PqZjdDHZo3Q1DNN0ODADhDtjM4Q6hmOEPbmThD
Ds04Q0IAOUO2MzlDqGY5QxyaOUMOzTlDxAA6Q3QzOkPqZjpD25k6Q1DNOkODADtDtjM7Q6hm
O0McmjtDUM07Q0IAPEO2MzxD6mY8QxyaPEMOzTxDgwA9Q3QzPUPqZj1D25k9Q1DNPUODAD5D
tjM+Q6hmPkPbmT5DUM0+Q0IAP0N0Mz9D6mY/QxyaP0NQzT9DgwBAQ7YzQEPqZkBDHJpAQ1DN
QENCAEFDtjNBQ6hmQUMcmkFDUM1BQ0IAQkN0M0JD6mZCQxyaQkMOzUJDQgBDQ7YzQ0OoZkND
25lDQw7NQ0ODAERDtjNEQ6hmREPbmURDDs1EQ8QARUN0M0VDqGZFQ9uZRUNQzUVDQgBGQ7Yz
RkPqZkZD25lGQ1DNRkNCAEdDtjNHQ6hmR0PbmUdDDs1HQ4MASEO2M0hDqGZIQ9uZSENQzUhD
gwBJQ3QzSUOoZklD25lJQ1DNSUODAEpDdDNKQ6hmSkMcmkpDUM1KQ0IAS0N0M0tD6mZLQxya
S0MOzUtDQgBMQ3QzTEPqZkxD25lMQ1DNTENCAE1DtjNNQ6hmTUMcmk1DDs1NQ4MATkN0M05D
6mZOQxyaTkNQzU5DQgBPQ3QzT0PqZk9D25lPQ1DNT0NCAFBDdDNQQ+pmUEPbmVBDUM1QQ4MA
UUN0M1FDqGZRQ9uZUUNQzVFDQgBSQ3QzUkPqZlJDHJpSQ1DNUkNCAFNDtjNTQ6hmU0McmlND
Ds1TQ4MAVEN0M1RDqGZUQxyaVENQzVRDQgBVQ3QzVUOoZlVD25lVQw7NVUNCAFZDdDNWQ6hm
VkMcmlZDUM1WQ0IAV0N0M1dD6mZXQ9uZV0NQzVdDgwBYQ7YzWEPqZlhD25lYQ1DNWEODAFlD
tjNZQ6hmWUPbmVlDDs1ZQ0IAWkN0M1pD6mZaQ9uZWkNQzVpDgwBbQ3QzW0PqZltD25lbQw7N
W0NCAFxDdDNcQ6hmXEPbmVxDDs1cQ0IAXUN0M11D6mZdQ9uZXUNQzV1DQgBeQ3QzXkMrZ15D
25leQ1DNXkODAF9DdDNfQ6hmX0PbmV9DDs1fQ0IAYEN0M2BD6mZgQxyaYEMOzWBDQgBhQ7Yz
YUOoZmFD25lhQw7NYUODAGJDtjNiQ6hmYkMcmmJDDs1iQ4MAY0O2M2ND6mZjQ9uZY0NQzWND
gwBkQ7YzZEOoZmRD25lkQw7NZEODAGVDdDNlQ6hmZUMcmmVDDs1lQ0IAZkN0M2ZD6mZmQ9uZ
ZkNQzWZDgwBnQ3QzZ0OoZmdD25lnQw7NZ0ODAGhDtjNoQ6hmaEMcmmhDUM1oQ4MAaUN0M2lD
6mZpQ9uZaUNQzWlDQgBqQ7YzakOoZmpD25lqQ1DNakODAGtDtjNrQ6hma0McmmtDUM1rQ4MA
bEN0M2xDqGZsQ9uZbENQzWxDQgBtQ3QzbUOoZm1D25ltQw7NbUODAG5DdDNuQ6hmbkPbmW5D
Ds1uQ4MAb0N0M29DqGZvQ9uZb0NQzW9DQgBwQ3QzcEOoZnBD25lwQw7NcENCAHFDtjNxQ+pm
cUMcmnFDDs1xQ0IAckO2M3JDqGZyQxyackNQzXJDgwBzQ3Qzc0PqZnND25lzQ1DNc0ODAHRD
dDN0Q+pmdEMcmnRDUM10Q4MAdUN0M3VD6mZ1Q9uZdUNQzXVDQgB2Q7YzdkPqZnZDHJp2Q1DN
dkODAHdDdDN3Q6hmd0PbmXdDDs13Q4QAeEO2M3hD6mZ4QxyaeENQzXhDQgB5Q7YzeUOoZnlD
HJp5Q1DNeUNCAHpDtjN6Q+pmekPcmXpDDs16Q4QAe0N0M3tD6mZ7Q9yZe0NQzXtDQgB8Q3Qz
fEOoZnxD3Jl8Qw7NfEOEAH1DtjN9Q6hmfUPcmX1DDs19Q0IAfkO2M35DqGZ+Q9yZfkNQzX5D
QgB/Q7Yzf0OoZn9D3Jl/Qw7Nf0NCAIBDuhmAQ3UzgEMOTYBDqGaAQ0KAgEPbmYBDVLOAQ+7M
gEOH5oBDIQCBQ7oZgUN1M4FD7kyBQ6hmgUNCgIFDupmBQ1SzgUMOzYFDqOaBQyEAgkO6GYJD
dTOCQw5NgkOoZoJDIYCCQ7qZgkN1s4JD7syCQ4fmgkMhAIND2xmDQ3Uzg0PuTINDh2aDQ0KA
g0O6mYNDdbODQ+7Mg0OH5oNDIQCEQ9sZhENUM4RDDk2EQ6hmhEMhgIRDupmEQ1SzhEPuzIRD
h+aEQ0IAhUO6GYVDVDOFQ+5MhUOHZoVDIYCFQ9uZhUNUs4VDDs2FQ4fmhUNCAIZD2xmGQ1Qz
hkPuTIZDh2aGQyGAhkPbmYZDdbOGQy/NhkOH5oZDIQCHQ7oZh0NUM4dDDk2HQ4dmh0NCgIdD
25mHQ1Szh0MOzYdDqOaHQyEAiEO6GYhDdTOIQ+5MiEOoZohDIYCIQ9uZiENUs4hDDs2IQ4fm
iENCAIlD2xmJQ1QziUPuTIlDqGaJQyGAiUPbmYlDVLOJQw7NiUOH5olDIQCKQ9sZikNUM4pD
7kyKQ4dmikMhgIpD25mKQ1SzikPuzIpDh+aKQyEAi0O6GYtDVDOLQ+5Mi0OoZotDQoCLQ9uZ
i0NUs4tDL82LQ6jmi0MhAIxDuhmMQ1QzjEPuTIxDh2aMQyGAjEPbmYxDVLOMQ+7MjEOo5oxD
IQCNQ7oZjUN1M41DDk2NQ4dmjUNCgI1D25mNQ3WzjUPuzI1DqOaNQ0IAjkPbGY5DVDOOQw5N
jkOoZo5DQoCOQ7qZjkNUs45D7syOQ6jmjkMhAI9DuhmPQ3Uzj0PuTI9DqGaPQ0KAj0O6mY9D
VLOPQw7Nj0OH5o9DQgCQQ7oZkENUM5BD7kyQQ4dmkENCgJBD25mQQ1SzkEPuzJBDqOaQQ0IA
kUO6GZFDVDORQ+5MkUOoZpFDQoCRQ7qZkUNUs5FDDs2RQ4fmkUNCAJJDuhmSQ1QzkkMOTZJD
qGaSQ0KAkkO6mZJDVLOSQw7NkkOo5pJDIQCTQ7oZk0NUM5NDDk2TQ4dmk0NCgJNDupmTQ3Wz
k0MOzZNDh+aTQ0IAlEPbGZRDVDOUQw5NlEPJZpRDIYCUQ7qZlENUs5RDDs2UQ4fmlEMhAJVD
2xmVQ5UzlUMOTZVDh2aVQ0KAlUPbmZVDVLOVQw7NlUOH5pVDIQCWQ9sZlkN1M5ZDDk2WQ4dm
lkMhgJZD25mWQ3WzlkMOzZZDqOaWQ0IAl0PbGZdDVDOXQ+5Ml0OHZpdDQoCXQ7qZl0N1s5dD
Ds2XQ4fml0NCAJhD2xmYQ1QzmEMOTZhDqGaYQ0KAmEO6mZhDdbOYQ+7MmEOH5phDQgCZQ7oZ
mUNUM5lDDk2ZQ6hmmUNCgJlD25mZQ1SzmUPuzJlDh+aZQyEAmkO6GZpDdTOaQ+5MmkOoZppD
IYCaQ9uZmkNUs5pDDs2aQ4fmmkMhAJtD2xmbQ1Qzm0MOTZtDqGabQ0KAm0O6mZtDVLObQ+7M
m0Oo5ptDQgCcQ9sZnENUM5xD7kycQ6hmnENCgJxD25mcQ1SznEPuzJxDqOacQ0IAnUO6GZ1D
dTOdQw5NnUOoZp1DIYCdQ7qZnUNUs51D7sydQ6jmnUMhAJ5DuhmeQ3UznkMOTZ5Dh2aeQyGA
nkPbmZ5DdbOeQw7NnkOo5p5DQgCfQ7oZn0N1M59D7kyfQ6hmn0NCgJ9D25mfQ1Szn0MOzZ9D
h+afQyEAoEPbGaBDdTOgQ+5MoEOHZqBDQoCgQ7qZoENUs6BD7sygQ4fmoEMhAKFDuhmhQ3Uz
oUPuTKFDh2ahQyGAoUPbmaFDVLOhQ+7MoUOH5qFDQgCiQ9sZokN1M6JD7kyiQ4dmokNCgKJD
25miQ3WzokPuzKJDqOaiQ0IAo0O6GaNDVDOjQw5No0OHZqNDQoCjQ7qZo0N1s6NDDs2jQ4fm
o0NCAKRD2xmkQ1QzpEMOTaRDh2akQyGApEO6maRDVLOkQ+7MpEOH5qRDQgClQ7oZpUNUM6VD
7kylQ6hmpUNCgKVDupmlQ3WzpUPuzKVDqOalQ0IApkO6GaZDdTOmQw5NpkOoZqZDIYCmQ9uZ
pkN1s6ZDDs2mQ4fmpkMhAKdD2xmnQ1Qzp0PuTKdDh2anQyGAp0PbmadDVLOnQ+7Mp0OH5qdD
QgCoQ7oZqEN1M6hDDk2oQ4dmqENCgKhD25moQ3WzqEMOzahDh+aoQ0IAqUPbGalDdTOpQ+5M
qUOHZqlDQoCpQ9uZqUN1s6lD7sypQ4fmqUMhAKpDuhmqQ3UzqkMvTapDh2aqQ0KAqkO6mapD
dbOqQw7NqkOo5qpDQgCrQ7oZq0N1M6tD7kyrQ4dmq0MhgKtDupmrQ3Wzq0PuzKtDh+arQyEA
rEPbGaxDdTOsQw5NrEOoZqxDQoCsQ7qZrEN1s6xDDs2sQ4fmrENCAK1DuhmtQ1QzrUPuTK1D
h2atQ0KArUPbma1DVLOtQ+7MrUOo5q1DIQCuQ9sZrkN1M65DDk2uQ4dmrkNCgK5D25muQ1Sz
rkPuzK5DqOauQyEAr0PbGa9DVDOvQw5Nr0OoZq9DIYCvQ7qZr0NUs69D7syvQ6jmr0NCALBD
2xmwQ1QzsEPuTLBDqGawQ0KAsEPbmbBDVLOwQw7NsEOo5rBDIQCxQ9sZsUN1M7FD7kyxQ6hm
sUMhgLFD25mxQ1SzsUMOzbFDqOaxQ0IAskO6GbJDdTOyQ+5MskOoZrJDIYCyQ9uZskNUs7JD
Ds2yQ4fmskMhALND2xmzQ3Uzs0MOTbNDqGazQyGAs0PbmbNDdbOzQ+7Ms0OH5rNDIQC0Q7oZ
tEN1M7RD7ky0Q6hmtENCgLRD25m0Q3WztEMOzbRDh+a0Q0IAtUPbGbVDVDO1Q+5MtUOoZrVD
QoC1Q7qZtUNUs7VDDs21Q6jmtUNCALZD2xm2Q1QztkPuTLZDqGa2QyGAtkO6mbZDVLO2Qw7N
tkOH5rZDIQC3Q9sZt0N1M7dDDk23Q6hmt0NCgLdDupm3Q3Wzt0MOzbdDqOa3QyEAuEP8GbhD
VDO4Q+5MuEOHZrhDQoC4Q9uZuENUs7hD7sy4Q4fmuENCALlD2xm5Q3UzuUPuTLlDqGa5Q0KA
uUO6mblDVLO5Qw7NuUOH5rlDQgC6Q9sZukNUM7pDDk26Q4dmukMhgLpD25m6Q3WzukPuzLpD
qOa6Q0IAu0O6GbtDdTO7Qw5Nu0OoZrtDQoC7Q9uZu0NUs7tDDs27Q6jmu0MhALxD2xm8Q3Uz
vEPuTLxDqGa8Q0KAvEPbmbxDVLO8Q+7MvEOo5rxDQgC9Q9sZvUNUM71DD029Q6hmvUNCgL1D
25m9Q1SzvUPuzL1DqOa9QyEAvkPbGb5DVDO+Qw9NvkOoZr5DQoC+Q7uZvkN1s75DD82+Q4fm
vkMhAL9Duxm/Q3Uzv0PuTL9Dh2a/Q0KAv0O7mb9DdbO/Q+7Mv0OH5r9DYwDAQ7sZwEN1M8BD
7kzAQw==</AssayXData><AssayYData Points="1324">ayelPVjVCT6PE0M+h2CAPre9nj6Ef7o+hkzWPvdK8z4B5AY/CIAUPxZlIT/PrC4/H9k6P1+b
SD9POVU/SPpgP2EgbT9YF3c/jJ+BP9AYhz9wRow/CJCRP9j8lj8syZo/DtagP4PrpT+K0ak/
UqyuP6hjsz+/F7c/nsq7P1avvz+qycM/rV3HP3DFyz9UMc8/B27SP6xV1j8hotk/MgHdPz3n
3z8tTOM/4WfmP4YQ6T9XB+w/ieTuP0M78j8hDvU/kX73P7X++T/suvw/hP3+P3eNAEAzFAJA
SiQDQHYeBEBtiAVAGU0GQKxJB0CNdQhA4EgJQByOCkBXbgtAklIMQL2JDUD5fA5AMigPQN8q
EECXChFAWq8RQPxzEkBEFRNA5h8UQHDtFEDxoBVAMjIWQO8rF0BovBdA+j0YQEsDGUBO/BlA
RWcaQKMDG0BrzRtAlX0cQDzvHECCsB1Axk8eQMypHkD3Hh9AP+AfQKVLIEDUhiBAmW8hQJ32
IUDaQiJAZaoiQMxEI0C6syNAKFkkQKSlJEAgYyVAXjwlQGnaJUBQmSZALqQmQMc6J0DWbidA
7OMnQI3gJ0C6jShAVxgpQMZCKUBygylA9topQI1PKkA2vSpAgvQqQPATK0AggitARN8rQNxc
LEAmqCxAAJMsQLXiLECmCi1AFmwtQNSpLUBLDy5AOGEuQLKhLkByuS5ASKQuQB8gL0CdXC9A
SFIvQCXJL0Av4C9A3z4wQIA2MEDstzBA/LwwQCrrMEDrjzFAjFsxQKFrMUDhhzFA4dYxQNYD
MkDRJTJA2zQyQJGnMkCEjTJAYMIyQKbjMkA3xDJAox0zQHJ0M0CcNzNAw2kzQLtcM0DpqTNA
leQzQL2+M0CesDNAVgM0QHEfNEAnODRAqoo0QCVhNECYejRAIX00QKhnNEBYuzRA5qY0QK/w
NECLBDVAvzc1QIrmNEDTJTVAoQo1QOE3NUBSazVArGI1QAJYNUCgkDVAcmU1QCKXNUC+vTVA
cM41QAqcNUCukjVA7Kc1QOyoNUADHTZAVtk1QGW8NUB3CTZAPMk1QKEENkDc4jVA/Ec2QNb0
NUCc+DVAwQs2QML9NUCqKDZA10M2QCZKNkCLazZA+jg2QJJ1NkAOYDZAHXE2QC2fNkC3dTZA
RkE2QEl/NkC9aTZAbKI2QPWhNkCKdzZA26Y2QPl2NkBqdjZAabU2QPGQNkBCXzZAdKk2QP2Z
NkC3sjZAWoY2QGGENkANyjZAV882QOTgNkD/vDZAL4c2QACkNkAC/TZAY+k2QLrSNkCx8zZA
uSE3QCIaN0BVDTdA6qY2QEi4NkBVBjdABtY2QMe/NkDnITdAVUc3QLvqNkB5HTdAQRk3QKHt
NkCjCjdA9Cs3QB8RN0ApUTdAwAI3QPYNN0BKCjdAI2A3QCAeN0Cy+TZAxRk3QKaTN0AoYzdA
HiY3QNX4NkA1VjdA6DA3QD5dN0DSojdAF083QCF/N0DkWDdA0Fc3QCxzN0A+nzdAaJo3QPlD
N0CYejdAh2I3QPKPN0DyZjdApEE3QDVyN0AcazdAdpc3QMemN0BWpDdAqHY3QKe8N0BB2TdA
4a03QLKKN0CgvDdA4I83QPZwN0DezzdAo5w3QGa4N0CkqjdA5Is3QLnWN0CSvTdAMJE3QKr7
N0DUjjdAL9M3QJLqN0Dg5TdA5ao3QIreN0AY+TdAuRE4QCPqN0DFqjdAKwE4QFH6N0B9/jdA
yso3QGbBN0DyBThAixM4QJQsOEDk/TdA88Q3QD0IOEDDUjhAT6o3QLbXN0DcujdAaNg3QH8h
OECX+jdArjA4QKr/N0AlEzhA/eg3QOZiOEBcVjhAeFA4QBlOOEB4KDhAAgk4QE9GOED5TDhA
Hiw4QFxvOEBUPDhAtgI4QCkwOECwXDhALIo4QOqjOEDEIDhAr4s4QEByOECwWDhAR404QFRc
OECRODhAE884QMpvOEC7eDhAsFk4QCqOOEAHXzhAcYI4QBlIOEAqpjhA6js4QLSLOEAQgjhA
IqM4QPDGOED+eThA7n04QPywOEAuYjhA1oE4QBiFOECJrThAOsc4QHKhOEBbzDhA8Xw4QM2z
OEDL5zhAn6M4QH+ZOED+mjhAP9o4QFcXOUAjujhAR+c4QLLeOEB28ThAIZw4QCuLOEBSujhA
liI5QJD5OEDWCTlAmx85QDjAOEAG/zhAPbI4QBzQOEAw6DhAIw05QKngOEDf+DhA/Qc5QBba
OEAs5jhA9BY5QCLVOEBF8jhAuvw4QEkSOUD23DhAsOw4QJ8vOUDGATlAaPQ4QJIzOUDZ3DhA
PhE5QK0mOUDqUjlAElc5QBUzOUDhTzlALh85QCkaOUBtDTlAPzw5QHdxOUD+WzlAQE05QKI3
OUA3RTlAOYA5QOBvOUDPcTlAT145QKCJOUCwbTlAw105QHtpOUAUgTlA50I5QD9iOUAqfzlA
PJU5QKjIOUBILDlAMsU5QJSZOUDj1TlAc5s5QCZ5OUCkljlA4m85QAm7OUDhgDlAUq85QMKx
OUBioDlARF85QKfXOUCzqDlA/7Q5QDzIOUAbrzlA+rs5QE7FOUCInDlAhLs5QDf1OUCLyzlA
iHg5QNvTOUDi8TlAfRk6QIbKOUBJmjlAleY5QJTQOUDaADpAg+s5QE+yOUCN4jlAL/w5QCAk
OkDa8DlArPU5QIvWOUDKvjlAN7k5QKImOkBCIzpAui86QAcBOkD5IjpAmdA5QAj1OUB8/jlA
/v05QPA+OkBL7TlAZwE6QDEwOkAJ4TlALVQ6QKUKOkB/OjpAi1E6QEQiOkAEFDpAMjU6QFgj
OkBNPzpAmyE6QM9EOkDmHjpAmwg6QPweOkDfRjpA6jo6QDYJOkCtDjpAIjY6QPOIOkAGUjpA
3BE6QMpUOkDBUzpAjTM6QENfOkDFKzpAR286QMycOkC8eTpAcWU6QDB4OkAXjzpA8kw6QPRU
OkBjkzpAZ3U6QGCcOkDAmDpAJJ06QJ+KOkDPszpAQpo6QCCiOkBSujpAc246QMO8OkAe7TpA
I1U6QM3EOkB4ZDpAJrk6QKe+OkCutDpAnqU6QL27OkAmpDpADKI6QFuzOkD7jDpAOKg6QDyl
OkAqsDpAkfk6QKChOkCu9TpAV/A6QGTEOkAc1jpAJK06QBDIOkBGsTpA4/E6QETUOkBPqjpA
R+46QAPgOkBt3zpAnho7QOXSOkAI5TpAQiQ7QKkGO0Cd7TpAkwA7QJEHO0CimzpAewI7QH/j
OkDMKztA6fE6QA4TO0As0DpACTQ7QKZdO0CM5jpAu/86QJX4OkB1GTtAHDs7QMcBO0ChLztA
r0k7QMHlOkBfMjtASA07QC4tO0DBTDtAJCw7QAl8O0CsMTtATwE7QCMKO0AfSDtAgUs7QKko
O0DqMTtAgF87QNBFO0DWVTtA5f06QBdvO0AuZztAXos7QP0SO0A8gDtA3GQ7QLA3O0A+bjtA
N1o7QGV3O0AeUztAumU7QMk/O0DOdDtAZLI7QGeYO0DbrztA5DQ7QIE1O0BomztAiIg7QLyz
O0A2iTtAldQ7QNKDO0AAijtAOo47QFhYO0DNfjtAO7Y7QB55O0BTgztAEL07QJemO0AkqTtA
Kr47QJbKO0CjbjtAYLA7QI3FO0AYoztA/ZQ7QALVO0BH7DtAK6A7QKuEO0BUvTtAsrs7QJfg
O0Cv0jtAs7g7QLfZO0Dx2DtAhrE7QOLWO0BqrztAeOo7QL/1O0C5/ztA3uI7QIXfO0AH0jtA
OKY7QAcFPEAc1ztA3uc7QL/xO0DsEDxAue07QObmO0AbGzxAEiM8QBBjPECgBDxABAw8QObw
O0BeETxATOA7QIEhPED2VzxAIxI8QPg6PEBzCDxAAzs8QCnmO0AtKzxAxEc8QFkfPEDQ8jtA
dC48QCYyPECJTjxADNU7QPMCPEBPWTxAlhc8QM4iPED7PzxAr0E8QPVGPEC/ITxA1AY8QFRN
PEAeHjxANy08QJsjPEB2PzxAt0c8QBH5O0AfSTxAgWE8QMdnPEDOcTxA2z48QLtfPEACWjxA
un08QPs5PEAVHTxALm08QNIuPECOXDxAOK88QO+KPEAxXzxAIoE8QBmCPEDlazxA54o8QE54
PEDfrTxAcmg8QGh3PECmgzxAulg8QNZVPEDSwjxAUX88QCqdPEB2mzxAC6k8QLM7PECcezxA
yrM8QDq0PEBkWjxAfZ08QHS0PEBbizxA9Iw8QAu6PECe2jxAc7c8QDCZPEAfrjxAWLo8QG7K
PECNjjxA7og8QBx5PEAyyzxAGpA8QOugPEAm7zxAnZY8QIvdPEDyxTxARK48QCuaPEDU3zxA
W708QJr0PEAdwTxAJuw8QL7QPED+vDxA3dY8QKAfPUAH1TxAZ8s8QG3ePEB+Pz1A3BU9QIj6
PEAK3TxAyfg8QKuiPEBG8zxAddY8QPnPPEB6CT1AQSQ9QM/sPEBt5TxA9ic9QK8HPUAm6DxA
cHc9QAnQPECu4DxAVNY8QDwHPUDvGz1AbUA9QGUvPUAb3TxAQAM9QC8cPUDGLT1A+ys9QJ8j
PUDOOz1AF4o9QPWJPUBhJz1AqfU8QGFEPUDuRz1Azkk9QJ6YPUCuKT1AeTU9QBRGPUBYMD1A
+Po8QNI7PUAaOz1Ax2U9QGlLPUBzST1A90k9QDJqPUAnaT1AXCk9QFdePUCLUT1A3/w8QBUV
PUARSD1AnVw9QPNvPUAjaj1AhYM9QImUPUCoSj1A/WQ9QJZCPUDEgz1A84c9QG9jPUChhT1A
S2w9QLCCPUBzkz1A3Es9QMSZPUDjhT1A+UA9QDBDPUBiyT1Aj409QIZNPUDrkj1AKV09QCSq
PUBmlD1AO5U9QCuEPUA0aT1A5qU9QMtyPUCm7T1AY5s9QPWiPUA4XT1A8pU9QKvzPUAJZz1A
SLA9QITaPUAHnT1Ains9QCBvPUApgz1A3JQ9QJvEPUBpZT1AOqk9QDaaPUBr2T1AsaU9QDTY
PUBO1j1Aa6I9QF2jPUCDiD1AY7w9QHHJPUCZwz1AMdw9QLrpPUCM3j1Aku89QMGoPUBhzD1A
gfU9QJXoPUBpMj5A7fs9QDDtPUA7wz1AJDw+QO60PUAoAT5APfI9QPUfPkCN+T1AxzA+QEnc
PUDIJD5A/vM9QFi/PUBeJD5A0U4+QPlTPkA8KD5A4cI9QF7HPUBtRj5Apes9QGb2PUAJ3j1A
Oyk+QPn7PUCm/D1A2Og9QJArPkCELz5AGfU9QHoGPkB7GT5AaCc+QDj0PUD3GT5A7ns+QBvM
PUDpST5A8f89QMEzPkBg+j1AdDc+QE6ZPkCOAj5AUGM+QBpYPkBpSj5AblA+QJrmPUBfWj5A
cmM+QFshPkDXMj5AR+I9QHhYPkDXPj5A5zI+QBQcPkBJYz5AFG4+QLFuPkDOej5A+5A+QKJd
PkDSYD5A5X0+QDaDPkBXSj5AO4Q+QDh+PkBucD5Ayys+QKpjPkDxeD5AxlU+QDd8PkBfYz5A
0H0+QK1hPkCrez5AlYA+QMaSPkCXjD5Aj4Y+QOV2PkCGDD5A8So+QOBvPkCBdD5AiXw+QN17
PkAbkz5Aa7o+QAV9PkATgz5Az3Y+QBqNPkCQ4T5AyI4+QAyAPkAyoj5An4g+QHKtPkDcpz5A
bIQ+QGLTPkAWnz5AoaM+QK+IPkBAcT5Am6Q+QALVPkDrmT5Ad9U+QBd/PkCVzj5A6Ic+QGP7
PkCS2j5A0cI+QNOrPkDqvz5AbbE+QOTdPkBdij5Azrs+QBYLP0Dcsz5AbcA+QDLSPkDimz5A
YfI+QJ7JPkDLxj5AYcM+QOmnPkBzmj5A6bA+QMr7PkAvvj5AOZI+QLnnPkCH3j5A6UU/QP7l
PkAh7j5AsdI+QJ8DP0C3uz5ANLw+QDYEP0CPSD9AQL8+QJrbPkAb7T5Aghw/QL3qPkD+DT9A
KuU+QA77PkA2zT5ASyE/QHM4P0AgCD9A4io/QLDaPkBdHj9A9co+QMcpP0DAAD9A8g0/QEIp
P0DM5j5AnuM+QOD4PkBGED9Aofk+QD8OP0B89D5AjTg/QJ3rPkAy2j5AmiM/QOjzPkC8iD9A
72Y/QCAuP0DqBD9ARTU/QFVIP0CjcD9AyS0/QKk1P0BPCj9AWyE/QMorP0A9Jz9ARx0/QChZ
P0DNKT9AyzY/QHsvP0DCLj9Ah00/QIlnP0DJET9AD3c/QAQoP0B2QD9ASBY/QERFP0CJKj9A
HHo/QPlJP0A3Oz9A/5c/QCQ0P0AxaT9A1CM/QGh1P0CBSj9AZ0Y/QPA7P0BeOT9Adlw/QIKF
P0C3cT9ABBM/QGFGP0BsfD9Av10/QHxdP0DYUT9Aez8/QFIqP0CwQD9Azpw/QHyQP0Cgrj9A
ooU/QHmwP0DsmD9A1c0/QLBDP0DtqT9AEp8/QNpZP0Cpgz9A/5M/QIFmP0AnZT9AULA/QA2q
P0CxeT9Asec/QJdzP0C63z9AsHQ/QO6aP0DDTD9AN3o/QCfWP0CNpj9A6bk/QOaEP0AXgT9A
/Xw/QMZwP0A95j9AYHQ/QKPZP0CEsD9AOZA/QPV/P0AFyT9AgLc/QJ6ZP0BJmD9AaZo/QMDE
P0CXwT9AiY4/QN+mP0AGnj9Aj9Q/QIXMP0Bmyz9AWJ4/QIrLP0A5wz9AlNs/QMXyP0CkvD9A
lMM/QDNMP0A+qT9AyZQ/QAyzP0DacD9AH88/QMPpP0DZ1T9AD7k/QBfmP0Abuz9AC60/QJzV
P0Bptj9AFtI/QKYIQEClBkBA3vc/QJ+zP0BB0j9AHhhAQAYDQEDGxT9AzLg/QI8pQECPxj9A
ZhNAQEbjP0De1j9Anuo/QNDeP0CGAUBAB8U/QMvSP0Boyj9Au+Y/QHwLQEA6/D9AcOQ/QB7A
P0B26T9Amfs/QMrWP0DwEUBADydAQOkJQEBvCkBAF2BAQNkMQED6H0BAatc/QOpFQEAZ/j9A
ww1AQCghQEDYHEBArts/QO4nQEDJCUBAXu0/QFomQEAR/j9ASxpAQG4cQEA0CUBAJ8M/QAET
QEBz4z9AEPI/QF1PQEDhCkBAEjVAQG4JQEAkMEBARhVAQOFkQEDYJEBAQUdAQI8hQEA98D9A
FihAQA==</AssayYData></Step><Step><CommonData><SampleLocation>4</SampleLocation><SampleID></SampleID><SampleGroup></SampleGroup><SampleInfo></SampleInfo><SampleRow>E</SampleRow><SamplePlate>1</SamplePlate><WellType>WASH</WellType><Concentration>-1</Concentration><ConcentrationUnits>µg/ml</ConcentrationUnits><MolarConcentration>-1</MolarConcentration><MolarConcUnits>nM</MolarConcUnits><MolecularWeight>-1</MolecularWeight><Temperature>30</Temperature><StartTime>435673</StartTime><AssayTime>120</AssayTime></CommonData><FlowRate>1000</FlowRate><StepType>BASELINE</StepType><StepName>Baseline</StepName><StepStatus>OK</StepStatus><ActualTime>112.6</ActualTime><CycleTime>0.2</CycleTime><AssayXData Points="563">iGbAQyKAwEO7mcBDVbPAQw/NwEOp5sBDIgDBQ7sZwUNVM8FDME3BQ6lmwUNCgMFDu5nBQ1Wz
wUPuzMFDqebBQyIAwkPcGcJDVTPCQ+5MwkOIZsJDIoDCQ7uZwkNVs8JD7szCQ6nmwkMiAMND
3BnDQ1Uzw0MPTcNDiGbDQyKAw0PcmcNDVbPDQw/Nw0OI5sNDQgDEQ7sZxENVM8RD7kzEQ4hm
xENCgMRDu5nEQ3azxEPuzMRDqebEQyIAxUPcGcVDVTPFQw9NxUOIZsVDIoDFQ7uZxUNVs8VD
7szFQ6nmxUMiAMZD3BnGQ1UzxkMPTcZDiGbGQyKAxkO7mcZDVbPGQw/NxkOI5sZDIgDHQ7sZ
x0N2M8dDD03HQ6lmx0NCgMdDu5nHQ1Wzx0MPzcdDqebHQ0IAyEO7GchDVTPIQw9NyEOIZshD
IoDIQ9yZyENVs8hDD83IQ6nmyEMiAMlD3BnJQ1UzyUMPTclDiGbJQyKAyUPcmclDdrPJQ+7M
yUOI5slDQgDKQ9wZykNVM8pDD03KQ4hmykMigMpD3JnKQ1WzykPuzMpDiObKQyIAy0O7GctD
VTPLQ+5My0OpZstDQoDLQ7uZy0NVs8tD7szLQ4jmy0NCAMxDuxnMQ1UzzEMPTcxDiGbMQyKA
zEO7mcxDVbPMQ+7MzEOp5sxDIgDNQ7sZzUNVM81D7kzNQ6lmzUMigM1D3JnNQ1WzzUMPzc1D
iObNQyIAzkO7Gc5DVTPOQw9NzkOpZs5DQoDOQ7uZzkN2s85DD83OQ4jmzkMiAM9D3BnPQ1Uz
z0MPTc9DqWbPQyKAz0Pcmc9DVbPPQ+7Mz0OI5s9DIgDQQ9wZ0EN2M9BD7kzQQ6lm0EMigNBD
3JnQQ1Wz0EPuzNBDiObQQ0IA0UO7GdFDVTPRQw9N0UOpZtFDQoDRQ9yZ0UN2s9FD7szRQ4jm
0UMiANJD3BnSQ1Uz0kPuTNJDiGbSQ0KA0kPcmdJDdrPSQ+7M0kOp5tJDIgDTQ7sZ00NVM9ND
D03TQ6lm00NCgNNDu5nTQ1Wz00MPzdNDiObTQyIA1EO7GdRDVTPUQ+5M1EOIZtRDIoDUQ7uZ
1ENVs9RDD83UQ6nm1ENCANVDuxnVQ3Yz1UPuTNVDqWbVQ0KA1UO7mdVDdrPVQw/N1UOp5tVD
IgDWQ9wZ1kNVM9ZDD03WQ6lm1kMigNZD3JnWQ3az1kMPzdZDqebWQ0IA10PcGddDdjPXQw9N
10OpZtdDIoDXQ9yZ10N2s9dD7szXQ6nm10NCANhDuxnYQ3Yz2EPuTNhDiGbYQyKA2EO7mdhD
drPYQ+7M2EOI5thDQgDZQ9wZ2UNVM9lD7kzZQ6lm2UMigNlD3JnZQ3az2UPuzNlDiObZQ0IA
2kPcGdpDljPaQ+5M2kOIZtpDQoDaQ9yZ2kNVs9pD7szaQ4jm2kMiANtD3BnbQ3Yz20MPTdtD
qWbbQyKA20O7mdtDVbPbQw/N20Op5ttDQgDcQ9wZ3ENVM9xDD03cQ6lm3ENCgNxDu5ncQ3az
3EMPzdxDqebcQyIA3UO7Gd1DVTPdQw9N3UOpZt1DQoDdQ7uZ3UNVs91DD83dQ4jm3UNCAN5D
uxneQ3Yz3kPuTN5DiGbeQyKA3kPcmd5DdrPeQ+7M3kOI5t5DIgDfQ7sZ30NVM99D7kzfQ6lm
30NCgN9Du5nfQ3az30PuzN9DiObfQyIA4EPcGeBDVTPgQ+5M4EOpZuBDQoDgQ7uZ4ENVs+BD
7szgQ4jm4EMiAOFDuxnhQ1Uz4UMPTeFDqWbhQ0KA4UPcmeFDdrPhQ+7M4UOp5uFDQgDiQ7sZ
4kNVM+JDD03iQ4hm4kNCgOJDu5niQ1Wz4kPuzOJDiObiQ0IA40O7GeNDVTPjQw9N40OIZuND
QoDjQ7uZ40NVs+NDD83jQ6nm40MiAORDuxnkQ1Uz5EPuTORDqWbkQ0KA5EPcmeRDVbPkQw/N
5EOI5uRDQgDlQ7sZ5UN2M+VD7kzlQ4hm5UMigOVD3JnlQ3az5UPuzOVDiOblQyIA5kPcGeZD
djPmQ+5M5kOpZuZDIoDmQ7uZ5kN2s+ZD7szmQ4jm5kNCAOdD3BnnQ1Uz50PuTOdDqWbnQyKA
50PcmedDVbPnQ+7M50Op5udDQgDoQ9wZ6EN2M+hDD03oQ6lm6EMigOhDu5noQ1Wz6EMPzehD
qeboQ0IA6UPcGelDVTPpQw9N6UOIZulDIoDpQ9yZ6UNVs+lDD83pQ6nm6UNCAOpDuxnqQ1Uz
6kPuTOpDiGbqQyKA6kPcmepDVbPqQ+7M6kOI5upDYwDrQ9wZ60NVM+tD7kzrQ6lm60MigOtD
3JnrQ3az60PuzOtDiObrQyIA7EPcGexDVTPsQw9N7EOIZuxDQoDsQ7uZ7ENVs+xD7szsQ4jm
7EMiAO1D3BntQ3Yz7UPuTO1DiGbtQ0KA7UPcme1DVbPtQ+7M7UOp5u1DQgDuQ9wZ7kN2M+5D
7kzuQ6lm7kMigO5D3JnuQ3az7kPuzO5DqebuQyIA70PcGe9DVTPvQw9N70OpZu9DIoDvQ9yZ
70NVs+9DD83vQ6nm70MiAPBD3BnwQ1Uz8EPuTPBDqWbwQyKA8EPcmfBDVbPwQ+7M8EOp5vBD
QgDxQ7sZ8UNVM/FD7kzxQ4hm8UMigPFDu5nxQ3az8UPuzPFDqebxQyIA8kO7GfJDVTPyQw9N
8kOIZvJDIoDyQ9yZ8kNVs/JD7szyQ6nm8kNCAPND3BnzQ3Yz80PuTPNDiGbzQ0KA80O7mfND
VbPzQw/N80OI5vNDQgD0Q9wZ9ENVM/RD7kz0Q6lm9EMigPRDu5n0Q1Wz9EPuzPRDiOb0Q0IA
9UO7GfVDVTP1Qw9N9UOIZvVDQoD1Q7uZ9UN2s/VD7sz1Q4jm9UMiAPZDuxn2Q1Uz9kPuTPZD
iGb2QyKA9kO7mfZDVbP2Qw/N9kOp5vZDQgD3Q9wZ90N2M/dD7kz3Q4hm90MigPdD3Jn3Q1Wz
90PuzPdDqeb3Q0IA+EP9GfhDVTP4Qw9N+EOpZvhDQoD4Q7uZ+EM=</AssayXData><AssayYData Points="563">znBAQGFgQEATKUBAELU/QDMQQECoIUBAKCFAQIfpP0CFtz9AfJQ/QKKVP0Ce0j9AmpI/QKWn
P0CLlD9AAWo/QLKuP0CydT9A1Z0/QKWPP0DToT9AGFs/QBmAP0AYUT9AuSc/QAhDP0AhYz9A
Pzk/QPskP0C4Pz9AVlg/QJUuP0AI3z5AYwY/QNcfP0ANEj9AN2M/QEsJP0DlGz9ACe4+QEfh
PkAGBz9AQPo+QJHXPkA25T5AmeQ+QIToPkBexD5An7w+QBe1PkD41z5AJ8I+QGKTPkBXuD5A
sc8+QPHTPkDAxj5Aup4+QP/rPkCVoj5AI78+QCHmPkABlT5AnXo+QLSXPkA7eD5AU34+QIqY
PkDiRz5A9lg+QFKgPkB4qT5A9Ig+QMIZPkAAXD5Aw1I+QH5xPkAXVz5AIt4+QJ2BPkA+Aj5A
fCg+QHpmPkCLWz5AmrM+QG1RPkA8RT5A+pM+QOd8PkAYKj5AuDA+QKIjPkBnaj5ACfg9QCxU
PkAtLj5AWig+QA7/PUCd1j1AZPg9QMAFPkDebj5A9Qc+QLkPPkDfAT5ASCQ+QOvcPUCYuj1A
0Og9QPEjPkBfyD1AqPQ9QIPuPUDK+z1AzDY+QIzsPUCesT1AvSA+QGS7PUAE2j1ADgE+QJ+8
PUDVzz1AwgE+QNXnPUAmwz1A08s9QMK5PUDTDz5AX7k9QNwHPkB7zD1AkM09QPfiPUBgmD1A
NMc9QEmZPUDW1T1A+889QCu7PUAWiT1Arqw9QGCVPUAbuz1AS9o9QCOsPUDSyD1Av4g9QCxr
PUDgPz1ABp89QOJfPUDGyz1AUbA9QKt5PUCYfD1AH7w9QMqkPUBDtT1A2aw9QHKLPUDJjz1A
n4k9QPp6PUDVmj1Akys9QMmVPUD1cD1A93A9QK+YPUDUZj1AIU49QG07PUDvED1AGSg9QHFJ
PUDVVz1A+oE9QPpKPUAeHT1ASUg9QLROPUD1ID1AOUs9QCgdPUCsEj1ABHA9QM8rPUCQcz1A
njc9QItFPUD2CD1ARHs9QLc+PUCA6zxA9TI9QCMhPUBt6zxAnAw9QBWGPUBCKT1AdQM9QF0V
PUAoIT1ASSk9QGA9PUDQNz1Arw09QEUvPUCW2jxAzsM8QD/aPEAOoTxAbCI9QMQTPUCT9TxA
3dU8QOrhPEBi6TxACso8QJ3PPEDbAD1A6/88QFXQPEB29DxASeQ8QDzhPECu1TxAnrk8QHXR
PEBx1TxAsIk8QMK6PEBLsTxAedU8QFzBPECs3jxApMQ8QOvJPEBzwDxAI8I8QPoGPUAFzjxA
vME8QF1tPEAQwzxA1H88QH3dPEAkhjxAypg8QCbJPEB9kTxARsU8QATOPEB8rDxArLI8QFJ1
PEATzzxAhKk8QBClPEDLqDxAE4s8QE9QPEBsojxABpQ8QE6FPEDFiTxA9308QGFxPECXXjxA
DnQ8QHWDPEBbgDxALnA8QFh2PEDJNzxA8Kk8QKqOPEC4iDxA7WU8QAJ8PEDPfDxAfKY8QMhs
PEDTgDxA72U8QMZbPEDHVjxAftA8QGA6PECknjxAKjg8QPNcPEDQDjxAcVs8QHA6PEDHOjxA
xS48QHpiPEAqgDxA1UU8QAwsPECOFDxAHlc8QFo/PEBVBjxASD48QPlaPEDCJzxAYSU8QOUO
PEDuMDxA7gI8QABMPEAtIjxAUk48QAM8PEBxizxAxCQ8QBxKPEBB8ztA//Y7QG8GPEAs/ztA
vB88QMUpPEDv+DtARv07QLJDPEDtDzxAQkQ8QNsLPEDzDjxAxiE8QMdwPEAbFzxAjBI8QOmS
O0AVIjxAHvg7QM/sO0Bg4TtAegg8QN8MPECvrDtA4w88QLIYPEA++DtAoQM8QPK6O0Dq6jtA
zA48QNP9O0Ce5jtA/+g7QH3MO0CC7TtArt87QNUrPEAWzDtAKsM7QEHhO0Cv5TtAjtQ7QGXy
O0CVsTtA6L07QBHgO0C9yjtAifI7QI7SO0CBHjxA5sY7QIXJO0CX5ztAuMI7QAW9O0ApgDtA
atA7QOfVO0AO7TtAiag7QK/QO0DCgDtAPbI7QLuxO0AhqDtAp/47QFLhO0D7ATxAZpc7QE/5
O0ChpTtA6pw7QO6NO0ATfjtAb707QDLCO0BztztAO8Y7QFfZO0A3aDtAj9g7QJDnO0CBrTtA
XbQ7QJp3O0B1VjtAREg7QAWmO0CQMjtAOlY7QNJ6O0DfejtAp547QPRNO0A41jtAroE7QDyd
O0AahTtASIo7QEtkO0BJfTtAArY7QBxUO0DatDtAznY7QDuRO0CecDtAjpc7QLVrO0CCaTtA
fmw7QLHIO0BcPDtAJ087QF1CO0DvmjtAHVc7QDqzO0DDVDtA6ks7QIlFO0B/YTtALZQ7QGJJ
O0BEMTtAtmc7QMxoO0C2SztAckM7QDxdO0B+LjtA9hw7QB9cO0D0jDtAVDc7QGVQO0DaWTtA
nho7QB5hO0BYPTtAax07QLJBO0Bd7DpAO1g7QNhEO0D+NjtADVc7QDMhO0CJDztAi0Y7QPLc
OkAoCztAohg7QGIZO0ArGDtAYVY7QFrMOkCLVjtAISM7QHTJOkB1YDtAWD07QFc8O0BMBDtA
Asc6QOABO0DRHjtAxQQ7QEQsO0C7STtAs8A6QLA1O0D6NztA0AM7QE5UO0As+jpAce86QK3l
OkBWKDtAYEg7QPnHOkD4zzpA+dI6QPxTO0CdEDtAf9E6QOjhOkBi3zpAsRk7QOHqOkBo5TpA
bPk6QJ3XOkD/4zpALfQ6QP4mO0BgHjtA0t46QITfOkA/8jpAt7Y6QODzOkDM1zpALuY6QGzy
OkCs9DpAHdU6QA7iOkAT8TpAu886QFPfOkDPyDpAj8U6QB8DO0Cn/jpAKL46QErGOkAwtjpA
ab86QHDZOkB9CztAxX86QN75OkBv0DpAUw47QLjkOkDZizpA67k6QL+wOkDY/jpAvrM6QJMN
O0ATtzpABrg6QEPNOkB01zpAoLk6QMDfOkD+vjpARdg6QI6POkA=</AssayYData></Step><Step><CommonData><SampleLocation>8</SampleLocation><SampleID>h5</SampleID><SampleGroup></SampleGroup><SampleInfo></SampleInfo><SampleRow>E</SampleRow><SamplePlate>1</SamplePlate><WellType>KSAMPLE</WellType><Concentration>12.5</Concentration><ConcentrationUnits>µg/ml</ConcentrationUnits><MolarConcentration>221.2</MolarConcentration><MolarConcUnits>nM</MolarConcUnits><MolecularWeight>56.5</MolecularWeight><Temperature>30</Temperature><StartTime>561833</StartTime><AssayTime>1100</AssayTime></CommonData><FlowRate>1000</FlowRate><StepType>ASSOC</StepType><StepName>Association</StepName><StepStatus>OK</StepStatus><ActualTime>953.401</ActualTime><CycleTime>0.2</CycleTime><AssayXData Points="4767">VbP4Q+/M+EOp5vhDQwD5Q9wZ+UNVM/lDD035Q4hm+UNDgPlDu5n5Q3az+UPvzPlDiOb5QyIA
+kPcGfpDdjP6Qw9N+kOpZvpDQ4D6Q7uZ+kN2s/pDD836Q6nm+kMiAPtD3Bn7Q1Uz+0MPTftD
iGb7QyKA+0O7mftDdrP7Q+/M+0OI5vtDIgD8Q7sZ/ENVM/xDD038Q4hm/ENDgPxDu5n8Q3az
/EMPzfxDiOb8Q0MA/UO7Gf1DdjP9Q+9M/UOpZv1DQ4D9Q7uZ/UN2s/1DD839Q4jm/UMiAP5D
3Bn+Q3Yz/kPvTP5DqWb+QyKA/kPcmf5DVbP+Qw/N/kOI5v5DIgD/Q9wZ/0N2M/9D70z/Q6lm
/0MigP9D3Jn/Q3az/0MPzf9Dqeb/QyEAAET+DABEuxkARHcmAEREMwBEIUAARO5MAESqWQBE
d2YARERzAEQhgABE7owARLuZAER3pgBERLMARCHAAETuzABEqtkARIjmAERE8wBEIQABRO4M
AUS7GQFEdyYBRFQzAUQhQAFE3kwBRLtZAUSIZgFEVHMBRCGAAUT+jAFEu5kBRHemAURUswFE
EcABRO7MAUSq2QFEiOYBRETzAUQRAAJE7gwCRKoZAkSIJgJERDMCRCFAAkTeTAJEu1kCRIhm
AkRUcwJEIYACRN6MAkS7mQJEiKYCRFSzAkQhwAJE7swCRLvZAkSI5gJERPMCRBEAA0TeDANE
uxkDRIgmA0REMwNEIUADRN5MA0S7WQNEiGYDRFRzA0QhgANE3owDRLuZA0R3pgNEVLMDRCHA
A0TuzANEqtkDRHfmA0RE8wNEIQAERN4MBES7GQREdyYERFQzBEQhQARE3kwERKpZBER3ZgRE
VHMERCGABETujAREqpkERHemBEREswREIcAERN7MBESq2QREiOYERFTzBEQhAAVE7gwFRKoZ
BUSIJgVERDMFRBFABUTeTAVEqlkFRIhmBUREcwVEIYAFRN6MBUSqmQVEd6YFRESzBUQRwAVE
3swFRKrZBUR35gVERPMFRBEABkTeDAZEuxkGRHcmBkRUMwZEEUAGRO5MBkS7WQZEd2YGRFRz
BkQhgAZE7owGRLuZBkSIpgZERLMGRBHABkTuzAZEqtkGRHfmBkRU8wZEEQAHRO4MB0S7GQdE
iCYHREQzB0QhQAdE7kwHRKpZB0SIZgdERHMHRCGAB0TujAdEu5kHRHemB0REswdEIcAHRO7M
B0Sq2QdEiOYHRFTzB0QhAAhE3gwIRKoZCESIJghERDMIRCFACETeTAhEu1kIRHdmCEREcwhE
EYAIRO6MCES7mQhEiKYIRFSzCEQhwAhE3swIRLvZCESI5ghERPMIRCEACUTeDAlEqhkJRHcm
CUREMwlEEUAJRN5MCUSqWQlEd2YJRFRzCUQhgAlE7owJRLuZCUSIpglERLMJRCHACUTuzAlE
u9kJRHfmCURU8wlEIQAKRO4MCkSqGQpEdyYKREQzCkQhQApE7kwKRLtZCkR3ZgpEVHMKRBGA
CkTejApEu5kKRHemCkRUswpEEcAKRN7MCkSq2QpEiOYKRFTzCkQhAAtE3gwLRLsZC0R3JgtE
RDMLRCFAC0TuTAtEqlkLRHdmC0REcwtEEYALRO6MC0SqmQtEiKYLRFSzC0QhwAtE3swLRKrZ
C0SI5gtERPMLRBEADETeDAxEuxkMRIgmDEREMwxEEUAMRN5MDESqWQxEd2YMRFRzDEQhgAxE
3owMRLuZDER3pgxERLMMRCHADETuzAxEqtkMRHfmDERE8wxEIQANRO4MDUS7GQ1EdyYNREQz
DUQhQA1E3kwNRLtZDUR3Zg1ERHMNRCGADUTejA1EqpkNRIimDURUsw1EIcANRO7MDUSq2Q1E
iOYNRETzDUQhAA5E3gwORLsZDkR3Jg5EZTMORCFADkTuTA5EqlkORHdmDkRUcw5EEYAORN6M
DkSqmQ5EiKYORESzDkQRwA5E3swORLvZDkR35g5ERPMORBEAD0TuDA9EqhkPRIgmD0RUMw9E
EUAPRN5MD0SqWQ9Ed2YPRERzD0QhgA9E7owPRLuZD0R3pg9ERLMPRCHAD0TezA9EqtkPRHfm
D0RE8w9EIQAQRN4MEES7GRBEiCYQREQzEEQhQBBE7kwQRLtZEER3ZhBERHMQRCGAEETujBBE
qpkQRIimEEREsxBEEcAQRN7MEESq2RBEd+YQRETzEEQhABFE3gwRRLsZEUR3JhFEVDMRRBFA
EUTuTBFEqlkRRHdmEUREcxFEEYARRO6MEUSqmRFEd6YRRESzEUQhwBFE7swRRLvZEUSI5hFE
RPMRRCEAEkTuDBJEuxkSRIgmEkREMxJEIUASRO5MEkS7WRJEd2YSRERzEkQRgBJE7owSRLuZ
EkR3phJERLMSRCHAEkTuzBJEqtkSRIjmEkRE8xJEIQATRN4ME0S7GRNEiCYTREQzE0QRQBNE
3kwTRLtZE0R3ZhNEVHMTRCGAE0TujBNEqpkTRHemE0REsxNEIcATRN7ME0S72RNEiOYTRETz
E0QhABRE7gwURLsZFER3JhREVDMURCFAFETuTBREu1kURHdmFEREcxREEYAURO6MFES7mRRE
d6YURFSzFEQhwBRE3swURLvZFESI5hREVPMURBEAFUTuDBVEqhkVRIgmFUREMxVEIUAVRO5M
FUSqWRVEd2YVRERzFUQhgBVE3owVRKqZFUR3phVEVLMVRCHAFUTuzBVEqtkVRIjmFURE8xVE
IQAWRN4MFkSqGRZEiCYWREQzFkQRQBZE3kwWRLtZFkSIZhZERHMWRBGAFkTejBZEu5kWRHem
FkREsxZEIcAWRN7MFkS72RZEd+YWRETzFkQhABdE3gwXRLsZF0SIJhdERDMXRCFAF0TuTBdE
qlkXRHdmF0REcxdEIYAXRO6MF0S7mRdEd6YXRESzF0QRwBdE3swXRLvZF0SI5hdERPMXRCEA
GETuDBhEqhkYRIgmGEREMxhEEUAYRN5MGESqWRhEiGYYRFRzGEQhgBhE/owYRKqZGESIphhE
VLMYRCHAGETezBhEu9kYRIjmGERE8xhEEQAZRN4MGUSqGRlEiCYZRFQzGUQhQBlE3kwZRKpZ
GUR3ZhlERHMZRCGAGUTejBlEu5kZRHemGURUsxlEEcAZRN7MGUS72RlEiOYZRFTzGUQRABpE
3gwaRLsZGkR3JhpEVDMaRCFAGkTeTBpEqlkaRIhmGkREcxpEEYAaRO6MGkSqmRpEiKYaRESz
GkQRwBpE7swaRKrZGkR35hpERPMaRCEAG0TeDBtEqhkbRIgmG0REMxtEIUAbRN5MG0S7WRtE
iGYbRFRzG0QygBtE7owbRKqZG0SIphtERLMbRCHAG0TezBtEqtkbRHfmG0RE8xtEIQAcRN4M
HESqGRxEiCYcREQzHEQhQBxE3kwcRLtZHESIZhxEVHMcRBGAHETejBxEqpkcRIimHERUsxxE
IcAcRO7MHES72RxEiOYcRFTzHEQRAB1E3gwdRKoZHUR3Jh1EVDMdRBFAHUTuTB1EqlkdRHdm
HURUcx1EIYAdRN6MHUSqmR1Ed6YdRESzHUQRwB1E7swdRKrZHUSI5h1ERPMdRBEAHkTuDB5E
uxkeRIgmHkREMx5EIUAeRN5MHkS7WR5Ed2YeRFRzHkQRgB5E7oweRLuZHkR3ph5ERLMeRCHA
HkTuzB5EqtkeRHfmHkRE8x5EEQAfRO4MH0S7GR9EdyYfRFQzH0QRQB9E3kwfRKpZH0SIZh9E
RHMfRCGAH0TujB9EqpkfRHemH0RUsx9EIcAfRN7MH0S72R9Ed+YfRFTzH0QRACBE7gwgRKoZ
IESIJiBEVDMgRCFAIETeTCBEqlkgRIhmIERUcyBEIYAgRN6MIES7mSBEd6YgRFSzIEQRwCBE
7swgRKrZIESI5iBERPMgRCEAIUTeDCFEqhkhRIgmIUREMyFEEUAhRO5MIUS7WSFEd2YhRERz
IUQhgCFE7owhRLuZIUR3piFERLMhRBHAIUTezCFEu9khRHfmIURU8yFEEQAiRO4MIkSqGSJE
dyYiRFQzIkQRQCJE3kwiRKpZIkSIZiJERHMiRCGAIkTujCJEqpkiRHemIkREsyJEEcAiRO7M
IkSq2SJEd+YiRFTzIkQRACNE7gwjRLsZI0SIJiNERDMjRDJAI0TeTCNEu1kjRHdmI0RUcyNE
EYAjRO6MI0S7mSNEiKYjRFSzI0QhwCNE3swjRKrZI0R35iNERPMjRCEAJETuDCREuxkkRIgm
JEREMyREEUAkRN5MJESqWSREd2YkRERzJEQhgCRE7owkRLuZJER3piRERLMkRCHAJETezCRE
qtkkRHfmJERU8yREEQAlRN4MJUS7GSVEiCYlREQzJUQhQCVE7kwlRKpZJUSIZiVEVHMlRCGA
JUTujCVEu5klRIimJURUsyVEIcAlRN7MJUSq2SVEiOYlRGXzJUQhACZE7gwmRKoZJkSIJiZE
RDMmRBFAJkTeTCZEu1kmRIhmJkRUcyZEEYAmRO6MJkSqmSZEiKYmRFSzJkQhwCZE3swmRKrZ
JkR35iZEVPMmRCEAJ0TeDCdEqhknRIgmJ0REMydEIUAnRO5MJ0SqWSdEd2YnRERzJ0QRgCdE
/ownRKqZJ0R3pidEVLMnRCHAJ0TezCdEu9knRHfmJ0RE8ydEEQAoRN4MKESqGShEiCYoREQz
KEQRQChE7kwoRLtZKER3ZihEVHMoRCGAKETujChEu5koRHemKERUsyhEIcAoRO7MKESq2ShE
d+YoRFTzKEQhAClE3gwpRLsZKUR3JilERDMpRCFAKUTuTClEqlkpRIhmKUREcylEIYApRO6M
KUSqmSlEiKYpRESzKUQhwClE3swpRKrZKUR35ilERPMpRCEAKkTeDCpEuxkqRIgmKkREMypE
IUAqRO5MKkS7WSpEiGYqRERzKkQhgCpE3owqRLuZKkSIpipEVLMqRBHAKkTezCpEu9kqRHfm
KkRU8ypEEQArRO4MK0S7GStEdyYrRFQzK0QRQCtE3kwrRKpZK0R3ZitERHMrRBGAK0TejCtE
qpkrRIimK0RUsytEEcArRP7MK0Sq2StEd+YrRFTzK0QhACxE3gwsRLsZLER3JixEVDMsRCFA
LETuTCxEqlksRIhmLERUcyxEEYAsRN6MLESqmSxEd6YsRFSzLEQRwCxE3swsRLvZLESI5ixE
VPMsRBEALUTuDC1EuxktRIgmLUREMy1EIUAtRN5MLUS7WS1Ed2YtRFRzLUQhgC1E7owtRKqZ
LUR3pi1EVLMtRBHALUTuzC1Eu9ktRHfmLURE8y1EIQAuRN4MLkSqGS5EdyYuREQzLkQRQC5E
7kwuRLtZLkR3Zi5ERHMuRCGALkTejC5EqpkuRHemLkREsy5EEcAuRO7MLkS72S5Ed+YuRETz
LkQhAC9E3gwvRKoZL0SIJi9EVDMvRCFAL0TeTC9EqlkvRHdmL0RUcy9EEYAvRO6ML0S7mS9E
d6YvRFSzL0QRwC9E3swvRKrZL0SI5i9EVPMvRBEAMETeDDBEqhkwRHcmMEREMzBEIUAwRN5M
MES7WTBEiGYwRFRzMEQRgDBE3owwRKqZMESIpjBEVLMwRBHAMETezDBEu9kwRHfmMERU8zBE
IQAxRO4MMUSqGTFEiCYxREQzMUQhQDFE7kwxRLtZMUSIZjFEVHMxRCGAMUTejDFEu5kxRHem
MUREszFEEcAxRO7MMUSq2TFEd+YxRFTzMUQhADJE3gwyRKoZMkSYJjJEVDMyRBFAMkTeTDJE
qlkyRHdmMkREczJEIYAyRN6MMkS7mTJEiKYyRESzMkQhwDJE3swyRLvZMkSI5jJEVPMyRBEA
M0TeDDNEuxkzRIgmM0REMzNEIUAzRO5MM0S7WTNEiGYzRFRzM0QhgDNE3owzRLuZM0SIpjNE
RLMzRBHAM0TezDNEqtkzRIjmM0RE8zNEEQA0RN4MNESqGTREiCY0REQzNEQhQDRE7kw0RLtZ
NER3ZjREVHM0RCGANETujDREqpk0RHemNERUszREEcA0RO7MNESq2TREd+Y0RFTzNEQhADVE
3gw1RKoZNUR3JjVEVDM1RCFANUTuTDVEu1k1RHdmNURUczVEIYA1RO6MNUSqmTVEiKY1RESz
NUQhwDVE3sw1RKrZNUSI5jVEVPM1RCEANkTuDDZEqhk2RIgmNkRUMzZEIUA2RN5MNkSqWTZE
d2Y2RFRzNkQhgDZE3ow2RKqZNkR3pjZERLM2RCHANkTezDZEqtk2RIjmNkRU8zZEIQA3RO4M
N0SqGTdEdyY3REQzN0QRQDdE7kw3RLtZN0SIZjdEVHM3RBGAN0TujDdEqpk3RHemN0REszdE
EcA3RO7MN0S72TdEd+Y3RETzN0QhADhE3gw4RKoZOER3JjhEVDM4RBFAOETuTDhEqlk4RIhm
OEREczhEEYA4RN6MOES7mThEiKY4RESzOEQRwDhE7sw4RKrZOER35jhEVPM4RCEAOUTeDDlE
uxk5RIgmOUREMzlEEUA5RN5MOUS7WTlEd2Y5RFRzOUQRgDlE3ow5RKqZOUR3pjlERLM5RCHA
OUTezDlEqtk5RIjmOURU8zlEEQA6RN4MOkS7GTpEiCY6RFQzOkQhQDpE7kw6RKpZOkSIZjpE
VHM6RCGAOkTejDpEu5k6RIimOkREszpEIcA6RO7MOkSq2TpEiOY6RETzOkQhADtE3gw7RKoZ
O0SIJjtERDM7RCFAO0TuTDtEu1k7RIhmO0REcztEIYA7RO6MO0S7mTtEiKY7RESzO0QhwDtE
3sw7RLvZO0SI5jtERPM7RBEAPETeDDxEuxk8RIgmPERUMzxEEUA8RN5MPES7WTxEiGY8RERz
PEQRgDxE3ow8RKqZPER4pjxERLM8RBHAPETezDxEu9k8RHjmPERU8zxEEQA9RO4MPUSqGT1E
eCY9REQzPUQiQD1E3kw9RKpZPUR4Zj1EVHM9RBGAPUTejD1Eqpk9RIimPUREsz1EEcA9RN7M
PUSq2T1EiOY9RETzPUQiAD5E7gw+RLsZPkR4Jj5ERDM+RCJAPkTuTD5Eqlk+RHhmPkRUcz5E
IoA+RO6MPkSqmT5EiKY+RFSzPkQiwD5E3sw+RLvZPkSI5j5ERPM+RBEAP0TeDD9Euxk/RHgm
P0RUMz9EIkA/RN5MP0S7WT9EeGY/RERzP0QRgD9E3ow/RLuZP0SIpj9ERLM/RBHAP0TuzD9E
u9k/RIjmP0RE8z9EEQBARO4MQESqGUBEeCZAREQzQEQiQEBE3kxARKpZQER4ZkBERHNARCKA
QETujEBEu5lARIimQEREs0BEIsBARO7MQESq2UBEiOZARFTzQEQiAEFE7gxBRLsZQUSIJkFE
VDNBRBFAQUTuTEFEu1lBRIhmQURUc0FEIoBBRO6MQUS7mUFEiKZBRESzQUQiwEFE3sxBRLvZ
QUR45kFERPNBRCIAQkTuDEJEqhlCRHgmQkREM0JEIkBCRO5MQkS7WUJEiGZCRERzQkQigEJE
3oxCRLuZQkR4pkJEVLNCRCLAQkTezEJEu9lCRIjmQkRU80JEIgBDRN4MQ0SqGUNEeCZDREQz
Q0QRQENE7kxDRLtZQ0SIZkNERHNDRBGAQ0TujENEu5lDRHimQ0RUs0NEIsBDRN7MQ0S72UNE
iOZDRFTzQ0QiAERE7gxERLsZRER4JkRERDNERCJARETuTEREu1lERIhmRERUc0REIoBERN6M
RESqmUREeKZERESzREQiwERE7sxERLvZRESI5kREVPNERBEARUTuDEVEqhlFRHgmRURUM0VE
IkBFRO5MRUS7WUVEiGZFRFRzRUQRgEVE3oxFRLuZRUR4pkVERLNFRBHARUTuzEVEqtlFRIjm
RURU80VEEQBGRN4MRkSqGUZEiCZGREQzRkQiQEZE7kxGRKpZRkR4ZkZERHNGRCKARkTujEZE
u5lGRIimRkREs0ZEIsBGRN7MRkS72UZEiOZGRETzRkQiAEdE3gxHRLsZR0SIJkdERDNHRBFA
R0TuTEdEu1lHRHhmR0REc0dEEYBHRN6MR0S7mUdEiKZHRFSzR0QiwEdE3sxHRKrZR0SI5kdE
RPNHRBEASETeDEhEqhlIRIgmSEREM0hEIkBIRN5MSES7WUhEiGZIRERzSEQRgEhE3oxIRLuZ
SER4pkhEVLNIRCLASETuzEhEqtlIRIjmSERU80hEIgBJRN4MSUSqGUlEeCZJRFQzSUQRQElE
7kxJRKpZSUSIZklERHNJRCKASUTujElEu5lJRIimSURUs0lEEcBJRN7MSUS72UlEeOZJRFTz
SUQiAEpE3gxKRKoZSkSIJkpEVDNKRCJASkTeTEpEqllKRIhmSkREc0pEIoBKRN6MSkSqmUpE
iKZKRESzSkQRwEpE/sxKRKrZSkSI5kpEVPNKRBEAS0TeDEtEuxlLRIgmS0RUM0tEEUBLRN5M
S0TMWUtEeGZLRFRzS0QRgEtE3oxLRLuZS0SIpktEVLNLRBHAS0TuzEtEqtlLRHjmS0RE80tE
IgBMRN4MTES7GUxEiCZMREQzTEQRQExE7kxMRKpZTESIZkxERHNMRBGATETujExEu5lMRIim
TEREs0xEIsBMRN7MTES72UxEeOZMRETzTEQRAE1E7gxNRLsZTUSIJk1EVDNNRBFATUTuTE1E
qllNRIhmTURUc01EEYBNRN6MTUS7mU1EeKZNRFSzTUQRwE1E7sxNRKrZTUR45k1ERPNNRCIA
TkTuDE5EuxlORHgmTkRUM05EIkBORN5MTkSqWU5EiGZORFRzTkQigE5E7oxORKqZTkSIpk5E
VLNORCLATkTezE5EqtlORIjmTkRU805EIgBPRO4MT0SqGU9EiCZPRFQzT0QRQE9E7kxPRKpZ
T0SIZk9ERHNPRBGAT0TejE9Eu5lPRHimT0RUs09EEcBPRN7MT0Sq2U9EiOZPRFTzT0QiAFBE
3gxQRKoZUESIJlBERDNQRCJAUETeTFBEqllQRHhmUERUc1BEEYBQRN6MUESqmVBEeKZQRESz
UEQiwFBE7sxQRKrZUER45lBERPNQRBEAUUTuDFFEzBlRRIgmUURUM1FEEUBRRN5MUUSqWVFE
iGZRRERzUUQigFFE3oxRRLuZUUR4plFERLNRRBHAUUTuzFFEqtlRRHjmUURU81FEIgBSRO4M
UkSqGVJEiCZSREQzUkQRQFJE3kxSRLtZUkR4ZlJERHNSRCKAUkT+jFJEu5lSRIimUkRUs1JE
IsBSRN7MUkSq2VJEiOZSRETzUkQiAFNE3gxTRKoZU0R4JlNEVDNTRBFAU0TeTFNEqllTRIhm
U0RUc1NEEYBTRO6MU0SqmVNEiKZTRESzU0QRwFNE7sxTRKrZU0R45lNEVPNTRCIAVETeDFRE
uxlURHgmVEREM1REIkBURN5MVESqWVREiGZURERzVEQRgFRE3oxURKqZVESIplRERLNURCLA
VETezFREu9lURHjmVERE81REEQBVRN4MVUSqGVVEeCZVREQzVUQiQFVE3kxVRLtZVUSIZlVE
RHNVRBGAVUTujFVEqplVRHimVUREs1VEIsBVRN7MVUSq2VVEeOZVRETzVUQRAFZE3gxWRLsZ
VkSIJlZEVDNWRBFAVkTuTFZEqllWRHhmVkREc1ZEEYBWRO6MVkSqmVZEiKZWRFSzVkQRwFZE
7sxWRKrZVkR45lZEVPNWRCIAV0TuDFdEqhlXRHgmV0REM1dEIkBXRN5MV0S7WVdEeGZXRFRz
V0QRgFdE3oxXRKqZV0SIpldEVLNXRCLAV0TezFdEqtlXRIjmV0RE81dEIgBYRN4MWES7GVhE
iCZYRFQzWEQiQFhE3kxYRKpZWESIZlhERHNYRBGAWETujFhEu5lYRHimWEREs1hEIsBYRO7M
WES72VhEeOZYRFTzWEQRAFlE7gxZRLsZWUR4JllERDNZRCJAWUTuTFlEu1lZRHhmWURUc1lE
EYBZRO6MWUS7mVlEeKZZRFSzWUQRwFlE7sxZRLvZWUR45llERPNZRCIAWkTuDFpEqhlaRHgm
WkRUM1pEIkBaRN5MWkSqWVpEeGZaRERzWkQRgFpE3oxaRKqZWkR4plpEVLNaRCLAWkTezFpE
u9laRIjmWkRU81pEIgBbRO4MW0SqGVtEiCZbREQzW0QRQFtE7kxbRLtZW0SIZltERHNbRCKA
W0TejFtEu5lbRIimW0REs1tEIsBbRN7MW0Sq2VtEeOZbRETzW0QiAFxE7gxcRKoZXER4JlxE
RDNcRCJAXETuTFxEzFlcRHhmXEREc1xEEYBcRN6MXES7mVxEiKZcRFSzXEQRwFxE3sxcRLvZ
XER45lxERPNcRBEAXUTeDF1EuxldRIgmXUREM11EEUBdRN5MXUS7WV1EiGZdRERzXUQigF1E
7oxdRKqZXUR4pl1EVLNdRBHAXUTuzF1EqtldRHjmXURU811EEQBeRP4MXkS7GV5EiCZeREQz
XkQiQF5E3kxeRLtZXkR4Zl5ERHNeRCKAXkTejF5Eu5leRIimXkRUs15EIsBeRN7MXkSq2V5E
eOZeRFTzXkQiAF9E3gxfRKoZX0SIJl9ERDNfRCJAX0TeTF9EqllfRHhmX0REc19EEYBfRN6M
X0S7mV9EeKZfRESzX0QRwF9E3sxfRLvZX0SI5l9ERPNfRBEAYETuDGBEuxlgRIgmYERUM2BE
EUBgRO5MYESqWWBEeGZgRERzYEQRgGBE7oxgRLuZYESIpmBEVLNgRCLAYETuzGBEqtlgRHjm
YERE82BEEQBhRO4MYUSqGWFEiCZhRFQzYUQRQGFE7kxhRKpZYUR4ZmFERHNhRCKAYUTujGFE
u5lhRHimYURUs2FEEcBhRN7MYUSq2WFEiOZhRETzYUQiAGJE7gxiRLsZYkR4JmJEVDNiRBFA
YkTuTGJEqlliRHhmYkREc2JEIoBiRN6MYkS7mWJEeKZiRFSzYkQRwGJE3sxiRKrZYkSI5mJE
RPNiRBEAY0TeDGNEuxljRIgmY0REM2NEEUBjRN5MY0SqWWNEeGZjRERzY0QigGNE7oxjRLuZ
Y0R4pmNEVLNjRCLAY0TezGNEqtljRIjmY0RE82NEIgBkRN4MZES7GWREeCZkRFQzZEQiQGRE
3kxkRKpZZER4ZmRERHNkRCKAZETujGREqplkRIimZEREs2REIsBkRO7MZESq2WREeOZkRFTz
ZEQRAGVE7gxlRLsZZUR4JmVEVDNlRCJAZUTeTGVEu1llRHhmZUREc2VEIoBlRP6MZUS7mWVE
eKZlRFSzZUQiwGVE3sxlRKrZZUSI5mVEVPNlRCIAZkTeDGZEqhlmRHgmZkRUM2ZEEUBmRN5M
ZkSqWWZEeGZmRFRzZkQRgGZE7oxmRKqZZkSIpmZERLNmRBHAZkTuzGZEu9lmRHjmZkRU82ZE
EQBnRN4MZ0SqGWdEeCZnRFQzZ0QiQGdE3kxnRKpZZ0SIZmdERHNnRBGAZ0TejGdEu5lnRIim
Z0RUs2dEIsBnRO7MZ0S72WdEeOZnRFTzZ0QiAGhE7gxoRKoZaESYJmhEVDNoRCJAaETeTGhE
u1loRHhmaEREc2hEIoBoRO6MaES7mWhEiKZoRFSzaEQiwGhE3sxoRLvZaESI5mhERPNoRBEA
aUTuDGlEuxlpRHgmaUREM2lEIkBpRN5MaUS7WWlEeGZpRFRzaUQigGlE7oxpRKqZaUSIpmlE
RLNpRCLAaUTezGlEu9lpRHjmaURU82lEIgBqRN4MakSqGWpEiCZqRFQzakQRQGpE3kxqRKpZ
akSIZmpEVHNqRCKAakTujGpEqplqRHimakRUs2pEIsBqRN7MakSq2WpEiOZqRFTzakQRAGtE
3gxrRKoZa0R4JmtEVDNrRBFAa0TeTGtEu1lrRIhma0RUc2tEIoBrRO6Ma0S7mWtEiKZrRESz
a0QRwGtE7sxrRLvZa0SI5mtERPNrRBEAbETeDGxEuxlsRHgmbEREM2xEEUBsRO5MbESqWWxE
eGZsRERzbEQigGxE3oxsRLuZbER4pmxEVLNsRBHAbETezGxEqtlsRHjmbERU82xEIgBtRO4M
bUSqGW1EeCZtRFQzbUQiQG1E3kxtRLtZbUSIZm1ERHNtRCKAbUTejG1EqpltRHimbURUs21E
IsBtRO7MbUSq2W1EeOZtRFTzbUQiAG5E3gxuRLsZbkSIJm5ERDNuRCJAbkTeTG5EqlluRIhm
bkRUc25EEYBuRN6MbkSqmW5EmKZuRFSzbkQiwG5E3sxuRLvZbkSI5m5EVPNuRBEAb0TeDG9E
qhlvRIgmb0REM29EIkBvRN5Mb0TMWW9EeGZvRERzb0QigG9E7oxvRKqZb0R4pm9EVLNvRBHA
b0TuzG9Eu9lvRIjmb0RU829EEQBwRO4McES7GXBEiCZwREQzcEQRQHBE7kxwRLtZcER4ZnBE
VHNwRBGAcETejHBEqplwRIimcEREs3BEIsBwRO7McESq2XBEiOZwRETzcEQiAHFE7gxxRLsZ
cUSIJnFEVDNxRCJAcUTeTHFEqllxRIhmcURUc3FEEYBxRN6McUS7mXFEeKZxRESzcUQRwHFE
3sxxRLvZcUSI5nFERPNxRCIAckTuDHJEuxlyRIgmckREM3JEIkByRN5MckS7WXJEiGZyRERz
ckQigHJE7oxyRKqZckSIpnJERLNyRBHAckTuzHJEu9lyRHjmckRU83JEEQBzRN4Mc0SqGXNE
iCZzREQzc0QRQHNE7kxzRLtZc0SIZnNERHNzRCKAc0TujHNEu5lzRIimc0RUs3NEEcBzRN7M
c0Sq2XNEeOZzRFTzc0QiAHRE7gx0RKoZdER4JnREVDN0RBFAdETeTHREu1l0RHhmdERUc3RE
IoB0RO6MdES7mXREiKZ0RFSzdEQiwHRE3sx0RKrZdESI5nRERPN0RCIAdUTuDHVEuxl1RHgm
dURUM3VEIkB1RO5MdUS7WXVEiGZ1RERzdUQigHVE3ox1RLuZdUR4pnVERLN1RBHAdUTezHVE
u9l1RHjmdURE83VEIgB2RN4MdkSqGXZEiCZ2RFQzdkQiQHZE3kx2RLtZdkSIZnZERHN2RBGA
dkTejHZEqpl2RIimdkRUs3ZEEcB2RN7MdkSq2XZEeOZ2RETzdkQRAHdE7gx3RLsZd0R4JndE
RDN3RBFAd0TuTHdEu1l3RIhmd0RUc3dEEYB3RO6Md0SqmXdEiKZ3RFSzd0QiwHdE3sx3RLvZ
d0SI5ndERPN3RCIAeETeDHhEqhl4RIgmeEREM3hEEUB4RO5MeES7WXhEiGZ4RFRzeEQRgHhE
3ox4RLuZeESIpnhEVLN4RBHAeETezHhEu9l4RHjmeERU83hEIgB5RN4MeUSqGXlEiCZ5REQz
eUQiQHlE3kx5RKpZeUSIZnlERHN5RCKAeUTujHlEu5l5RHimeUREs3lEIsB5RN7MeUS72XlE
iOZ5RETzeUQRAHpE3gx6RLsZekR4JnpERDN6RBFAekTeTHpEu1l6RHhmekREc3pEEYB6RO6M
ekS7mXpEiKZ6RFSzekQiwHpE3sx6RKrZekR45npERPN6RCIAe0TeDHtEqhl7RHgme0RUM3tE
EUB7RN5Me0SqWXtEiGZ7RERze0QigHtE3ox7RLuZe0SIpntERLN7RBHAe0TezHtEqtl7RIjm
e0RU83tEEQB8RN4MfES7GXxEiCZ8REQzfEQRQHxE3kx8RKpZfESIZnxERHN8RBCAfETujHxE
qpl8RIimfEREs3xEIsB8RN7MfES62XxEiOZ8RETzfEQQAH1E3gx9RKoZfUSIJn1EVDN9RBBA
fUTeTH1Eull9RIhmfUREc31EIoB9RO6MfUSqmX1EiKZ9RESzfUQQwH1E7sx9RLrZfUSI5n1E
VPN9RCIAfkTeDH5Euhl+RHgmfkREM35EEEB+RN5MfkS6WX5EmGZ+RERzfkQigH5E3ox+RKqZ
fkSIpn5EVLN+RBDAfkTezH5Eqtl+RIjmfkRE835EIgB/RO4Mf0S6GX9EiCZ/RFQzf0QQQH9E
7kx/RKpZf0R4Zn9ERHN/RCKAf0TejH9Eupl/RHimf0REs39EIsB/RN7Mf0S62X9EeOZ/RETz
f0QIAIBEbwaARN0MgEREE4BEqhmARBEggER3JoBE1SyARDwzgESqOYBEEUCARHdGgETdTIBE
PFOARKpZgEQIYIBEd2aARNVsgEREc4BEonmARBGAgER3hoBE1YyARESTgESqmYBEEaCARG+m
gETdrIBERLOARKq5gEQRwIBEb8aARNXMgERE04BEotmARBHggERv5oBE1eyARETzgESi+YBE
EQCBRG8GgUTdDIFERBOBRKoZgUQIIIFEdyaBRNUsgUREM4FEojmBRAhAgURvRoFE3UyBRDxT
gUSqWYFECGCBRHdmgUTdbIFEPHOBRKJ5gUQRgIFEd4aBRNWMgUREk4FEopmBRBGggUR3poFE
3ayBRDyzgUSiuYFECMCBRHfGgUTVzIFERNOBRKrZgUQI4IFEb+aBRNXsgURE84FEovmBRBEA
gkRvBoJE1QyCRDwTgkSiGYJECCCCRG8mgkTdLIJERDOCRKI5gkQRQIJEd0aCRNVMgkQ8U4JE
olmCRAhggkRvZoJE3WyCRDxzgkSieYJEEYCCRG+GgkTVjIJERJOCRKqZgkQIoIJEd6aCRNWs
gkREs4JEormCRBHAgkRvxoJE5syCRDzTgkSq2YJECOCCRHfmgkTd7IJEPPOCRKr5gkQIAINE
dwaDRNUMg0Q8E4NEqhmDRAggg0RvJoNE3SyDREQzg0SiOYNECECDRHdGg0TVTINEPFODRKJZ
g0QRYINEb2aDRNVsg0REc4NEonmDRAiAg0RvhoNE3YyDRESTg0SimYNECKCDRG+mg0TVrINE
RLODRKK5g0QRwINEb8aDRN3Mg0Q804NEotmDRAjgg0Rv5oNE5uyDRDzzg0Sq+YNEEQCERHcG
hETVDIREPBOERKIZhEQRIIREdyaERN0shEQ8M4REqjmERBFAhERvRoRE3UyERERThESqWYRE
EWCERHdmhETdbIRERHOERKp5hEQRgIREb4aERNWMhEREk4REopmERBGghERvpoRE3ayERESz
hESquYRECMCERG/GhETVzIREPNOERKrZhEQR4IREb+aERN3shERE84REovmERBEAhUR3BoVE
3QyFRDwThUSqGYVEESCFRHcmhUTdLIVEPDOFRKo5hUQRQIVEb0aFRNVMhUQ8U4VEolmFRAhg
hUR3ZoVE1WyFRDxzhUSqeYVECICFRHeGhUTdjIVEPJOFRKqZhUQRoIVEd6aFRNWshUQ8s4VE
qrmFRBHAhURvxoVE3cyFRDzThUSq2YVEEeCFRHfmhUTd7IVEPPOFRKr5hUQIAIZEbwaGRNUM
hkREE4ZEqhmGRAgghkR3JoZE1SyGRDwzhkSqOYZECECGRHdGhkTVTIZERFOGRKJZhkQRYIZE
b2aGRN1shkQ8c4ZEonmGRAiAhkRvhoZE3YyGRDyThkSqmYZEEaCGRG+mhkTdrIZERLOGRKq5
hkQRwIZEb8aGRN3MhkQ804ZEqtmGRBHghkR35oZE1eyGRDzzhkSi+YZEEQCHRG8Gh0TdDIdE
PBOHRKoZh0QRIIdEbyaHRN0sh0REM4dEojmHRAhAh0RvRodE3UyHRERTh0SiWYdECGCHRHdm
h0TVbIdERHOHRKJ5h0QIgIdEb4aHRN2Mh0Q8k4dEqpmHRAigh0RvpodE3ayHRESzh0SquYdE
EcCHRHfGh0TdzIdEPNOHRKLZh0QR4IdEb+aHRNXsh0RE84dEqvmHRBEAiERvBohE3QyIREQT
iESqGYhECCCIRG8miETdLIhEPDOIRKI5iEQIQIhEb0aIRNVMiEQ8U4hEqlmIRAhgiERvZohE
1WyIRERziESieYhECICIRG+GiETmjIhERJOIRKqZiEQIoIhEd6aIRNWsiEREs4hEormIRAjA
iER3xohE3cyIRETTiESi2YhEEeCIRHfmiETV7IhEPPOIRKr5iEQIAIlEbwaJRNUMiUREE4lE
ohmJRBEgiUR3JolE1SyJRDwziUSiOYlEEUCJRG9GiUTVTIlEPFOJRKpZiUQRYIlEd2aJRN1s
iUREc4lEonmJRBGAiUR3holE1YyJRDyTiUSqmYlECKCJRG+miUTdrIlEPLOJRKq5iUQRwIlE
d8aJRN3MiURE04lEotmJRBHgiURv5olE1eyJRETziUSi+YlEEQCKRHcGikTVDIpEPBOKRKIZ
ikQRIIpEbyaKRN0sikQ8M4pEojmKRAhAikR3RopE3UyKRDxTikSiWYpECGCKRHdmikTVbIpE
RHOKRKp5ikQIgIpEb4aKRNWMikQ8k4pEopmKRBGgikRvpopE1ayKRDyzikSquYpECMCKRHfG
ikTVzIpERNOKRKrZikQI4IpEb+aKRN3sikRE84pEovmKRAgAi0R3BotE3QyLRDwTi0SqGYtE
CCCLRG8mi0TVLItEPDOLRKI5i0QIQItEb0aLRNVMi0Q8U4tEolmLRBFgi0R3ZotE1WyLRDxz
i0SqeYtEEYCLRHeGi0TVjItERJOLRKKZi0QRoItEb6aLROasi0Q8s4tEqrmLRBHAi0R3xotE
1cyLRETTi0Sq2YtEEeCLRG/mi0TV7ItEPPOLRKr5i0QRAIxEbwaMRN0MjEQ8E4xEqhmMRAgg
jER3JoxE1SyMRDwzjESiOYxEEUCMRG9GjETVTIxERFOMRKpZjEQIYIxEb2aMRNVsjEREc4xE
onmMRBGAjERvhoxE3YyMRESTjESimYxEEaCMRG+mjETdrIxEPLOMRKK5jEQRwIxEd8aMRNXM
jERE04xEqtmMRBHgjER35oxE1eyMRETzjESq+YxEEQCNRHcGjUTdDI1EPBONRKoZjUQIII1E
byaNRN0sjUREM41EojmNRAhAjURvRo1E1UyNRERTjUSiWY1EEWCNRG9mjUTVbI1EPHONRKJ5
jUQRgI1Eb4aNRNWMjUREk41EqpmNRAigjUR3po1E3ayNRDyzjUSiuY1EEcCNRG/GjUTdzI1E
PNONRKrZjUQI4I1Eb+aNRNXsjURE841EovmNRAgAjkR3Bo5E1QyOREQTjkSiGY5ECCCORG8m
jkTdLI5EPDOORKI5jkQIQI5Eb0aORNVMjkREU45EqlmORAhgjkR3Zo5E1WyORERzjkSieY5E
EYCORHeGjkTdjI5ERJOORKKZjkQIoI5Ed6aORN2sjkQ8s45EormORAjAjkRvxo5E3cyORETT
jkSq2Y5ECOCORG/mjkTV7I5EPPOORKL5jkQRAI9EdwaPRN0Mj0Q8E49EohmPRAggj0RvJo9E
3SyPREQzj0SiOY9EEUCPRHdGj0TdTI9ERFOPRKpZj0QRYI9Eb2aPRN1sj0REc49EqnmPRAiA
j0Rvho9E1YyPRESTj0SqmY9ECKCPRHemj0TVrI9EPLOPRKq5j0QIwI9Ed8aPRNXMj0Q8049E
qtmPRAjgj0Rv5o9E3eyPRDzzj0Sq+Y9ECACQRG8GkETVDJBERBOQRKoZkEQRIJBEdyaQRN0s
kEREM5BEojmQRAhAkERvRpBE1UyQRERTkESqWZBEEWCQRHdmkETVbJBETHOQRKJ5kEQRgJBE
b4aQRN2MkEQ8k5BEopmQRAigkER3ppBE1ayQRDyzkESiuZBEEcCQRHfGkETVzJBERNOQRKrZ
kEQR4JBEd+aQRN3skEQ885BEovmQRBEAkUR3BpFE1QyRRDwTkUSqGZFECCCRRG8mkUTVLJFE
PDORRKI5kUQIQJFEd0aRRN1MkUQ8U5FEolmRRBFgkUR3ZpFE1WyRRDxzkUSieZFEEYCRRHeG
kUTdjJFERJORRKKZkUQRoJFEb6aRRNWskUQ8s5FEqrmRRAjAkUR3xpFE3cyRRETTkUSi2ZFE
EeCRRHfmkUTd7JFERPORRKL5kUQIAJJEbwaSRN0MkkQ8E5JEqhmSRAggkkRvJpJE3SySREQz
kkSiOZJECECSRG9GkkTdTJJERFOSRKJZkkQIYJJEd2aSRN1skkREc5JEonmSRBGAkkRvhpJE
3YySRDyTkkSimZJECKCSRG+mkkTdrJJEPLOSRKK5kkQRwJJEd8aSRN3MkkRE05JEotmSRAjg
kkRv5pJE3eySRDzzkkSi+ZJEEQCTRHcGk0TdDJNEPBOTRKoZk0QIIJNEdyaTRNUsk0Q8M5NE
qjmTRBFAk0R3RpNE3UyTRERTk0SiWZNEEWCTRG9mk0TVbJNERHOTRKJ5k0QRgJNEd4aTRNWM
k0Q8k5NEqpmTRAigk0R3ppNE3ayTRESzk0SiuZNEEcCTRHfGk0TdzJNEPNOTRKrZk0QI4JNE
d+aTRN3sk0RE85NEqvmTRAgAlER3BpRE1QyURDwTlESiGZREESCURH8mlETdLJRERDOURKo5
lEQRQJREb0aURNVMlEQ8U5REolmURBFglER3ZpRE3WyURDxzlESieZREEYCURG+GlETdjJRE
PJOURKqZlEQIoJREf6aURNWslEQ8s5REqrmURBHAlER3xpRE3cyURDzTlESi2ZRECOCURHfm
lETd7JRERPOURKL5lEQIAJVEdwaVRN0MlUQ8E5VEqhmVRBEglUR3JpVE1SyVREQzlUSiOZVE
EUCVRHdGlUTdTJVEPFOVRKJZlUQRYJVEd2aVRN1slUREc5VEqnmVRBGAlURvhpVE3YyVRDyT
lUSimZVECKCVRG+mlUTdrJVERLOVRKq5lUQIwJVEd8aVRNXMlUQ805VEotmVRBHglURv5pVE
3eyVRETzlUSi+ZVEEQCWRHcGlkTVDJZEPBOWRKIZlkQIIJZEbyaWRN0slkREM5ZEojmWRAhA
lkRvRpZE1UyWRERTlkSqWZZEEWCWRG9mlkTdbJZEPHOWRKJ5lkQRgJZEd4aWRNWMlkREk5ZE
qpmWRAiglkRvppZE3ayWRESzlkSiuZZECMCWRHfGlkTVzJZERNOWRKLZlkQR4JZEb+aWRN3s
lkQ885ZEovmWRBEAl0RvBpdE3QyXRDwTl0SqGZdEESCXRG8ml0TVLJdERDOXRKo5l0QRQJdE
d0aXRNVMl0REU5dEolmXRBFgl0R3ZpdE1WyXRERzl0SqeZdEEYCXRG+Gl0TdjJdERJOXRKKZ
l0QRoJdEd6aXRNWsl0Q8s5dEormXRBHAl0RvxpdE3cyXRETTl0Si2ZdEEeCXRG/ml0TV7JdE
RPOXRKL5l0QRAJhEdwaYRNUMmEREE5hEohmYRAggmERvJphE1SyYREQzmESqOZhEEUCYRG9G
mETVTJhEPFOYRKpZmEQIYJhEd2aYRNVsmEREc5hEonmYRAiAmER3hphE1YyYRDyTmESimZhE
EaCYRG+mmETVrJhERLOYRKq5mEQRwJhEd8aYRN3MmEQ805hEqtmYRAjgmERv5phE3eyYRDzz
mESi+ZhEEQCZRG8GmUTdDJlERBOZRKIZmUQIIJlEdyaZRNUsmUREM5lEqjmZRBFAmURvRplE
3UyZRDxTmUSiWZlECGCZRG9mmUTdbJlERHOZRKp5mUQIgJlEd4aZRN2MmUREk5lEopmZRBGg
mURvpplE3ayZRDyzmUSquZlEEcCZRHfGmUTVzJlEPNOZRKLZmUQR4JlEd+aZRNXsmUQ885lE
qvmZRBEAmkR3BppE1QyaRDwTmkSqGZpEESCaRHcmmkTVLJpERDOaRKo5mkQIQJpEd0aaRNVM
mkREU5pEqlmaRBFgmkR3ZppE1WyaRERzmkSieZpECICaRG+GmkTVjJpERJOaRKKZmkQIoJpE
d6aaRN2smkREs5pEqrmaRAjAmkR3xppE1cyaRDzTmkSq2ZpEEeCaRG/mmkTV7JpEPPOaRKr5
mkQRAJtEdwabRN0Mm0Q8E5tEqhmbRBEgm0RvJptE3SybRDwzm0SqOZtECECbRHdGm0TdTJtE
RFObRKJZm0QRYJtEd2abRNVsm0REc5tEonmbRAiAm0RvhptE1YybRDyTm0SimZtEEaCbRHem
m0TVrJtEPLObRKK5m0QRwJtEd8abRNXMm0RE05tEotmbRBHgm0Rv5ptE3eybRDzzm0Si+ZtE
CACcRG8GnETVDJxERBOcRKIZnEQRIJxEfyacRN0snEREM5xEojmcRAhAnER3RpxE3UycRDxT
nESiWZxEEWCcRHdmnETVbJxERHOcRKJ5nEQIgJxEb4acRNWMnEREk5xEqpmcRBGgnER3ppxE
1aycRDyznESiuZxEEcCcRHfGnETVzJxEPNOcRKLZnEQR4JxEd+acRN3snERE85xEovmcRBEA
nURvBp1E3QydRDwTnUSqGZ1ECCCdRG8mnUTdLJ1ERDOdRKI5nUQIQJ1Eb0adRNVMnUQ8U51E
olmdRBFgnURvZp1E1WydRERznUSieZ1EEYCdRG+GnUTVjJ1EPJOdRKqZnUQRoJ1Ed6adRNWs
nUQ8s51EqrmdRAjAnURvxp1E3cydRETTnUSq2Z1ECOCdRG/mnUTd7J1ERPOdRKL5nUQIAJ5E
bwaeRNUMnkQ8E55EqhmeRAggnkRvJp5E3SyeRDwznkSiOZ5ECECeRHdGnkTVTJ5ERFOeRKJZ
nkQRYJ5Eb2aeRNVsnkREc55EqnmeRBGAnkR3hp5E3YyeRESTnkSimZ5EEaCeRHemnkTVrJ5E
RLOeRKK5nkQRwJ5Eb8aeRNXMnkQ8055EotmeRAjgnkRv5p5E3eyeRETznkSq+Z5ECACfRG8G
n0TVDJ9ERBOfRKoZn0QRIJ9EbyafRNUsn0Q8M59EqjmfRAhAn0R3Rp9E1UyfRDxTn0SqWZ9E
CGCfRHdmn0TdbJ9ERHOfRKp5n0QRgJ9Ed4afRN2Mn0Q8k59EopmfRAign0R3pp9E3ayfRDyz
n0SquZ9ECMCfRG/Gn0TVzJ9EPNOfRKLZn0QR4J9Ed+afRN3sn0Q8859EovmfRAgAoERvBqBE
1QygREQToESiGaBECCCgRG8moETdLKBERDOgRKo5oEQRQKBEb0agRN1MoEQ8U6BEqlmgRBFg
oERvZqBE1WygRERzoESieaBEEYCgRG+GoETdjKBEPJOgRKqZoEQIoKBEb6agRN2soEQ8s6BE
qrmgRBHAoERvxqBE3cygRDzToESq2aBEEeCgRG/moETd7KBERPOgRKr5oEQRAKFEbwahRN0M
oUREE6FEqhmhRAggoURvJqFE1SyhREQzoUSiOaFEEUChRHdGoUTdTKFERFOhRKpZoUQIYKFE
d2ahRN1soUQ8c6FEonmhRBGAoUR3hqFE3YyhRESToUSimaFEEaChRG+moUTdrKFERLOhRKK5
oUQIwKFEb8ahRN3MoURE06FEqtmhRAjgoURv5qFE1eyhRETzoUSi+aFECACiRG8GokTdDKJE
PBOiRKoZokQRIKJEdyaiRNUsokQ8M6JEqjmiRBFAokR3RqJE3UyiRDxTokSqWaJECGCiRG9m
okTVbKJERHOiRKp5okQIgKJEb4aiRN2MokREk6JEqpmiRBGgokR3pqJE3ayiRDyzokSiuaJE
EcCiRG/GokTdzKJERNOiRKrZokQR4KJEd+aiRN3sokQ886JEovmiRBEAo0R3BqNE1QyjREQT
o0SqGaNECCCjRG8mo0TdLKNERDOjRKo5o0QRQKNEb0ajRN1Mo0REU6NEolmjRBFgo0RvZqNE
3WyjRDxzo0SieaNECICjRHeGo0TdjKNEPJOjRKqZo0QRoKNEd6ajRN2so0REs6NEormjRAjA
o0R3xqNE1cyjRETTo0Si2aNEEeCjRHfmo0TV7KNEPPOjRKL5o0QRAKREdwakRN0MpEQ8E6RE
qhmkRBEgpER3JqRE1SykREQzpESqOaREEUCkRG9GpETdTKREPFOkRKJZpEQRYKREd2akRNVs
pEREc6REonmkRBGApERvhqRE1YykRESTpESqmaREEaCkRG+mpETdrKREPLOkRKq5pEQIwKRE
d8akRNXMpERE06REotmkRAjgpER35qRE3eykRDzzpESi+aREEQClRHcGpUTdDKVERBOlRKoZ
pUQRIKVEdyalRNUspUREM6VEojmlRBFApUR3RqVE1UylRERTpUSiWaVECGClRHdmpUTdbKVE
PHOlRKJ5pUQRgKVEd4alRNWMpUREk6VEqpmlRBGgpURvpqVE3aylRESzpUSquaVEEcClRG/G
pUTdzKVEPNOlRKrZpUQR4KVEd+alRNXspURE86VEqvmlRBEApkRvBqZE1QymREQTpkSqGaZE
CCCmRHcmpkTVLKZEPDOmRKI5pkQRQKZEd0amRN1MpkREU6ZEolmmRAhgpkR3ZqZE1WymRERz
pkSieaZECICmRHeGpkTdjKZEPJOmRKqZpkQRoKZEb6amRN2spkREs6ZEormmRBHApkRvxqZE
3cymRDzTpkSi2aZEEeCmRHfmpkTV7KZERPOmRKL5pkQRAKdEdwanRN0Mp0Q8E6dEqhmnRBEg
p0RvJqdE3SynRDwzp0SiOadECECnRG9Gp0TVTKdERFOnRKpZp0QIYKdEb2anRNVsp0Q8c6dE
qnmnRBGAp0RvhqdE3YynRESTp0SqmadECKCnRHemp0TVrKdERLOnRKq5p0QIwKdEb8anRN3M
p0RE06dEotmnRBHgp0Rv5qdE3eynRDzzp0Si+adECACoRHcGqETdDKhEPBOoRKoZqEQIIKhE
dyaoRN0sqEQ8M6hEojmoRBFAqERvRqhE1UyoRDxTqESqWahEEWCoRG9mqETVbKhERHOoRKJ5
qEQIgKhEd4aoRNWMqEREk6hEopmoRBGgqERvpqhE1ayoRDyzqESquahEEcCoRG/GqETdzKhE
RNOoRKrZqEQI4KhEb+aoRNXsqEQ886hEqvmoRBEAqUR3BqlE3QypRDwTqUSqGalECCCpRHcm
qUTdLKlEPDOpRKI5qUQRQKlEd0apRNVMqUREU6lEolmpRBFgqUR3ZqlE3WypRERzqUSiealE
CICpRHeGqUTdjKlERJOpRKqZqUQIoKlEb6apRNWsqUREs6lEormpRBHAqURvxqlE3cypRDzT
qUSi2alEEeCpRG/mqUTd7KlERPOpRKL5qUQRAKpEbwaqRNUMqkREE6pEohmqRAggqkR3JqpE
1SyqRDwzqkSqOapECECqRG9GqkTdTKpERFOqRKpZqkQIYKpEd2aqRN1sqkQ8c6pEqnmqRBGA
qkRvhqpE3YyqRDyTqkSqmapECKCqRG+mqkTVrKpEPLOqRKq5qkQRwKpEb8aqRN3MqkRE06pE
otmqRBHgqkRv5qpE3eyqRETzqkSi+apECACrRG8Gq0TVDKtERBOrRKIZq0QIIKtEbyarRNUs
q0Q8M6tEojmrRBFAq0RvRqtE3UyrRDxTq0SiWatEEWCrRG9mq0TVbKtERHOrRKJ5q0QRgKtE
d4arRNWMq0REk6tEqpmrRAigq0R3pqtE3ayrRESzq0SiuatEEcCrRHfGq0TdzKtERNOrRKLZ
q0QR4KtEb+arRN3sq0RE86tEqvmrRAgArER3BqxE1QysRDwTrESqGaxEESCsRG8mrETVLKxE
PDOsRKI5rEQIQKxEd0asRN1MrEREU6xEolmsRAhgrER3ZqxE1WysRERzrESieaxECICsRHeG
rETVjKxERJOsRKqZrEQIoKxEb6asRN2srEREs6xEormsRBHArERvxqxE3cysRETTrESi2axE
EeCsRG/mrETV7KxERPOsRKr5rEQRAK1EdwatRN0MrUQ8E61EqhmtRBEgrURvJq1E3SytREQz
rUSqOa1ECECtRHdGrUTVTK1EPFOtRKJZrUQRYK1Eb2atRNVsrUREc61EonmtRBGArURvhq1E
3YytRDyTrUSqma1ECKCtRG+mrUTVrK1ERLOtRKK5rUQRwK1Ed8atRNXMrUQ8061EqtmtRAjg
rURv5q1E3eytRETzrUSq+a1ECACuRG8GrkTVDK5ERBOuRKoZrkQRIK5EbyauRNUsrkQ8M65E
ojmuRBFArkRvRq5E3UyuRDxTrkSiWa5EEWCuRHdmrkTVbK5ERHOuRKJ5rkQIgK5Eb4auRNWM
rkQ8k65EopmuRBGgrkR3pq5E1ayuRDyzrkSiua5ECMCuRHfGrkTdzK5ERNOuRKLZrkQR4K5E
d+auRN3srkQ8865EovmuRAgAr0R3Bq9E1QyvREQTr0SiGa9ECCCvRG8mr0TVLK9ERDOvRKI5
r0QRQK9Eb0avRNVMr0REU69EolmvRBFgr0R3Zq9E3WyvRERzr0Sqea9ECICvRHeGr0TdjK9E
RJOvRKqZr0QRoK9Eb6avRNWsr0Q8s69EormvRBHAr0R3xq9E1cyvRDzTr0Si2a9EEeCvRHfm
r0Td7K9ETPOvRKr5r0QIALBEdwawRN0MsEREE7BEqhmwRBEgsERvJrBE1SywRDwzsESiObBE
EUCwRG9GsETVTLBEPFOwRKpZsEQRYLBEd2awRN1ssEREc7BEonmwRAiAsERvhrBE5oywRDyT
sESqmbBEEaCwRG+msETdrLBERLOwRKK5sEQIwLBEb8awRN3MsEQ807BEotmwRBHgsER35rBE
3eywRDzzsESi+bBECACxRHcGsUTVDLFEPBOxRKIZsUQRILFEbyaxRN0ssUQ8M7FEojmxRAhA
sURvRrFE1UyxRERTsUSiWbFEEWCxRHdmsUTVbLFERHOxRKJ5sUQIgLFEb4axRN2MsUREk7FE
qpmxRAigsUR3prFE1ayxRDyzsUSqubFECMCxRG/GsUTdzLFEPNOxRKLZsUQR4LFEb+axRNXs
sUQ887FEqvmxRAgAskR3BrJE3QyyREQTskSiGbJEESCyRHcmskTVLLJERDOyRKo5skQRQLJE
b0ayRN1MskREU7JEqlmyRAhgskRvZrJE3WyyRERzskSiebJEEYCyRG+GskTdjLJERJOyRKKZ
skQRoLJEb6ayRN2sskQ8s7JEqrmyRAjAskRvxrJE1cyyRDzTskSq2bJECOCyRHfmskTd7LJE
PPOyRKr5skQIALNEdwazRN0Ms0REE7NEohmzRBEgs0RvJrNE3SyzRDwzs0SqObNEEUCzRHdG
s0TVTLNERFOzRKJZs0QIYLNEb2azRNVss0REc7NEqnmzRBGAs0R3hrNE3YyzRESTs0SqmbNE
CKCzRG+ms0TdrLNERLOzRKq5s0QIwLNEb8azRNXMs0RE07NEotmzRAjgs0Rv5rNE1eyzRDzz
s0Si+bNECAC0RHcGtETdDLRERBO0RKIZtEQRILREdya0RN0stEREM7REojm0RAhAtER3RrRE
3Uy0RERTtESiWbREEWC0RG9mtETdbLREPHO0RKJ5tEQRgLREd4a0RN2MtEREk7REopm0RBGg
tERvprRE3ay0RDyztESiubRECMC0RHfGtETVzLRERNO0RKLZtEQI4LREb+a0RNXstEQ887RE
ovm0RAgAtURvBrVE1Qy1RDwTtUSqGbVECCC1RG8mtUTVLLVERDO1RKo5tUQRQLVEd0a1RN1M
tUREU7VE</AssayXData><AssayYData Points="4767">OKQ6QC9cOkBRXDpApzw6QGFiOkAOIDpAWDU6QOeIOkBXaDpAHos6QCiKOkC6eTpAqWg6QAEk
OkDAdDpA+go6QEsrOkA3bjpA+T06QJpEOkDNeTpAx0M6QOc/OkDSbjpA7UY6QLByOkDUGDpA
MEM6QKVeOkCTdDpAiHw6QO94OkDdWDpAfEU6QCY+OkDaTDpA3UI6QCtBOkB7WTpALQI6QDo/
OkAmKjpA3CY6QD5OOkCotjpAhh46QJlQOkAY7jlAyFc6QMtjOkC8FzpA3mw6QMQfOkC5QzpA
D0E6QFaQOkDhEjpAUY86QJQaOkD/QTpAcT06QDVrOkCWUjpAagY6QDIzOkAxbzpAc+Y5QNnz
OUB5AzpAWhA6QKo7OkCLRDpAIO85QA0iOkBxJzpAPSY6QAZkOkBdHjpAFgg6QJtjOkDMLzpA
DQA6QORQOkA8KDpAHQY6QDxFOkA3UzpAtzo6QGD4OUBYVDpAYSQ6QEcMOkD/xzlAqDU6QIEG
OkB3RTpAbBk6QNlDOkDp0zlABYI6QBvzOUDbSTpAmDE6QOT8OUCqQjpAACk6QKHuOUBAKDpA
/xI6QIQfOkArIjpAqiY6QCUAOkDf/TlAa785QH0VOkBdCjpAYh46QEMcOkCwDDpArzI6QEvx
OUBy6zlAAfc5QDYiOkBktzlA+kw6QNwbOkADNzpAWQ46QIoCOkBBMzpASSM6QHgbOkD1tzlA
gko6QOopOkDz+zlAk9g5QF/NOUD5DDpAsM45QKIiOkDp9TlA/B86QDgEOkBitTlAvO45QIfZ
OUDKtDlAOvc5QB/mOUBF+DlAtOA5QBPvOUDcuDlAHOs5QGgLOkBagTlA8ck5QCrhOUD6yTlA
8dk5QGauOUApxjlA9N85QHysOUACvzlAuO85QCLYOUC7TTpAa8c5QNo9OkBYyjlAdJc5QAAI
OkC00jlAKbk5QAyvOUA8+TlAf7E5QL7ROUAF2TlA2I05QBXuOUC+rjlAozE6QD7UOUBnmzlA
meM5QISgOUB+ijlALeU5QIi0OUDWYzlAQNE5QFW2OUCp0jlAzLE5QO26OUAu0zlA09g5QCSL
OUCe3jlAub45QKbAOUD73DlAn705QDf5OUBvoDlAlcQ5QIevOUBUjTlAIbI5QOGSOUCm6DlA
tdg5QHeSOUAkqzlA+6k5QAPtOUCNfzlAZrw5QAjAOUDNzDlAOKk5QBKeOUAKdTlAl905QC+A
OUDrkzlAF7s5QGGqOUBGfTlA6o85QImoOUBtoDlAP6g5QG7IOUCIgzlAR7w5QKeaOUACozlA
EHo5QGCyOUBqxzlA42A5QGpvOUD+vTlAkY85QM5WOUCvezlAI3Y5QJh8OUARejlAltk5QNiE
OUBBbDlAbYw5QLfKOUBuWjlAzrM5QFKAOUAYtzlA6Z05QDKEOUCJvTlA2Ic5QEFJOUAsuzlA
jIY5QE9eOUCuejlA58A5QEdlOUA3VDlAU385QDCIOUC+XDlAQX05QCd6OUBTUjlATa45QOKh
OUCbizlAqqA5QDuAOUC1aDlAXUM5QCWHOUB5oTlADD85QD2jOUDbrjlA3mQ5QCBwOUCnfTlA
VVE5QHFMOUDjcTlATks5QMObOUDkbTlAZyY5QDb0OEDbQDlARZE5QKuHOUAAFzlAfIg5QK6R
OUDWKzlAOVs5QONROUAAGjlArpU5QFaQOUABQzlA1lY5QOwnOUCPGTlAjmc5QFoiOUCMKjlA
nXg5QAA4OUDDxTlAtmE5QKmCOUDuIzlA1F45QFyOOUB5qzlAFDU5QKxQOUB4jTlAaVQ5QH5o
OUAdTjlA3Gk5QFFIOUBLQTlAXlQ5QFdDOUCfbTlAjS05QACDOUAneDlA9nQ5QG80OUCwgTlA
NyQ5QK2IOUCsJTlAFhA5QMJnOUAcGTlAvgA5QH96OUA7YzlAml45QIZjOUBPLjlAMC45QIF/
OUBoSjlAzEE5QOl3OUBGXTlAkxY5QPVLOUAlLzlAj2M5QBnpOEBXLjlA5045QO4XOUAIITlA
ZkI5QP9KOUCMXjlAMEU5QCtsOUCHLjlABCg5QD4KOUAsSjlAjac5QDM2OUCqQzlATiM5QJ4V
OUB5RDlA1BU5QGYdOUDZQDlAqz05QODdOEDIAzlAcBw5QAg0OUBdYDlAThc5QB66OED/YzlA
myg5QL0UOUB2/DhAQic5QElgOUB7XDlA5SA5QL8OOUDMfTlAQzE5QAxUOUB2ITlAAT05QPU7
OUCuKDlAROc4QFTgOED5ATlAOy45QKQkOUDUHzlASwc5QPobOUBzLjlApxE5QJUGOUDzNDlA
LQc5QDkkOUCr1ThAsA45QGjwOEBvCTlAgx05QC8+OUBs8zhAFh85QOE7OUA4TDlAOUw5QLvo
OED8XjlAQEQ5QCY2OUAPJDlA/Cs5QM7wOEAw+ThAiPM4QFgGOUBiJDlAVUE5QDTuOEAwGjlA
jNk4QM/WOEBD4ThABvk4QNHZOECUADlAQh45QEAOOUDg1jhAeek4QGC4OEDV5ThAzeI4QHcb
OUDV4DhAHvc4QNs1OUDZHTlAH/s4QEbgOECWIDlAgP04QGsVOUBe0DhAE+U4QEOoOEAM7jhA
0OU4QPb0OEAvQjlALvw4QDDNOEBIKzlAT/w4QITlOEDo+ThAyOY4QM08OUDMuDhAW9I4QBvP
OEDdDTlAvdM4QG2bOEAHszhACQY5QObgOED5rDhAZtM4QLIuOUCuAzlAWvY4QI38OECfITlA
He44QP7COEDR8zhA6L04QP7fOEC1LzlA4AY5QMT8OEDwnzhA3sM4QJ2zOEB1IzlA6LE4QPSJ
OEBMoDhAd9I4QOjSOECa7DhA4qo4QNnCOEAWoDhAXqg4QPfPOECmzjhAO804QKa1OEBdzzhA
m9Y4QGTWOECz0DhA5d04QFXFOEDqvzhA1KA4QPT2OEBh8DhAvtU4QDjhOEC7uThA+Ok4QIGl
OEDLuzhAJtI4QLyJOEA8lThAxtM4QCSnOEDi4DhAjts4QGa0OECqxzhARNU4QOf3OEBK7jhA
grE4QHsBOUD0dThA5ZY4QAyUOEAZvjhA/aY4QDNMOEBBvThAXKg4QNCkOEBCzDhA8PE4QDO5
OEDovDhA0fE4QC+eOEBezjhAAdM4QKycOEAkhjhA2rY4QIbGOEA2xThAmbs4QB+EOEAMCjlA
XKU4QI9yOEDs6ThABak4QJicOECJiDhArpM4QFikOECrkzhAe3Q4QKa8OECzpzhApME4QP9M
OEBKkThA66Y4QNe7OEBckDhAzMc4QPt5OEB6kDhA+Oc4QOO6OEDmhThAoMA4QLCyOEAWrThA
/o84QL29OEACszhAeJ84QNLGOEARhDhAp584QLZ4OEAyjThA1Z44QK6+OEBpxjhAnso4QLNw
OEDdqzhAaKg4QLuUOEA/ZjhA91c4QNycOECTfDhA+Ng4QB+FOEDQnzhAcb04QOuuOEDFXThA
YH84QLxaOEDwMDhAZbA4QEWaOEDZhThAlMw4QA5sOEDbhDhAVXk4QOGEOEADuDhAeao4QOWI
OEDgSjhAoYI4QM9FOECzSzhAKDY4QNqiOECJfDhAo1I4QANtOECXSDhAHpE4QN5oOEAbcjhA
4KM4QK51OEBMQjhA0HU4QBpROECGbDhAL5Y4QPCUOEA3cjhA1X84QF1NOEDyfDhAtTs4QDmH
OEBTcDhA/pw4QNpQOECYiThAxWI4QFtoOECoojhAU4Y4QDFeOEAjkzhAh3w4QLVWOEAtJzhA
cSg4QHd+OECqdzhAczQ4QIZXOECEXThATWM4QKoiOECKYzhALlI4QBdvOEDNMThAepE4QOyB
OEAKOzhAi6U4QNcIOEB9dzhAq/Y3QAsAOEBYJDhAfyI4QN+IOEBcVDhAKj44QCBuOEBogzhA
JF44QCZ/OECLgThA5244QONrOEDEXThAI3Q4QAdBOEAJMThALUc4QKBJOEC6TjhAyE44QCU/
OEBgUDhAHkY4QOQTOEBqQzhApUU4QA0sOEDsWDhABxc4QAcoOEB4/DdA5CU4QIgyOEBbfDhA
5ls4QDtOOEBRQjhApnE4QB4eOECqPDhAD244QBBfOEAU7DdAQYk4QBUrOEDPajhAbO43QHYx
OEDkAThA4h04QBYZOECADThAGkQ4QL8UOECFGzhAakw4QFVHOECRGzhAolo4QLaDOEB6TThA
k1M4QDM+OEDrLThAYew3QGgxOEAEEDhATX44QMNWOEBLQDhAWR44QI0YOECsLjhAUDg4QNNU
OEC+IzhAuGs4QKzUN0CXOThAuwo4QB8BOEB4WzhADyM4QIVWOEC/NDhAfi84QHVBOEDSDzhA
6Us4QH5nOEBACzhA6ig4QChkOEBJ2zdABDQ4QHtUOEBq/TdA/k84QFk4OEAO3jdA4EU4QNrr
N0DHEzhAqSs4QF76N0B9pjdA3+83QNQaOEAA4zdAuwA4QEswOECoODhAVXg4QJTXN0D0PDhA
AUs4QPfDN0BPIjhAkiY4QA7pN0CoQjhAlgk4QPgbOEDr4TdA3004QLXPN0Ag+TdACRg4QOn/
N0BO+zdAmPA3QOj4N0DPCThAs+03QJkNOEAUADhAxCw4QGHdN0C9AzhAPys4QODEN0CMljdA
FBc4QGobOEBhzjdAMiE4QC/SN0B8KThAlwM4QMs7OEDJ/TdAWfw3QBHdN0Dj7TdAuds3QI3J
N0CT7DdAMiU4QGYSOEDYrjdAss03QE4BOECt8TdAy8I3QE7DN0DDJThAmO43QPO3N0BrAjhA
2OU3QHUGOEBVCzhAceo3QMDXN0DO3jdAhhE4QKuWN0Am0zdAaTQ4QFwMOEAnCjhAfQk4QGMe
OEDh3zdAFpI3QMK5N0BsKDhAT7I3QNAWOECD/zdA4ec3QG2SN0Cx5DdA3gg4QMLYN0BH+jdA
RBI4QCmWN0BE0zdAZr43QDilN0BYwjdAoO03QALcN0ACozdAYLc3QB28N0BWwzdAXsg3QOjp
N0AE4DdAQpk3QNDuN0CzhjdAPLs3QN4WOEC6yjdA8a43QMO5N0ASpjdAMe03QMTiN0CytTdA
6ZU3QN6GN0CVsDdAp7g3QAPrN0CTxDdAitQ3QBPcN0DJ5DdAarQ3QPfAN0CvwjdAY/M3QEDP
N0B22zdAE6Q3QALLN0CMiTdAzJw3QJnAN0Ar1DdA3cM3QMK8N0BnlDdAIJQ3QK2YN0BkjDdA
T/M3QCGCN0ARnTdAUbw3QJWAN0D8sjdAc4g3QO6ZN0AUrTdAFps3QN32N0AhtDdAgsg3QMKB
N0C24jdA48s3QJCqN0CNrjdAG703QMWRN0Cr2jdA2c03QKz6N0DtjTdAqNk3QPzLN0BTfzdA
RcQ3QHN3N0CUqjdAN8A3QAOaN0BbcjdAgnU3QPyHN0Bi1jdA0Kg3QG94N0AZjjdA0rw3QBuz
N0BRjTdAkZw3QFShN0CqhzdAXN83QHtyN0BYxjdACVU3QFzPN0BRaDdAMoU3QKm/N0BfmDdA
BlE3QC0vN0DctDdAg8Q3QK2gN0DSojdAgqE3QNDfN0DyojdA9bc3QE7CN0CbtzdAAYI3QGqm
N0B4dDdA7m83QCl8N0DxoDdA+5s3QBmrN0CwHDdAY5I3QJOiN0DyfTdAXv03QI94N0CPaDdA
x7U3QBGCN0DcVjdAcbQ3QPuoN0BRZjdAgss3QAmzN0DFdzdA1sw3QPWGN0CqaTdAh3k3QNSI
N0CCeTdAK0g3QNh2N0BSgzdArzE3QOh2N0CVbTdAkFw3QGx2N0BoYjdA31A3QMTFN0BpcTdA
FTY3QIWuN0DUbzdAIDQ3QL6MN0AebzdATkA3QFtcN0DpITdAT403QDCDN0CWgzdAv2Y3QMeH
N0CaqzdAnEM3QGxkN0DsdjdAgVw3QHJVN0AgcTdA8rw3QD1nN0CtXzdAHG03QG1wN0AXVTdA
oVI3QPRfN0CfbTdAtGw3QJNGN0BwgTdAeZQ3QJR/N0BosjdA8m43QOWgN0CLSTdAr0M3QIpC
N0AtWTdAhl03QDA9N0BeTDdAfZ03QMV9N0DOkDdAAJk3QC0rN0BqwjdAJ3o3QIB9N0BGbzdA
vBQ3QEBJN0ALVTdAHn43QGBNN0DSfTdAMoI3QIBON0AsZzdAyDI3QNt8N0DJEjdA+Sg3QLWP
N0CLhTdAKX83QOaPN0BcEDdAaiI3QJ9IN0AJYDdAZjk3QJOUN0AlMjdAA3g3QJdaN0DCTzdA
Qy83QO+6N0DcRDdAhok3QM1AN0D/izdAmW83QPUpN0B0QDdAl5A3QItoN0CFcDdAcjM3QNpm
N0AsMzdAiTo3QPbZNkDfNDdAXEM3QBFON0A4FzdA5F83QANnN0A8PDdAmjk3QDVTN0BeYzdA
akc3QK1QN0AjRzdAekY3QBwmN0DOVTdA/Xs3QAh3N0DrHDdATHQ3QFdWN0BeHDdAmW43QIH1
NkCBITdAkV03QGkdN0AvJjdAGWo3QF6iN0CGMDdAWiQ3QIxMN0ChGzdAQkw3QP4fN0BNgzdA
Dgc3QHwjN0Az/TZAH0w3QKR2N0AzSjdA+Gc3QK08N0AOJzdAS0Y3QLcNN0B3FzdAMkk3QMIV
N0BeVTdAx183QOmAN0B+KDdANyY3QIsLN0DHUDdAsFI3QHErN0CgTTdAKUQ3QNNON0A1OTdA
1ms3QP1yN0DRHDdA1Cs3QG4GN0DIETdACvE2QMgON0AxMDdAWis3QJELN0DzZjdAnDQ3QCpd
N0DBITdAAdg2QE/dNkCbYTdAfnA3QAowN0D1DDdAFa42QGQlN0A7TDdAprk2QEQSN0AtFzdA
gzw3QEvcNkCgKTdAA+o2QEZyN0CgBjdA9mk3QE/9NkCB7zZAIi43QHspN0C1QjdAdEM3QDp2
N0BoLjdAMO02QC0mN0AlDzdArAE3QP4QN0ApTjdAkSs3QIEbN0Ct+zZA3Qk3QFTxNkD28jZA
Z8M2QLArN0C0JTdAnSs3QE4YN0COHzdAnjU3QPz7NkC7EjdAJiM3QO0MN0C+BDdA7hc3QDMR
N0Cr/zZAZf42QN8QN0BS2DZA/Bw3QCYYN0Bk0jZABPQ2QE/gNkCPHjdAmQA3QIAGN0CWGDdA
Uw03QLj8NkBlNTdAeu42QCLENkBmBTdA1kU3QKLtNkBO0zZAlOU2QIJAN0BvAzdAIAE3QA7r
NkAuDTdABQM3QOv/NkDlKDdAcfs2QLMSN0A6CjdAr+c2QH/YNkBUEjdAfe42QNUBN0Bn4TZA
IhY3QLgVN0Av6jZAyq82QBJQN0AU+DZAKcg2QA7VNkCQzjZAqfo2QNRYN0At7jZA5uU2QOfZ
NkDzCzdAl+02QNr7NkBxADdAqdQ2QHrcNkAuMDdApgI3QD3tNkBwEjdA0c82QA4DN0Cn7jZA
cNY2QCTwNkCz9TZAMh03QIvPNkBq6jZA+RI3QLb/NkB/2jZA8K42QM/YNkAMOjdAf+Q2QDQp
N0BmADdAddw2QAQQN0BW4TZActk2QCviNkAa3zZA5io3QOrfNkDDuTZAwCY3QHLmNkCryDZA
HrI2QLQjN0BJ3jZAJso2QDa3NkA8zjZAFMM2QJ3gNkAC1TZAh9w2QE4UN0DapDZAXtY2QMaw
NkBfpzZA/fs2QHoPN0C1KzdAeJM2QJUCN0CfxjZAK8U2QNLCNkC0vzZAkMU2QHTTNkDI4TZA
nLY2QK/iNkAbwDZAyR03QEErN0BiNjdAIQI3QEnlNkDxpzZAMyc3QBTXNkCzpjZA5tw2QGLM
NkBlwTZAuLE2QP2MNkAgnDZAgrM2QB2gNkBsBTdA6Os2QMavNkCDpjZAWsY2QLIMN0CMuDZA
fLg2QDbBNkD1CDdA2BA3QDmFNkDLjzZABeQ2QJeWNkCzkDZAWbc2QLjsNkAawjZAa+M2QKjs
NkDiiDZAWNM2QK7kNkAE3TZAlsc2QIO1NkAkmjZAlsU2QKTsNkADsTZAunQ2QMTqNkAclTZA
NHg2QGClNkAqnTZAlKA2QIuhNkDW5DZAUZM2QIyNNkCh0zZAd142QG/1NkDaoDZAcqg2QMeu
NkA2fjZATq82QA6kNkBJiDZAp4g2QP15NkAL6DZA57A2QOS8NkC0tjZAhMQ2QCTFNkD4kzZA
vs42QIK/NkA2fjZAv682QKyUNkB3zDZA5qI2QIJhNkA+zjZAda02QKNtNkB6qjZAfIE2QDhs
NkBEkzZARJ82QLS2NkDdfTZAftk2QJa9NkDNxjZAew83QHKlNkBAizZAtbE2QEOnNkCepTZA
9fs2QP2WNkDgojZAdWU2QDKzNkBZuzZAr2A2QD1ONkDHkzZA5rw2QD2YNkCNtTZAIpI2QHln
NkDMqDZAjIs2QPPHNkDWpDZAbKQ2QICSNkBjrDZA6Jg2QNNyNkA8xTZAD8A2QIlzNkByuTZA
LWg2QDayNkCklDZAE5Q2QHRkNkAKuDZAfcI2QBV9NkCeWDZAHm82QOGXNkBnhjZARkE2QMqj
NkCBczZA+Iw2QP+TNkAQnTZAzYU2QPeVNkCaizZAE6s2QLdENkD4kTZA6W42QD2uNkCMdjZA
8rk2QCVENkAKcTZAIEk2QAGCNkAGlDZAGIw2QB03NkB4SjZAJXc2QMabNkBmqDZAaX82QAa9
NkALZjZAd8w2QN9ONkAKijZAWHM2QMigNkAjfDZAeIc2QLGGNkAxgTZAPyQ2QOC9NkBoYjZA
0Wk2QB2ONkCamTZAtnM2QPBwNkAsZjZA91w2QGopNkDJZDZAY142QCdiNkANcDZAhGs2QDxE
NkBvpzZAao82QN5rNkDSSzZAhj82QKF+NkCIlzZAY742QO5FNkDojzZA8X02QAhKNkDGLzZA
BGc2QDKNNkB3ETZAQYo2QGw7NkBrVzZA0ZY2QBt0NkC5VzZAtF82QASZNkDFqjZANZY2QOVR
NkBhbjZA/2I2QD6dNkDZZTZA/5I2QASgNkBhgDZAUlw2QNtXNkAbeDZAPpA2QF05NkBVpjZA
8VM2QA9SNkACojZA3lk2QI9TNkDJWTZA+oY2QEpTNkDqMjZA9YE2QHo6NkDsdDZAyFM2QE1G
NkB+FTZA1D02QF1lNkBpQTZAZms2QNgzNkBsfjZALjo2QLlPNkBAYTZAp4g2QASTNkByMzZA
Tx82QHpXNkDCPTZAzU42QCOCNkBxlTZAono2QCw9NkDhKDZATaI2QBRNNkAzHTZAC2U2QFv+
NUDlUzZAuzs2QHBqNkBDbDZAg0k2QO9bNkA0fTZAED42QCq4NkChQTZAnQU2QM1iNkCCfjZA
dxM2QL9dNkCgYzZATIY2QCUVNkCE5zZAKBY2QLPjNUBmOzZATkg2QNtcNkBFSzZAphI2QBg1
NkA1UDZAmyg2QOAqNkBeRTZA4FA2QF1bNkCiDjZAEUI2QGr3NUAiNTZAyk02QKAgNkADVjZA
1VQ2QBwLNkCfJjZA8FI2QLxQNkDCKTZA1042QNU8NkCUQTZAZjc2QL8hNkDqKjZAux82QKdG
NkDbdDZANWo2QGIKNkCPOzZAnUA2QCXpNUAjADZA6442QDUZNkDKQTZArCs2QENKNkDl9zVA
xjI2QEqANkA7JjZAekA2QMNHNkDiDTZAfEU2QMAmNkAhUTZARRk2QHoVNkDbQTZAJEc2QNpK
NkC5XzZAjW42QAl2NkAdJjZAavc1QBdONkDgXjZAkzk2QENWNkAVJzZAGVI2QHI7NkAbIjZA
bDI2QO9xNkCGfTZAKhY2QNn/NUBEEDZA1/41QM8RNkARTzZAA0A2QOk5NkDeEjZAt8o1QC3t
NUALGjZAPx42QFEvNkAuTjZAHiA2QE0MNkCsJTZA2uo1QI0cNkB1OjZAaBc2QOooNkBx/DVA
Fs01QNb/NUBd9DVA70I2QL6lNUBl/jVAFpE2QJuANkC9AzZAQC02QPoxNkC3LDZA0tA1QEkO
NkBY/TVAuAY2QCI2NkBC3DVApfo1QLv5NUDSKTZAnQI2QLQmNkAIHjZAKs81QD3kNUCYpTVA
GpQ1QHXQNUCOJzZAVRY2QADiNUBw+jVA1so1QMrCNUB5xjVAWBY2QEzrNUAY3jVAki42QB/i
NUDtKzZAWO01QNgYNkDj7zVA8xI2QHjkNUDW6zVAIrU1QJETNkAtDTZAZ+g1QJn5NUBUDzZA
m9k1QCHvNUD44jVADdA1QNvwNUBlIjZAyvE1QGEjNkAj5TVAGdA1QCjCNUAkNDZA3/s1QL3a
NUAo6jVAbfQ1QIXPNUDKDTZAEgU2QK3+NUCONDZAawY2QDvSNUDmpDVA/t81QNXeNUAu6DVA
47w1QKH0NUDlKTZAJrU1QLf4NUBTDjZAvxA2QOoqNkC3/DVA9fA1QI+1NUBK1zVA4ec1QJLj
NUCI0TVA19c1QNbGNUBQvTVA/+Y1QN8ENkA9uTVA90A2QCHQNUBE/DVALd41QI2kNUBT6DVA
Y+s1QFsONkABnzVAKww2QB7jNUCNDDZA02o1QCD+NUA83jVAEaE1QCzjNUD/2DVA/LM1QJfZ
NUCm6jVAQyo2QD2+NUA9AjZA5so1QHnQNUA/3zVATtc1QCX0NUBwvDVAC8k1QEKYNUDJ6zVA
zPM1QAG1NUD4AjZANuA1QMe7NUABwDVA6cU1QPDuNUB+6jVAPrk1QPSZNUDpojVAHbg1QCvH
NUChzjVAy701QIfcNUD3sjVARNI1QP73NUD3zjVA0cQ1QNaWNUAucjVAJsM1QBSXNUCPiTVA
kds1QPWSNUDrojVAHZ41QIfiNUDyyDVAQ7w1QOzwNUC/4DVAws41QBuwNUDl0zVAIr81QPLm
NUChDDZAeRQ2QAm6NUDdqzVANoA1QKrENUAQuzVAl9E1QEwENkCbyDVAVqc1QEbsNUAX2TVA
DMA1QLV+NUC+qzVAW/U1QHGsNUAfszVA1o81QDcCNkAx1jVAfXM1QDCvNUBV2zVAiqI1QH3A
NUDbtjVANZE1QFr1NUCIxzVAzLs1QEW6NUAMpjVAxgA2QHjSNUAkpDVAyRk2QMHINUC9yTVA
m8U1QI2INUC/6DVAJsg1QOnBNUAqiTVAGv81QPmbNUAJ1zVAwZs1QDuaNUDosjVA05g1QHSs
NUAMhTVAhH41QGepNUADtzVA/bU1QM+0NUCrszVADog1QJmeNUAr/TVAmYY1QGyqNUBBdzVA
1t81QLjDNUDClDVAIss1QOZZNUA9jjVAfas1QDypNUAJ+TVAsaA1QBHlNUBItjVALqc1QJDD
NUCXeTVAF2s1QBWTNUDIuTVArtY1QAa+NUCxpTVAoOs1QH2MNUCOoTVAvp01QEKINUBFuzVA
L7U1QF6MNUAbhDVAFd81QCuDNUBanzVAnZI1QLWiNUDbbjVAY5w1QNq3NUDEwjVAYWw1QLCM
NUDVbDVAxNg1QAi0NUAroTVAvqs1QETINUD3oTVAtpk1QDyWNUC/tDVAPbY1QLd1NUDOazVA
KY81QCRfNUAYeDVAYao1QOlMNUBDtTVAc6o1QK2ONUDztjVA43s1QNN7NUDWgjVARGs1QKyH
NUCFRDVAToo1QDKvNUDSmTVA2Zw1QHiWNUD2ujVAFI81QLlXNUBTeTVAJcE1QOdcNUBriTVA
zJQ1QN2lNUCNgzVA9aQ1QCelNUDbITVAblA1QKWgNUA0rTVA0uU1QNmPNUBmzjVA/FQ1QAlS
NUAfoTVAgMI1QKJ7NUBwZTVAv6c1QI9zNUA6bTVAJHA1QKrENUDHtTVArVc1QGetNUBhKjVA
fL01QNBhNUA4pjVAl5I1QDOONUAKRjVA6lM1QAWlNUCYXzVAuXU1QIWsNUDuVjVApDE1QF+H
NUBipjVAgsE1QF5mNUCJcDVAycs1QAt0NUBLMDVAK1o1QAFwNUAhiDVA6Z01QGGbNUCnlzVA
FXo1QMaVNUBhkTVAeT01QGaPNUDIMDVAcok1QORrNUCeNTVAJLM1QE5LNUDwkjVAN3M1QCnL
NUCCnTVAHmQ1QOxPNUC3jDVA29o1QF1hNUBGYzVA1HU1QEGGNUB0TDVAvkM1QNkxNUBsVjVA
dlM1QDliNUAFRjVAjng1QFRnNUAbazVAHnQ1QIxPNUAwQDVAOII1QLZVNUAsKDVAEn41QBln
NUBWJDVALlo1QNaGNUAQdDVAbVM1QGBUNUBIiDVAKbI1QD5XNUA5JjVAsLc1QIhPNUD9dzVA
vF41QL9gNUBPPDVA1GI1QBRSNUBGLDVAVZA1QGuRNUAGUDVANUM1QFhYNUDJPzVA0yI1QLpj
NUCvlzVAsVo1QP4qNUB0iTVAwzM1QL12NUBqKTVAzio1QBiQNUDcVjVAOF01QBCKNUBhTzVA
m2Y1QOxVNUASlDVAkE01QPZaNUCUKTVA+G01QOA9NUAqPzVA80g1QBM1NUDWkjVAYDI1QMWG
NUC+QzVA4Ys1QPcgNUAyMjVAM980QLU6NUBkSTVArhw1QMliNUCXZzVAQyU1QEBNNUAjJjVA
h1k1QCA0NUCecDVALEc1QOZqNUAjojVA43U1QCMgNUDqCzVAG4M1QNNRNUDTVjVAPUg1QDFk
NUCOWzVAeXY1QK2BNUC9DzVADVg1QPlRNUDRZTVAcw81QApcNUDVUzVAszM1QIFKNUBKQDVA
y1s1QJ9dNUAjWTVA+900QHEpNUBGHDVAspM1QBTtNEAkTTVAWnQ1QGYuNUBPKjVAqE81QKhN
NUD2+DRASU01QMlINUBkSjVAORI1QJF7NUBzKzVAa/M0QH/INUCGMjVA4k81QPI+NUD2CTVA
k3Q1QIk0NUDAODVA7z41QOErNUCWTzVAfHg1QDsDNUDcBTVAgUU1QKBONUAuIDVAIjk1QLo3
NUCzXTVAp5M1QEtcNUCRETVAUQA1QBswNUBVIzVAc0M1QNgnNUBV9DRADEU1QL88NUAW+zRA
dEw1QFsoNUBN/zRAc2s1QBY5NUA1JTVA0kA1QG07NUClhzVAaF01QH41NUDtgDVAYS01QJhE
NUBLaDVAvlQ1QJEnNUBs9zRAmxw1QMc/NUAUSzVAChA1QJbhNEAZCzVAy1g1QF4INUAnIzVA
cPY0QEklNUD1cTVACAs1QPgTNUDQMjVATCA1QJozNUDfGDVA9ko1QJokNUDpEzVASTE1QOT3
NECYTDVAoEg1QIMUNUDHEjVAlVQ1QDYmNUAiczVAJxM1QCwENUBOOzVA1Qo1QPYENUCm3DRA
yhA1QKz9NEAJezVAjzA1QKZtNUBC6TRA0u40QP5VNUDfCjVANhg1QCkFNUBtKTVAcDs1QHX4
NEBQSjVABhc1QOwKNUDOWzVAGTU1QJ/5NEC33TRA1wk1QKzKNEDk1DRADEE1QGBqNUDLGTVA
4wc1QFkwNUDBITVAsQY1QHAyNUD3EjVAbB41QJs2NUCZCTVA89A0QHzmNEAIWTVA9T01QCQw
NUCB6zRAsPk0QEEiNUCM8TRA6Os0QCEYNUDxFTVAgiw1QMXSNEAR5TRAzhg1QKwPNUA+BDVA
RSI1QFsZNUDJ9DRAaw01QGQXNUAnAzVABwI1QL7zNEAzMTVADzQ1QEcENUBxIzVAKiM1QCXl
NECNBzVAjOY0QMTYNEDJYDVAXDI1QLTXNEAjEjVAm9Q0QJ0DNUCfhDVA8e80QAbANECCEDVA
kDk1QJsKNUAHSTVAuwg1QFQbNUBRNTVA5ts0QGASNUDNCTVAQik1QFnxNEB6pTRA5f80QAD7
NEBiWDVAddg0QHq9NEAZ+zRAKrw0QJPbNEDU5TRAXwA1QB7JNEAiBDVAJgg1QDbgNEDnBTVA
LtE0QFwUNUCTHjVAwhQ1QMjANEBx1TRAEf40QIcMNUAkCzVArck0QALuNEBz9jRAzao0QGPr
NEC9CjVAdQM1QGPnNEBe4DRAQKo0QFEMNUBjKDVAt980QA3qNEBvljRAg+A0QPC9NECe0jRA
cfs0QDHvNECIKjVAGAg1QLAJNUD7JzVAS/00QIr/NEDioTRAsdc0QCjYNEAk0DRAIew0QErv
NECKvjRAJ7s0QOckNUDHCjVA3dk0QB3HNECGEzVAZTM1QLi4NEAOxzRA5ug0QFySNEDFCDVA
Ag81QFjnNEDjuTRAQr40QE8UNUDY3jRAwpQ0QPgkNUAN7zRARfE0QKXTNEDO0DRAd+Y0QC7t
NEDj+DRAkcM0QITxNED81DRAQ9c0QF32NEDXDDVAhR81QAbeNEDuuTRAoRY1QCbQNEAFujRA
//M0QDn/NECQ6DRAFbI0QJeoNECtmzRA/cA0QOQsNUAz7zRASOI0QEX/NECxCDVASMI0QPrJ
NEBryjRA8940QHvCNEC1rDRA5fY0QGXcNEBNvjRAV/M0QKbGNEDSyTRAkKQ0QHnQNEDM2DRA
Lb80QLQYNUBB3zRA8JY0QDLdNEBwyDRA2r80QEeJNEAW5DRAlOk0QOXxNEAR9jRAYXg0QMK4
NEDHxjRAaBI1QL8aNUAjzDRAf6Y0QJfcNEAAtzRAQsk0QMj+NEATpDRA8rc0QEbVNEDoyDRA
kN40QHF3NEDL2TRACsI0QBZwNEButjRAQLU0QOqcNED05jRA8H80QJqdNEAZ0zRA6Os0QKbE
NEDnpTRAW7A0QKnjNEAz3jRAVeA0QAQCNUDQczRAh9M0QKrRNEB0yzRAjtg0QEXKNEBxkTRA
x+80QMjKNEAy5DRAMZI0QLylNECm1TRAZfY0QDG5NEDlxTRAH940QObONECMjTRAZIw0QPK5
NEDSZzRALJc0QDC1NED67zRAcX80QGb2NECG4zRAFJs0QIyENEAfwjRAjsU0QLWrNED/7TRA
gXU0QMHdNEBU0TRAFZ80QLeuNEDTwTRAUb80QD25NEBfeDRAo8E0QIytNED61DRAkvQ0QBOV
NEBPhDRAtqI0QHGUNEAysTRAf5I0QAWKNEAZ6TRAWYs0QBWiNECcczRAwtA0QLeDNEB2ejRA
cvk0QDqANEBMuTRA2rk0QJ2VNECdeDRAAZ80QJnfNEAtZTRAes40QB2yNEDH0zRAa6E0QHC+
NEA0lDRAQak0QBuzNED1nDRAsWY0QNmONECmyzRAtsY0QKCONECXtTRAC3M0QCWDNEArjzRA
5qA0QK9kNEAejDRAiM40QEekNEA7ZTRANKI0QC/FNECawzRAhLI0QN77NEComDRAPF80QJR1
NEAenTRAYrs0QI2ONED8oDRA5JA0QI2qNEDYzDRAybQ0QLiiNEABxDRAjJQ0QG2XNEDlszRA
V7s0QGVmNEATajRAsIk0QBShNEBXojRAcbw0QC2eNEBrmjRA4tA0QHvDNEANdjRAgZw0QN+c
NECZsDRARuM0QAamNEAYuDRA1Ds0QJvcNEDmiTRAFIg0QBaZNEDIhTRA33o0QBOmNEAFgzRA
zXs0QMiBNECD3DRA8IQ0QMpmNEAzlDRABGI0QIKbNEDgizRA8Lg0QJqiNEA2uTRAmq80QGe3
NECOojRAC4U0QF+1NEDKvjRAspw0QKuYNECTizRAFJQ0QFmpNEA9VTRADH00QIDFNEASjDRA
nVw0QN+dNEAsRzRAQ6g0QARWNECUqzRAS0s0QBm5NEAxmTRAHI80QIiqNECzpTRA/Ds0QODJ
NEDRXjRA6EM0QFiXNEAZhzRAf7E0QB/ANEBBfDRAMY00QJ+qNEBOjDRApq00QGOLNEBNYzRA
kow0QEhbNEBWezRAc4E0QI6nNEAoxzRAZaQ0QOKaNEBzrzRAwjQ0QBu1NEBlYjRA1oA0QOuJ
NEARRDRAFBc0QG9KNEBjODRAOV00QDRtNEBGVTRA4Jk0QCGrNECSXTRA6ys0QMGVNECTYjRA
81M0QGK2NECkajRAlqg0QL8uNEACTTRABU00QPQUNEATbTRAXVs0QIuINEA3PzRAQ2g0QKej
NEDhqDRABIQ0QDWLNEA3rDRADk00QDuJNEA2sDRAxVo0QAZFNEDcXTRAjYw0QM5/NEAgjDRA
0l40QHBzNEBQfDRA5mQ0QD+bNEBEkTRAjHo0QAx3NEAHLTRAc1M0QKGHNEBfazRAi0A0QPtA
NEA3dTRAa3Q0QL6hNEBbhzRA2H40QBk7NEClCjRAGwI0QER0NEAZWjRADU80QOw3NECIczRA
Oj80QF9yNEDgOzRAgXw0QJhFNECWUTRAJTg0QCBbNECdXjRA7340QHRGNEAkIjRAsyg0QLRT
NED6NjRAB3A0QCRkNEBgSjRAM2o0QPZcNEAlgzRA2kU0QKKQNEDQMDRABxI0QLNsNEAiWDRA
MVM0QPI5NECkSTRAYUg0QPVqNEApdzRA0Vc0QH8xNEDaNDRAtjQ0QMR2NECnFzRAlwQ0QNhK
NEAHOTRAFFc0QFEZNEAAcTRAmY80QJHkM0A+HjRAVXQ0QHqjNEBVezRAYUc0QBVFNEAXLjRA
B4k0QJM1NEAncjRA7hQ0QGJFNEBDODRANRs0QEZENED6OjRAGXM0QBFQNED5NzRAbpg0QJ9N
NECASTRAVz80QCVkNEAe1zNAEmg0QJMoNECKNzRAazA0QJkSNEDySzRAlSk0QON8NECgIDRA
fi80QHgkNEBERjRA4lQ0QCE9NECDOjRAuzY0QO96NEAKcDRAhmc0QPIhNEDeIDRAFwU0QLAX
NEC3KDRAiiE0QDllNEBaZzRArEI0QPIZNECaPDRAxx40QOk7NEC0YTRA8Ww0QDw/NEAd/zNA
9iQ0QCMiNECoOTRA2XU0QAUhNEAPXTRAPzM0QKM2NEDgCjRAm0A0QIwbNEBaZDRAovkzQOhE
NEBWGDRAfhw0QL4CNECaCjRA+w40QGoQNEDVUTRAtlI0QDonNEAEEDRArHo0QPcpNEAlUTRA
pLU0QCJvNEAgGDRAvgw0QMs1NECuNDRARi80QHaGNEBHKDRAdHE0QJA8NEA0OzRAcng0QKAc
NECRNzRApFM0QOD8M0AYZzRAiHE0QDBvNEB2RDRAyQ40QOYvNECVQzRAwzg0QCUuNEAmVTRA
nUs0QCoSNEADNjRA/n40QKmUNECwCDRABjY0QOM6NECI2TNAwE40QGzjM0AKNDRA5TM0QPIO
NEC1HjRAhUo0QJw/NECzETRAY5A0QOL7M0BF/jNAtBg0QCIhNECfBDRAru0zQK4hNEB//TNA
tC00QPgENEAFOjRATeszQPHJM0B79zNAYXU0QKk+NEAM5jNA2x40QIdZNEClDDRAjiQ0QH4Y
NEC7/DNA+S80QJcKNECfPTRA91w0QM34M0AYHDRAYyM0QE4cNEDcCjRAQiw0QCeANEC/2zNA
lmU0QEQINEANHDRAqCU0QGpgNECoDDRAgA40QOsmNEAcCjRAq0Q0QMRQNECEFDRAg1M0QHrw
M0ACOTRA2i40QJ0qNEBwzjNAWf4zQEsQNEAfZzRAnDw0QJ3FM0BBHTRAHegzQIwQNEBv9zNA
Fx80QF4mNECnIzRAgSI0QI8kNEBszDNAaCk0QGFNNEA/ADRAyS40QHUCNEBw8jNAvPozQF5L
NECBHzRAEAM0QCr+M0CFDDRAoQE0QPSFNECqvDNA8Bc0QAc5NEAbEDRAZks0QGUNNEB/7zNA
AAs0QLIbNEB19DNASvgzQJYvNEBu2jNA6/wzQN/7M0BeGzRAXuczQCcYNEBy7DNAygQ0QOxN
NEB0ODRASC80QABSNED1NzRAHNwzQBHvM0BA9zNAdhU0QHC6M0CE1zNA5RM0QMASNEDT+zNA
nfczQMIZNED06jNAMOwzQIvEM0CeBDRA0hE0QC8TNECtHzRA8vczQN8aNEBtBTRAT98zQGP3
M0Cx8jNAnd8zQIryM0AHJjRAOAE0QEMMNEDRATRAQx80QC3RM0C0yTNAzuIzQIsqNEANCDRA
qC40QEPeM0AwLTRA+bEzQN/xM0BW8zNAdRs0QFffM0CkAjRABuAzQHIlNEBT+zNAPt0zQIoP
NEANFjRA+dwzQJPpM0BiKjRAmwg0QOQ/NEDA4DNAExc0QHrsM0BYCDRAi7wzQCTDM0A8/DNA
dAw0QA3nM0BS6DNAVO4zQODsM0AuIzRAI/MzQAD/M0De/zNAezA0QLtuNECOADRAHPgzQNjn
M0D8AjRAKgM0QAobNEDFRDRAqO4zQB/+M0AR7jNAZuczQMzYM0BW6zNAp9szQLXUM0CsLDRA
KQ00QKDbM0Db3jNAfe8zQJXsM0Ca0jNAddAzQLscNEDB3DNAcfEzQMvPM0CWpjNA4fYzQMAM
NEC/3jNA1SA0QCC9M0B8pzNAzt4zQOXwM0A1FTRAmcYzQJn6M0BrwDNA8uMzQAL5M0Ba6zNA
OJYzQNMgNEDjCDRAla8zQNzqM0Dn6jNApL8zQILfM0A6rjNAAPEzQN3rM0ANLDRA4aozQAC3
M0D74DNAGtYzQE0UNEB0zTNAXMQzQGP1M0Bi5jNAbgI0QFzxM0C8tzNAmekzQEemM0CT5TNA
p/UzQPvfM0AD8TNAiM4zQFEsNEDx3jNAbnozQOvpM0CFDjRA5O8zQBr1M0A2/DNAQwM0QLPh
M0CP1zNAH8szQGUSNEBb/zNAcLozQA6+M0D6mzNA6N8zQIT1M0BM7DNAgzU0QNveM0A2vTNA
3qMzQD6wM0A+xjNACfszQNe3M0Az4zNAxvgzQI7eM0AbvjNAN88zQLKsM0BWijNAXgw0QHvx
M0B28zNA4wM0QIqIM0AdqzNABbUzQCijM0DOxjNA57szQEqoM0Aj7DNA/NIzQEbIM0CuwzNA
ALYzQGHtM0AGtTNAe/MzQG+VM0Cf5DNA+NwzQG4JNECpKDRADLAzQOHAM0BJvzNA5tszQNbN
M0BbrjNAArczQAu/M0CUBDRAJJAzQKPaM0CY+zNAVJkzQLigM0D2uDNA4uozQJOmM0Av+zNA
3rszQJrgM0DsvDNAqaEzQMzwM0DJlDNA8g40QLwfNECS2jNAxOEzQGfQM0AP0zNAKb4zQEz6
M0BSqjNAkMwzQGvLM0CSsTNASq4zQHkVNECbwTNA8fkzQErmM0DrrjNAWQQ0QKjcM0DsyjNA
0P0zQEvAM0D4mDNAPrkzQL6vM0AO6jNAm+IzQN6ZM0ALqzNAzegzQECCM0CBvDNAtPIzQEyu
M0AetzNAU7YzQCXgM0C2szNA0b4zQG/vM0CJyjNA/KgzQKKyM0AaqTNACJAzQJfGM0BSgTNA
beszQO60M0CmpjNAfrEzQBmhM0BCBDRAIdozQMGIM0DNxjNAAoYzQGDAM0AUrzNA6sQzQMXP
M0Ak5DNA7KYzQObIM0CP3jNAf34zQF+eM0Cw+DNAldQzQHLYM0BWszNA8bEzQMm7M0Bq1TNA
FpAzQHWYM0Aj5DNAWcszQDi9M0Cf3zNAXtozQEyfM0AokzNAnd0zQMK2M0C7vDNAIrEzQDyA
M0C8VTNAc4wzQBiIM0BxjzNAIcczQJWoM0DNiDNAxKAzQFyCM0C2rDNAP6gzQIrRM0BWkTNA
qtUzQLBjM0B1vDNAH+ozQInBM0AfuzNAz68zQLGhM0DmrTNA/VEzQNW+M0CTlzNA+5wzQPTa
M0D0kzNA7KwzQE1kM0ASkjNAns0zQDqxM0CJuzNAbHszQCKbM0DjJjNAm5kzQOaIM0CxhzNA
kZszQFq3M0DrozNA2N4zQNKHM0BZqzNAWZUzQGaPM0CSmTNALgE0QCFzM0AIgjNANMIzQOah
M0A45TNAodUzQKtuM0AWozNAWI0zQGJ3M0AelDNAAVQzQAe3M0DjkjNA9IczQF2+M0ClkjNA
XZ0zQOOWM0AZoTNAWbYzQHizM0CqkTNA9qAzQB6MM0Cd2DNA0skzQLjKM0BSdTNAz2szQN6M
M0Dz8TNAumozQP+XM0AmlzNAMrQzQKCbM0CemzNAzaIzQFWTM0DYdTNAAXUzQEaOM0B1izNA
DpMzQJioM0CrsTNA62EzQBKgM0A6jDNAv5YzQEt8M0DfqzNAYaEzQIFYM0B5mDNA3KAzQFif
M0BV0TNAeHUzQGGZM0BEjzNA5ckzQIpbM0AYkjNAtakzQOJwM0DghzNApKwzQF65M0C+rTNA
3mwzQNahM0AvcTNAwV0zQBJpM0B4ajNAZMgzQEWbM0D9nDNAQ4czQBzkM0DxiTNAQGkzQKhj
M0CZfTNA93AzQB+cM0D2UTNASH8zQBU5M0DJfDNAxoszQF2OM0B6xDNAJbkzQFq1M0BUljNA
ysIzQDeVM0D2ODNAi6ozQJiTM0CDejNAd7wzQE6HM0BSljNALcEzQGe2M0DNhDNACcYzQJ1a
M0CLhTNAkcgzQNA7M0DmfDNAp5IzQIpNM0CZdzNA7FwzQOWpM0DBhjNA31ozQPmWM0CufDNA
F2gzQIlzM0C6fTNADF8zQBVWM0A8UzNAnmIzQHaGM0B4qjNAv64zQLiBM0C3hjNASMkzQExg
M0CmMDNALGgzQHMaM0BXlzNAdm8zQPGgM0AGSTNAx4czQE57M0CeZDNAAVAzQPSVM0CEVzNA
LT0zQD5zM0AhvjNAP10zQGa8M0AIUjNA/LMzQKpcM0AlVjNAopszQDCjM0DTnDNAfIIzQBtL
M0AuXzNArmAzQDxXM0CRkzNAW4AzQAxyM0AmfDNAYE4zQBykM0AJPjNAJz0zQLliM0B+pTNA
B0wzQPBuM0AiITNAMSszQIhrM0CIaTNA+B0zQKGSM0CmfzNAsgczQAVkM0DShTNASpMzQHJy
M0AyhDNAnDgzQIiCM0CRVzNAbU4zQPdCM0BeajNAGqIzQPakM0CY8DJAMEEzQI09M0D5ZDNA
0nAzQABmM0A2GzNAWmgzQAJeM0BR6TJA0k4zQKlhM0BCKjNA/0MzQNyZM0DENDNAimozQMFr
M0CliDNAQXUzQFuLM0AZODNAZ2EzQHxoM0DlPzNAhYczQCYrM0AF1DJA6TYzQFJTM0AThDNA
VY8zQOdsM0DJgDNAUoUzQIRgM0ACmzNAwHEzQOFOM0BVfjNAJh8zQC1bM0B5ZDNAtV4zQIh1
M0AGNzNAW2szQEJAM0AdijNAHWczQHROM0D0bTNAoSgzQC1WM0DYLjNAdnAzQIX3MkBNZDNA
KHQzQDWBM0BJNjNAUGAzQAZxM0D8SjNAnTMzQLk1M0AzTDNATmozQOA7M0CSfDNAvlYzQIQl
M0DqXTNAmyszQClAM0A0JDNAgl8zQP9uM0DZJjNAzCIzQP9LM0C+GzNAekUzQEcRM0CvhDNA
Y1gzQJ5hM0BXTjNATVEzQNtdM0BLlzNAwTYzQKJ6M0CDUzNAuXYzQPsTM0DPVDNAfiQzQN1/
M0A8GjNAA0wzQMkGM0ChETNAB2QzQIM/M0BrMTNAa5AzQJhHM0DEAjNAP3QzQNFDM0C1ATNA
4/4yQKExM0CKUzNAwnAzQMg0M0AATjNATXczQOViM0DfMjNAw2wzQNQeM0CWRzNAU0YzQGE/
M0DfXzNAJ2MzQGFUM0A/BDNAJjszQNwhM0C6CjNArv4yQJ/tMkCecDNAAEAzQOtQM0BImTNA
+zQzQOQ8M0BeRDNAPgUzQPrgMkC0DjNAgG0zQCVrM0DXJDNAcRczQJQ4M0CxMDNACi8zQCU+
M0B1CDNAokgzQKA1M0A9UDNAq2czQGUjM0BxBjNAojkzQMhoM0BqcDNAL1gzQNY5M0CjETNA
OjEzQAxAM0CAATNA7lAzQCR2M0AvIDNA6EszQPVwM0BvSjNAvH0zQCpaM0AVWTNA2iUzQFxi
M0CgBTNAoSMzQDcaM0BGGDNAESszQFheM0DlKjNAmiIzQMEoM0AqGDNAHQEzQCItM0DzOzNA
bx0zQMs0M0BoWDNADiszQOZBM0DQSTNA7xMzQE4sM0AonDNACIkzQKIzM0BIATNAXhozQNcb
M0AoODNAUh0zQJXwMkAtkTNAayIzQDUeM0AmKzNAGBczQKNFM0C0JTNAWzgzQOf4MkABSzNA
XCYzQIYmM0A7ODNAdw8zQOlaM0BhKTNAcTMzQK87M0DGMjNAcj8zQBA3M0AFIDNAMEgzQB8h
M0BrVDNAn0kzQPQhM0BdUjNAmB4zQFFNM0DGKTNAhlEzQHsuM0CGLDNAm/cyQBYpM0Aj7zJA
ww8zQI3XMkC4NjNAFxszQNYLM0DzKzNABFQzQIISM0A5ITNAfxEzQLo/M0BeRTNA+z0zQGDs
MkDD5jJARkgzQAZvM0Dj5TJAX3MzQEXMMkBV9DJAC0czQAICM0DnAzNANwkzQNokM0CSNDNA
YwUzQH02M0C7wTJAYp0zQAQXM0Cl4TJAIfkyQPFjM0BiJTNAwxQzQEtMM0CyTjNAsmUzQIoh
M0AxPzNArdoyQMQjM0DO5TJAqCczQHs8M0CQ+zJAfF8zQNIwM0AjLzNARCszQOkaM0BaMDNA
xAAzQCRXM0DaFzNAfWYzQBkWM0DVIzNA/h0zQFkLM0DWJDNARh0zQAAhM0BPWzNApfcyQGAG
M0DNMTNAvj8zQJCzMkC9GTNAVOQyQBYHM0Ak6DJAMDkzQIgcM0C4KjNA9EUzQAL3MkC0EzNA
bOsyQPYkM0A8yjJAHRAzQKcPM0BgSjNA5gQzQOjHMkDz7DJAzzYzQJEwM0A2MjNA7EEzQAoZ
M0C6IjNAfR8zQHouM0BGLzNA0k0zQDsTM0AB8zJAvRUzQNcdM0B87DJAMv8yQMs9M0ChCDNA
dg4zQAteM0Cg2DJAgQMzQBo0M0A/IzNACuIyQEG8MkDcxzJAikMzQNQQM0CbBTNACyozQDYF
M0DC1zJA+gQzQMetMkCECTNAUwgzQI8UM0ADODNAav4yQGbzMkBhJjNAbxEzQL4QM0CL3TJA
wcYyQFnlMkAqMjNAyyUzQC8AM0Da7DJANKUyQOElM0Cz8zJAROUyQAnSMkBD/TJAlekyQNAq
M0DvvTJAci4zQM75MkBeLDNALeQyQMooM0BAAjNAehMzQAgAM0DCKzNAhAQzQGUaM0Cm9DJA
1+wyQAQFM0CA2zJAUekyQJozM0C3GzNAj/8yQB7wMkCxLTNAD0QzQKjWMkDJ7DJA7RAzQP8K
M0CI3zJA1f0yQJsjM0CYKTNA9BczQPLgMkDq/TJA1uEyQHDoMkCGFzNA9QIzQCr5MkBGEjNA
DyMzQBTjMkD1GTNAB+0yQGyyMkBE3TJAFFYzQOHSMkC6yDJArjkzQMoXM0Cz4jJA9e4yQLnl
MkADwTJA0hwzQMa6MkDdnjJAB9IyQIT1MkC33DJA5AwzQCtEM0DDATNAYQQzQIAMM0CBADNA
2OoyQOcRM0CZAzNA4NQyQHTmMkDxujJAOeQyQOjuMkDZLjNAR7oyQJsqM0AH6DJAJfAyQF/t
MkD7BjNAnw4zQAGyMkD3vzJArBAzQKHYMkA7vTJAEc8yQB4HM0AY5zJA+AAzQOLhMkCDrzJA
n/kyQE33MkBmBDNAV8MyQD79MkCsizJAbfwyQG/SMkAI8TJAHvYyQGr5MkBj/DJAydQyQGIA
M0DGFTNAhLYyQPDqMkBl3TJAm+UyQAfaMkDkBzNAwNMyQMf1MkAB5TJAmbkyQODwMkAQvjJA
ddYyQGD+MkAcyjJAZvEyQD7LMkDTDjNA/CYzQDsaM0DmEDNAvwYzQCTtMkDAJzNACsYyQBoJ
M0DXrjJAHswyQJUzM0CUMjNAI9UyQHm2MkACAjNAx/0yQLkIM0Cd4zJAiwczQES9MkC2yzJA
rbQyQBHNMkAK3DJAleMyQPEBM0BZvjJAtOgyQC8uM0DS3zJAVd0yQOPoMkDetjJALxozQEfL
MkC/1zJAXPoyQNqOMkBdsjJAMMsyQCvxMkC27DJAqdwyQKz3MkC/JjNA/gQzQPjkMkAeuDJA
mcgyQA7vMkBRsDJAZxMzQOreMkC6HzNALPYyQPD9MkBf4TJAxRkzQEqoMkAp5TJAKhQzQCzN
MkBH3zJA68syQNPdMkDGwjJADvAyQEDkMkBQEjNADhgzQN0FM0AZ5DJAgc4yQBLcMkDM4TJA
o/0yQFSuMkDU4zJAxDYzQCfNMkDh4DJALR8zQDvmMkDf3TJA3/cyQHGHMkC3EDNAm/oyQLDh
MkCHBzNA8dQyQMsuM0C9qzJAv9kyQH3/MkB7ozJAW7UyQFolM0CUETNAmcwyQGPmMkB7LjNA
zr0yQDzCMkD/PjNAe6syQIXVMkArtDJAJg8zQDj/MkAzGTNAac8yQHm1MkAy7TJALw0zQDfZ
MkCfsDJA8y8zQOnXMkCD7DJA+9kyQMEkM0CwGzNAcIYyQJQdM0DitjJA59YyQLitMkCurDJA
W88yQNjRMkBuJzNAQAkzQOivMkB90zJA/vcyQPy3MkAi4DJAewwzQG38MkAxvzJAwOgyQHXu
MkDDyDJA2NwyQK7pMkA2qzJAz7gyQBaBMkBu8TJAfKgyQI36MkB94DJAt/UyQCDOMkD17jJA
GaoyQFa6MkB7wTJAMtwyQIfZMkC54TJAis0yQMDyMkA2DTNAKrcyQOHbMkCP9TJAhvAyQGSP
MkBV4TJAs8QyQHr7MkAsvzJAFMAyQOvWMkAB0DJAN9oyQGLQMkAZyTJAfZAyQPifMkCwAjNA
f8IyQBUAM0B13zJALywzQBe2MkDS4TJAlsgyQPHUMkBm7DJA65QyQMbdMkAIyDJAH+UyQMKA
MkAxqTJA0gMzQPe8MkDJ8jJAwr8yQEXMMkANpDJAT8gyQHeXMkCV4TJAUdkyQPWtMkCV3zJA
Vd0yQJLgMkCauzJAh1kyQN2uMkDD0TJAzvsyQASpMkCHpTJA/pYyQJKKMkAHrjJAZuAyQDeh
MkBUrjJAYJ8yQPAGM0Db0DJADY4yQNHUMkDG9jJANL4yQOKpMkA2rDJAJZ8yQHi5MkCy6jJA
x54yQPHBMkAomjJAACIzQFi/MkAZbzJAd78yQBvEMkBCrzJAjL0yQEqcMkAhtTJAYOwyQNPC
MkBpsjJAI78yQHngMkBEuDJAg94yQNbDMkBE1jJA3LQyQFXYMkAssjJAEdkyQGq8MkB+djJA
PMQyQFnEMkBK3zJAeuQyQIfjMkBOeTJAGKcyQFiBMkCfBTNAdYsyQD3eMkAG0DJAiLsyQKfI
MkDaqDJA+8wyQIDUMkAWujJAiccyQGX6MkCjdDJAobgyQNzTMkCk1DJA1bUyQAy4MkCkqTJA
t5EyQB7hMkBTojJA6mIyQEORMkDrxTJAl/cyQI7ZMkDscTJAxN8yQKeSMkCwzDJAu9cyQJ6R
MkBYwjJAtMEyQCfkMkAJxjJA4W8yQDuYMkDhqTJAGg4zQGQ4M0AYiTJAn58yQEXLMkAJnDJA
/bAyQO70MkCVujJAMJsyQLLYMkB2uzJAu/0yQJa0MkAi5zJAjWAyQG6NMkBegjJAmZoyQBO/
MkBL9TJAVrYyQBWzMkATJjNAgsQyQFGnMkAN6zJAd9syQLijMkDn3TJAPpQyQJ7nMkBOnzJA
y3AyQBOJMkCDnDJAh7QyQFqsMkCLiTJA9KMyQDysMkCpcTJAEmwyQJmgMkBVcjJAPNgyQKy0
MkAxvjJAWJ0yQHyBMkC/hTJASKgyQKyzMkDiJDJARpsyQItyMkAxqjJAxtkyQCCIMkAhnTJA
tpcyQPraMkAEoDJALKoyQHKhMkDjxjJA9XsyQMqzMkBZZzJANJYyQBuCMkB1nDJAY88yQKSZ
MkDL/jJA</AssayYData></Step><Step><CommonData><SampleLocation>4</SampleLocation><SampleID></SampleID><SampleGroup></SampleGroup><SampleInfo></SampleInfo><SampleRow>E</SampleRow><SamplePlate>1</SamplePlate><WellType>WASH</WellType><Concentration>-1</Concentration><ConcentrationUnits>µg/ml</ConcentrationUnits><MolarConcentration>-1</MolarConcentration><MolarConcUnits>nM</MolarConcUnits><MolecularWeight>-1</MolecularWeight><Temperature>30</Temperature><StartTime>1528601</StartTime><AssayTime>600</AssayTime></CommonData><FlowRate>1000</FlowRate><StepType>DISASSOC</StepType><StepName>Dissociation</StepName><StepStatus>OK</StepStatus><ActualTime>507.001</ActualTime><CycleTime>0.2</CycleTime><AssayXData Points="2535">qlm1RBlgtUR/ZrVE5Wy1RERztUSqebVEGYC1RH+GtUTljLVETJO1RLKZtUQQoLVEd6a1ROWs
tUREs7VEsrm1RBnAtUR3xrVE3cy1RETTtUSy2bVEGeC1RHfmtUTd7LVETPO1RKr5tUQQALZE
dwa2RN0MtkREE7ZEqhm2RBkgtkR3JrZE3Sy2REwztkSqObZEGUC2RHdGtkTlTLZETFO2RKpZ
tkQZYLZEd2a2RN1stkRMc7ZEsnm2RBCAtkR/hrZE3Yy2REyTtkSymbZEGaC2RH+mtkTlrLZE
TLO2RLK5tkQZwLZEf8a2ROXMtkRM07ZEstm2RBngtkR/5rZE3ey2RETztkSq+bZEGQC3RH8G
t0TlDLdERBO3RKoZt0QZILdEdya3ROUst0REM7dEqjm3RBlAt0R/RrdE5Uy3RExTt0SqWbdE
GWC3RHdmt0TdbLdEVHO3RLJ5t0QZgLdEd4a3RN2Mt0REk7dEspm3RBmgt0R/prdE5ay3REyz
t0SyubdEGcC3RH/Gt0TdzLdETNO3RLLZt0QQ4LdEd+a3RN3st0RM87dEsvm3RBAAuER/BrhE
3Qy4REQTuESyGbhEGSC4RHcmuETlLLhETDO4RLI5uEQQQLhEd0a4ROVMuERMU7hEslm4RBBg
uER/ZrhE3Wy4RERzuESqebhEGYC4RH+GuETljLhETJO4RLKZuEQZoLhEd6a4ROWsuEREs7hE
qrm4RBDAuER/xrhE5cy4RETTuESy2bhEGeC4RH/muETd7LhERPO4RKr5uEQZALlEdwa5ROUM
uUREE7lEshm5RBkguUR/JrlE5Sy5REwzuUSqOblEGUC5RHdGuUTlTLlERFO5RKpZuUQZYLlE
f2a5RN1suURMc7lEsnm5RBCAuUR/hrlE3Yy5REyTuUSqmblEGaC5RH+muUTdrLlETLO5RLK5
uUQQwLlEd8a5ROXMuURM07lEstm5RBnguUR35rlE5ey5REzzuUSq+blEGQC6RH8GukTdDLpE
RBO6RLIZukQZILpEfya6RN0sukREM7pEsjm6RBBAukR3RrpE5Uy6RExTukSqWbpEEGC6RHdm
ukTlbLpERHO6RKp5ukQZgLpEf4a6ROWMukREk7pEspm6RBmgukR/prpE3ay6RESzukSqubpE
GcC6RHfGukTlzLpERNO6RLLZukQZ4LpEd+a6ROXsukRE87pEsvm6RBkAu0R3BrtE3Qy7REwT
u0SyGbtEECC7RHcmu0TlLLtETDO7RKo5u0QQQLtEf0a7RN1Mu0RMU7tEslm7RBBgu0R/ZrtE
3Wy7RERzu0SqebtEGYC7RHeGu0TljLtETJO7RKqZu0QQoLtEd6a7RN2su0RMs7tEsrm7RBDA
u0R/xrtE3cy7RETTu0Sq2btEGeC7RHfmu0Tl7LtETPO7RKr5u0QZALxEfwa8RN0MvEREE7xE
shm8RBkgvER/JrxE3Sy8REwzvESyObxEGUC8RHdGvETlTLxETFO8RLJZvEQZYLxEf2a8ROVs
vEREc7xEqnm8RBmAvER/hrxE3Yy8RESTvESqmbxEEKC8RH+mvETlrLxERLO8RLq5vEQQwLxE
f8a8RN3MvERE07xEqtm8RBDgvER35rxE5ey8RETzvESq+bxEGQC9RHcGvUTlDL1ERBO9RLIZ
vUQQIL1Efya9RN0svURMM71Eqjm9RBBAvUR3Rr1E5Uy9RExTvUSqWb1EEGC9RH9mvUTlbL1E
THO9RKp5vUQZgL1Ef4a9ROWMvUREk71Espm9RBmgvUR3pr1E3ay9REyzvUSqub1EGcC9RH/G
vUTlzL1ETNO9RLLZvUQQ4L1Ef+a9RN3svURE871Eqvm9RBkAvkR3Br5E5Qy+REQTvkSyGb5E
ECC+RHcmvkTdLL5ETDO+RLI5vkQQQL5Ed0a+RN1MvkRUU75Eqlm+RBlgvkR3Zr5E5Wy+RERz
vkSqeb5EGYC+RHeGvkTdjL5ETJO+RLqZvkQQoL5Ed6a+ROWsvkREs75Esrm+RBnAvkR/xr5E
5cy+RETTvkSq2b5EEOC+RHfmvkTl7L5ETPO+RLL5vkQQAL9Efwa/ROUMv0RME79Eqhm/RBkg
v0R3Jr9E5Sy/REQzv0SqOb9EEEC/RH9Gv0TdTL9ERFO/RKpZv0QZYL9Ef2a/ROVsv0RMc79E
snm/RBCAv0R/hr9E5Yy/REyTv0Symb9EEKC/RH+mv0TdrL9ETLO/RKq5v0QZwL9Ef8a/ROXM
v0RE079Estm/RBDgv0R35r9E5ey/RETzv0Sy+b9EGQDARH8GwETdDMBERBPARKoZwEQZIMBE
dybARN0swEREM8BEsjnARBlAwER3RsBE3UzARERTwESyWcBEEGDARH9mwETdbMBETHPARLJ5
wEQQgMBEd4bAROWMwERMk8BEspnARBCgwER3psBE3azAREyzwESyucBEGcDARH/GwETdzMBE
TNPARLLZwEQQ4MBEd+bARN3swERM88BEsvnARBAAwUR3BsFE5QzBREwTwUSqGcFEECDBRH8m
wUTdLMFETDPBRKo5wUQZQMFEf0bBROVMwUREU8FEslnBRBlgwUR/ZsFE5WzBRERzwUSyecFE
EIDBRH+GwUTdjMFETJPBRKqZwUQZoMFEd6bBRN2swUREs8FEsrnBRBnAwUR3xsFE3czBREzT
wUSq2cFEEODBRH/mwUTl7MFETPPBRLL5wUQQAMJEdwbCROUMwkRME8JEqhnCRBAgwkR/JsJE
3SzCREQzwkSqOcJEEEDCRH9GwkTdTMJETFPCRLJZwkQQYMJEd2bCROVswkREc8JEsnnCRBCA
wkR/hsJE3YzCREyTwkSqmcJEGaDCRH+mwkTdrMJERLPCRKq5wkQZwMJEf8bCROXMwkRE08JE
qtnCRBDgwkR/5sJE5ezCREzzwkSy+cJEGQDDRHcGw0TdDMNETBPDRKoZw0QZIMNEdybDROUs
w0REM8NEqjnDRBlAw0R/RsNE5UzDRExTw0SqWcNEEGDDRH9mw0TdbMNETHPDRLJ5w0QZgMNE
f4bDROWMw0RMk8NEspnDRBCgw0R/psNE3azDREyzw0SqucNEEMDDRH/Gw0TlzMNERNPDRKrZ
w0QQ4MNEd+bDROXsw0RE88NEsvnDRBAAxER/BsRE5QzEREQTxESqGcREGSDERH8mxETlLMRE
RDPERKo5xEQZQMREd0bEROVMxEREU8REslnERBlgxER3ZsRE5WzERERzxESqecREGYDERH+G
xETljMRERJPERKqZxEQZoMREf6bEROWsxEREs8REsrnERBnAxER/xsRE5czERETTxESy2cRE
GeDERHfmxETl7MRETPPERKr5xEQZAMVEfwbFROUMxUREE8VEshnFRBAgxUR/JsVE5SzFREQz
xUSyOcVEEEDFRHdGxUTdTMVETFPFRKpZxUQZYMVEd2bFRN1sxURMc8VEqnnFRBmAxUR/hsVE
3YzFRESTxUSymcVEEKDFRH+mxUTdrMVETLPFRLK5xUQZwMVEd8bFRN3MxURM08VEqtnFRBng
xUR/5sVE5ezFREzzxUSq+cVEGQDGRH8GxkTlDMZETBPGRKoZxkQQIMZEfybGRN0sxkREM8ZE
qjnGRBBAxkR3RsZE5UzGRERTxkSqWcZEEGDGRH9mxkTdbMZETHPGRKp5xkQZgMZEd4bGRN2M
xkRMk8ZEspnGRBCgxkR/psZE3azGRFSzxkSyucZEEMDGRH/GxkTlzMZERNPGRLLZxkQQ4MZE
d+bGRN3sxkRM88ZEsvnGRBAAx0R/BsdE3QzHREQTx0SyGcdEGSDHRHcmx0TlLMdETDPHRLI5
x0QZQMdEf0bHROVMx0RMU8dEqlnHRBBgx0R/ZsdE5WzHRExzx0SyecdEGYDHRH+Gx0TljMdE
TJPHRKqZx0QQoMdEd6bHRN2sx0REs8dEsrnHRBnAx0R3xsdE5czHRETTx0Sq2cdEGeDHRHfm
x0Tl7MdERPPHRKr5x0QZAMhEdwbIROUMyEREE8hEqhnIRBkgyER/JshE3SzIREQzyESyOchE
GUDIRHdGyETlTMhERFPIRKpZyEQQYMhEd2bIRN1syERMc8hEsnnIRBmAyER/hshE5YzIREST
yESqmchEEKDIRH+myETlrMhERLPIRKq5yEQQwMhEf8bIRN3MyERM08hEqtnIRBngyER/5shE
5ezIRFTzyESq+chEGQDJRHcGyUTlDMlETBPJRKoZyUQQIMlEfybJROUsyURMM8lEqjnJRBBA
yUR/RslE5UzJRExTyUSyWclEGWDJRH9myUTdbMlETHPJRKp5yUQQgMlEf4bJROWMyURMk8lE
qpnJRBmgyUR/pslE5azJRESzyUSyuclEGcDJRHfGyUTlzMlETNPJRLLZyUQZ4MlEf+bJROXs
yURE88lEsvnJRBkAykR3BspE5QzKREwTykSyGcpEECDKRHcmykTdLMpETDPKRLI5ykQQQMpE
d0bKRN1MykREU8pEqlnKRBBgykR3ZspE3WzKRExzykSqecpEGYDKRHeGykTljMpERJPKRLKZ
ykQQoMpEf6bKROWsykREs8pEqrnKRBDAykR/xspE3czKRETTykSq2cpEGeDKRHfmykTl7MpE
TPPKRLL5ykQQAMtEfwbLRN0My0REE8tEqhnLRBkgy0R3JstE5SzLREQzy0SyOctEGUDLRH9G
y0TlTMtETFPLRKpZy0QQYMtEf2bLROVsy0RMc8tEqnnLRBmAy0R3hstE3YzLRESTy0SymctE
EKDLRH+my0TlrMtERLPLRKq5y0QQwMtEf8bLROXMy0RE08tEqtnLRBngy0R/5stE3ezLRETz
y0Sy+ctEGQDMRH8GzETlDMxERBPMRLIZzEQZIMxEfybMRN0szERMM8xEqjnMRBBAzER3RsxE
5UzMRERTzESqWcxEEGDMRH9mzETlbMxETHPMRKp5zEQZgMxEf4bMROWMzEREk8xEqpnMRBmg
zER/psxE5azMREyzzESyucxEEMDMRH/GzETlzMxERNPMRKrZzEQZ4MxEf+bMROXszERE88xE
svnMRBAAzUR3Bs1E3QzNREQTzUSyGc1EECDNRH8mzUTlLM1ETDPNRKo5zUQZQM1Ef0bNROVM
zUREU81EslnNRBlgzUR3Zs1E3WzNRERzzUSyec1EGYDNRHeGzUTdjM1ETJPNRKqZzUQQoM1E
f6bNRN2szUREs81EsrnNRBDAzUR3xs1E5czNRETTzUSy2c1EEODNRHfmzUTl7M1ETPPNRKr5
zUQZAM5EdwbORN0MzkREE85EshnORBAgzkR/Js5E3SzOREwzzkSqOc5EEEDORH9GzkTdTM5E
TFPORLJZzkQZYM5Ed2bORN1szkREc85EqnnORBCAzkR/hs5E3YzORESTzkSqmc5EEKDORH+m
zkTdrM5ERLPORKq5zkQZwM5Ef8bOROXMzkRM085EqtnORBDgzkR/5s5E5ezORETzzkSq+c5E
GQDPRHcGz0TlDM9ERBPPRLIZz0QZIM9EdybPROUsz0REM89EqjnPRBBAz0R/Rs9E5UzPRFRT
z0SqWc9EGWDPRHdmz0TlbM9ETHPPRKp5z0QQgM9Ed4bPROWMz0RMk89EspnPRBCgz0R3ps9E
3azPREyzz0Squc9EGcDPRH/Gz0TlzM9ERNPPRLLZz0QQ4M9Ef+bPRN3sz0RE889EqvnPRBkA
0ER/BtBE3QzQREwT0ESyGdBEGSDQRH8m0ETlLNBERDPQRLI50EQQQNBEd0bQRN1M0ERMU9BE
qlnQRBlg0ER3ZtBE3WzQRExz0ESyedBEGYDQRHeG0ETljNBETJPQRKqZ0EQZoNBEf6bQRN2s
0ERMs9BEsrnQRBnA0ESHxtBE5czQRETT0ESy2dBEEODQRH/m0ETl7NBETPPQRLL50EQQANFE
fwbRRN0M0UREE9FEqhnRRBkg0UR/JtFE5SzRREQz0USqOdFEGUDRRHdG0UTdTNFERFPRRKpZ
0UQQYNFEd2bRROVs0UREc9FEqnnRRBmA0UR/htFE3YzRREST0USymdFEGaDRRHem0UTdrNFE
RLPRRLK50UQQwNFEf8bRRN3M0URM09FEqtnRRBDg0UR/5tFE5ezRRETz0USy+dFEEADSRHcG
0kTlDNJETBPSRKoZ0kQQINJEdybSROUs0kREM9JEsjnSRBlA0kR3RtJE3UzSRExT0kSqWdJE
EGDSRH9m0kTlbNJETHPSRKp50kQZgNJEd4bSROWM0kREk9JEqpnSRBCg0kR/ptJE5azSREyz
0kSqudJEGcDSRH/G0kTlzNJERNPSRLLZ0kQZ4NJEf+bSRN3s0kRE89JEqvnSRBAA00R/BtNE
3QzTREwT00SyGdNEGSDTRH8m00TlLNNETDPTRLI500QZQNNEd0bTROVM00REU9NEslnTRBlg
00R3ZtNE3WzTRERz00SyedNEEIDTRH+G00TljNNERJPTRKqZ00QQoNNEf6bTROWs00RMs9NE
qrnTRBnA00R/xtNE3czTREzT00Sy2dNEGeDTRHfm00Tl7NNERPPTRLL500QQANREfwbURN0M
1EREE9REqhnURBkg1ER3JtRE5SzUREQz1ESqOdREGUDURHdG1ETlTNRERFPURLJZ1EQQYNRE
f2bURN1s1ERMc9REqnnURBCA1ER/htRE5YzUREST1ESqmdREEKDURHem1ETdrNRERLPURLK5
1EQQwNREd8bUROXM1ERM09REstnURBng1ER/5tRE3ezURETz1ESq+dREGQDVRHcG1UTdDNVE
RBPVRLIZ1UQQINVEfybVROUs1URMM9VEqjnVRBlA1UR/RtVE5UzVRERT1USyWdVEGGDVRHdm
1UTmbNVETHPVRKp51UQYgNVEd4bVROaM1URMk9VEspnVRBig1UR/ptVE5qzVRESz1USqudVE
EMDVRH/G1UTdzNVERNPVRKrZ1UQQ4NVEd+bVRN3s1URE89VEqvnVRBgA1kR3BtZE5gzWREwT
1kSyGdZEGCDWRHcm1kTmLNZERDPWRLI51kQYQNZEd0bWROZM1kRUU9ZEslnWRBhg1kR/ZtZE
3WzWRExz1kSyedZEGIDWRHeG1kTdjNZERJPWRLKZ1kQYoNZEf6bWRN2s1kRMs9ZEsrnWRBDA
1kR3xtZE3czWREzT1kSy2dZEGODWRHfm1kTd7NZETPPWRLL51kQQANdEfwbXRN0M10REE9dE
qhnXRBgg10R3JtdE5izXREwz10SyOddEEEDXRH9G10TmTNdERFPXRKpZ10QQYNdEf2bXRN1s
10REc9dEsnnXRBiA10R3htdE5ozXREyT10S6mddEGKDXRHem10TdrNdETLPXRLK510QQwNdE
f8bXRObM10RE09dEstnXRBjg10R/5tdE3ezXRETz10Sy+ddEEADYRH8G2ETmDNhETBPYRLIZ
2EQYINhEdybYROYs2ERMM9hEsjnYRBhA2ER3RthE3UzYRExT2ESqWdhEGGDYRHdm2ETmbNhE
THPYRKp52EQQgNhEf4bYRN2M2ERMk9hEspnYRBCg2ER/pthE5qzYREyz2ESyudhEEMDYRH/G
2ETdzNhERNPYRKrZ2EQY4NhEf+bYRObs2ERE89hEuvnYRBAA2UR/BtlE3QzZREQT2USyGdlE
GCDZRHcm2UTmLNlERDPZRKo52UQYQNlEf0bZRN1M2UREU9lEslnZRBhg2UR/ZtlE3WzZRERz
2USyedlEGIDZRHeG2UTmjNlERJPZRLKZ2UQYoNlEf6bZRN2s2UREs9lEqrnZRBjA2UR3xtlE
5szZREzT2USy2dlEEODZRH/m2UTd7NlERPPZRKr52UQQANpEdwbaROYM2kREE9pEshnaRBAg
2kR/JtpE3SzaREwz2kSqOdpEGEDaRH9G2kTmTNpERFPaRKpZ2kQYYNpEd2baRN1s2kREc9pE
qnnaRBCA2kR/htpE3YzaREyT2kSymdpEEKDaRHem2kTmrNpETLPaRKq52kQQwNpEd8baRObM
2kRM09pEqtnaRBDg2kR/5tpE3ezaREzz2kSq+dpEEADbRH8G20TdDNtETBPbRLIZ20QYINtE
fybbRN0s20REM9tEsjnbRBBA20R3RttE5kzbRERT20SqWdtEEGDbRHdm20TmbNtERHPbRKp5
20QQgNtEd4bbROaM20RMk9tEqpnbRBig20R/pttE3azbREyz20SqudtEGMDbRH/G20TmzNtE
TNPbRKrZ20QY4NtEd+bbRN3s20RE89tEqvnbRBAA3ER3BtxE5gzcREwT3ESqGdxEGCDcRH8m
3ETdLNxERDPcRLI53EQQQNxEf0bcROZM3ERMU9xEqlncRBhg3ER/ZtxE5mzcRExz3ESyedxE
GIDcRHeG3ETdjNxERJPcRLKZ3EQQoNxEd6bcRN2s3EREs9xEsrncRBDA3ER3xtxE5szcREzT
3ESq2dxEEODcRH/m3ETd7NxERPPcRKr53EQYAN1EdwbdRN0M3UREE91EshndRBAg3UR/Jt1E
3SzdREQz3USqOd1EEEDdRHdG3UTmTN1ETFPdRLJZ3UQYYN1Ed2bdROZs3UREc91EqnndRBiA
3UR/ht1E5ozdREST3USymd1EGKDdRHem3UTmrN1ERLPdRLK53UQYwN1Ef8bdRObM3URM091E
qtndRBjg3UR/5t1E5uzdRETz3USq+d1EGADeRHcG3kTmDN5ERBPeRKoZ3kQYIN5EdybeROYs
3kREM95EqjneRBBA3kR/Rt5E3UzeRERT3kSyWd5EEGDeRH9m3kTdbN5ERHPeRLJ53kQYgN5E
f4beRN2M3kREk95EqpneRBCg3kR3pt5E5qzeREyz3kSqud5EGMDeRH/G3kTdzN5ETNPeRLLZ
3kQY4N5Ef+beRN3s3kRE895EsvneRBgA30R3Bt9E5gzfREwT30SyGd9EGCDfRHcm30TmLN9E
RDPfRKo530QQQN9Ed0bfROZM30REU99EqlnfRBhg30R/Zt9E5mzfRExz30Sqed9EEIDfRH+G
30TdjN9ETJPfRLKZ30QYoN9Ed6bfROas30RMs99EqrnfRBDA30R3xt9E3czfRETT30Sy2d9E
GODfRHfm30Td7N9ETPPfRLL530QYAOBEfwbgRN0M4ERME+BEqhngRBgg4ER/JuBE3SzgREQz
4ESqOeBEGEDgRH9G4ETmTOBETFPgRKpZ4EQhYOBEf2bgRN1s4ERMc+BEqnngRBiA4ER/huBE
3YzgREyT4ESymeBEGKDgRHem4ETurOBERLPgRLq54EQQwOBEf8bgRObM4ERM0+BEstngRBDg
4ER35uBE3ezgREzz4ESq+eBEEADhRHcG4UTdDOFETBPhRKoZ4UQQIOFEfybhRN0s4UREM+FE
qjnhRBhA4UR/RuFE5kzhRExT4USyWeFEEGDhRHdm4UTmbOFERHPhRLJ54UQQgOFEf4bhROaM
4UREk+FEspnhRBCg4UR/puFE5qzhREyz4USqueFEEMDhRHfG4UTdzOFETNPhRKrZ4UQY4OFE
d+bhRObs4URE8+FEqvnhRBgA4kR3BuJE5gziREQT4kSyGeJEGCDiRH8m4kTmLOJERDPiRKo5
4kQYQOJEf0biRN1M4kRMU+JEqlniRBBg4kR3ZuJE5mziRERz4kSyeeJEGIDiRHeG4kTmjOJE
TJPiRLKZ4kQYoOJEf6biRN2s4kREs+JEsrniRBDA4kR3xuJE5sziRETT4kSy2eJEEODiRH/m
4kTd7OJETPPiRLL54kQQAONEdwbjROYM40RME+NEshnjRBAg40R3JuNE5izjREQz40SqOeNE
GEDjRH9G40TmTONERFPjRKpZ40QQYONEd2bjRN1s40RMc+NEqnnjRBCA40R/huNE5ozjREyT
40SymeNEGKDjRH+m40TmrONERLPjRLK540QYwONEf8bjRObM40RE0+NEqtnjRBjg40R35uNE
5uzjREzz40Sy+eNEGADkRHcG5ETdDORETBPkRKoZ5EQYIOREdybkRN0s5EREM+REsjnkRBBA
5ER/RuRE3UzkRERT5ESqWeREEGDkRHdm5ETdbORETHPkRLJ55EQQgOREf4bkRN2M5EREk+RE
spnkRBCg5ER/puRE3azkREyz5ESyueREEMDkRHfG5ETmzORETNPkRLLZ5EQQ4OREh+bkRObs
5ERM8+REqvnkRBgA5UR3BuVE5gzlREQT5USqGeVEGCDlRHcm5UTmLOVETDPlRKo55UQQQOVE
f0blROZM5URMU+VEslnlRBBg5UR3ZuVE3WzlRERz5USqeeVEGIDlRHeG5UTmjOVERJPlRKqZ
5UQQoOVEf6blRN2s5UREs+VEsrnlRBjA5UR/xuVE3czlRETT5USy2eVEGODlRHfm5UTd7OVE
RPPlRLL55UQYAOZEdwbmRN0M5kREE+ZEqhnmRBAg5kR/JuZE5izmREQz5kSyOeZEEEDmRHdG
5kTdTOZETFPmRLJZ5kQQYOZEd2bmRN1s5kREc+ZEqnnmRBCA5kR/huZE3YzmREyT5kSqmeZE
GKDmRHem5kTdrOZERLPmRKq55kQQwOZEd8bmRObM5kRM0+ZEqtnmRBjg5kR35uZE5uzmREzz
5kSy+eZEEADnRH8G50TmDOdERBPnRKoZ50QYIOdEfybnRN0s50RMM+dEqjnnRBBA50R/RudE
3UznRExT50SyWedEGGDnRH9m50TmbOdERHPnRLJ550QYgOdEf4bnRN2M50REk+dEspnnRBig
50R3pudE3aznREyz50SquedEEMDnRH/G50TmzOdERNPnRLLZ50QY4OdEd+bnRObs50RM8+dE
qvnnRBgA6ER3BuhE5gzoREQT6ESqGehEGCDoRH8m6ETdLOhETDPoRKo56EQQQOhEf0boROZM
6ERMU+hEqlnoRBhg6ER/ZuhE3WzoRERz6ESyeehEEIDoRH+G6ETdjOhETJPoRKqZ6EQQoOhE
f6boROas6ERMs+hEsrnoRBjA6ER/xuhE3czoREzT6ESq2ehEEODoRH/m6ETd7OhERPPoRLL5
6EQYAOlEfwbpRN0M6UREE+lEqhnpRBAg6UR/JulE3SzpREQz6USyOelEGEDpRH9G6UTdTOlE
RFPpRKpZ6UQYYOlEd2bpROZs6UREc+lEsnnpRBCA6UR/hulE5ozpREST6USqmelEEKDpRHem
6UTdrOlERLPpRLK56UQYwOlEf8bpRObM6URE0+lEstnpRBDg6UR/5ulE3ezpREzz6USy+elE
GADqRHcG6kTmDOpERBPqRKoZ6kQQIOpEdybqROYs6kRMM+pEsjnqRBhA6kR/RupE3UzqRExT
6kSqWepEEGDqRH9m6kTdbOpERHPqRKp56kQQgOpEd4bqROaM6kREk+pEqpnqRBCg6kR/pupE
5qzqRESz6kSquepEGMDqRH/G6kTmzOpERNPqRKrZ6kQQ4OpEf+bqRObs6kRM8+pEsvnqRBAA
60R/ButE5gzrREQT60SqGetEECDrRHcm60TdLOtETDPrRKo560QYQOtEd0brRN1M60REU+tE
qlnrRBBg60R3ZutE5mzrRExz60SqeetEGIDrRHeG60TmjOtERJPrRKqZ60QQoOtEd6brROas
60REs+tEsrnrRBjA60R/xutE3czrRETT60Sy2etEEODrRHfm60Tm7OtERPPrRLL560QQAOxE
fwbsRN0M7ERME+xEqhnsRBAg7ER/JuxE5izsREQz7ESyOexEGEDsRH9G7ETdTOxERFPsRLJZ
7EQQYOxEd2bsROZs7EREc+xEqnnsRBiA7ER/huxE5ozsREST7ESqmexEGKDsRHem7ETmrOxE
TLPsRLK57EQQwOxEf8bsRN3M7ERM0+xEqtnsRBjg7ER/5uxE5uzsREzz7ESy+exEGADtRHcG
7UTmDO1ERBPtRLIZ7UQQIO1EdybtROYs7URMM+1EqjntRBhA7UR3Ru1E3UztRERT7USyWe1E
IWDtRHdm7UTmbO1ERHPtRLJ57UQQgO1Ef4btRN2M7URMk+1EspntRBig7UR3pu1E5qztRESz
7USyue1EIcDtRH/G7UTdzO1ETNPtRLLZ7UQQ4O1Ed+btRObs7URM8+1EsvntRBgA7kR/Bu5E
3QzuREQT7kSyGe5EECDuRH8m7kTdLO5ERDPuRKo57kQYQO5Ef0buRN1M7kRMU+5EqlnuRBBg
7kR3Zu5E5mzuRERz7kSyee5EGIDuRHeG7kTmjO5ETJPuRKqZ7kQYoO5Ef6buROas7kRMs+5E
srnuRBjA7kR/xu5E5szuREzT7kSq2e5EEODuRHfm7kTm7O5ERPPuRKr57kQQAO9EfwbvROYM
70REE+9EqhnvRBgg70R3Ju9E5izvREQz70SyOe9EEEDvRH9G70TmTO9ERFPvRKpZ70QYYO9E
f2bvROZs70RUc+9EqnnvRBiA70R3hu9E5ozvREyT70Syme9EGKDvRHem70TdrO9ETLPvRKq5
70QYwO9Ed8bvRObM70RM0+9EstnvRBjg70R/5u9E5uzvREzz70Sy+e9EGADwRHcG8ETmDPBE
TBPwRLIZ8EQQIPBEfybwRN0s8ERMM/BEqjnwRBBA8ER3RvBE3UzwRExT8ESqWfBEEGDwRH9m
8ETdbPBERHPwRLJ58EQYgPBEf4bwROaM8ERMk/BEqpnwRBCg8ER/pvBE3azwRESz8ESqufBE
EMDwRHfG8ETmzPBETNPwRKrZ8EQY4PBEf+bwRN3s8ERE8/BEsvnwRBAA8UR/BvFE3QzxREQT
8USyGfFEECDxRH8m8UTdLPFETDPxRKo58UQQQPFEd0bxRN1M8UREU/FEslnxRBhg8UR3ZvFE
5mzxRERz8USyefFEEIDxRH+G8UTmjPFETJPxRKqZ8UQYoPFEd6bxRN2s8URUs/FEqrnxRBDA
8UR3xvFE3czxREzT8USy2fFEEODxRHfm8UTd7PFETPPxRKr58UQQAPJEfwbyROYM8kRME/JE
shnyRBAg8kR/JvJE5izyREwz8kSqOfJEEEDyRH9G8kTmTPJETFPyRLJZ8kQQYPJEd2byROZs
8kRMc/JEqnnyRBCA8kR/hvJE5ozyREST8kSqmfJEGKDyRH+m8kTmrPJERLPyRKq58kQYwPJE
d8byRN3M8kRE0/JEstnyRBjg8kR/5vJE5uzyRETz8kSy+fJEGADzRH8G80TmDPNERBPzRLIZ
80QQIPNEfybzRN0s80RMM/NEqjnzRBhA80R/RvNE5kzzRFRT80SyWfNEGGDzRHdm80TdbPNE
RHPzRLJ580QQgPNEf4bzROaM80RMk/NEqpnzRBig80R3pvNE3azzRESz80SyufNEEMDzRH/G
80TmzPNETNPzRLLZ80QQ4PNEd+bzRObs80RM8/NEsvnzRBAA9ER/BvRE5gz0REQT9ESyGfRE
ECD0RH8m9ETmLPRETDP0RKo59EQYQPREd0b0ROZM9ERMU/REqln0RBBg9ER3ZvRE5mz0RERz
9ESqefREGID0RH+G9ETdjPRERJP0RLKZ9EQYoPREf6b0RN2s9ERMs/RE</AssayXData><AssayYData Points="2535">9akyQLTbMkD0+DJAEb8yQFi1MkA/9TJAO+MyQPyjMkAYaTJA8bgyQHiYMkAevjJAUWwyQP+l
MkC/uzJAFqEyQKLKMkBqnjJAtqgyQPecMkB/fjJAVp4yQPe+MkD6tjJAGksyQKeUMkC7izJA
kZMyQNinMkCmlzJAJqEyQBd+MkDMXjJAGVUyQMN1MkD+fzJA7WoyQMJ3MkBQfzJAh6gyQPh1
MkDjtjJAmm0yQPFbMkDKXjJA6pQyQP2FMkDOdDJAD3oyQPtzMkDNfDJAEoAyQCGsMkAPhzJA
pHUyQFNtMkBKhjJAY1IyQGYgMkCttDJA/UEyQEZ+MkAgUDJAO1oyQHl7MkCiWjJAJnYyQA9A
MkCmrTJAhCMyQPl/MkCrXDJA2nkyQGxmMkDzezJAzSUyQFJDMkAUejJA9yIyQEiFMkCU9TFA
3GIyQM9GMkDrpDJAGiYyQGQrMkA4LzJAolwyQFxPMkCpNzJAHVoyQD9VMkB9bjJA83UyQHNe
MkArXDJAVmwyQGBcMkBKUzJAbFMyQDg4MkCpJTJAJUMyQMlYMkAhRzJAOb4yQE0ZMkCBIDJA
SE0yQN8sMkDYNDJAtFMyQBArMkDgfjJArFgyQOyFMkAvRzJAxWAyQO0uMkCQgjJABzoyQNFQ
MkAmJTJAsR0yQNByMkBOCjJAH3EyQNszMkDBCjJAtlcyQKVzMkCJITJAkzMyQF5zMkC0PjJA
khgyQCYbMkA8QTJAPFQyQHNMMkDcUzJAiCAyQHsqMkDCPDJAWjYyQAFXMkB4GzJAdlkyQI0L
MkCmfzJALkAyQLhDMkAU/jFAuEoyQLk+MkCU/zFACyYyQAUTMkDJSjJACBcyQPsXMkAUUzJA
nvoxQDEqMkCiHzJAtvIxQJoGMkBGcjJA9gAyQHVqMkDGZjJAFi8yQHYiMkCv7DFAxhIyQMME
MkAD2zFAmDUyQBopMkAtBzJAjCwyQAgXMkD4JjJA47MxQPsbMkBPLDJAJjkyQMHlMUDDEzJA
2AkyQIpKMkCx7jFAlykyQAcJMkDQTDJAPeIxQKfrMUBE/TFAuVEyQLU3MkDm+jFA4vUxQEnj
MUD0OzJAlOkxQHrRMUDyVjJACfcxQEvtMUAH8TFAry4yQDgjMkBcATJA3L0xQGvnMUDw+DFA
kSoyQMUqMkAf2jFAggAyQD8tMkDrIDJA0NIxQBUdMkBXATJAygQyQJvxMUBqBTJAQrUxQD8W
MkDU5TFAe0cyQFH2MUAo6DFALdQxQKjHMUCOLDJA//UxQNfKMUBG7TFAIOYxQH8kMkAUCDJA
VL0xQNIvMkDoADJA+wYyQEDyMUDB8jFAjPsxQOkYMkBiBzJAsfAxQGYEMkD3lDFA5xAyQNoT
MkC5CDJAuMMxQL/TMUD1/DFAr7kxQE/bMUAVvjFAE8cxQKHTMUBbCTJA5h4yQPwYMkASBDJA
6eYxQC/LMUCgzDFAXd8xQMQEMkCN5TFAt+YxQLXcMUCK1zFA8PYxQCHuMUAIzzFAQ+UxQJfL
MUCD3zFAPa0xQDLcMUCywzFAjaIxQFPyMUDi4TFAer8xQKTDMUDT9TFAqcUxQL7TMUA/3DFA
FscxQDXuMUDjAjJA/eIxQPbRMUCU3zFAj7UxQOizMUBVnDFAKssxQJLJMUAo5jFAlrcxQAzj
MUAxojFA+rcxQILGMUAO9TFAzcQxQJL/MUA40jFAzKgxQFn2MUBa7DFArQ0yQEiTMUC6xzFA
YL8xQKqZMUDfCTJAKuExQIugMUCv1TFAiwcyQGrOMUAV2jFAm/YxQCK+MUCXwTFAQAMyQCcQ
MkA6uTFAWZAxQMHNMUAz4jFAr84xQKCoMUC20TFAhJUxQADNMUBsqzFADMIxQKILMkAKsTFA
kLQxQEEQMkB5qjFAdd0xQNB9MUDY2jFA7OYxQNVsMUCuwDFAiucxQPeBMUAohDFAmbcxQISl
MUCRyTFADrYxQHKAMUAC0TFAZLoxQNGCMUBonzFAPdcxQKTUMUCrrDFAbD8xQEfpMUDQADJA
eKExQFS/MUCLxTFAE70xQISIMUB2tDFAeUcxQKGmMUBXYjFA4q8xQNubMUB4lTFAt5UxQOx2
MUB+zjFAUTAyQLTGMUD3lDFANH8xQH6IMUAINjFA27AxQNHZMUD4uzFACmcxQDG4MUBnjjFA
w30xQNGUMUBDRjFAqbYxQCe0MUCUvDFAi7sxQA2uMUAqszFAGrAxQFhnMUD84zFAaNoxQOB7
MUAMYDFAHH4xQHOcMUDjwTFAKtoxQOdRMUDgfzFAyJsxQIHIMUAzazFAdLcxQGudMUBxPDFA
2TcxQGh6MUArlDFACZQxQIA2MUDJ0TFAXYsxQJqCMUDzojFAkroxQJbxMUApxDFAnL8xQMyu
MUAmzTFA5qUxQFyxMUDbhDFAIskxQPF6MUDjHTFAyWoxQIpvMUBMfjFAjEsxQHvUMUBWmTFA
JFoxQGHPMUCtkDFASIoxQFmLMUCywDFAq+cxQIJjMUBDiDFA/X0xQEFVMUB2gDFAw6kxQGiQ
MUDqcTFAbl8xQOtdMUAmwTFADIcxQEufMUBGazFAfEkxQHqaMUB9cjFAiioxQAqFMUBIRTFA
12sxQCK7MUDlqDFAg4kxQFuaMUCSfjFANccxQBIoMUDkdTFAi5cxQGBpMUBXbzFAp1QxQKdy
MUAGtzFAxLgxQGdoMUBixDFALJsxQEtNMUChSDFAx10xQMiyMUAhejFAsVQxQCpSMUA0ZjFA
RkAxQAcrMUC7aDFAupUxQOdlMUD+cDFA9FIxQBRcMUDsfzFA3KExQGVgMUAhbTFAlGcxQNB4
MUAhdDFAZIMxQES7MUBGaDFAEFMxQFxxMUDpNzFAkoIxQJJBMUB2MzFA6JkxQAeIMUAJlDFA
hqoxQFw+MUD3QzFACnQxQLFoMUAYSDFAjogxQE1QMUBldTFAz0UxQHtnMUAzRjFAZWQxQHF3
MUB0NzFAPlIxQJwsMUB5TzFAEUwxQPI7MUD5OzFAolsxQI5WMUCnYTFAZXAxQP9lMUCqpTFA
xWIxQGlYMUB6HjFAMjIxQLBeMUBSUzFAgXIxQPGlMUBuZDFAW0cxQECUMUDtTjFA61QxQAtF
MUBGDDFA3S0xQBoxMUDsOjFAnUExQExMMUAhSTFAsD8xQIx8MUDZOTFAaKwxQHJpMUCVITFA
iXMxQPUSMUAqSTFA7VExQC8/MUAKYzFAIR8xQANxMUDC/zBAYUUxQHwoMUBIYzFANGgxQG9Q
MUA2XjFAC1YxQIpLMUB1dTFAXgUxQEpFMUDfQDFA3ikxQE5SMUC6LDFATVIxQJOOMUBeCjFA
ou8wQDclMUAPbjFAcQsxQEk1MUAYQDFAdYoxQEZMMUAm8zBAs3MxQLIrMUArDzFAFnwxQML5
MECYczFA8TYxQJYRMUB4RzFAgCExQAlKMUBtUzFApjoxQG03MUAtUjFAeicxQJz4MEBPXzFA
VyoxQHtRMUCaHjFAXlsxQBokMUAAPzFAMAsxQDsTMUBkTDFAzPQwQMrwMEAyLTFAxZcxQB/6
MEBA7zBAnEoxQDz/MECmHzFAOF4xQAYlMUCtTDFARB0xQLrlMEATOzFAyjkxQNVRMUDsCjFA
EN0wQJw2MUDsKzFAfBYxQHQ7MUBK0zBAhEYxQLfiMEDuDjFA7EQxQDQLMUDcGzFAv04xQDgj
MUAT8jBA3j8xQBRKMUDPWzFApRIxQFwOMUDMKzFAB/wwQPzlMEBGVTFAUCsxQEgeMUCsSTFA
sSIxQHRDMUCQKjFAFRUxQLA6MUDlSTFA3hwxQC6PMEDGMzFAOBoxQKAxMUATEDFAjCQxQKD5
MECCMzFAQvQwQHAHMUAATzFA5AAxQA8sMUAg8DBA5yYxQMAwMUBV2DBAXUExQPbGMEDMFzFA
IjkxQDfpMEAFJTFACP8wQNAkMUBhGjFA1R8xQKxDMUCuFzFAXAIxQMrsMEBZcjFAiPowQIsL
MUADTzFAqfowQCkEMUAa8TBAPgMxQAgHMUCaADFAVjgxQLcyMUDLODFAd/EwQG7ZMEDi4jBA
WTkxQBAPMUC3FzFAUhcxQP76MEBJ6jBA8vswQCvLMEDP7jBA9wkxQAC7MEA/SDFAL+kwQK4c
MUAhITFAIAAxQM01MUDg8DBAThAxQPn/MEDX/zBAEA4xQDojMUBLKjFAfdwwQGslMUAjxjBA
sjIxQDbuMECbKDFAvOwwQIvmMEC14TBAl/kwQD6lMECfIDFAbeEwQHI5MUCM1zBAnRExQKHq
MEB88jBAtBoxQIfJMEBqMDFAfvEwQOXuMEB83jBAWgMxQDPoMEAlpzBAggExQFQFMUDgszBA
XB0xQGYpMUDnETFA/gAxQMTkMEBNFzFA4o8wQNryMECOKTFAyeQwQKMDMUDV+jBAK+8wQDbu
MECM+DBAx88wQMgnMUBs9zBApu4wQCwTMUDSwzBAEsowQMD2MEBC8TBATBkxQJn9MEBp0TBA
d6EwQF3lMEB9gTBA56wwQBQ5MUA/7DBAgr4wQBXzMEBH6jBAV7MwQMkiMUD74DBANc8wQA31
MECW3DBAhNgwQNrqMEBnuDBA/MowQIT4MEDl3jBAw9YwQM74MEDbDjFAI/4wQHT6MECY3TBA
G50wQIalMEBpRDFAh6AwQLO/MEAM0TBAhZcwQJm0MECiNTFAPr8wQOHyMEDdvjBAIqMwQMDZ
MEB1+zBAmxMxQB/OMECg1jBAGbowQCUXMUD/9jBAV8wwQJndMECwqTBA2/owQAi9MEBR1zBA
VeswQA4fMUCWCDFA0xQxQMe7MECT3DBAUc4wQPnpMEBqBzFADeIwQArsMEBlwTBAi5AwQEDC
MEDu6DBAyAExQDbnMEAHDzFAZQcxQPXOMECzpDBAeaAwQDC+MEDn8jBAN6owQEedMEDK4TBA
CgAxQJzCMEA9izBAkcQwQJa9MEAkwzBARewwQN+uMEAtsjBAkMYwQKG+MECqoDBAcKQwQNja
MED+wTBABKowQOnGMEA8qTBAI64wQKvVMEDtvDBAcoowQPKiMEDWqjBAC8AwQBKuMED3CzFA
I+swQN/sMEDHbzBA48swQL32MEDR8zBAJrgwQJ3GMEABqTBAQw0xQHqyMEA0qzBA/b0wQMWS
MEDU0jBAMc8wQPrWMEBT2DBAqZwwQEa+MEC4lzBAEC4xQNvlMEDd9TBAOtAwQIWlMEDayzBA
RLQwQCXnMEBA3DBA7OAwQMt/MEC/tzBAaaswQKp9MEBVyjBA98gwQP1UMEA5pjBAP5IwQAuA
MEADtjBAmKYwQJvFMEDt1DBAxLQwQLuPMEDDQDBAvrMwQFKfMEBcvTBAmZowQKGeMECc0TBA
k8EwQAnOMEBsuDBAwJkwQFnnMEAQxTBAl5EwQLT6MEDvjTBAa9MwQCq+MEBl4TBAOYYwQADB
MEBinzBAx6owQFGvMEC/vDBAZrgwQPzDMEBZiDBAT88wQHbJMEBQkTBAF2EwQM1uMEDqmzBA
2nowQKeMMEA7xzBAjakwQGr/MEBQezBAttMwQJe+MEAwvTBAcoAwQETWMEDPrDBA7aYwQKS4
MEDWVzBAmbcwQKz6MEB55DBAuswwQLjdMEAFXzBAKJEwQDOaMEAJqTBAS7gwQKJtMECT0jBA
MIgwQBqVMECguTBADMswQO+gMEAQcjBAz68wQGOjMEAUfjBAQoEwQOnKMECptjBAPnUwQBmU
MECPiTBATXkwQJ11MECfcjBA24YwQOrYMEAjgTBAps4wQDGVMEDNhzBAx5wwQEyLMEBJkjBA
PKowQEmbMECdtDBAub4wQNXPMEDdwDBA1KEwQP1iMEDypDBA7nMwQHSUMEB6tTBAcKIwQDmG
MEAfsjBAzGEwQC+lMEBRhTBAcG4wQPhLMECgqTBA7KowQHdUMEBQfTBAVbQwQHiKMEBjZzBA
gnkwQIeoMEBtTjBAGI8wQDp2MEDLrzBAU5MwQKNFMEADajBAzsMwQLYvMEDAkDBAUoEwQJDh
MEAPlDBAZXwwQF+EMEBqcjBATJAwQJTeMEAzgzBABIcwQEamMECFlzBAR2MwQP2LMEDacDBA
A4QwQPijMECkcDBAFUwwQFByMED1bTBAE+EwQAiaMECNjzBAmVwwQPRnMEBwqTBA2OUwQIel
MEAQUDBAPLIwQCZvMECfmDBA7qowQGqpMEBQNTBAdGEwQIWaMEA+vTBAs4UwQH1YMEBvljBA
jq0wQBitMED4dTBAfaswQAypMEBrfTBAXGwwQOqTMEBxPTBArVQwQG7GMEADszBAva8wQJOr
MED9nDBA65IwQOh0MECJkTBAQ3swQOzEMEB/mDBAuJUwQJiDMEDicTBAb98wQDA9MEDcgzBA
5oIwQEBbMECadTBAx1MwQDGKMEDPhTBAd2kwQBOzMEADjDBA57QwQG2yMEBeLDBAwIMwQB1D
MEAPhDBAv6AwQOqTMEDYTDBAOFowQLlGMEBNPTBAbXcwQAaEMECkOzBAcocwQMFhMEBiQjBA
42QwQNyHMECoeTBAw6swQCRhMEBSfTBAuHcwQLR+MECtYjBA0IQwQBRBMEDdXTBASaAwQIBr
MEDKcDBAK0IwQI94MECzhjBA7k8wQN1XMEDndDBAXEMwQEqFMECcmzBABU8wQHYXMEBDRzBA
rX0wQElEMEDARDBABXIwQBsQMEAnfjBAekUwQCZjMEBPbjBAuHcwQCVkMECtRzBAmKUwQKZQ
MEBrjjBAaE4wQKV2MEBTUjBAbXkwQEQjMEAgpzBAHXowQItbMEDFazBAT3UwQNhvMECjNDBA
FCswQMpFMEBBUjBADFAwQLFUMEAxQTBAYk0wQM1KMECyGjBAIhIwQHr4L0CwDDBAjS8wQDs2
MEAtAjBA5P8vQC4WMECFLTBA7DwwQJ8RMEDXCTBAPNQvQAb2L0C+4S9APPEvQHj2L0Bg/C9A
heIvQLrXL0Dsii9AHf4vQNyfL0DuBzBAzK0vQLOkL0BoCDBA6NIvQEeQL0Di3C9Ai9QvQHes
L0CR8y9A9aYvQJPdL0A86S9AU5UvQJv2L0DVki9As/gvQOyzL0D2qi9ARX4vQMzeL0BR4i9A
OM4vQDOAL0A96y9AqusvQGrBL0CNxi9A1+AvQJDDL0Ai3i9AYOwvQIvvL0BvtS9AiOcvQFvH
L0BJrC9A2KMvQPy6L0D8ui9AusYvQFa2L0CPsC9AAZwvQO3dL0BpvS9AVNkvQJWJL0DUlS9A
P6IvQJ45L0CLay9AuLcvQCJ3L0DqjC9AJqIvQKbYL0B3rS9AXNsvQMDhL0CgmC9AJ3kvQF2w
L0AVwC9A7aIvQFXXL0CGtS9At5QvQA0HMEDhni9AZ8YvQEeeL0A/uy9AJGMvQJfhL0Bq+y9A
H5QvQKK1L0Di4C9AQO8vQH2sL0A9nS9A2KEvQMexL0CcnS9ADXkvQFWpL0Agui9ATKMvQM26
L0DftS9A3pEvQKBEL0DqqS9Ak5kvQM6mL0DitC9AGrAvQLfJL0DbuC9APpovQKrHL0Dz2S9A
UYYvQE6pL0DW1i9A0/MvQGeIL0Ah1i9Afb8vQCytL0CF4S9Aiq4vQOmUL0Dxzy9AtJYvQFFZ
L0D9ly9AX78vQHF8L0CDrS9A+HcvQIenL0D80C9AUNMvQEl+L0Dkni9Ai88vQHuaL0Bk1C9A
WF0vQCOAL0CloS9AU6cvQEyBL0B5xC9AG98vQJbML0C0vi9AIAYwQLDAL0AWyy9Alb4vQPSS
L0BQuS9Aao0vQNaVL0BHiy9AGPYvQKObL0BX5y9AsZcvQBenL0Aani9AXbcvQETSL0DV0i9A
tJUvQJaPL0Cd3C9ABZIvQOO2L0C+py9AHcUvQKKIL0DjaS9A6OYvQH/OL0Bp2S9A5fAvQMK2
L0CIuS9AzXYvQAmFL0BvzS9AE3IvQMG3L0AO9i9AZ40vQG9nL0Cgmi9ADLYvQBZ/L0A0vy9A
osIvQC6KL0DwaC9Ain4vQCbEL0DsZy9AD6IvQNiBL0CBji9AoYgvQMaZL0AufS9AyLQvQNHH
L0B0IzBAIKovQKXYL0Bh5i9A2rMvQOaHL0Dn5S9AesovQAD9L0CChC9A1ZUvQArcL0DPui9A
7swvQBHBL0BNmi9AZdQvQEKXL0AD1S9APHEvQPS5L0AplS9AMbEvQDHUL0DuCTBAlqkvQA7K
L0Cq9S9APo8vQBb0L0CIsC9A2JAvQG62L0Bwsi9ASb0vQJSqL0A4di9A89MvQC+/L0Ajxi9A
Hw0wQPrLL0BFrC9AVuIvQPnZL0D3tS9AsxowQKPnL0Byny9AlrUvQGmzL0Co/i9ALhQwQInK
L0Bi7C9AQgcwQBrpL0BU6C9Av2wvQNmaL0DZli9AvWQvQE4LMEBdwC9ANMAvQLyiL0CRgS9A
2f0vQNXVL0DWvi9AusYvQLIqMEAzqi9Ap70vQE6UL0Ddvi9AtosvQHOwL0Ce3y9ASJwvQDL0
L0A9vC9ANy8wQP3eL0DV8S9Av9ovQFyhL0CToC9APsEvQM+4L0AbvS9A25YvQPHVL0Bg/y9A
edgvQKSsL0DAtC9AUc8vQAe9L0DUti9AT4YvQE+bL0Cmri9AS8svQOu3L0DRrC9A+rMvQDiz
L0A7vC9AarcvQIWKL0BA/y9A6rMvQHnZL0ABny9A0c8vQI7mL0B+1i9Ag+4vQC22L0C/sC9A
Xf4vQDxdL0DCAzBAzuIvQDjXL0B62i9AlK8vQLr/L0A6xy9Ax68vQKHkL0BHly9A4vEvQBzF
L0BTkC9AfrUvQFMKMEApry9AYc8vQINxL0CSqy9AaNkvQHf+L0Bcui9AF/0vQK24L0B10S9A
7QkwQPrQL0BQ4C9AMKIvQD3RL0B38C9AKcUvQGCeL0A0xC9AsHUvQDyrL0CHvS9AI9svQKqY
L0Cndy9AV6EvQJ/3L0BwvS9A1sIvQLt7L0BYny9ASYQvQJW3L0CIoS9Ar5MvQPK6L0ArtC9A
T6gvQEecL0B95y9AmdovQJC3L0Db4S9Ava0vQCevL0C4ti9ArG8vQLy4L0A21y9AaqcvQMeL
L0BPvy9AlvQvQHfLL0CJsS9Am+svQJDeL0C5ti9A4cUvQF68L0AUbC9A2LovQCfrL0Aqry9A
0MovQGDPL0DIwC9AfM4vQPqdL0BDjS9AeMMvQF2lL0AgsC9A9nIvQDnpL0Bz3S9A95wvQG5y
L0BggS9Aa7kvQE//L0Dqzy9AWHEvQJ+9L0BQsC9ARtMvQN+oL0DvjS9AFMkvQHmoL0DV1i9A
hcEvQLCtL0BMfy9A1FkvQAyYL0Arsi9AoMkvQKaSL0DbqS9A+ZovQIG8L0CMci9A/twvQO32
L0Drby9AMKAvQJR6L0AIji9Ag6wvQOnDL0Ddwi9AIqAvQGvZL0AMqy9AbewvQI6CL0DUri9A
EJ0vQMvEL0CaqC9AfqUvQIOPL0DMei9AI1IvQKxyL0A3gi9AycwvQH/oL0A7mi9AOLkvQC6p
L0CCxi9A3t0vQNrEL0Dp5i9AMWMvQEtqL0B2wy9AB6kvQMlzL0BEvC9AIp0vQNSHL0C2fC9A
qsEvQDS9L0DglC9A0c0vQE2dL0DEsC9AwdUvQG29L0Auri9AurkvQGCqL0AwtC9AJ6EvQFFl
L0CUjS9A+rovQP0OMEDLuy9Aw30vQJqrL0DQby9AtrwvQBaeL0DY0y9AdcQvQOBiL0BpmS9A
nJEvQJrDL0AJvi9AOncvQCiYL0DMii9AGLovQDifL0DCwy9Ao9AvQH+mL0BKey9AL60vQG+I
L0C29S9AS+gvQGaJL0Ae9C9AMIovQP+bL0CW9y9AuoYvQEusL0Avri9Ab3svQLS2L0Aqbi9A
hZ0vQKWCL0ALpS9AuqMvQLFvL0AZxi9Am28vQLyaL0DC4i9AhKEvQPLPL0Ckbi9AQVEvQDXX
L0AUyC9Ar48vQGm7L0AYiy9AY8EvQH/FL0A0vy9A3YkvQHVhL0Bvfy9Ak5kvQOKBL0Au4i9A
u9gvQHaqL0CRWS9AgMEvQJ6lL0BklC9ANaQvQMi3L0CTgi9A95AvQHWzL0Djgi9AMXEvQHG9
L0BUgy9Ar54vQH/AL0CD8S9A+M8vQJF9L0CCny9AkPovQOW4L0DsYC9A3IQvQLapL0B/ni9A
w4wvQGnjL0CAni9AWJovQK16L0Atvi9AFpUvQOW3L0AVjC9AWpcvQIy0L0A46S9AbbMvQLyk
L0DEfi9AKmcvQCmjL0C1wS9AR4wvQGRzL0DRZi9AbLAvQGTXL0A4sy9AbKMvQMbeL0AXgS9A
sssvQDmEL0BDuS9ASsIvQNppL0BDeS9Ay3kvQLV7L0AJSi9AUpsvQJ2ML0B2zC9Ak5MvQHGt
L0BLfi9A8XgvQAbGL0CFZS9AVnQvQCGRL0CSoS9AqY4vQFVJL0CnoC9Ak5cvQO6GL0AsnC9A
AZQvQNlTL0BygC9AJ7wvQEefL0DokS9AK4ovQA7EL0CCui9A63svQD6OL0BDnS9AN2QvQJZW
L0B2XS9AxwwvQBZ/L0A/jy9AU50vQNh1L0BHVS9ADZwvQI11L0Cu6y9Anr4vQKHgL0ALgC9A
s9ovQBqIL0DAsS9AHjovQCCOL0CYrS9AQ6MvQGxPL0BVcy9A24kvQIWWL0A4RC9ApnwvQEyE
L0CMiC9A7pAvQGMvL0DERy9Ag4YvQFSzL0DIIy9A0CcvQBTVL0CUSS9A950vQOF7L0CtsS9A
Ya4vQKtPL0Dxii9AeWQvQNWpL0AnfC9AL1gvQG2yL0BnbC9AVXIvQMp+L0C5Yi9AF1kvQMuD
L0AdVS9AGUEvQBGwL0BVLy9ARLYvQApUL0BZhS9ABoMvQFSrL0CPby9AW5ovQCuML0Azii9A
1KMvQA2kL0Ckxi9AHFIvQDdjL0AXOC9AjGYvQPY9L0BXXS9AO1wvQB+KL0Czoy9A4ZovQKN/
L0D5cS9A82YvQLxvL0DOHC9AEYYvQIJhL0Bfii9ASX4vQEeLL0ATVS9AbWQvQLdML0Cwli9A
rX0vQE5oL0Csey9A1s0vQEerL0B2wy9AakcvQN+CL0AJvi9Ag4wvQMdkL0DNYC9AlX8vQKxO
L0ATXS9A72svQLGNL0C5dy9A9qMvQElrL0AThC9Ao3wvQDduL0BubS9ALE4vQPo8L0AobS9A
gW4vQFdWL0AZvC9ApV8vQNx7L0BJUC9Am1wvQJJ/L0Bkpi9A4GwvQHZ1L0C0cy9AIycvQKRi
L0CgMC9ALFsvQAF/L0CSby9Alk8vQLBjL0C2aS9ANqUvQDVRL0BwTy9AvH0vQG2KL0Dfjy9A
JXUvQIFmL0CUiS9AdCwvQARlL0DYiy9AUVEvQFZ8L0CKky9APmgvQJZLL0CMdC9AS0ovQHyC
L0DMQC9AsrwvQI0YL0AWXi9AtH8vQCVUL0CUYC9ATjAvQLo9L0ABci9AjkkvQOFHL0DxYC9A
VpQvQAVZL0Ckdi9Al1YvQPItL0DmdS9AwEQvQK46L0DFVS9AJFUvQNJEL0DChy9AjzsvQGxO
L0BpTC9ALkkvQKwvL0D7Uy9AEXEvQLGPL0CjNy9A8TEvQFZGL0CRSi9AM0EvQGpzL0BfOy9A
lmsvQMZML0BTYi9AoXUvQACcL0BUby9AbDYvQJNmL0BhUy9AMkIvQJNkL0Doki9AzHcvQP6h
L0C1Oy9AP/IuQDuML0DOVS9APzwvQGRnL0DUOi9AIlcvQEJwL0D7CC9AzzsvQBeTL0CGgy9A
wyYvQMcYL0A+Zi9AelEvQN0NL0CwQy9AcXYvQCpKL0C+XS9AvoMvQFl5L0DnRC9ApEQvQPMa
L0D8PC9AKVIvQFZcL0C/by9AN3AvQAFlL0DNTy9AIG8vQKdnL0BP8y5Au3ovQCh8L0B8aS9A
lFAvQCdNL0B5VS9AFYsvQOFGL0C7SS9APhQvQFA0L0ABWy9A+1svQJ01L0DVYS9A2CsvQGh6
L0BGTS9AM1ovQAgwL0A+MS9A+2ovQN4nL0AeTC9AdjgvQC1fL0ByQC9AzCwvQJNTL0BqZi9A
XmMvQFWBL0AdaC9A5WEvQKxbL0D+bS9AbR4vQBqIL0BZBS9AiFQvQCtpL0C2MS9A5CEvQLoc
L0B6YS9AMiAvQJpVL0DZWi9ABlQvQNg0L0DEYy9AEEMvQLc5L0A5Ji9AresuQOcxL0A0Jy9A
hUYvQAl5L0CvZy9A+y8vQEQRL0CMdy9AiV8vQEAgL0DWMS9AJYEvQIthL0BeGC9AxQcvQGps
L0ChBy9AT2YvQAs+L0Av8C5AUmIvQBoeL0AeRi9AYTkvQFIiL0DKBC9A23AvQEtaL0AtOi9A
xTQvQEIuL0ADJy9Aw04vQOYGL0CpLi9Abk8vQJ79LkBtGy9AS2MvQDcSL0AiUC9AcjkvQBUb
L0BeGy9AvkIvQLlKL0CITC9AtGsvQJgXL0CKYS9AV0gvQDIiL0B2Fi9AP1YvQEQiL0DPBS9A
5EgvQDETL0AdKi9AUBUvQKwoL0AdBC9ANFEvQPMCL0AI/S5AWPQuQIE8L0AcJy9AQ/0uQBBS
L0CWbi9AnxUvQO/kLkBb8i5ADm0vQMpWL0AtBC9AqBAvQOUWL0B5LS9AXjgvQL84L0Bf9S5A
GwIvQND+LkBSBy9A0zMvQLAAL0CXQS9A4kovQPEuL0DJLC9AslMvQCwRL0ByYy9AGaEvQGZe
L0DV5y5ACR8vQG1bL0DjCy9AMCMvQIpCL0DyFC9A7/8uQAAfL0B8NS9AgAcvQLfxLkADNC9A
+x0vQHwAL0AuJy9Am+MuQMLRLkArBC9AwDwvQE4yL0D7ZC9AsikvQNMhL0A79S5AnSUvQJAa
L0ADWC9ArTMvQDw5L0AtMy9ADzQvQAxcL0DR7C5AJA0vQEknL0CWNS9AglgvQIo4L0BcHC9A
xhYvQA/7LkCsVS9AfT0vQLkrL0DNdi9A3PAuQKbiLkDBOS9AHnQvQFhIL0CMGy9AbiUvQD5S
L0ARNy9AUIEvQJ3YLkDbIy9ATysvQHc7L0ADDC9AHzkvQKoZL0BFUS9AhuguQPn6LkCVPS9A
79YuQLkaL0BrTi9A6hEvQPb1LkAP/S5Az4svQHDlLkBQBS9ACxAvQAkVL0C4/i5AazIvQEQv
L0A9Fy9AK+8uQPwEL0AQPi9AYSwvQMQbL0C6LC9A2u8uQFVgL0C32C5AIgcvQBAML0D9KC9A
99kuQJIuL0Cx9y5AmgEvQH0YL0A0RS9AnBsvQLYGL0BhGy9ARwUvQHZkL0BNHi9ABssuQHYo
L0BdFy9A5vsuQIIKL0C2OS9AIeEuQAsOL0BKDS9AEv8uQOwhL0BxNi9ARuYuQCkKL0AR5i5A
/xsvQLYAL0DQ5C5AMBcvQDQHL0Au6y5AjPguQHj2LkAeOy9AUzIvQOJFL0B8+S5AzSEvQNKx
LkDVpC5AMrUuQLSsLkCp1i5A7RkvQJNUL0DN/S5AEt8uQDAAL0BzzC5ANxgvQN4PL0B/Hi9A
UBQvQDbsLkDD6S5ACSYvQHHWLkAJ1i5A4tQuQGwbL0A8uC5ASQ8vQGQjL0A+5y5AqBwvQOjg
LkDH6i5Av7kuQE0rL0DyRy9A4BovQADGLkDp4C5AxAwvQHL6LkAQDi9A</AssayYData></Step><Step><CommonData><SampleLocation>2</SampleLocation><SampleID></SampleID><SampleGroup></SampleGroup><SampleInfo></SampleInfo><SampleRow>E</SampleRow><SamplePlate>1</SamplePlate><WellType>REGENERATION</WellType><Concentration>-1</Concentration><ConcentrationUnits>µg/ml</ConcentrationUnits><MolarConcentration>-1</MolarConcentration><MolarConcUnits>nM</MolarConcUnits><MolecularWeight>-1</MolecularWeight><Temperature>30</Temperature><StartTime>2046818</StartTime><AssayTime>5</AssayTime></CommonData><FlowRate>1000</FlowRate><StepType>KREGENERATION</StepType><StepName>Regeneration</StepName><StepStatus>OK</StepStatus><ActualTime>5.00005</ActualTime><CycleTime>0.2</CycleTime><AssayXData Points="25">s7n0RBnA9ESIxvRE5sz0RFXT9ES72fREIuD0RIjm9ETu7PRETfP0RLP59EQiAPVEiAb1RO4M
9URVE/VEsxn1RBkg9USAJvVE7iz1RE0z9USzOfVEIkD1RIhG9UTmTPVETVP1RA==</AssayXData><AssayYData Points="25">GQ2nQD/nqEAkBadAlsqlQLJhqEBDSahA+6SlQP09pkD5mqhA+OqlQO76pUDreqlAzGmnQPdJ
pUCUn6hAiQuoQMSlpUAbFqZASvuoQBaJpkB0eKZAgz6pQB28p0BclqVAsYyoQA==</AssayYData></Step><Step><CommonData><SampleLocation>1</SampleLocation><SampleID>Buffer</SampleID><SampleGroup></SampleGroup><SampleInfo></SampleInfo><SampleRow>E</SampleRow><SamplePlate>1</SamplePlate><WellType>BUFFER</WellType><Concentration>-1</Concentration><ConcentrationUnits>µg/ml</ConcentrationUnits><MolarConcentration>-1</MolarConcentration><MolarConcUnits>nM</MolarConcUnits><MolecularWeight>-1</MolecularWeight><Temperature>30</Temperature><StartTime>2059137</StartTime><AssayTime>5</AssayTime></CommonData><FlowRate>1000</FlowRate><StepType>KREGENERATION</StepType><StepName>Regeneration</StepName><StepStatus>OK</StepStatus><ActualTime>5.00103</ActualTime><CycleTime>0.2</CycleTime><AssayXData Points="25">s1n1RBlg9USIZvVE7mz1RFVz9USzefVEGYD1RICG9UTujPVEVZP1RLOZ9UQioPVEgKb1ROas
9URVs/VEu7n1RCLA9USAxvVE7sz1RE3T9USz2fVEGeD1RIDm9UTm7PVEVfP1RA==</AssayXData><AssayYData Points="25">zpS+QBTdxUD7PrVAvyq0QDKRwUCwa7VArhq0QEHbwEDyzb9AiNuyQBNpuUBr98JA5ki1QHVT
skBsO8FAx9+2QCtVs0DzEcVAnIS/QPdpsUAoHb1ASYrBQH6XtkDojb1AuQrDQA==</AssayYData></Step><Step><CommonData><SampleLocation>2</SampleLocation><SampleID></SampleID><SampleGroup></SampleGroup><SampleInfo></SampleInfo><SampleRow>E</SampleRow><SamplePlate>1</SamplePlate><WellType>REGENERATION</WellType><Concentration>-1</Concentration><ConcentrationUnits>µg/ml</ConcentrationUnits><MolarConcentration>-1</MolarConcentration><MolarConcUnits>nM</MolarConcUnits><MolecularWeight>-1</MolecularWeight><Temperature>30</Temperature><StartTime>2071471</StartTime><AssayTime>5</AssayTime></CommonData><FlowRate>1000</FlowRate><StepType>KREGENERATION</StepType><StepName>Regeneration</StepName><StepStatus>OK</StepStatus><ActualTime>5.00005</ActualTime><CycleTime>0.2</CycleTime><AssayXData Points="25">vPn1RCIA9kSJBvZE7wz2RF4T9kS8GfZEIiD2RJEm9kTvLPZEXjP2RMQ59kQrQPZEkUb2RPdM
9kReU/ZEvFn2RCJg9kSJZvZE72z2RF5z9kS8efZEIoD2RImG9kT3jPZEVpP2RA==</AssayXData><AssayYData Points="25">qwuQQBQPkkBMBZRArV2QQK9VkUDBopVAQZyQQMlLj0BOTpRAQvCSQOxWj0CNpJRAEVKUQFMg
kEC3AZJArQSWQLYQkUD0I5FAX/2UQGnok0DKFJBAQM6TQFWRlEBUXZBAk16SQA==</AssayYData></Step><Step><CommonData><SampleLocation>1</SampleLocation><SampleID>Buffer</SampleID><SampleGroup></SampleGroup><SampleInfo></SampleInfo><SampleRow>E</SampleRow><SamplePlate>1</SamplePlate><WellType>BUFFER</WellType><Concentration>-1</Concentration><ConcentrationUnits>µg/ml</ConcentrationUnits><MolarConcentration>-1</MolarConcentration><MolarConcUnits>nM</MolarConcUnits><MolecularWeight>-1</MolecularWeight><Temperature>30</Temperature><StartTime>2083760</StartTime><AssayTime>5</AssayTime></CommonData><FlowRate>1000</FlowRate><StepType>KREGENERATION</StepType><StepName>Regeneration</StepName><StepStatus>OK</StepStatus><ActualTime>5.00103</ActualTime><CycleTime>0.2</CycleTime><AssayXData Points="25">vJn2RCKg9kSJpvZE96z2RFaz9kTEufZEIsD2RJHG9kT3zPZEXtP2RLzZ9kQr4PZEieb2RPfs
9kRe8/ZEvPn2RCIA90SJBvdE7wz3RF4T90TEGfdEKyD3RJEm90TvLPdEXjP3RA==</AssayXData><AssayYData Points="25">LDOjQNyrlkAN2pZAs0ekQJ21l0C0OJZA+pyoQPK5oEDseZRA1bGiQBGEoUBqP5VACICgQHoH
pkDKnJlAaBiaQAyopkCmS6BAbe+VQK6uokCFUqJAfMeTQAQ3n0CdVaVAZqeaQA==</AssayYData></Step><Step><CommonData><SampleLocation>2</SampleLocation><SampleID></SampleID><SampleGroup></SampleGroup><SampleInfo></SampleInfo><SampleRow>E</SampleRow><SamplePlate>1</SamplePlate><WellType>REGENERATION</WellType><Concentration>-1</Concentration><ConcentrationUnits>µg/ml</ConcentrationUnits><MolarConcentration>-1</MolarConcentration><MolarConcUnits>nM</MolarConcUnits><MolecularWeight>-1</MolecularWeight><Temperature>30</Temperature><StartTime>2095764</StartTime><AssayTime>5</AssayTime></CommonData><FlowRate>1000</FlowRate><StepType>KREGENERATION</StepType><StepName>Regeneration</StepName><StepStatus>OK</StepStatus><ActualTime>5.00103</ActualTime><CycleTime>0.2</CycleTime><AssayXData Points="25">xDn3RCpA90SRRvdE/0z3RF5T90TEWfdEM2D3RJFm90T/bPdEXnP3RMR590QzgPdEmYb3RPeM
90Rmk/dExJn3RCqg90SRpvdE/6z3RGaz90TEufdEKsD3RJnG90T/zPdEZtP3RA==</AssayXData><AssayYData Points="25">3eSYQN1BmkBHj59AJB+YQC7GmEDMaaBAXPCaQBsElkDY4pxAUOeeQIrnl0CVz5lA9KOfQCw9
mED6lJdAN0CfQHukm0DzopZA0r6gQF5FnkDj4JdAbliZQBFToECiHZlAC2iYQA==</AssayYData></Step><Step><CommonData><SampleLocation>1</SampleLocation><SampleID>Buffer</SampleID><SampleGroup></SampleGroup><SampleInfo></SampleInfo><SampleRow>E</SampleRow><SamplePlate>1</SamplePlate><WellType>BUFFER</WellType><Concentration>-1</Concentration><ConcentrationUnits>µg/ml</ConcentrationUnits><MolarConcentration>-1</MolarConcentration><MolarConcUnits>nM</MolarConcUnits><MolecularWeight>-1</MolecularWeight><Temperature>30</Temperature><StartTime>2107920</StartTime><AssayTime>5</AssayTime></CommonData><FlowRate>1000</FlowRate><StepType>KREGENERATION</StepType><StepName>Regeneration</StepName><StepStatus>OK</StepStatus><ActualTime>5.00103</ActualTime><CycleTime>0.2</CycleTime><AssayXData Points="25">zdn3RDPg90Sa5vdEAO33RGfz90TN+fdEMwD4RJoG+EQADfhEbxP4RM0Z+EQ8IPhEoib4RAAt
+ERvM/hEzTn4RERA+ESaRvhECE34RG9T+ETNWfhEM2D4RKJm+EQAbfhEb3P4RA==</AssayXData><AssayYData Points="25">2NOZQFL+m0B8RpBA3aGUQPJqoEC41JFAsBuNQFOzmEAl05JAY/aOQH6wm0DqPZlAKWaNQMZA
m0CT0J9ACGmUQKn7lECqHZ9AP9GVQIfIjEBAEplAx7aaQDClj0BIN5pA8j2cQA==</AssayYData></Step></KineticsData></ExperimentResults>
