# Supplementary material for: CD147 mediates the adsorption of influenza A virus on the cell surface through direct interaction with HA
Source: Front Cell Infect Microbiol. 2025 Aug 29;15:1647283. doi: 10.3389/fcimb.2025.1647283 (PMC12426278; doi:10.3389/fcimb.2025.1647283)
Supplement: Supplementary file 8 [file DataSheet2.zip › raw data-2/Figure 6/Fingure6 D-I/Fingure6 I/241006_006.frd]

<?xml version="1.0" encoding="UTF-8" standalone="yes"?>
<ExperimentResults><ExperimentInfo Name="Experiment_2"><ExpDescription></ExpDescription><RTDVersion>2.0</RTDVersion><RunID>1786FA82-204D-4522-B915-FFC16C02C1D2</RunID><ExperimentType>KINETICS</ExperimentType><ExperimentSubType>KBASIC</ExperimentSubType><StartDateTime>2024-10-06T21:14:41</StartDateTime><MachineName>4QSYCS2</MachineName><UserName>Labuser</UserName><LotNumber></LotNumber><PlateName>241006</PlateName><PlateName2></PlateName2><SensorName>F8</SensorName><SensorPlate>1</SensorPlate><SensorType>SA (Streptavidin)</SensorType><SensorRole>LIGAND</SensorRole><SensorInfo></SensorInfo><WritingSW>DataAcquisition.exe 11.1.0.11</WritingSW><InstrumentType>OctetRED96e</InstrumentType><InstrumentSerial>FB-90287</InstrumentSerial><InstrumentFW>1.0.0.0</InstrumentFW><IntegrationTime>2.6</IntegrationTime><DSPType>CPF</DSPType><DSPStitching>1</DSPStitching><HasManifest>1</HasManifest><InfoHash>-1544771321</InfoHash></ExperimentInfo><AssayParamsInfo/><KineticsData><Step><CommonData><SampleLocation>12</SampleLocation><SampleID></SampleID><SampleGroup></SampleGroup><SampleInfo></SampleInfo><SampleRow>F</SampleRow><SamplePlate>1</SamplePlate><WellType>BUFFER</WellType><Concentration>-1</Concentration><ConcentrationUnits>µg/ml</ConcentrationUnits><MolarConcentration>-1</MolarConcentration><MolarConcUnits>nM</MolarConcUnits><MolecularWeight>-1</MolecularWeight><Temperature>29.7</Temperature><StartTime>0</StartTime><AssayTime>120</AssayTime></CommonData><FlowRate>1000</FlowRate><StepType>BASELINE</StepType><StepName>Baseline</StepName><StepStatus>OK</StepStatus><ActualTime>120.001</ActualTime><CycleTime>0.2</CycleTime><AssayXData Points="600">AAAAAPLSTT7NzMw+mpkZP83MTD/FIIA/XrqZPzMzsz+R7cw/K4fmP2IQAEAv3QxA/KkZQGZm
JkCWQzNAYhBAQC/dTED8qVlAZmZmQDMzc0AAAIBAZmaGQM3MjEBkO5NAy6GZQAAAoEBmZqZA
/tSsQGQ7s0CamblAAADAQGZmxkDNzMxAZDvTQMuh2UAxCOBAmG7mQM3M7EBkO/NAy6H5QAAA
AEEzMwNBf2oGQbKdCUHNzAxBGQQQQTMzE0F/ahZBsp0ZQc3MHEEZBCBBTDcjQWZmJkGamSlB
5dAsQRkEMEEzMzNBZmY2QZqZOUHNzDxBGQRAQUw3Q0FmZkZBmplJQc3MTEEAAFBBTDdTQX9q
VkGynVlB5dBcQQAAYEFMN2NBf2pmQbKdaUHl0GxBGQRwQTMzc0F/anZBsp15QeXQfEEAAIBB
mpmBQTMzg0HZzoRBZmaGQQwCiEGamYlBMzOLQeXQjEFzaI5BAACQQZqZkUE/NZNBzcyUQWZm
lkEAAJhBppuZQTMzm0HZzpxBZmaeQQwCoEGamaFBMzOjQc3MpEFzaKZBAACoQZqZqUE/NatB
2c6sQXNorkEAALBBppuxQTMzs0HZzrRBc2i2QQAAuEGmm7lBPzW7Qc3MvEFmZr5BDALAQZqZ
wUE/NcNBzczEQWZmxkEMAshBmpnJQT81y0HNzMxBc2jOQQwC0EGamdFBMzPTQdnO1EFzaNZB
AADYQaab2UEzM9tB2c7cQWZm3kEMAuBBppvhQTMz40HZzuRBc2jmQQAA6EGamelBMzPrQc3M
7EFmZu5BDALwQZqZ8UE/NfNB2c70QXNo9kEAAPhBmpn5QT81+0HZzvxBZmb+QQYBAELNzABC
oJoBQm1nAkIzMwNCAAAEQs3MBEKamQVCbWcGQjMzB0IAAAhCzcwIQqCaCUJmZgpCMzMLQgAA
DELNzAxCoJoNQm1nDkIzMw9CAAAQQtPNEEKgmhFCZmYSQjMzE0IAABRC080UQqCaFUJtZxZC
OTQXQgAAGELTzRhCoJoZQmZmGkI5NBtCBgEcQtPNHEKamR1CZmYeQjMzH0IGASBCzcwgQpqZ
IUJmZiJCMzMjQgYBJELNzCRCoJolQmZmJkI5NCdCBgEoQtPNKEKgmilCbWcqQjk0K0IGASxC
zcwsQpqZLUJmZi5CMzMvQgYBMELNzDBCmpkxQm1nMkIzMzNCAAA0QtPNNEKgmjVCbWc2QjMz
N0IAADhC0804QpqZOUJtZzpCMzM7QgAAPELNzDxCoJo9Qm1nPkIzMz9CBgFAQtPNQEKamUFC
ZmZCQjMzQ0IMAkRC081EQpqZRUJtZ0ZCOTRHQgAASELNzEhCmplJQmZmSkIzM0tCAABMQtPN
TEKgmk1CbWdOQjk0T0IGAVBCzcxQQpqZUUJtZ1JCMzNTQgYBVELTzVRCmplVQmZmVkIzM1dC
BgFYQs3MWEKamVlCbWdaQjMzW0IAAFxC081cQpqZXUJtZ15COTRfQgYBYELTzWBCmplhQm1n
YkIzM2NCBgFkQs3MZEKgmmVCZmZmQjMzZ0IAAGhCzcxoQpqZaUJtZ2pCMzNrQgAAbELNzGxC
oJptQmZmbkIzM29CAABwQs3McEKgmnFCZmZyQjk0c0IAAHRC0810QqCadUJmZnZCMzN3QgYB
eELNzHhCmpl5Qm1nekI5NHtCBgF8Qs3MfEKgmn1CbWd+Qjk0f0IAAIBC6WaAQlDNgEI5NIFC
mpmBQoMAgkLpZoJCUM2CQjMzg0KamYNCgwCEQmZmhEJQzYRCtjOFQh2ahUKDAIZCZmaGQs3M
hkK2M4dCmpmHQgAAiEJmZohCzcyIQjMziUKamYlCgwCKQulmikJQzYpCtjOLQh2ai0KDAIxC
ZmaMQlDNjEK2M41CmpmNQgAAjkLpZo5CUM2OQjMzj0KamY9CgwCQQmZmkEJQzZBCtjORQpqZ
kUKDAJJC6WaSQlDNkkK2M5NCmpmTQoMAlELpZpRCzcyUQjMzlUIdmpVCAACWQulmlkLNzJZC
MzOXQqCal0KDAJhCZmaYQs3MmEK2M5lCmpmZQoMAmkLpZppCzcyaQrYzm0IdmptCAACcQulm
nELNzJxCMzOdQpqZnUKDAJ5CZmaeQs3MnkK2M59CHZqfQoMAoEJmZqBCUM2gQjMzoUIdmqFC
gwCiQulmokJQzaJCMzOjQh2ao0KDAKRCZmakQs3MpEIzM6VCmpmlQgAApkLpZqZCUM2mQjMz
p0KamadCgwCoQulmqELNzKhCMzOpQpqZqUKDAKpCZmaqQs3MqkIzM6tCHZqrQoMArEJmZqxC
zcysQrYzrUIdmq1CgwCuQmZmrkLNzK5CMzOvQpqZr0KDALBCZmawQs3MsEIzM7FCmpmxQoMA
skJmZrJCzcyyQrYzs0IdmrNCAAC0QmZmtEJQzbRCMzO1Qh2atUKDALZC6Wa2Qs3MtkIzM7dC
mpm3QoMAuELpZrhCUM24QjMzuUIdmrlCAAC6QmZmukJQzbpCtjO7QpqZu0IAALxCZma8QlDN
vEK2M71Cmpm9QoMAvkJmZr5CUM2+QjMzv0Kamb9CAADAQulmwELNzMBCtjPBQpqZwUKDAMJC
6WbCQs3MwkIzM8NCHZrDQgAAxELpZsRCUM3EQrYzxUIdmsVCgwDGQmZmxkLNzMZCtjPHQpqZ
x0KDAMhC6WbIQlDNyEIzM8lCmpnJQgAAykLpZspCzczKQrYzy0IdmstCgwDMQmZmzEJQzcxC
tjPNQpqZzUKDAM5C6WbOQs3MzkIzM89CmpnPQoMA0EJmZtBCzczQQrYz0UIdmtFCgwDSQmZm
0kJQzdJCtjPTQpqZ00KDANRCZmbUQlDN1EIzM9VCmpnVQoMA1kJmZtZCUM3WQrYz10IdmtdC
gwDYQmZm2ELTzdhCMzPZQpqZ2UKDANpCZmbaQlDN2kK2M9tCHZrbQgAA3ELpZtxCUM3cQrYz
3UKamd1CAADeQulm3kLNzN5CtjPfQpqZ30IAAOBC6WbgQlDN4EIzM+FCmpnhQoMA4kJmZuJC
zcziQjMz40IdmuNCAADkQmZm5EJQzeRCtjPlQpqZ5UIAAOZCZmbmQs3M5kK2M+dCmpnnQoMA
6ELpZuhCzczoQjMz6UIdmulCgwDqQmZm6kJQzepCtjPrQpqZ60KDAOxCZmbsQs3M7EIzM+1C
mpntQgAA7kJmZu5CzczuQjMz70Idmu9C</AssayXData><AssayYData Points="600">AAAAANfF3DmcQyg7uRHUOaAd3Dnv56+68ZOnObs2TTrbQnm76vSjuoh7CTn2Cj873+o4O0QA
VLu6gta5vin7ukCs1josCcS6THqFOhH9IbqEvYM6CWsMu24rBzrFvxu6UFvAO9PAQjqvjw46
spbvOrKrEjsjgB87dy4JO2KCijvSKww6fxKDO4mlAjv6ntW6pJCrOhfSZTuC/AE7C16wOiVe
ozimi0A7jeuVuhJ8pzvALEQ7ROvAOTvZQ7emRHs7HYulO5QvtTsYJvY6Qs2TO+8VjTuXJwI8
UE6yO1rc/Dv64ck7Ei0bughI8DpaNWU7lDk7ORsL3ToMSpw7khxSO2sToDs8ewA8wnt+O7Pd
jjuV4t07rTWLOyw18jrCsYg7kka7O7PTtzshBIM7+SJPO6mLijtR5a47Q04/O0jRwzuv81A8
PNEWO9GUzTsxenA76oStOzdSDzwqPwQ8Mg65OzZoODu9NAI8Gvx5OxHlBDxs3AM8kRTCO13Q
ljugXBg8SF73OwX1ATwVt8k6z2X5O9gGOjx0/9Y7pxUDPACGtjt9Xt07D7L/Owd2xDuRyAU8
7e2SOwJpxjuirfQ784L8O6ZECTyGRfU7fJr6O627BzwNrkM8QPkXPOT8uTu/do07C4v+O9eP
Ezy2erM7e5EMPLCawDtzBCM8+SALPNUpuDuaQKk7f/YsPAzsPTxe1BA8AcdWPEHwRjw4Ey48
WCsCPOIMADxKISw8gRc/PJ91ATyBMDY8xRdVPBMHCzwDL/c7kSAZPJLsMDztxiw8PcsnPK4d
GTzEqA48QgMaPKVOxjur5dk7pbXIO7caFDz0WjQ8wHAkPLTTUjxrSB48cS3CO7hGIzxl1XE8
Cp9FPLBJTjwJWEM8+lvyO7vEHzwE5zA8FPPOOwdjQzwTSXQ8awxEPPSKGzyYC/E7rQc/PHXZ
ODwlRiM8ebs7PPBnyzvc+Bg8GO4aPDLqFTynqUU8l2Y0PO9HajyRZRE81upqPGY3ajxP2lk8
xSEQPE9J9zs5gzY8IURsPCucZDy9JmE8zEIsPNZ4+zsSZxU8ZNQiPL57UDy59pU8nMozPJ0T
Lzw//FU812ZbPLv9Qjyk4oQ8NE9IPPJsUDxxpHM8Ip1/PNjcXjzWuw08yqpmPH0DWzzH4U48
331oPCxALDzlinQ8CaJuPIwdgDzzPmI8VTVkPDTEeTxvmFY8kVwTPCIxYDwOyWs8KKNcPDgl
HDzpHCg8enRuPC1qTDzR1WA81doSPDCcPjxoDnk8vFFMPBdiUDyTF4s8BgF7PDJFWjzCIC88
mv8rPE9lcDyek2s8Df1vPGp4RDy/LHM8XbWFPPxgWzzhACY8CH9ZPDqoOjzFhDU8AFlOPLJs
hzxApFY8t+yAPL27eDwulE88kCuAPHtbijwq9048nHFKPEBygjz9c2882QN7PNckoDz1TIQ8
dV+JPF0IeTxxt488xLVMPNOSizw0bpU8UBiCPOnnWTz78GQ8XBxLPHkXgDyg84c8biSCPCUP
hzwrL4s8yPSZPBfXgTyLj4Y8tgqkPGfOhzwxNlU8ULeDPEw2ejyqh5M8Mn5MPKEIRjwy+VM8
uYdjPOfMlDy1UXA8qZmLPKnWSDyfNYY8xrVvPDQiiDyOOZY83kCCPL4fbTzpZ1Y8YZWQPM3/
hDyDdHU8fktkPFtMfjyaUoI8iA9uPGNjqDxwxoU88rdDPG/jhzzywI88YdhFPMIbPDxa05Y8
GUCWPPmreTwIs488m+qrPObeoTz67508IY2ZPDOCmzyPxZE8McWNPCFTkjz+eIU8X316POZi
gTzIoY484MmgPKlhxjzw2ZQ8OQB1PPmgazzLhIU89Lp2PCYamzz0a1A8Yh+aPI+tjjwgfpQ8
jZaZPDt7hzyk+2I8ICSXPOveZTyjk5Q8DCidPK48jjxs8X48IFuqPIHtpTwQa448CLuhPGGu
nTyai5I8AkGdPN84lzzXjpQ8Xp2VPIWVkDxni5M8i4t2PHQlljxKnnY8cmqcPC9qnTyBaZQ8
NjSSPAo3VDyVzKg8lz+lPDrOgTyFOn88fYOUPHGvnDy6fmE8Y8iNPCpwkzx7F5c8QR+dPLrv
njyc+oQ8VqKDPKU1qjydK448gPyrPIC3kDzVk3g8i218PNQEiTzbOow8RkqMPJJApTz8Bp88
cMasPJWIszxzN6I8+vuTPLgJjDxy8bM8oOHJPIeRzTzChKk8GWmaPIOyljxwgok8V7CTPNRm
nzzjC6k8fhB2PEnXrDzf1ow8NRyNPOo+qzzNXaY8PhCxPEybujywNZs81qKmPCfKrDz1z648
u1WwPD4UtzyC0bA8CJygPMO2qzy9yaM88r+4PGcxjTxo3YI81k2yPD2gqzyqAJY8jUapPMef
pTx1kZc8R3iHPAXwuTyJsZo8zkiVPI5Swzygsow8+Qy8PFPNuzylKoo8D0GhPBdFmjyEFrs8
7r+aPIZcvDzyi6I80VbNPLFZtjzQroM8KoC+PNTjpjx+RqE8Qq2fPLvIpjyPHMQ8GRyXPLpa
oTwa9r88A0inPMoUwjwgxcQ8I1qbPAV4pjwCOZw8HLCdPJrezDx2qaI8Z7uhPAkAnTwB9KM8
/WuTPPPJuTwS/rs8l5/API1ulzzT0qk8pLSjPG2apzxki548KuzJPD9q3DxQT7Q8+Uq8PPnO
ujwcoKI8rY+tPG4kpTwayL480hanPFGvxTyEUKU8+B6oPHQTuDzaj8U8guCtPC85lzyl6bk8
8J6fPCHutTztrss8GVbkPFaOvzzl7LQ87NuxPCeAuDzKY7o8NV3mPMXCvDzW7b88j7vAPPGg
6jxuza88lFzFPBLIpjxxOr88MtO8PBYDzzwoZbw8qprAPEUXujxhWNA85OS/PF4k2jzFhsI8
Kx+oPL15uTxcp5Y8u2i7PEAFzzwa9K48mffmPL1xuDyipcE8knOsPIP6xjwzZ8g8zrq5PNqG
mDxnwbI8IjjMPC3NsDx2gbQ8DTjcPEVGuTx747o8o8q9PO4jxjygP7Y8MNCgPClVnDxG2dY8
smbFPD7+xTza1NE8mgrFPG45hjwRmLM8qmK8PO5PsjzWVuc8cRnAPCEHuDzHv688UoCoPMHk
sjxJs6s8CZPKPNdwtzyb2cE8AyyyPMg4zDzWArU8rvjFPHmSszz1AJU8tIXUPMyJzTwQ45s8
L8mzPE9Dsjx98bw8SBzPPCuoxzyTUMs8</AssayYData></Step><Step><CommonData><SampleLocation>6</SampleLocation><SampleID>CB2</SampleID><SampleGroup></SampleGroup><SampleInfo></SampleInfo><SampleRow>F</SampleRow><SamplePlate>1</SamplePlate><WellType>KLOAD</WellType><Concentration>50</Concentration><ConcentrationUnits>µg/ml</ConcentrationUnits><MolarConcentration>-1</MolarConcentration><MolarConcUnits>nM</MolarConcUnits><MolecularWeight>-1</MolecularWeight><Temperature>30</Temperature><StartTime>158346</StartTime><AssayTime>1200</AssayTime></CommonData><FlowRate>1000</FlowRate><StepType>LOADING</StepType><StepName>Loading</StepName><StepStatus>OK</StepStatus><ActualTime>264.8</ActualTime><CycleTime>0.2</CycleTime><AssayXData Points="1324">gwDwQmxn8ELTzfBCtjPxQh2a8UKDAPJCbGfyQlDN8kI5NPNCHZrzQoMA9ELpZvRC0830Qjk0
9UKgmvVCBgH2Qmxn9kLTzfZCOTT3Qh2a90KDAPhCbGf4QlDN+EK2M/lCHZr5QgYB+kLpZvpC
UM36QrYz+0IdmvtCgwD8Qulm/ELTzfxCtjP9QqCa/UKDAP5CbGf+QtPN/kI5NP9CHZr/QkIA
AEO2MwBD6WYAQ9uZAEMOzQBDgwABQ7YzAUPpZgFDHZoBQw7NAUNCAAJDdTMCQ+lmAkMdmgJD
Ds0CQ0IAA0N1MwND6WYDQ9uZA0NQzQNDgwAEQ7YzBEOoZgRDHZoEQ1DNBEODAAVDdTMFQ6hm
BUPbmQVDUM0FQ0IABkO2MwZDqGYGQ9uZBkMOzQZDgwAHQ7YzB0OoZgdD25kHQ1DNB0ODAAhD
dTMIQytnCEMdmghDUM0IQ0IACUN1MwlD6WYJQ9uZCUNQzQlDQgAKQ7YzCkOoZgpD25kKQw7N
CkNCAAtDdTMLQ+lmC0MdmgtDUM0LQ4MADEN1MwxDqGYMQ9uZDENQzQxDgwANQ7YzDUOoZg1D
25kNQw7NDUODAA5DtjMOQ6hmDkMdmg5DDs0OQ0IAD0N1Mw9DqGYPQ9uZD0NQzQ9DQgAQQ7Yz
EEOoZhBD25kQQw7NEEODABFDtjMRQ6hmEUPbmRFDDs0RQ0IAEkN1MxJDqGYSQ9uZEkNQzRJD
gwATQ7YzE0OoZhNDHZoTQ1DNE0NCABRDdTMUQ6hmFEMdmhRDUM0UQ0IAFUN1MxVD6WYVQx2a
FUNQzRVDQgAWQ3UzFkOoZhZDHZoWQ1DNFkNCABdDdTMXQ6hmF0PbmRdDDs0XQ0IAGEN1MxhD
6mYYQ9uZGEMOzRhDQgAZQ7YzGUOoZhlD25kZQ1DNGUODABpDtjMaQ+pmGkPbmRpDUM0aQ0IA
G0O2MxtDqGYbQ9uZG0NQzRtDgwAcQ7YzHEOoZhxD25kcQw7NHEODAB1DtjMdQ6hmHUMdmh1D
UM0dQ4MAHkO2Mx5DqGYeQx2aHkMOzR5DgwAfQ7YzH0OoZh9D25kfQw7NH0NCACBDtjMgQ6hm
IEPbmSBDUM0gQ0IAIUN1MyFDqGYhQ9uZIUNQzSFDgwAiQ7YzIkOoZiJD25kiQw7NIkNCACND
dTMjQ+pmI0PbmSNDUM0jQ4MAJEO2MyRD6mYkQ9uZJEMOzSRDgwAlQ7YzJUOoZiVD25klQw7N
JUODACZDdTMmQ6hmJkMdmiZDDs0mQ4MAJ0O2MydD6mYnQ9uZJ0MOzSdDQgAoQ7YzKEOoZihD
HZooQ1DNKEODAClDtjMpQ+pmKUPbmSlDUM0pQ0IAKkO2MypD6mYqQx2aKkMOzSpDgwArQ7Yz
K0OoZitDHZorQw7NK0ODACxDtjMsQ6hmLEPbmSxDDs0sQ4MALUN1My1DqGYtQ9uZLUNQzS1D
gwAuQ3UzLkPqZi5DHZouQ1DNLkNCAC9DtjMvQ6hmL0PbmS9DUM0vQ0IAMEO2MzBDqGYwQ9uZ
MENQzTBDQgAxQ3UzMUOoZjFDHZoxQw7NMUODADJDdTMyQ+pmMkPbmTJDUM0yQ0IAM0N1MzND
qGYzQ9uZM0NQzTNDQgA0Q3UzNEOoZjRDHZo0Qw7NNEODADVDdTM1Q+pmNUPbmTVDUM01Q4MA
NkN1MzZDqGY2Q9uZNkNQzTZDgwA3Q7YzN0PqZjdDHZo3Q1DNN0ODADhDtjM4Q6hmOEPbmThD
Ds04Q0IAOUO2MzlDqGY5QxyaOUMOzTlDxAA6Q3QzOkPqZjpD25k6Q1DNOkODADtDtjM7Q6hm
O0McmjtDUM07Q0IAPEO2MzxD6mY8QxyaPEMOzTxDgwA9Q3QzPUPqZj1D25k9Q1DNPUODAD5D
tjM+Q6hmPkPbmT5DUM0+Q0IAP0N0Mz9D6mY/QxyaP0NQzT9DgwBAQ7YzQEPqZkBDHJpAQ1DN
QENCAEFDtjNBQ6hmQUMcmkFDUM1BQ0IAQkN0M0JD6mZCQxyaQkMOzUJDQgBDQ7YzQ0OoZkND
25lDQw7NQ0ODAERDtjNEQ6hmREPbmURDDs1EQ8QARUN0M0VDqGZFQ9uZRUNQzUVDQgBGQ7Yz
RkPqZkZD25lGQ1DNRkNCAEdDtjNHQ6hmR0PbmUdDDs1HQ4MASEO2M0hDqGZIQ9uZSENQzUhD
gwBJQ3QzSUOoZklD25lJQ1DNSUODAEpDdDNKQ6hmSkMcmkpDUM1KQ0IAS0N0M0tD6mZLQxya
S0MOzUtDQgBMQ3QzTEPqZkxD25lMQ1DNTENCAE1DtjNNQ6hmTUMcmk1DDs1NQ4MATkN0M05D
6mZOQxyaTkNQzU5DQgBPQ3QzT0PqZk9D25lPQ1DNT0NCAFBDdDNQQ+pmUEPbmVBDUM1QQ4MA
UUN0M1FDqGZRQ9uZUUNQzVFDQgBSQ3QzUkPqZlJDHJpSQ1DNUkNCAFNDtjNTQ6hmU0McmlND
Ds1TQ4MAVEN0M1RDqGZUQxyaVENQzVRDQgBVQ3QzVUOoZlVD25lVQw7NVUNCAFZDdDNWQ6hm
VkMcmlZDUM1WQ0IAV0N0M1dD6mZXQ9uZV0NQzVdDgwBYQ7YzWEPqZlhD25lYQ1DNWEODAFlD
tjNZQ6hmWUPbmVlDDs1ZQ0IAWkN0M1pD6mZaQ9uZWkNQzVpDgwBbQ3QzW0PqZltD25lbQw7N
W0NCAFxDdDNcQ6hmXEPbmVxDDs1cQ0IAXUN0M11D6mZdQ9uZXUNQzV1DQgBeQ3QzXkMrZ15D
25leQ1DNXkODAF9DdDNfQ6hmX0PbmV9DDs1fQ0IAYEN0M2BD6mZgQxyaYEMOzWBDQgBhQ7Yz
YUOoZmFD25lhQw7NYUODAGJDtjNiQ6hmYkMcmmJDDs1iQ4MAY0O2M2ND6mZjQ9uZY0NQzWND
gwBkQ7YzZEOoZmRD25lkQw7NZEODAGVDdDNlQ6hmZUMcmmVDDs1lQ0IAZkN0M2ZD6mZmQ9uZ
ZkNQzWZDgwBnQ3QzZ0OoZmdD25lnQw7NZ0ODAGhDtjNoQ6hmaEMcmmhDUM1oQ4MAaUN0M2lD
6mZpQ9uZaUNQzWlDQgBqQ7YzakOoZmpD25lqQ1DNakODAGtDtjNrQ6hma0McmmtDUM1rQ4MA
bEN0M2xDqGZsQ9uZbENQzWxDQgBtQ3QzbUOoZm1D25ltQw7NbUODAG5DdDNuQ6hmbkPbmW5D
Ds1uQ4MAb0N0M29DqGZvQ9uZb0NQzW9DQgBwQ3QzcEOoZnBD25lwQw7NcENCAHFDtjNxQ+pm
cUMcmnFDDs1xQ0IAckO2M3JDqGZyQxyackNQzXJDgwBzQ3Qzc0PqZnND25lzQ1DNc0ODAHRD
dDN0Q+pmdEMcmnRDUM10Q4MAdUN0M3VD6mZ1Q9uZdUNQzXVDQgB2Q7YzdkPqZnZDHJp2Q1DN
dkODAHdDdDN3Q6hmd0PbmXdDDs13Q4QAeEO2M3hD6mZ4QxyaeENQzXhDQgB5Q7YzeUOoZnlD
HJp5Q1DNeUNCAHpDtjN6Q+pmekPcmXpDDs16Q4QAe0N0M3tD6mZ7Q9yZe0NQzXtDQgB8Q3Qz
fEOoZnxD3Jl8Qw7NfEOEAH1DtjN9Q6hmfUPcmX1DDs19Q0IAfkO2M35DqGZ+Q9yZfkNQzX5D
QgB/Q7Yzf0OoZn9D3Jl/Qw7Nf0NCAIBDuhmAQ3UzgEMOTYBDqGaAQ0KAgEPbmYBDVLOAQ+7M
gEOH5oBDIQCBQ7oZgUN1M4FD7kyBQ6hmgUNCgIFDupmBQ1SzgUMOzYFDqOaBQyEAgkO6GYJD
dTOCQw5NgkOoZoJDIYCCQ7qZgkN1s4JD7syCQ4fmgkMhAIND2xmDQ3Uzg0PuTINDh2aDQ0KA
g0O6mYNDdbODQ+7Mg0OH5oNDIQCEQ9sZhENUM4RDDk2EQ6hmhEMhgIRDupmEQ1SzhEPuzIRD
h+aEQ0IAhUO6GYVDVDOFQ+5MhUOHZoVDIYCFQ9uZhUNUs4VDDs2FQ4fmhUNCAIZD2xmGQ1Qz
hkPuTIZDh2aGQyGAhkPbmYZDdbOGQy/NhkOH5oZDIQCHQ7oZh0NUM4dDDk2HQ4dmh0NCgIdD
25mHQ1Szh0MOzYdDqOaHQyEAiEO6GYhDdTOIQ+5MiEOoZohDIYCIQ9uZiENUs4hDDs2IQ4fm
iENCAIlD2xmJQ1QziUPuTIlDqGaJQyGAiUPbmYlDVLOJQw7NiUOH5olDIQCKQ9sZikNUM4pD
7kyKQ4dmikMhgIpD25mKQ1SzikPuzIpDh+aKQyEAi0O6GYtDVDOLQ+5Mi0OoZotDQoCLQ9uZ
i0NUs4tDL82LQ6jmi0MhAIxDuhmMQ1QzjEPuTIxDh2aMQyGAjEPbmYxDVLOMQ+7MjEOo5oxD
IQCNQ7oZjUN1M41DDk2NQ4dmjUNCgI1D25mNQ3WzjUPuzI1DqOaNQ0IAjkPbGY5DVDOOQw5N
jkOoZo5DQoCOQ7qZjkNUs45D7syOQ6jmjkMhAI9DuhmPQ3Uzj0PuTI9DqGaPQ0KAj0O6mY9D
VLOPQw7Nj0OH5o9DQgCQQ7oZkENUM5BD7kyQQ4dmkENCgJBD25mQQ1SzkEPuzJBDqOaQQ0IA
kUO6GZFDVDORQ+5MkUOoZpFDQoCRQ7qZkUNUs5FDDs2RQ4fmkUNCAJJDuhmSQ1QzkkMOTZJD
qGaSQ0KAkkO6mZJDVLOSQw7NkkOo5pJDIQCTQ7oZk0NUM5NDDk2TQ4dmk0NCgJNDupmTQ3Wz
k0MOzZNDh+aTQ0IAlEPbGZRDVDOUQw5NlEPJZpRDIYCUQ7qZlENUs5RDDs2UQ4fmlEMhAJVD
2xmVQ5UzlUMOTZVDh2aVQ0KAlUPbmZVDVLOVQw7NlUOH5pVDIQCWQ9sZlkN1M5ZDDk2WQ4dm
lkMhgJZD25mWQ3WzlkMOzZZDqOaWQ0IAl0PbGZdDVDOXQ+5Ml0OHZpdDQoCXQ7qZl0N1s5dD
Ds2XQ4fml0NCAJhD2xmYQ1QzmEMOTZhDqGaYQ0KAmEO6mZhDdbOYQ+7MmEOH5phDQgCZQ7oZ
mUNUM5lDDk2ZQ6hmmUNCgJlD25mZQ1SzmUPuzJlDh+aZQyEAmkO6GZpDdTOaQ+5MmkOoZppD
IYCaQ9uZmkNUs5pDDs2aQ4fmmkMhAJtD2xmbQ1Qzm0MOTZtDqGabQ0KAm0O6mZtDVLObQ+7M
m0Oo5ptDQgCcQ9sZnENUM5xD7kycQ6hmnENCgJxD25mcQ1SznEPuzJxDqOacQ0IAnUO6GZ1D
dTOdQw5NnUOoZp1DIYCdQ7qZnUNUs51D7sydQ6jmnUMhAJ5DuhmeQ3UznkMOTZ5Dh2aeQyGA
nkPbmZ5DdbOeQw7NnkOo5p5DQgCfQ7oZn0N1M59D7kyfQ6hmn0NCgJ9D25mfQ1Szn0MOzZ9D
h+afQyEAoEPbGaBDdTOgQ+5MoEOHZqBDQoCgQ7qZoENUs6BD7sygQ4fmoEMhAKFDuhmhQ3Uz
oUPuTKFDh2ahQyGAoUPbmaFDVLOhQ+7MoUOH5qFDQgCiQ9sZokN1M6JD7kyiQ4dmokNCgKJD
25miQ3WzokPuzKJDqOaiQ0IAo0O6GaNDVDOjQw5No0OHZqNDQoCjQ7qZo0N1s6NDDs2jQ4fm
o0NCAKRD2xmkQ1QzpEMOTaRDh2akQyGApEO6maRDVLOkQ+7MpEOH5qRDQgClQ7oZpUNUM6VD
7kylQ6hmpUNCgKVDupmlQ3WzpUPuzKVDqOalQ0IApkO6GaZDdTOmQw5NpkOoZqZDIYCmQ9uZ
pkN1s6ZDDs2mQ4fmpkMhAKdD2xmnQ1Qzp0PuTKdDh2anQyGAp0PbmadDVLOnQ+7Mp0OH5qdD
QgCoQ7oZqEN1M6hDDk2oQ4dmqENCgKhD25moQ3WzqEMOzahDh+aoQ0IAqUPbGalDdTOpQ+5M
qUOHZqlDQoCpQ9uZqUN1s6lD7sypQ4fmqUMhAKpDuhmqQ3UzqkMvTapDh2aqQ0KAqkO6mapD
dbOqQw7NqkOo5qpDQgCrQ7oZq0N1M6tD7kyrQ4dmq0MhgKtDupmrQ3Wzq0PuzKtDh+arQyEA
rEPbGaxDdTOsQw5NrEOoZqxDQoCsQ7qZrEN1s6xDDs2sQ4fmrENCAK1DuhmtQ1QzrUPuTK1D
h2atQ0KArUPbma1DVLOtQ+7MrUOo5q1DIQCuQ9sZrkN1M65DDk2uQ4dmrkNCgK5D25muQ1Sz
rkPuzK5DqOauQyEAr0PbGa9DVDOvQw5Nr0OoZq9DIYCvQ7qZr0NUs69D7syvQ6jmr0NCALBD
2xmwQ1QzsEPuTLBDqGawQ0KAsEPbmbBDVLOwQw7NsEOo5rBDIQCxQ9sZsUN1M7FD7kyxQ6hm
sUMhgLFD25mxQ1SzsUMOzbFDqOaxQ0IAskO6GbJDdTOyQ+5MskOoZrJDIYCyQ9uZskNUs7JD
Ds2yQ4fmskMhALND2xmzQ3Uzs0MOTbNDqGazQyGAs0PbmbNDdbOzQ+7Ms0OH5rNDIQC0Q7oZ
tEN1M7RD7ky0Q6hmtENCgLRD25m0Q3WztEMOzbRDh+a0Q0IAtUPbGbVDVDO1Q+5MtUOoZrVD
QoC1Q7qZtUNUs7VDDs21Q6jmtUNCALZD2xm2Q1QztkPuTLZDqGa2QyGAtkO6mbZDVLO2Qw7N
tkOH5rZDIQC3Q9sZt0N1M7dDDk23Q6hmt0NCgLdDupm3Q3Wzt0MOzbdDqOa3QyEAuEP8GbhD
VDO4Q+5MuEOHZrhDQoC4Q9uZuENUs7hD7sy4Q4fmuENCALlD2xm5Q3UzuUPuTLlDqGa5Q0KA
uUO6mblDVLO5Qw7NuUOH5rlDQgC6Q9sZukNUM7pDDk26Q4dmukMhgLpD25m6Q3WzukPuzLpD
qOa6Q0IAu0O6GbtDdTO7Qw5Nu0OoZrtDQoC7Q9uZu0NUs7tDDs27Q6jmu0MhALxD2xm8Q3Uz
vEPuTLxDqGa8Q0KAvEPbmbxDVLO8Q+7MvEOo5rxDQgC9Q9sZvUNUM71DD029Q6hmvUNCgL1D
25m9Q1SzvUPuzL1DqOa9QyEAvkPbGb5DVDO+Qw9NvkOoZr5DQoC+Q7uZvkN1s75DD82+Q4fm
vkMhAL9Duxm/Q3Uzv0PuTL9Dh2a/Q0KAv0O7mb9DdbO/Q+7Mv0OH5r9DYwDAQ7sZwEN1M8BD
7kzAQw==</AssayXData><AssayYData Points="1324">/kixPaN+ET5mnlA+2a2DPjtInz7oIb0+xn7XPg0e8z5DfAY/7QEUP/zjID+YVS0/7vA5P5Iq
Rj/9HlM/BUxeP0ulaT9G2XQ/aYqAP/ayhT95xYo/BJWQP94tlT/3H5o/I2WfP9Duoz+Z86c/
zZWsP+/EsD9xq7U/VKy5P5ExvT9rZsE/hQDFP4wzyT9j6Mw/4RzQP0ee0z81Stc/Wq/aP+Wr
3T8LAeE/XCLkP5FT5z9yVuo/bb7sP7bp7z9ih/I/1en0P+DB9z9mpPo/3yX9P9PD/j8B1wBA
QTICQBv0AkDbJQRA7+gEQKlBBkA9QgdAVD0IQJIrCUC3WApAKIULQJkPDEAjGw1AdzcOQAb+
DkCRsw9ABqcQQKN0EUB5TRJASAoTQPukE0CEghRATSQVQDYZFkC27RZABY8XQNYCGECD3RhA
MdYZQEQkGkAnhhpAZkYbQLoEHED5iRxA0R8dQCWoHUAjTB5AmdIeQA6HH0Cr/B9AQ0EgQHsp
IUCbhiFABQoiQGZWIkCpJSNAP0AjQIe8I0CoWSRAF4UkQIkFJUAjviVAkM8lQGtTJkB2gyZA
5EYnQGKgJ0BY9CdAB0QoQIhpKEC15yhAs0kpQE2gKUCk5SlAXlAqQElTKkA+4SpAbzsrQDec
K0AVmStAkwIsQFVyLEBagixANrQsQEQVLUD9RS1A6fUtQI7TLUB2Ci5AyIMuQI2NLkCg6y5A
GDQvQM8yL0B+Si9AessvQLHxL0AcBzBAF38wQCegMEDIsjBAxd4wQD0MMUCMSjFA1XsxQFqG
MUCZmTFAuIgxQADtMUBjLTJAEkkyQLQ+MkANcTJA7GIyQDWMMkAsmzJARMoyQLv2MkBPGTNA
XlczQNpdM0BLrDNAfbYzQNF+M0Dy1DNA8+UzQDb4M0Cu1zNAZFs0QLRzNEDKTDRACIU0QIlY
NECGhDRA1oE0QF7INECb1TRAc8U0QOnENEBP0DRASuE0QOjVNEDs+TRAdPo0QJMqNUAxLjVA
wz01QD+ONUDrVDVAqo41QAJzNUDDozVAqJI1QMCVNUAGmzVAC7I1QOW/NUBRczVA/u81QM+5
NUCqpjVASv81QIvFNUCH9DVAAs01QJvPNUDfPzZADSc2QIgFNkBP9TVAM9Y1QO5dNkABMzZA
PyE2QC8xNkB4RzZAa0Q2QAB5NkAKQDZAJlM2QBEaNkDAVTZAZ2c2QDKBNkCJ4TVAyWI2QK1d
NkDcQTZAsHQ2QD1nNkAEeDZA5oU2QIVwNkBuRDZAus42QIuBNkAwRjZAkoI2QLieNkAHdzZA
F8w2QOikNkDAkTZAO1Q2QG2PNkBlyzZAL742QNzCNkCMmTZAsaw2QKOuNkCZwzZAENI2QAP9
NkAFwDZAXSQ3QKfHNkAUGzdAV6U2QNvQNkATyjZADcs2QGpVN0BZCzdA3vI2QHgcN0C9DDdA
x982QEkzN0BxPzdAceU2QPkyN0BF/DZAl/Q2QFgSN0DUCDdA5R03QMZWN0COKjdAHCA3QMUs
N0CHVjdAjBw3QJtfN0AbDjdASFM3QPJyN0AFNDdAoVg3QGP/NkBBMjdA+C83QGNDN0BHZzdA
gHk3QMGPN0CIhjdA35M3QG0EN0B+fjdAilE3QLehN0BahzdAxIA3QEmuN0BelzdA25A3QEBT
N0B3cjdAQZM3QLeeN0BDlzdAMjg3QCx3N0BZozdADJo3QB76N0BSmzdAy8c3QK+HN0DFwDdA
qbU3QHvZN0CyzDdAUQc4QJG5N0CExDdAQuk3QHjsN0CP0zdAyMI3QADAN0DCRzhAOrA3QLmg
N0BgEzhAm+Q3QPe8N0AZLjhAMDM4QG8ZOEBVFzhA+Rk4QG3RN0CYXjhANUk4QG8rOEDQDThA
iiM4QORFOEDpKjhAdhs4QPA5OECmMjhASTc4QMwbOEAZJThAbxE4QDocOEDXLThApWI4QHJR
OEDQZDhAEpk4QK8lOEBlQjhA5IA4QBpBOEA1QjhAXlQ4QAKbOEB8hzhAqoI4QBGkOEClrzhA
ZpA4QEqdOEBGpDhAkGs4QIxvOEBFyDhAX7s4QFapOEB2rzhAkqM4QEOCOEDqsThAebI4QKyY
OEBmjDhAadE4QALnOEBRzzhAaLc4QNzbOEBUxzhAeao4QEqoOEC2tjhAGwY5QOLqOECkAzlA
hvo4QGiXOEAu0zhAaCI5QEMBOUAaCjlAGAQ5QLcYOUDfHjlAKcA4QHrqOEAk7DhAwCc5QBX8
OEDGAzlAUQE5QKNKOUDkCzlABCU5QHUrOUBa6jhAnEI5QOBIOUCfRDlArDw5QLYjOUAZPTlA
Dzk5QDYZOUDyODlA+Bk5QBR7OUDOQTlAI005QHnrOEA8ZDlA5Us5QIAgOUCxRjlAeUw5QA03
OUDcRTlA50Q5QH4vOUCwijlAmXw5QFCKOUCIjzlA8Xs5QG5bOUBVRzlAlmc5QDBXOUCHSTlA
dK85QKlxOUDacjlAN5Q5QEx/OUADhzlAFpU5QAq6OUAYeTlAuI85QNSAOUD3pjlAla45QIOR
OUDUpTlAirA5QO/7OUCzhjlAG5k5QO6KOUBCpDlAF905QE7YOUCJvzlA8Lo5QE3OOUDiDDpA
n8s5QLDROUAxvTlAqbs5QCnyOUBb3jlAy8s5QGPoOUBq8DlAH9k5QGEUOkAbCDpATBQ6QAQm
OkBILzpAf/M5QIECOkA9JzpA3kA6QPFWOkCUSjpADDQ6QOkmOkDa6zlAQEg6QHwoOkDpbjpA
PGc6QIhROkDChzpAiW46QLgcOkCFhjpAOCg6QNVXOkAPJjpAMB86QHeBOkDLUjpA6186QBxb
OkD5YTpAr1g6QFpsOkDFWzpAhG06QCpsOkC3QzpAeIc6QASDOkC3gzpAX4w6QJVtOkA2xjpA
Zqg6QChzOkD5jDpAWss6QLhdOkAPZzpAarI6QCxvOkBI0DpAeHU6QIioOkCBmzpA3p86QJ/F
OkBIvDpAwJw6QB2oOkCB1DpAd8U6QEfFOkBOFztAC+g6QLyhOkAu+DpALMg6QImhOkAq2zpA
GvU6QAP6OkDx6jpA8s86QNUgO0CI3jpA4Lg6QEfdOkCp2DpAO/46QG/POkDbBztAOFs7QFDk
OkCwADtAcMs6QMkfO0DN+jpADF47QOAlO0A7QTtAGxk7QDFFO0CTKDtAjic7QKY3O0A9DTtA
JUM7QA73OkAb4jpABvo6QI0DO0CZIjtAnz87QI4tO0CAWDtAG0Q7QOv8OkD3RjtAplo7QCNo
O0AjGDtAZnk7QOt6O0DP0DtA+XE7QJReO0DkmDtARK47QJZOO0DclztAU0g7QMdkO0A9WTtA
hLI7QCKMO0CLdTtAips7QExwO0BOdTtAQ1I7QIOFO0CQkTtAImE7QGLfO0CTkTtA9HU7QCmy
O0AOzDtAbqA7QHbOO0ASwTtAxLU7QILmO0Ab/DtATd87QEeoO0AqAzxAksg7QH7JO0BB6TtA
tuE7QCi+O0Bq/TtAC9A7QNv6O0B3zTtAssU7QEDlO0CsFTxAgNo7QMPAO0A/tztAp7s7QAQH
PEB5rztAXPM7QHEDPEAuEzxAdik8QBMEPEBjWDxAY7Y7QCwHPEDqEjxAWuw7QCb/O0AGAzxA
4Pw7QIljPECPfjxAsgs8QIkqPEAPDjxAWeQ7QJ1APEBIDTxAmk48QERKPEBXLjxA2y08QMVD
PEDbMjxAbWM8QDJYPECVNTxAWFk8QMIZPEA2dTxAiDo8QD1UPEAlUTxAm2c8QBx6PEAhYjxA
QVM8QH16PEAwJjxALUQ8QNVmPEBApzxAj2M8QOJuPEDocDxAtZI8QFh2PEC4djxAXUE8QB5V
PEAUYDxA9Yc8QNxnPEBTzzxAtl88QLOKPEBGbTxAt6M8QEdhPEBPfDxA1bM8QAGbPEBTkTxA
YMA8QE90PEB/tDxAyKI8QDGfPECmqjxAjVI8QPZnPECKqDxAloA8QA3JPEDJ6zxAjPI8QHGp
PECfCT1A7qg8QO2uPEDP3jxAFcs8QLHmPEBDujxA2e48QJa5PECYqTxA0O48QH3HPEDBTj1A
3hk9QOfePECLuTxAMA49QHcVPUCQ8TxAfPc8QNEFPUCW9DxA9S89QJUlPUBw6jxAWQQ9QOr3
PEAtGT1Aevs8QKkxPUAUED1AIQc9QBkkPUCSVz1AxEQ9QB0rPUDWKD1AQ0Y9QJpuPUCCQz1A
dvk8QG0hPUBlFT1Avmk9QI8LPUBoOD1Aojo9QH4dPUDXJD1AiQ09QLFKPUDOQj1AHyw9QBCn
PUD9GD1AAUk9QJNVPUAhTT1A8SA9QEVsPUA8cT1A5m09QMBUPUAzpj1AikM9QIBHPUDucT1A
fHo9QIdUPUAjZz1A7V89QKh0PUB4nT1Ac4g9QANzPUBfvj1AL4Y9QNOuPUBHkT1AUnk9QDZw
PUD6dT1Aa489QMClPUACkj1Aan89QKqHPUBhij1ALJ09QOehPUBUfj1Aip49QNuqPUBVvD1A
+tw9QA/QPUBMdD1AGrc9QAK3PUD+tz1AW7o9QB65PUBwvT1A3qg9QGXBPUDaoj1Aio49QHes
PUDyzj1AaK89QLCpPUCy+D1AC989QA7IPUBLkD1ABNk9QPXKPUBSzz1AtNM9QFz7PUDrFj5A
m/89QO4APkCM/j1AurY9QGf3PUCM1j1ALfc9QGrtPUBf9T1AhAA+QPVPPkCrGD5AEA0+QGj5
PUBPMz5AZuM9QOPNPUC3OT5Ab0s+QOpaPkAQDD5AIw0+QCAUPkCgJj5AnkU+QNpPPkDoJj5A
h1g+QApAPkDVEz5AXz4+QP8WPkCbHT5AHDA+QPVGPkB1Nz5A11A+QFNjPkA5Yz5A8BA+QNs3
PkBYNT5AMXw+QEVXPkBvRz5A208+QPJDPkAfQD5AVFg+QC8xPkBeTz5A3FU+QIBaPkCeaT5A
4I0+QDYiPkDlkD5ABoE+QGpYPkCFYj5A5HI+QB9HPkClPT5AL5E+QD2hPkDOdD5AYGs+QFik
PkBccD5AEa8+QEOgPkAbjj5An54+QMOhPkCoij5Aa7k+QKG6PkBU+D5Awno+QAeVPkCiCj9A
rqQ+QBqTPkAnvT5AxLA+QP21PkCGkj5A/rY+QKP6PkBY7j5AvY8+QKjlPkCW4T5AZrU+QCvU
PkAZlT5AII0+QDv/PkDnxD5AfNc+QNPAPkAmyz5AbqQ+QA+APkA9tT5ABeY+QF3TPkCbAj9A
DQs/QNHBPkBQwj5A8Ns+QPftPkB+YD9AQwg/QM/2PkBi0j5Auds+QPTwPkBA7z5ABDI/QKEZ
P0CWwD5A1w0/QEYQP0DwFD9AKBc/QC0IP0DUyD5AYxI/QCEJP0BsAD9APwk/QCEjP0C9Rz9A
XCM/QP4eP0DD6z5AECY/QCEBP0BJ/T5ADg8/QLwjP0ApTj9ANgE/QBk+P0BgJD9AMjE/QBM6
P0BOTD9ABfs+QFA8P0AQIT9AjRQ/QEVQP0DsGz9AYz8/QA1DP0DtQT9AgUA/QC5nP0BQVT9A
CFE/QEAqP0DJTT9AcVc/QN+UP0DFfj9AxH8/QJQdP0C+RT9AdVA/QNhQP0DCdT9Aci4/QA1N
P0ACmz9A3X4/QDqUP0CcoD9AkIQ/QFd4P0DMNT9AEzY/QA/AP0Bkhz9AHao/QMK6P0AHVD9A
qFc/QPKTP0BfZj9Ajmk/QKW/P0DKnD9AELw/QIyeP0ASqz9AXlg/QC2ZP0AtVj9AYpo/QM+v
P0Bfuj9ArEY/QOlcP0C6sT9ASYo/QO2JP0Azuz9ASLU/QADkP0Apjj9ANGs/QA20P0AQlT9A
irg/QN+yP0CX1T9Ap7w/QI2xP0DPvj9AN+o/QMrpP0B43D9AC+4/QKUMQECmrD9AbMc/QGV/
P0DLA0BAcrQ/QHb1P0B75z9Ai94/QGPOP0CI2z9AObc/QDyuP0Dwzj9ALtI/QNLgP0B/6D9A
3p0/QAPcP0Ap5j9ACARAQAn+P0Ahvj9AoQFAQEb/P0BuDEBAhAZAQOv1P0A/1j9Afd0/QFjw
P0AZyD9AGJY/QCCsP0CfGUBAl70/QNFpQEBeL0BAr/s/QM4yQECpSkBASxpAQInrP0BrEUBA
K9s/QIglQEDv8T9AYEVAQC4VQEAvGEBAqD5AQLoVQEBiTUBAgVNAQMwIQEAmNUBAciFAQCY6
QEDKP0BAyldAQEkhQEAWX0BAW2hAQBQoQEBXHkBAv1ZAQLkBQEBRQ0BARyZAQIB6QEA1WkBA
n0dAQAYeQEBCJ0BAhlNAQHqAQEDeG0BAam1AQPhdQEB7jUBAbBxAQHVKQEAyRkBAW11AQHiG
QEDeSUBA2KFAQCE2QEDUZEBAmpVAQEtVQED6t0BAR0pAQGljQECzYUBACJlAQId1QEBgikBA
9G5AQCiXQEDAt0BAsWBAQOGRQEDLcEBAXZZAQNB/QEAuiUBAVo5AQOtgQECINUBAO41AQOed
QECSmEBAqpFAQP5aQEDkg0BAyqFAQMSDQEDPkEBAnYBAQHNRQEB/kkBA7aVAQK90QEDeoUBA
88tAQAihQEDLxUBAgKRAQNSuQEBwrkBAJsdAQDKpQEB0s0BAZLJAQIuFQEA/yEBA0epAQM4l
QUDKwEBA88hAQOziQEDygEBAp89AQFnjQEDEv0BA0tZAQOy3QEDLxEBAZtNAQGDqQEDf30BA
7rhAQLIKQUB1z0BAwexAQN/IQECvA0FA5cFAQAzxQEDGG0FAnflAQMPFQECH1kBAFf5AQMzE
QEBiFkFA/BtBQL/lQED78kBAPx1BQD0GQUBFyUBAiN5AQLHsQECux0BAmKJAQADzQEAn5kBA
zBhBQKwbQUCUIkFAGApBQI8LQUBqGEFAp+JAQKezQEDfHkFAJD1BQLf5QECCBUFADQlBQA/D
QEDAF0FA2gRBQKgjQUDdREFASFtBQLcsQUD2GEFAeDtBQM4EQUAzOEFAAydBQK0qQUCzPEFA
tklBQNQeQUC7JkFANwlBQGdEQUCc9EBAVRxBQMJBQUBZTkFAly9BQCELQUBiXUFAhi5BQHVB
QUDlLUFALSdBQJNkQUATUUFA9mBBQLY2QUCRb0FAYShBQGRZQUD2Q0FAoVBBQGZQQUCXuEFA
9ilBQA==</AssayYData></Step><Step><CommonData><SampleLocation>4</SampleLocation><SampleID></SampleID><SampleGroup></SampleGroup><SampleInfo></SampleInfo><SampleRow>F</SampleRow><SamplePlate>1</SamplePlate><WellType>WASH</WellType><Concentration>-1</Concentration><ConcentrationUnits>µg/ml</ConcentrationUnits><MolarConcentration>-1</MolarConcentration><MolarConcUnits>nM</MolarConcUnits><MolecularWeight>-1</MolecularWeight><Temperature>30</Temperature><StartTime>435673</StartTime><AssayTime>120</AssayTime></CommonData><FlowRate>1000</FlowRate><StepType>BASELINE</StepType><StepName>Baseline</StepName><StepStatus>OK</StepStatus><ActualTime>112.6</ActualTime><CycleTime>0.2</CycleTime><AssayXData Points="563">iGbAQyKAwEO7mcBDVbPAQw/NwEOp5sBDIgDBQ7sZwUNVM8FDME3BQ6lmwUNCgMFDu5nBQ1Wz
wUPuzMFDqebBQyIAwkPcGcJDVTPCQ+5MwkOIZsJDIoDCQ7uZwkNVs8JD7szCQ6nmwkMiAMND
3BnDQ1Uzw0MPTcNDiGbDQyKAw0PcmcNDVbPDQw/Nw0OI5sNDQgDEQ7sZxENVM8RD7kzEQ4hm
xENCgMRDu5nEQ3azxEPuzMRDqebEQyIAxUPcGcVDVTPFQw9NxUOIZsVDIoDFQ7uZxUNVs8VD
7szFQ6nmxUMiAMZD3BnGQ1UzxkMPTcZDiGbGQyKAxkO7mcZDVbPGQw/NxkOI5sZDIgDHQ7sZ
x0N2M8dDD03HQ6lmx0NCgMdDu5nHQ1Wzx0MPzcdDqebHQ0IAyEO7GchDVTPIQw9NyEOIZshD
IoDIQ9yZyENVs8hDD83IQ6nmyEMiAMlD3BnJQ1UzyUMPTclDiGbJQyKAyUPcmclDdrPJQ+7M
yUOI5slDQgDKQ9wZykNVM8pDD03KQ4hmykMigMpD3JnKQ1WzykPuzMpDiObKQyIAy0O7GctD
VTPLQ+5My0OpZstDQoDLQ7uZy0NVs8tD7szLQ4jmy0NCAMxDuxnMQ1UzzEMPTcxDiGbMQyKA
zEO7mcxDVbPMQ+7MzEOp5sxDIgDNQ7sZzUNVM81D7kzNQ6lmzUMigM1D3JnNQ1WzzUMPzc1D
iObNQyIAzkO7Gc5DVTPOQw9NzkOpZs5DQoDOQ7uZzkN2s85DD83OQ4jmzkMiAM9D3BnPQ1Uz
z0MPTc9DqWbPQyKAz0Pcmc9DVbPPQ+7Mz0OI5s9DIgDQQ9wZ0EN2M9BD7kzQQ6lm0EMigNBD
3JnQQ1Wz0EPuzNBDiObQQ0IA0UO7GdFDVTPRQw9N0UOpZtFDQoDRQ9yZ0UN2s9FD7szRQ4jm
0UMiANJD3BnSQ1Uz0kPuTNJDiGbSQ0KA0kPcmdJDdrPSQ+7M0kOp5tJDIgDTQ7sZ00NVM9ND
D03TQ6lm00NCgNNDu5nTQ1Wz00MPzdNDiObTQyIA1EO7GdRDVTPUQ+5M1EOIZtRDIoDUQ7uZ
1ENVs9RDD83UQ6nm1ENCANVDuxnVQ3Yz1UPuTNVDqWbVQ0KA1UO7mdVDdrPVQw/N1UOp5tVD
IgDWQ9wZ1kNVM9ZDD03WQ6lm1kMigNZD3JnWQ3az1kMPzdZDqebWQ0IA10PcGddDdjPXQw9N
10OpZtdDIoDXQ9yZ10N2s9dD7szXQ6nm10NCANhDuxnYQ3Yz2EPuTNhDiGbYQyKA2EO7mdhD
drPYQ+7M2EOI5thDQgDZQ9wZ2UNVM9lD7kzZQ6lm2UMigNlD3JnZQ3az2UPuzNlDiObZQ0IA
2kPcGdpDljPaQ+5M2kOIZtpDQoDaQ9yZ2kNVs9pD7szaQ4jm2kMiANtD3BnbQ3Yz20MPTdtD
qWbbQyKA20O7mdtDVbPbQw/N20Op5ttDQgDcQ9wZ3ENVM9xDD03cQ6lm3ENCgNxDu5ncQ3az
3EMPzdxDqebcQyIA3UO7Gd1DVTPdQw9N3UOpZt1DQoDdQ7uZ3UNVs91DD83dQ4jm3UNCAN5D
uxneQ3Yz3kPuTN5DiGbeQyKA3kPcmd5DdrPeQ+7M3kOI5t5DIgDfQ7sZ30NVM99D7kzfQ6lm
30NCgN9Du5nfQ3az30PuzN9DiObfQyIA4EPcGeBDVTPgQ+5M4EOpZuBDQoDgQ7uZ4ENVs+BD
7szgQ4jm4EMiAOFDuxnhQ1Uz4UMPTeFDqWbhQ0KA4UPcmeFDdrPhQ+7M4UOp5uFDQgDiQ7sZ
4kNVM+JDD03iQ4hm4kNCgOJDu5niQ1Wz4kPuzOJDiObiQ0IA40O7GeNDVTPjQw9N40OIZuND
QoDjQ7uZ40NVs+NDD83jQ6nm40MiAORDuxnkQ1Uz5EPuTORDqWbkQ0KA5EPcmeRDVbPkQw/N
5EOI5uRDQgDlQ7sZ5UN2M+VD7kzlQ4hm5UMigOVD3JnlQ3az5UPuzOVDiOblQyIA5kPcGeZD
djPmQ+5M5kOpZuZDIoDmQ7uZ5kN2s+ZD7szmQ4jm5kNCAOdD3BnnQ1Uz50PuTOdDqWbnQyKA
50PcmedDVbPnQ+7M50Op5udDQgDoQ9wZ6EN2M+hDD03oQ6lm6EMigOhDu5noQ1Wz6EMPzehD
qeboQ0IA6UPcGelDVTPpQw9N6UOIZulDIoDpQ9yZ6UNVs+lDD83pQ6nm6UNCAOpDuxnqQ1Uz
6kPuTOpDiGbqQyKA6kPcmepDVbPqQ+7M6kOI5upDYwDrQ9wZ60NVM+tD7kzrQ6lm60MigOtD
3JnrQ3az60PuzOtDiObrQyIA7EPcGexDVTPsQw9N7EOIZuxDQoDsQ7uZ7ENVs+xD7szsQ4jm
7EMiAO1D3BntQ3Yz7UPuTO1DiGbtQ0KA7UPcme1DVbPtQ+7M7UOp5u1DQgDuQ9wZ7kN2M+5D
7kzuQ6lm7kMigO5D3JnuQ3az7kPuzO5DqebuQyIA70PcGe9DVTPvQw9N70OpZu9DIoDvQ9yZ
70NVs+9DD83vQ6nm70MiAPBD3BnwQ1Uz8EPuTPBDqWbwQyKA8EPcmfBDVbPwQ+7M8EOp5vBD
QgDxQ7sZ8UNVM/FD7kzxQ4hm8UMigPFDu5nxQ3az8UPuzPFDqebxQyIA8kO7GfJDVTPyQw9N
8kOIZvJDIoDyQ9yZ8kNVs/JD7szyQ6nm8kNCAPND3BnzQ3Yz80PuTPNDiGbzQ0KA80O7mfND
VbPzQw/N80OI5vNDQgD0Q9wZ9ENVM/RD7kz0Q6lm9EMigPRDu5n0Q1Wz9EPuzPRDiOb0Q0IA
9UO7GfVDVTP1Qw9N9UOIZvVDQoD1Q7uZ9UN2s/VD7sz1Q4jm9UMiAPZDuxn2Q1Uz9kPuTPZD
iGb2QyKA9kO7mfZDVbP2Qw/N9kOp5vZDQgD3Q9wZ90N2M/dD7kz3Q4hm90MigPdD3Jn3Q1Wz
90PuzPdDqeb3Q0IA+EP9GfhDVTP4Qw9N+EOpZvhDQoD4Q7uZ+EM=</AssayXData><AssayYData Points="563">Hy5BQDJHQUAsRUFAYHtAQD7bQED2t0BAowdBQBKkQEBQmEBALapAQHDZQEDpvkBANLNAQEB/
QECWN0BAn2ZAQHlyQEDUc0BAjTtAQIQ5QEAvCEBAYA5AQP4EQEBSL0BAxxVAQOAaQEBY+D9A
ItQ/QEMvQECmAUBADso/QAUXQEBGMEBA0cU/QBYMQEAQ/z9Aa64/QEQKQECcqz9A06U/QGmi
P0DE0D9AAZQ/QJCaP0Dsqj9AKX8/QH6qP0DSoz9Aiqk/QB/TP0BKnj9AEWQ/QH5PP0Bkpz9A
43A/QARzP0DoTT9AAXk/QMNKP0AcHz9ArHM/QHZXP0DzAT9A5YU/QKBzP0BvST9A9U8/QFDc
PkAeLT9APzE/QOJAP0AqZT9A3Tw/QFgsP0DuLD9AxRY/QFFWP0DFGz9A5x8/QGkhP0BuED9A
pBg/QEk+P0Bm3D5ARv0+QCMAP0AvqD5ANOM+QBgNP0CysD5AljA/QOviPkC96j5AlNE+QEn8
PkBa0j5AAps+QJgVP0CBnj5Av74+QM6GPkCowT5ATes+QP6fPkAWzz5AK9g+QCt/PkCwpT5A
S9U+QJesPkBhwD5Aqck+QJiePkDliz5Ad+s+QCu8PkClez5AHH4+QMywPkDBmz5AHL0+QGFs
PkAWfz5AwbI+QCaoPkDSXT5AYLI+QOG5PkD3Xz5AW3A+QIROPkCYdT5AsWo+QOEKPkDHhj5A
sTg+QEtqPkDTVz5A2F8+QJFSPkBnTT5AXz4+QIZ1PkD5ej5AcEQ+QPJMPkBTCj5ArRg+QFBL
PkCfGD5Aixc+QAb3PUDcjD5AeBY+QEU7PkBIQz5AQCc+QF8uPkDbZT5AixM+QM8OPkAWGT5A
3OA9QHvbPUAz/z1AcUA+QJXsPUBxTT5A3fE9QKPVPUCkqz1AkRM+QLToPUA1Dz5AEhY+QHTI
PUCCzD1AZ8I9QHb3PUDMsD1AVPY9QHz9PUBG4D1AYuA9QJW0PUCYnz1ABus9QNIIPkDA/z1A
idk9QN3FPUBZmT1A26M9QHvNPUATtz1AVHY9QHiCPUDOvT1AHpY9QIzwPUCurz1AELA9QG9W
PUC1xD1AX6Q9QIEAPkArnD1Am6I9QPe1PUBe7D1ATZg9QFq0PUAmej1A0pI9QAyEPUChqj1A
XXg9QDh4PUC+lj1AKGk9QHtKPUAh3D1A7Lw9QLRPPUAthT1AkEk9QGV+PUB9YD1AKVo9QB6A
PUAahT1AHZA9QGJxPUDnYD1AH4o9QBiZPUCDYz1AmZU9QG6LPUBNZD1AEEg9QCdwPUBrTT1A
K5g9QPxJPUD7ZD1AAy49QMBCPUAWBD1A4BM9QAdVPUD8dz1A4EQ9QLcxPUBsDz1AaCs9QKJc
PUD3MT1AwD49QBooPUB2Hz1AIRs9QD0uPUC9VD1ATzg9QBk6PUCTOT1Au149QPYbPUBn6zxA
RPc8QDHePED3GD1AyAI9QL4ZPUDouTxAeT89QEr/PEB+5TxAgA89QEDfPEDTJT1AnfI8QFb4
PED+2zxAsxg9QCYZPUA09zxAW+Y8QJYAPUCn+DxA1tw8QMkZPUDz2zxA7bo8QH8EPUCffjxA
GeQ8QJHrPEAv6jxARf08QOIMPUC7xTxACw89QDfQPEBivjxAZv88QNbNPEDhwzxAhLo8QBUC
PUB2rzxAM+w8QPu6PEAUaTxAS8Q8QOerPECf5jxAnsE8QDXrPEDm1jxAu6E8QCihPEANsDxA
bJ88QA2kPEDt3jxAbbQ8QAStPED+sTxAnbM8QJaZPEB1jzxAbmk8QB+zPEDSjTxAznA8QL1W
PECTzTxAjrg8QA16PEAcdjxAdJI8QE+VPECKcjxAI6M8QINnPEAepDxAWWA8QDWWPED6NDxA
bm08QNl4PEAtZDxAoFc8QEN7PEAXpTxAGX48QAl4PEB0vjxA0lc8QEB0PEDTnjxAYmk8QPRz
PEAuXDxAYG48QAhaPECgUjxAfEU8QLAVPEBHWTxA+k48QLoXPEAYWjxAClI8QPBFPEDoJzxA
0mM8QBQQPEDiNDxAPyI8QFsjPEAuATxA8FA8QJALPEBhETxA2D48QHVFPEAwJTxANB48QL08
PEAFKDxA/SU8QCkRPECZdTxAhGM8QEMZPEAVIjxA1ds7QO87PEDq/jtALSI8QGIwPEDyAjxA
e+07QCFNPECX2DtA3ws8QL07PEBHEjxAlT08QJ8hPEC0IzxAB+s7QGEjPED47TtAdAc8QEBB
PED52TtAquU7QEvOO0BN3ztAfuY7QMv4O0ChrjtAjO07QDwpPEB60DtA9Ag8QI8XPEDw4TtA
ciM8QNEjPEDA6DtAxfc7QKwGPEBE2TtA4Ok7QKyuO0ATPTxAYcI7QInAO0ACrTtAW/M7QD6Z
O0CpmDtAfNs7QA/LO0D96ztAzrA7QEzLO0Ar2ztAg847QOHYO0ApzTtABeI7QCPdO0BZ4TtA
o8o7QP/aO0At0jtAcuY7QLDpO0C2sztA2YA7QLnXO0D82TtANdM7QLmoO0BV1ztANaQ7QAjY
O0DD6ztAo647QCyTO0A3gTtAk3U7QA2gO0CYsTtAn347QOWMO0C7fjtATeo7QOeBO0COjjtA
VqY7QAV+O0D4YTtAoL87QICcO0CRQztAzJs7QGW2O0AEYTtA7Gk7QDB5O0BYqjtA01E7QMXH
O0CjXjtAo5Y7QEJjO0ApiDtADMA7QHSgO0AX1ztAc587QBycO0A8jTtAz2o7QCqiO0A4aTtA
fqo7QOCzO0CcmjtAQkY7QG2fO0CxgjtAB2k7QABqO0DojztAnyg7QI11O0AOZTtAl1c7QEJ1
O0BhSztAiW87QOxrO0DtoDtAMHU7QJekO0DvHjtAwFU7QI88O0C/hjtAwVw7QHNrO0CbdTtA
skk7QNZsO0ACVztApeY6QAFuO0A9RDtA3HE7QHJWO0DZYjtAZ3I7QJ9JO0BrWjtA7j47QKww
O0DuTDtA8Fk7QKv7OkAcMTtA5187QHIaO0ByQTtAEyw7QCJHO0A=</AssayYData></Step><Step><CommonData><SampleLocation>8</SampleLocation><SampleID>h5</SampleID><SampleGroup></SampleGroup><SampleInfo></SampleInfo><SampleRow>F</SampleRow><SamplePlate>1</SamplePlate><WellType>KSAMPLE</WellType><Concentration>6.25</Concentration><ConcentrationUnits>µg/ml</ConcentrationUnits><MolarConcentration>110.6</MolarConcentration><MolarConcUnits>nM</MolarConcUnits><MolecularWeight>56.5</MolecularWeight><Temperature>30</Temperature><StartTime>561833</StartTime><AssayTime>1100</AssayTime></CommonData><FlowRate>1000</FlowRate><StepType>ASSOC</StepType><StepName>Association</StepName><StepStatus>OK</StepStatus><ActualTime>953.401</ActualTime><CycleTime>0.2</CycleTime><AssayXData Points="4767">VbP4Q+/M+EOp5vhDQwD5Q9wZ+UNVM/lDD035Q4hm+UNDgPlDu5n5Q3az+UPvzPlDiOb5QyIA
+kPcGfpDdjP6Qw9N+kOpZvpDQ4D6Q7uZ+kN2s/pDD836Q6nm+kMiAPtD3Bn7Q1Uz+0MPTftD
iGb7QyKA+0O7mftDdrP7Q+/M+0OI5vtDIgD8Q7sZ/ENVM/xDD038Q4hm/ENDgPxDu5n8Q3az
/EMPzfxDiOb8Q0MA/UO7Gf1DdjP9Q+9M/UOpZv1DQ4D9Q7uZ/UN2s/1DD839Q4jm/UMiAP5D
3Bn+Q3Yz/kPvTP5DqWb+QyKA/kPcmf5DVbP+Qw/N/kOI5v5DIgD/Q9wZ/0N2M/9D70z/Q6lm
/0MigP9D3Jn/Q3az/0MPzf9Dqeb/QyEAAET+DABEuxkARHcmAEREMwBEIUAARO5MAESqWQBE
d2YARERzAEQhgABE7owARLuZAER3pgBERLMARCHAAETuzABEqtkARIjmAERE8wBEIQABRO4M
AUS7GQFEdyYBRFQzAUQhQAFE3kwBRLtZAUSIZgFEVHMBRCGAAUT+jAFEu5kBRHemAURUswFE
EcABRO7MAUSq2QFEiOYBRETzAUQRAAJE7gwCRKoZAkSIJgJERDMCRCFAAkTeTAJEu1kCRIhm
AkRUcwJEIYACRN6MAkS7mQJEiKYCRFSzAkQhwAJE7swCRLvZAkSI5gJERPMCRBEAA0TeDANE
uxkDRIgmA0REMwNEIUADRN5MA0S7WQNEiGYDRFRzA0QhgANE3owDRLuZA0R3pgNEVLMDRCHA
A0TuzANEqtkDRHfmA0RE8wNEIQAERN4MBES7GQREdyYERFQzBEQhQARE3kwERKpZBER3ZgRE
VHMERCGABETujAREqpkERHemBEREswREIcAERN7MBESq2QREiOYERFTzBEQhAAVE7gwFRKoZ
BUSIJgVERDMFRBFABUTeTAVEqlkFRIhmBUREcwVEIYAFRN6MBUSqmQVEd6YFRESzBUQRwAVE
3swFRKrZBUR35gVERPMFRBEABkTeDAZEuxkGRHcmBkRUMwZEEUAGRO5MBkS7WQZEd2YGRFRz
BkQhgAZE7owGRLuZBkSIpgZERLMGRBHABkTuzAZEqtkGRHfmBkRU8wZEEQAHRO4MB0S7GQdE
iCYHREQzB0QhQAdE7kwHRKpZB0SIZgdERHMHRCGAB0TujAdEu5kHRHemB0REswdEIcAHRO7M
B0Sq2QdEiOYHRFTzB0QhAAhE3gwIRKoZCESIJghERDMIRCFACETeTAhEu1kIRHdmCEREcwhE
EYAIRO6MCES7mQhEiKYIRFSzCEQhwAhE3swIRLvZCESI5ghERPMIRCEACUTeDAlEqhkJRHcm
CUREMwlEEUAJRN5MCUSqWQlEd2YJRFRzCUQhgAlE7owJRLuZCUSIpglERLMJRCHACUTuzAlE
u9kJRHfmCURU8wlEIQAKRO4MCkSqGQpEdyYKREQzCkQhQApE7kwKRLtZCkR3ZgpEVHMKRBGA
CkTejApEu5kKRHemCkRUswpEEcAKRN7MCkSq2QpEiOYKRFTzCkQhAAtE3gwLRLsZC0R3JgtE
RDMLRCFAC0TuTAtEqlkLRHdmC0REcwtEEYALRO6MC0SqmQtEiKYLRFSzC0QhwAtE3swLRKrZ
C0SI5gtERPMLRBEADETeDAxEuxkMRIgmDEREMwxEEUAMRN5MDESqWQxEd2YMRFRzDEQhgAxE
3owMRLuZDER3pgxERLMMRCHADETuzAxEqtkMRHfmDERE8wxEIQANRO4MDUS7GQ1EdyYNREQz
DUQhQA1E3kwNRLtZDUR3Zg1ERHMNRCGADUTejA1EqpkNRIimDURUsw1EIcANRO7MDUSq2Q1E
iOYNRETzDUQhAA5E3gwORLsZDkR3Jg5EZTMORCFADkTuTA5EqlkORHdmDkRUcw5EEYAORN6M
DkSqmQ5EiKYORESzDkQRwA5E3swORLvZDkR35g5ERPMORBEAD0TuDA9EqhkPRIgmD0RUMw9E
EUAPRN5MD0SqWQ9Ed2YPRERzD0QhgA9E7owPRLuZD0R3pg9ERLMPRCHAD0TezA9EqtkPRHfm
D0RE8w9EIQAQRN4MEES7GRBEiCYQREQzEEQhQBBE7kwQRLtZEER3ZhBERHMQRCGAEETujBBE
qpkQRIimEEREsxBEEcAQRN7MEESq2RBEd+YQRETzEEQhABFE3gwRRLsZEUR3JhFEVDMRRBFA
EUTuTBFEqlkRRHdmEUREcxFEEYARRO6MEUSqmRFEd6YRRESzEUQhwBFE7swRRLvZEUSI5hFE
RPMRRCEAEkTuDBJEuxkSRIgmEkREMxJEIUASRO5MEkS7WRJEd2YSRERzEkQRgBJE7owSRLuZ
EkR3phJERLMSRCHAEkTuzBJEqtkSRIjmEkRE8xJEIQATRN4ME0S7GRNEiCYTREQzE0QRQBNE
3kwTRLtZE0R3ZhNEVHMTRCGAE0TujBNEqpkTRHemE0REsxNEIcATRN7ME0S72RNEiOYTRETz
E0QhABRE7gwURLsZFER3JhREVDMURCFAFETuTBREu1kURHdmFEREcxREEYAURO6MFES7mRRE
d6YURFSzFEQhwBRE3swURLvZFESI5hREVPMURBEAFUTuDBVEqhkVRIgmFUREMxVEIUAVRO5M
FUSqWRVEd2YVRERzFUQhgBVE3owVRKqZFUR3phVEVLMVRCHAFUTuzBVEqtkVRIjmFURE8xVE
IQAWRN4MFkSqGRZEiCYWREQzFkQRQBZE3kwWRLtZFkSIZhZERHMWRBGAFkTejBZEu5kWRHem
FkREsxZEIcAWRN7MFkS72RZEd+YWRETzFkQhABdE3gwXRLsZF0SIJhdERDMXRCFAF0TuTBdE
qlkXRHdmF0REcxdEIYAXRO6MF0S7mRdEd6YXRESzF0QRwBdE3swXRLvZF0SI5hdERPMXRCEA
GETuDBhEqhkYRIgmGEREMxhEEUAYRN5MGESqWRhEiGYYRFRzGEQhgBhE/owYRKqZGESIphhE
VLMYRCHAGETezBhEu9kYRIjmGERE8xhEEQAZRN4MGUSqGRlEiCYZRFQzGUQhQBlE3kwZRKpZ
GUR3ZhlERHMZRCGAGUTejBlEu5kZRHemGURUsxlEEcAZRN7MGUS72RlEiOYZRFTzGUQRABpE
3gwaRLsZGkR3JhpEVDMaRCFAGkTeTBpEqlkaRIhmGkREcxpEEYAaRO6MGkSqmRpEiKYaRESz
GkQRwBpE7swaRKrZGkR35hpERPMaRCEAG0TeDBtEqhkbRIgmG0REMxtEIUAbRN5MG0S7WRtE
iGYbRFRzG0QygBtE7owbRKqZG0SIphtERLMbRCHAG0TezBtEqtkbRHfmG0RE8xtEIQAcRN4M
HESqGRxEiCYcREQzHEQhQBxE3kwcRLtZHESIZhxEVHMcRBGAHETejBxEqpkcRIimHERUsxxE
IcAcRO7MHES72RxEiOYcRFTzHEQRAB1E3gwdRKoZHUR3Jh1EVDMdRBFAHUTuTB1EqlkdRHdm
HURUcx1EIYAdRN6MHUSqmR1Ed6YdRESzHUQRwB1E7swdRKrZHUSI5h1ERPMdRBEAHkTuDB5E
uxkeRIgmHkREMx5EIUAeRN5MHkS7WR5Ed2YeRFRzHkQRgB5E7oweRLuZHkR3ph5ERLMeRCHA
HkTuzB5EqtkeRHfmHkRE8x5EEQAfRO4MH0S7GR9EdyYfRFQzH0QRQB9E3kwfRKpZH0SIZh9E
RHMfRCGAH0TujB9EqpkfRHemH0RUsx9EIcAfRN7MH0S72R9Ed+YfRFTzH0QRACBE7gwgRKoZ
IESIJiBEVDMgRCFAIETeTCBEqlkgRIhmIERUcyBEIYAgRN6MIES7mSBEd6YgRFSzIEQRwCBE
7swgRKrZIESI5iBERPMgRCEAIUTeDCFEqhkhRIgmIUREMyFEEUAhRO5MIUS7WSFEd2YhRERz
IUQhgCFE7owhRLuZIUR3piFERLMhRBHAIUTezCFEu9khRHfmIURU8yFEEQAiRO4MIkSqGSJE
dyYiRFQzIkQRQCJE3kwiRKpZIkSIZiJERHMiRCGAIkTujCJEqpkiRHemIkREsyJEEcAiRO7M
IkSq2SJEd+YiRFTzIkQRACNE7gwjRLsZI0SIJiNERDMjRDJAI0TeTCNEu1kjRHdmI0RUcyNE
EYAjRO6MI0S7mSNEiKYjRFSzI0QhwCNE3swjRKrZI0R35iNERPMjRCEAJETuDCREuxkkRIgm
JEREMyREEUAkRN5MJESqWSREd2YkRERzJEQhgCRE7owkRLuZJER3piRERLMkRCHAJETezCRE
qtkkRHfmJERU8yREEQAlRN4MJUS7GSVEiCYlREQzJUQhQCVE7kwlRKpZJUSIZiVEVHMlRCGA
JUTujCVEu5klRIimJURUsyVEIcAlRN7MJUSq2SVEiOYlRGXzJUQhACZE7gwmRKoZJkSIJiZE
RDMmRBFAJkTeTCZEu1kmRIhmJkRUcyZEEYAmRO6MJkSqmSZEiKYmRFSzJkQhwCZE3swmRKrZ
JkR35iZEVPMmRCEAJ0TeDCdEqhknRIgmJ0REMydEIUAnRO5MJ0SqWSdEd2YnRERzJ0QRgCdE
/ownRKqZJ0R3pidEVLMnRCHAJ0TezCdEu9knRHfmJ0RE8ydEEQAoRN4MKESqGShEiCYoREQz
KEQRQChE7kwoRLtZKER3ZihEVHMoRCGAKETujChEu5koRHemKERUsyhEIcAoRO7MKESq2ShE
d+YoRFTzKEQhAClE3gwpRLsZKUR3JilERDMpRCFAKUTuTClEqlkpRIhmKUREcylEIYApRO6M
KUSqmSlEiKYpRESzKUQhwClE3swpRKrZKUR35ilERPMpRCEAKkTeDCpEuxkqRIgmKkREMypE
IUAqRO5MKkS7WSpEiGYqRERzKkQhgCpE3owqRLuZKkSIpipEVLMqRBHAKkTezCpEu9kqRHfm
KkRU8ypEEQArRO4MK0S7GStEdyYrRFQzK0QRQCtE3kwrRKpZK0R3ZitERHMrRBGAK0TejCtE
qpkrRIimK0RUsytEEcArRP7MK0Sq2StEd+YrRFTzK0QhACxE3gwsRLsZLER3JixEVDMsRCFA
LETuTCxEqlksRIhmLERUcyxEEYAsRN6MLESqmSxEd6YsRFSzLEQRwCxE3swsRLvZLESI5ixE
VPMsRBEALUTuDC1EuxktRIgmLUREMy1EIUAtRN5MLUS7WS1Ed2YtRFRzLUQhgC1E7owtRKqZ
LUR3pi1EVLMtRBHALUTuzC1Eu9ktRHfmLURE8y1EIQAuRN4MLkSqGS5EdyYuREQzLkQRQC5E
7kwuRLtZLkR3Zi5ERHMuRCGALkTejC5EqpkuRHemLkREsy5EEcAuRO7MLkS72S5Ed+YuRETz
LkQhAC9E3gwvRKoZL0SIJi9EVDMvRCFAL0TeTC9EqlkvRHdmL0RUcy9EEYAvRO6ML0S7mS9E
d6YvRFSzL0QRwC9E3swvRKrZL0SI5i9EVPMvRBEAMETeDDBEqhkwRHcmMEREMzBEIUAwRN5M
MES7WTBEiGYwRFRzMEQRgDBE3owwRKqZMESIpjBEVLMwRBHAMETezDBEu9kwRHfmMERU8zBE
IQAxRO4MMUSqGTFEiCYxREQzMUQhQDFE7kwxRLtZMUSIZjFEVHMxRCGAMUTejDFEu5kxRHem
MUREszFEEcAxRO7MMUSq2TFEd+YxRFTzMUQhADJE3gwyRKoZMkSYJjJEVDMyRBFAMkTeTDJE
qlkyRHdmMkREczJEIYAyRN6MMkS7mTJEiKYyRESzMkQhwDJE3swyRLvZMkSI5jJEVPMyRBEA
M0TeDDNEuxkzRIgmM0REMzNEIUAzRO5MM0S7WTNEiGYzRFRzM0QhgDNE3owzRLuZM0SIpjNE
RLMzRBHAM0TezDNEqtkzRIjmM0RE8zNEEQA0RN4MNESqGTREiCY0REQzNEQhQDRE7kw0RLtZ
NER3ZjREVHM0RCGANETujDREqpk0RHemNERUszREEcA0RO7MNESq2TREd+Y0RFTzNEQhADVE
3gw1RKoZNUR3JjVEVDM1RCFANUTuTDVEu1k1RHdmNURUczVEIYA1RO6MNUSqmTVEiKY1RESz
NUQhwDVE3sw1RKrZNUSI5jVEVPM1RCEANkTuDDZEqhk2RIgmNkRUMzZEIUA2RN5MNkSqWTZE
d2Y2RFRzNkQhgDZE3ow2RKqZNkR3pjZERLM2RCHANkTezDZEqtk2RIjmNkRU8zZEIQA3RO4M
N0SqGTdEdyY3REQzN0QRQDdE7kw3RLtZN0SIZjdEVHM3RBGAN0TujDdEqpk3RHemN0REszdE
EcA3RO7MN0S72TdEd+Y3RETzN0QhADhE3gw4RKoZOER3JjhEVDM4RBFAOETuTDhEqlk4RIhm
OEREczhEEYA4RN6MOES7mThEiKY4RESzOEQRwDhE7sw4RKrZOER35jhEVPM4RCEAOUTeDDlE
uxk5RIgmOUREMzlEEUA5RN5MOUS7WTlEd2Y5RFRzOUQRgDlE3ow5RKqZOUR3pjlERLM5RCHA
OUTezDlEqtk5RIjmOURU8zlEEQA6RN4MOkS7GTpEiCY6RFQzOkQhQDpE7kw6RKpZOkSIZjpE
VHM6RCGAOkTejDpEu5k6RIimOkREszpEIcA6RO7MOkSq2TpEiOY6RETzOkQhADtE3gw7RKoZ
O0SIJjtERDM7RCFAO0TuTDtEu1k7RIhmO0REcztEIYA7RO6MO0S7mTtEiKY7RESzO0QhwDtE
3sw7RLvZO0SI5jtERPM7RBEAPETeDDxEuxk8RIgmPERUMzxEEUA8RN5MPES7WTxEiGY8RERz
PEQRgDxE3ow8RKqZPER4pjxERLM8RBHAPETezDxEu9k8RHjmPERU8zxEEQA9RO4MPUSqGT1E
eCY9REQzPUQiQD1E3kw9RKpZPUR4Zj1EVHM9RBGAPUTejD1Eqpk9RIimPUREsz1EEcA9RN7M
PUSq2T1EiOY9RETzPUQiAD5E7gw+RLsZPkR4Jj5ERDM+RCJAPkTuTD5Eqlk+RHhmPkRUcz5E
IoA+RO6MPkSqmT5EiKY+RFSzPkQiwD5E3sw+RLvZPkSI5j5ERPM+RBEAP0TeDD9Euxk/RHgm
P0RUMz9EIkA/RN5MP0S7WT9EeGY/RERzP0QRgD9E3ow/RLuZP0SIpj9ERLM/RBHAP0TuzD9E
u9k/RIjmP0RE8z9EEQBARO4MQESqGUBEeCZAREQzQEQiQEBE3kxARKpZQER4ZkBERHNARCKA
QETujEBEu5lARIimQEREs0BEIsBARO7MQESq2UBEiOZARFTzQEQiAEFE7gxBRLsZQUSIJkFE
VDNBRBFAQUTuTEFEu1lBRIhmQURUc0FEIoBBRO6MQUS7mUFEiKZBRESzQUQiwEFE3sxBRLvZ
QUR45kFERPNBRCIAQkTuDEJEqhlCRHgmQkREM0JEIkBCRO5MQkS7WUJEiGZCRERzQkQigEJE
3oxCRLuZQkR4pkJEVLNCRCLAQkTezEJEu9lCRIjmQkRU80JEIgBDRN4MQ0SqGUNEeCZDREQz
Q0QRQENE7kxDRLtZQ0SIZkNERHNDRBGAQ0TujENEu5lDRHimQ0RUs0NEIsBDRN7MQ0S72UNE
iOZDRFTzQ0QiAERE7gxERLsZRER4JkRERDNERCJARETuTEREu1lERIhmRERUc0REIoBERN6M
RESqmUREeKZERESzREQiwERE7sxERLvZRESI5kREVPNERBEARUTuDEVEqhlFRHgmRURUM0VE
IkBFRO5MRUS7WUVEiGZFRFRzRUQRgEVE3oxFRLuZRUR4pkVERLNFRBHARUTuzEVEqtlFRIjm
RURU80VEEQBGRN4MRkSqGUZEiCZGREQzRkQiQEZE7kxGRKpZRkR4ZkZERHNGRCKARkTujEZE
u5lGRIimRkREs0ZEIsBGRN7MRkS72UZEiOZGRETzRkQiAEdE3gxHRLsZR0SIJkdERDNHRBFA
R0TuTEdEu1lHRHhmR0REc0dEEYBHRN6MR0S7mUdEiKZHRFSzR0QiwEdE3sxHRKrZR0SI5kdE
RPNHRBEASETeDEhEqhlIRIgmSEREM0hEIkBIRN5MSES7WUhEiGZIRERzSEQRgEhE3oxIRLuZ
SER4pkhEVLNIRCLASETuzEhEqtlIRIjmSERU80hEIgBJRN4MSUSqGUlEeCZJRFQzSUQRQElE
7kxJRKpZSUSIZklERHNJRCKASUTujElEu5lJRIimSURUs0lEEcBJRN7MSUS72UlEeOZJRFTz
SUQiAEpE3gxKRKoZSkSIJkpEVDNKRCJASkTeTEpEqllKRIhmSkREc0pEIoBKRN6MSkSqmUpE
iKZKRESzSkQRwEpE/sxKRKrZSkSI5kpEVPNKRBEAS0TeDEtEuxlLRIgmS0RUM0tEEUBLRN5M
S0TMWUtEeGZLRFRzS0QRgEtE3oxLRLuZS0SIpktEVLNLRBHAS0TuzEtEqtlLRHjmS0RE80tE
IgBMRN4MTES7GUxEiCZMREQzTEQRQExE7kxMRKpZTESIZkxERHNMRBGATETujExEu5lMRIim
TEREs0xEIsBMRN7MTES72UxEeOZMRETzTEQRAE1E7gxNRLsZTUSIJk1EVDNNRBFATUTuTE1E
qllNRIhmTURUc01EEYBNRN6MTUS7mU1EeKZNRFSzTUQRwE1E7sxNRKrZTUR45k1ERPNNRCIA
TkTuDE5EuxlORHgmTkRUM05EIkBORN5MTkSqWU5EiGZORFRzTkQigE5E7oxORKqZTkSIpk5E
VLNORCLATkTezE5EqtlORIjmTkRU805EIgBPRO4MT0SqGU9EiCZPRFQzT0QRQE9E7kxPRKpZ
T0SIZk9ERHNPRBGAT0TejE9Eu5lPRHimT0RUs09EEcBPRN7MT0Sq2U9EiOZPRFTzT0QiAFBE
3gxQRKoZUESIJlBERDNQRCJAUETeTFBEqllQRHhmUERUc1BEEYBQRN6MUESqmVBEeKZQRESz
UEQiwFBE7sxQRKrZUER45lBERPNQRBEAUUTuDFFEzBlRRIgmUURUM1FEEUBRRN5MUUSqWVFE
iGZRRERzUUQigFFE3oxRRLuZUUR4plFERLNRRBHAUUTuzFFEqtlRRHjmUURU81FEIgBSRO4M
UkSqGVJEiCZSREQzUkQRQFJE3kxSRLtZUkR4ZlJERHNSRCKAUkT+jFJEu5lSRIimUkRUs1JE
IsBSRN7MUkSq2VJEiOZSRETzUkQiAFNE3gxTRKoZU0R4JlNEVDNTRBFAU0TeTFNEqllTRIhm
U0RUc1NEEYBTRO6MU0SqmVNEiKZTRESzU0QRwFNE7sxTRKrZU0R45lNEVPNTRCIAVETeDFRE
uxlURHgmVEREM1REIkBURN5MVESqWVREiGZURERzVEQRgFRE3oxURKqZVESIplRERLNURCLA
VETezFREu9lURHjmVERE81REEQBVRN4MVUSqGVVEeCZVREQzVUQiQFVE3kxVRLtZVUSIZlVE
RHNVRBGAVUTujFVEqplVRHimVUREs1VEIsBVRN7MVUSq2VVEeOZVRETzVUQRAFZE3gxWRLsZ
VkSIJlZEVDNWRBFAVkTuTFZEqllWRHhmVkREc1ZEEYBWRO6MVkSqmVZEiKZWRFSzVkQRwFZE
7sxWRKrZVkR45lZEVPNWRCIAV0TuDFdEqhlXRHgmV0REM1dEIkBXRN5MV0S7WVdEeGZXRFRz
V0QRgFdE3oxXRKqZV0SIpldEVLNXRCLAV0TezFdEqtlXRIjmV0RE81dEIgBYRN4MWES7GVhE
iCZYRFQzWEQiQFhE3kxYRKpZWESIZlhERHNYRBGAWETujFhEu5lYRHimWEREs1hEIsBYRO7M
WES72VhEeOZYRFTzWEQRAFlE7gxZRLsZWUR4JllERDNZRCJAWUTuTFlEu1lZRHhmWURUc1lE
EYBZRO6MWUS7mVlEeKZZRFSzWUQRwFlE7sxZRLvZWUR45llERPNZRCIAWkTuDFpEqhlaRHgm
WkRUM1pEIkBaRN5MWkSqWVpEeGZaRERzWkQRgFpE3oxaRKqZWkR4plpEVLNaRCLAWkTezFpE
u9laRIjmWkRU81pEIgBbRO4MW0SqGVtEiCZbREQzW0QRQFtE7kxbRLtZW0SIZltERHNbRCKA
W0TejFtEu5lbRIimW0REs1tEIsBbRN7MW0Sq2VtEeOZbRETzW0QiAFxE7gxcRKoZXER4JlxE
RDNcRCJAXETuTFxEzFlcRHhmXEREc1xEEYBcRN6MXES7mVxEiKZcRFSzXEQRwFxE3sxcRLvZ
XER45lxERPNcRBEAXUTeDF1EuxldRIgmXUREM11EEUBdRN5MXUS7WV1EiGZdRERzXUQigF1E
7oxdRKqZXUR4pl1EVLNdRBHAXUTuzF1EqtldRHjmXURU811EEQBeRP4MXkS7GV5EiCZeREQz
XkQiQF5E3kxeRLtZXkR4Zl5ERHNeRCKAXkTejF5Eu5leRIimXkRUs15EIsBeRN7MXkSq2V5E
eOZeRFTzXkQiAF9E3gxfRKoZX0SIJl9ERDNfRCJAX0TeTF9EqllfRHhmX0REc19EEYBfRN6M
X0S7mV9EeKZfRESzX0QRwF9E3sxfRLvZX0SI5l9ERPNfRBEAYETuDGBEuxlgRIgmYERUM2BE
EUBgRO5MYESqWWBEeGZgRERzYEQRgGBE7oxgRLuZYESIpmBEVLNgRCLAYETuzGBEqtlgRHjm
YERE82BEEQBhRO4MYUSqGWFEiCZhRFQzYUQRQGFE7kxhRKpZYUR4ZmFERHNhRCKAYUTujGFE
u5lhRHimYURUs2FEEcBhRN7MYUSq2WFEiOZhRETzYUQiAGJE7gxiRLsZYkR4JmJEVDNiRBFA
YkTuTGJEqlliRHhmYkREc2JEIoBiRN6MYkS7mWJEeKZiRFSzYkQRwGJE3sxiRKrZYkSI5mJE
RPNiRBEAY0TeDGNEuxljRIgmY0REM2NEEUBjRN5MY0SqWWNEeGZjRERzY0QigGNE7oxjRLuZ
Y0R4pmNEVLNjRCLAY0TezGNEqtljRIjmY0RE82NEIgBkRN4MZES7GWREeCZkRFQzZEQiQGRE
3kxkRKpZZER4ZmRERHNkRCKAZETujGREqplkRIimZEREs2REIsBkRO7MZESq2WREeOZkRFTz
ZEQRAGVE7gxlRLsZZUR4JmVEVDNlRCJAZUTeTGVEu1llRHhmZUREc2VEIoBlRP6MZUS7mWVE
eKZlRFSzZUQiwGVE3sxlRKrZZUSI5mVEVPNlRCIAZkTeDGZEqhlmRHgmZkRUM2ZEEUBmRN5M
ZkSqWWZEeGZmRFRzZkQRgGZE7oxmRKqZZkSIpmZERLNmRBHAZkTuzGZEu9lmRHjmZkRU82ZE
EQBnRN4MZ0SqGWdEeCZnRFQzZ0QiQGdE3kxnRKpZZ0SIZmdERHNnRBGAZ0TejGdEu5lnRIim
Z0RUs2dEIsBnRO7MZ0S72WdEeOZnRFTzZ0QiAGhE7gxoRKoZaESYJmhEVDNoRCJAaETeTGhE
u1loRHhmaEREc2hEIoBoRO6MaES7mWhEiKZoRFSzaEQiwGhE3sxoRLvZaESI5mhERPNoRBEA
aUTuDGlEuxlpRHgmaUREM2lEIkBpRN5MaUS7WWlEeGZpRFRzaUQigGlE7oxpRKqZaUSIpmlE
RLNpRCLAaUTezGlEu9lpRHjmaURU82lEIgBqRN4MakSqGWpEiCZqRFQzakQRQGpE3kxqRKpZ
akSIZmpEVHNqRCKAakTujGpEqplqRHimakRUs2pEIsBqRN7MakSq2WpEiOZqRFTzakQRAGtE
3gxrRKoZa0R4JmtEVDNrRBFAa0TeTGtEu1lrRIhma0RUc2tEIoBrRO6Ma0S7mWtEiKZrRESz
a0QRwGtE7sxrRLvZa0SI5mtERPNrRBEAbETeDGxEuxlsRHgmbEREM2xEEUBsRO5MbESqWWxE
eGZsRERzbEQigGxE3oxsRLuZbER4pmxEVLNsRBHAbETezGxEqtlsRHjmbERU82xEIgBtRO4M
bUSqGW1EeCZtRFQzbUQiQG1E3kxtRLtZbUSIZm1ERHNtRCKAbUTejG1EqpltRHimbURUs21E
IsBtRO7MbUSq2W1EeOZtRFTzbUQiAG5E3gxuRLsZbkSIJm5ERDNuRCJAbkTeTG5EqlluRIhm
bkRUc25EEYBuRN6MbkSqmW5EmKZuRFSzbkQiwG5E3sxuRLvZbkSI5m5EVPNuRBEAb0TeDG9E
qhlvRIgmb0REM29EIkBvRN5Mb0TMWW9EeGZvRERzb0QigG9E7oxvRKqZb0R4pm9EVLNvRBHA
b0TuzG9Eu9lvRIjmb0RU829EEQBwRO4McES7GXBEiCZwREQzcEQRQHBE7kxwRLtZcER4ZnBE
VHNwRBGAcETejHBEqplwRIimcEREs3BEIsBwRO7McESq2XBEiOZwRETzcEQiAHFE7gxxRLsZ
cUSIJnFEVDNxRCJAcUTeTHFEqllxRIhmcURUc3FEEYBxRN6McUS7mXFEeKZxRESzcUQRwHFE
3sxxRLvZcUSI5nFERPNxRCIAckTuDHJEuxlyRIgmckREM3JEIkByRN5MckS7WXJEiGZyRERz
ckQigHJE7oxyRKqZckSIpnJERLNyRBHAckTuzHJEu9lyRHjmckRU83JEEQBzRN4Mc0SqGXNE
iCZzREQzc0QRQHNE7kxzRLtZc0SIZnNERHNzRCKAc0TujHNEu5lzRIimc0RUs3NEEcBzRN7M
c0Sq2XNEeOZzRFTzc0QiAHRE7gx0RKoZdER4JnREVDN0RBFAdETeTHREu1l0RHhmdERUc3RE
IoB0RO6MdES7mXREiKZ0RFSzdEQiwHRE3sx0RKrZdESI5nRERPN0RCIAdUTuDHVEuxl1RHgm
dURUM3VEIkB1RO5MdUS7WXVEiGZ1RERzdUQigHVE3ox1RLuZdUR4pnVERLN1RBHAdUTezHVE
u9l1RHjmdURE83VEIgB2RN4MdkSqGXZEiCZ2RFQzdkQiQHZE3kx2RLtZdkSIZnZERHN2RBGA
dkTejHZEqpl2RIimdkRUs3ZEEcB2RN7MdkSq2XZEeOZ2RETzdkQRAHdE7gx3RLsZd0R4JndE
RDN3RBFAd0TuTHdEu1l3RIhmd0RUc3dEEYB3RO6Md0SqmXdEiKZ3RFSzd0QiwHdE3sx3RLvZ
d0SI5ndERPN3RCIAeETeDHhEqhl4RIgmeEREM3hEEUB4RO5MeES7WXhEiGZ4RFRzeEQRgHhE
3ox4RLuZeESIpnhEVLN4RBHAeETezHhEu9l4RHjmeERU83hEIgB5RN4MeUSqGXlEiCZ5REQz
eUQiQHlE3kx5RKpZeUSIZnlERHN5RCKAeUTujHlEu5l5RHimeUREs3lEIsB5RN7MeUS72XlE
iOZ5RETzeUQRAHpE3gx6RLsZekR4JnpERDN6RBFAekTeTHpEu1l6RHhmekREc3pEEYB6RO6M
ekS7mXpEiKZ6RFSzekQiwHpE3sx6RKrZekR45npERPN6RCIAe0TeDHtEqhl7RHgme0RUM3tE
EUB7RN5Me0SqWXtEiGZ7RERze0QigHtE3ox7RLuZe0SIpntERLN7RBHAe0TezHtEqtl7RIjm
e0RU83tEEQB8RN4MfES7GXxEiCZ8REQzfEQRQHxE3kx8RKpZfESIZnxERHN8RBCAfETujHxE
qpl8RIimfEREs3xEIsB8RN7MfES62XxEiOZ8RETzfEQQAH1E3gx9RKoZfUSIJn1EVDN9RBBA
fUTeTH1Eull9RIhmfUREc31EIoB9RO6MfUSqmX1EiKZ9RESzfUQQwH1E7sx9RLrZfUSI5n1E
VPN9RCIAfkTeDH5Euhl+RHgmfkREM35EEEB+RN5MfkS6WX5EmGZ+RERzfkQigH5E3ox+RKqZ
fkSIpn5EVLN+RBDAfkTezH5Eqtl+RIjmfkRE835EIgB/RO4Mf0S6GX9EiCZ/RFQzf0QQQH9E
7kx/RKpZf0R4Zn9ERHN/RCKAf0TejH9Eupl/RHimf0REs39EIsB/RN7Mf0S62X9EeOZ/RETz
f0QIAIBEbwaARN0MgEREE4BEqhmARBEggER3JoBE1SyARDwzgESqOYBEEUCARHdGgETdTIBE
PFOARKpZgEQIYIBEd2aARNVsgEREc4BEonmARBGAgER3hoBE1YyARESTgESqmYBEEaCARG+m
gETdrIBERLOARKq5gEQRwIBEb8aARNXMgERE04BEotmARBHggERv5oBE1eyARETzgESi+YBE
EQCBRG8GgUTdDIFERBOBRKoZgUQIIIFEdyaBRNUsgUREM4FEojmBRAhAgURvRoFE3UyBRDxT
gUSqWYFECGCBRHdmgUTdbIFEPHOBRKJ5gUQRgIFEd4aBRNWMgUREk4FEopmBRBGggUR3poFE
3ayBRDyzgUSiuYFECMCBRHfGgUTVzIFERNOBRKrZgUQI4IFEb+aBRNXsgURE84FEovmBRBEA
gkRvBoJE1QyCRDwTgkSiGYJECCCCRG8mgkTdLIJERDOCRKI5gkQRQIJEd0aCRNVMgkQ8U4JE
olmCRAhggkRvZoJE3WyCRDxzgkSieYJEEYCCRG+GgkTVjIJERJOCRKqZgkQIoIJEd6aCRNWs
gkREs4JEormCRBHAgkRvxoJE5syCRDzTgkSq2YJECOCCRHfmgkTd7IJEPPOCRKr5gkQIAINE
dwaDRNUMg0Q8E4NEqhmDRAggg0RvJoNE3SyDREQzg0SiOYNECECDRHdGg0TVTINEPFODRKJZ
g0QRYINEb2aDRNVsg0REc4NEonmDRAiAg0RvhoNE3YyDRESTg0SimYNECKCDRG+mg0TVrINE
RLODRKK5g0QRwINEb8aDRN3Mg0Q804NEotmDRAjgg0Rv5oNE5uyDRDzzg0Sq+YNEEQCERHcG
hETVDIREPBOERKIZhEQRIIREdyaERN0shEQ8M4REqjmERBFAhERvRoRE3UyERERThESqWYRE
EWCERHdmhETdbIRERHOERKp5hEQRgIREb4aERNWMhEREk4REopmERBGghERvpoRE3ayERESz
hESquYRECMCERG/GhETVzIREPNOERKrZhEQR4IREb+aERN3shERE84REovmERBEAhUR3BoVE
3QyFRDwThUSqGYVEESCFRHcmhUTdLIVEPDOFRKo5hUQRQIVEb0aFRNVMhUQ8U4VEolmFRAhg
hUR3ZoVE1WyFRDxzhUSqeYVECICFRHeGhUTdjIVEPJOFRKqZhUQRoIVEd6aFRNWshUQ8s4VE
qrmFRBHAhURvxoVE3cyFRDzThUSq2YVEEeCFRHfmhUTd7IVEPPOFRKr5hUQIAIZEbwaGRNUM
hkREE4ZEqhmGRAgghkR3JoZE1SyGRDwzhkSqOYZECECGRHdGhkTVTIZERFOGRKJZhkQRYIZE
b2aGRN1shkQ8c4ZEonmGRAiAhkRvhoZE3YyGRDyThkSqmYZEEaCGRG+mhkTdrIZERLOGRKq5
hkQRwIZEb8aGRN3MhkQ804ZEqtmGRBHghkR35oZE1eyGRDzzhkSi+YZEEQCHRG8Gh0TdDIdE
PBOHRKoZh0QRIIdEbyaHRN0sh0REM4dEojmHRAhAh0RvRodE3UyHRERTh0SiWYdECGCHRHdm
h0TVbIdERHOHRKJ5h0QIgIdEb4aHRN2Mh0Q8k4dEqpmHRAigh0RvpodE3ayHRESzh0SquYdE
EcCHRHfGh0TdzIdEPNOHRKLZh0QR4IdEb+aHRNXsh0RE84dEqvmHRBEAiERvBohE3QyIREQT
iESqGYhECCCIRG8miETdLIhEPDOIRKI5iEQIQIhEb0aIRNVMiEQ8U4hEqlmIRAhgiERvZohE
1WyIRERziESieYhECICIRG+GiETmjIhERJOIRKqZiEQIoIhEd6aIRNWsiEREs4hEormIRAjA
iER3xohE3cyIRETTiESi2YhEEeCIRHfmiETV7IhEPPOIRKr5iEQIAIlEbwaJRNUMiUREE4lE
ohmJRBEgiUR3JolE1SyJRDwziUSiOYlEEUCJRG9GiUTVTIlEPFOJRKpZiUQRYIlEd2aJRN1s
iUREc4lEonmJRBGAiUR3holE1YyJRDyTiUSqmYlECKCJRG+miUTdrIlEPLOJRKq5iUQRwIlE
d8aJRN3MiURE04lEotmJRBHgiURv5olE1eyJRETziUSi+YlEEQCKRHcGikTVDIpEPBOKRKIZ
ikQRIIpEbyaKRN0sikQ8M4pEojmKRAhAikR3RopE3UyKRDxTikSiWYpECGCKRHdmikTVbIpE
RHOKRKp5ikQIgIpEb4aKRNWMikQ8k4pEopmKRBGgikRvpopE1ayKRDyzikSquYpECMCKRHfG
ikTVzIpERNOKRKrZikQI4IpEb+aKRN3sikRE84pEovmKRAgAi0R3BotE3QyLRDwTi0SqGYtE
CCCLRG8mi0TVLItEPDOLRKI5i0QIQItEb0aLRNVMi0Q8U4tEolmLRBFgi0R3ZotE1WyLRDxz
i0SqeYtEEYCLRHeGi0TVjItERJOLRKKZi0QRoItEb6aLROasi0Q8s4tEqrmLRBHAi0R3xotE
1cyLRETTi0Sq2YtEEeCLRG/mi0TV7ItEPPOLRKr5i0QRAIxEbwaMRN0MjEQ8E4xEqhmMRAgg
jER3JoxE1SyMRDwzjESiOYxEEUCMRG9GjETVTIxERFOMRKpZjEQIYIxEb2aMRNVsjEREc4xE
onmMRBGAjERvhoxE3YyMRESTjESimYxEEaCMRG+mjETdrIxEPLOMRKK5jEQRwIxEd8aMRNXM
jERE04xEqtmMRBHgjER35oxE1eyMRETzjESq+YxEEQCNRHcGjUTdDI1EPBONRKoZjUQIII1E
byaNRN0sjUREM41EojmNRAhAjURvRo1E1UyNRERTjUSiWY1EEWCNRG9mjUTVbI1EPHONRKJ5
jUQRgI1Eb4aNRNWMjUREk41EqpmNRAigjUR3po1E3ayNRDyzjUSiuY1EEcCNRG/GjUTdzI1E
PNONRKrZjUQI4I1Eb+aNRNXsjURE841EovmNRAgAjkR3Bo5E1QyOREQTjkSiGY5ECCCORG8m
jkTdLI5EPDOORKI5jkQIQI5Eb0aORNVMjkREU45EqlmORAhgjkR3Zo5E1WyORERzjkSieY5E
EYCORHeGjkTdjI5ERJOORKKZjkQIoI5Ed6aORN2sjkQ8s45EormORAjAjkRvxo5E3cyORETT
jkSq2Y5ECOCORG/mjkTV7I5EPPOORKL5jkQRAI9EdwaPRN0Mj0Q8E49EohmPRAggj0RvJo9E
3SyPREQzj0SiOY9EEUCPRHdGj0TdTI9ERFOPRKpZj0QRYI9Eb2aPRN1sj0REc49EqnmPRAiA
j0Rvho9E1YyPRESTj0SqmY9ECKCPRHemj0TVrI9EPLOPRKq5j0QIwI9Ed8aPRNXMj0Q8049E
qtmPRAjgj0Rv5o9E3eyPRDzzj0Sq+Y9ECACQRG8GkETVDJBERBOQRKoZkEQRIJBEdyaQRN0s
kEREM5BEojmQRAhAkERvRpBE1UyQRERTkESqWZBEEWCQRHdmkETVbJBETHOQRKJ5kEQRgJBE
b4aQRN2MkEQ8k5BEopmQRAigkER3ppBE1ayQRDyzkESiuZBEEcCQRHfGkETVzJBERNOQRKrZ
kEQR4JBEd+aQRN3skEQ885BEovmQRBEAkUR3BpFE1QyRRDwTkUSqGZFECCCRRG8mkUTVLJFE
PDORRKI5kUQIQJFEd0aRRN1MkUQ8U5FEolmRRBFgkUR3ZpFE1WyRRDxzkUSieZFEEYCRRHeG
kUTdjJFERJORRKKZkUQRoJFEb6aRRNWskUQ8s5FEqrmRRAjAkUR3xpFE3cyRRETTkUSi2ZFE
EeCRRHfmkUTd7JFERPORRKL5kUQIAJJEbwaSRN0MkkQ8E5JEqhmSRAggkkRvJpJE3SySREQz
kkSiOZJECECSRG9GkkTdTJJERFOSRKJZkkQIYJJEd2aSRN1skkREc5JEonmSRBGAkkRvhpJE
3YySRDyTkkSimZJECKCSRG+mkkTdrJJEPLOSRKK5kkQRwJJEd8aSRN3MkkRE05JEotmSRAjg
kkRv5pJE3eySRDzzkkSi+ZJEEQCTRHcGk0TdDJNEPBOTRKoZk0QIIJNEdyaTRNUsk0Q8M5NE
qjmTRBFAk0R3RpNE3UyTRERTk0SiWZNEEWCTRG9mk0TVbJNERHOTRKJ5k0QRgJNEd4aTRNWM
k0Q8k5NEqpmTRAigk0R3ppNE3ayTRESzk0SiuZNEEcCTRHfGk0TdzJNEPNOTRKrZk0QI4JNE
d+aTRN3sk0RE85NEqvmTRAgAlER3BpRE1QyURDwTlESiGZREESCURH8mlETdLJRERDOURKo5
lEQRQJREb0aURNVMlEQ8U5REolmURBFglER3ZpRE3WyURDxzlESieZREEYCURG+GlETdjJRE
PJOURKqZlEQIoJREf6aURNWslEQ8s5REqrmURBHAlER3xpRE3cyURDzTlESi2ZRECOCURHfm
lETd7JRERPOURKL5lEQIAJVEdwaVRN0MlUQ8E5VEqhmVRBEglUR3JpVE1SyVREQzlUSiOZVE
EUCVRHdGlUTdTJVEPFOVRKJZlUQRYJVEd2aVRN1slUREc5VEqnmVRBGAlURvhpVE3YyVRDyT
lUSimZVECKCVRG+mlUTdrJVERLOVRKq5lUQIwJVEd8aVRNXMlUQ805VEotmVRBHglURv5pVE
3eyVRETzlUSi+ZVEEQCWRHcGlkTVDJZEPBOWRKIZlkQIIJZEbyaWRN0slkREM5ZEojmWRAhA
lkRvRpZE1UyWRERTlkSqWZZEEWCWRG9mlkTdbJZEPHOWRKJ5lkQRgJZEd4aWRNWMlkREk5ZE
qpmWRAiglkRvppZE3ayWRESzlkSiuZZECMCWRHfGlkTVzJZERNOWRKLZlkQR4JZEb+aWRN3s
lkQ885ZEovmWRBEAl0RvBpdE3QyXRDwTl0SqGZdEESCXRG8ml0TVLJdERDOXRKo5l0QRQJdE
d0aXRNVMl0REU5dEolmXRBFgl0R3ZpdE1WyXRERzl0SqeZdEEYCXRG+Gl0TdjJdERJOXRKKZ
l0QRoJdEd6aXRNWsl0Q8s5dEormXRBHAl0RvxpdE3cyXRETTl0Si2ZdEEeCXRG/ml0TV7JdE
RPOXRKL5l0QRAJhEdwaYRNUMmEREE5hEohmYRAggmERvJphE1SyYREQzmESqOZhEEUCYRG9G
mETVTJhEPFOYRKpZmEQIYJhEd2aYRNVsmEREc5hEonmYRAiAmER3hphE1YyYRDyTmESimZhE
EaCYRG+mmETVrJhERLOYRKq5mEQRwJhEd8aYRN3MmEQ805hEqtmYRAjgmERv5phE3eyYRDzz
mESi+ZhEEQCZRG8GmUTdDJlERBOZRKIZmUQIIJlEdyaZRNUsmUREM5lEqjmZRBFAmURvRplE
3UyZRDxTmUSiWZlECGCZRG9mmUTdbJlERHOZRKp5mUQIgJlEd4aZRN2MmUREk5lEopmZRBGg
mURvpplE3ayZRDyzmUSquZlEEcCZRHfGmUTVzJlEPNOZRKLZmUQR4JlEd+aZRNXsmUQ885lE
qvmZRBEAmkR3BppE1QyaRDwTmkSqGZpEESCaRHcmmkTVLJpERDOaRKo5mkQIQJpEd0aaRNVM
mkREU5pEqlmaRBFgmkR3ZppE1WyaRERzmkSieZpECICaRG+GmkTVjJpERJOaRKKZmkQIoJpE
d6aaRN2smkREs5pEqrmaRAjAmkR3xppE1cyaRDzTmkSq2ZpEEeCaRG/mmkTV7JpEPPOaRKr5
mkQRAJtEdwabRN0Mm0Q8E5tEqhmbRBEgm0RvJptE3SybRDwzm0SqOZtECECbRHdGm0TdTJtE
RFObRKJZm0QRYJtEd2abRNVsm0REc5tEonmbRAiAm0RvhptE1YybRDyTm0SimZtEEaCbRHem
m0TVrJtEPLObRKK5m0QRwJtEd8abRNXMm0RE05tEotmbRBHgm0Rv5ptE3eybRDzzm0Si+ZtE
CACcRG8GnETVDJxERBOcRKIZnEQRIJxEfyacRN0snEREM5xEojmcRAhAnER3RpxE3UycRDxT
nESiWZxEEWCcRHdmnETVbJxERHOcRKJ5nEQIgJxEb4acRNWMnEREk5xEqpmcRBGgnER3ppxE
1aycRDyznESiuZxEEcCcRHfGnETVzJxEPNOcRKLZnEQR4JxEd+acRN3snERE85xEovmcRBEA
nURvBp1E3QydRDwTnUSqGZ1ECCCdRG8mnUTdLJ1ERDOdRKI5nUQIQJ1Eb0adRNVMnUQ8U51E
olmdRBFgnURvZp1E1WydRERznUSieZ1EEYCdRG+GnUTVjJ1EPJOdRKqZnUQRoJ1Ed6adRNWs
nUQ8s51EqrmdRAjAnURvxp1E3cydRETTnUSq2Z1ECOCdRG/mnUTd7J1ERPOdRKL5nUQIAJ5E
bwaeRNUMnkQ8E55EqhmeRAggnkRvJp5E3SyeRDwznkSiOZ5ECECeRHdGnkTVTJ5ERFOeRKJZ
nkQRYJ5Eb2aeRNVsnkREc55EqnmeRBGAnkR3hp5E3YyeRESTnkSimZ5EEaCeRHemnkTVrJ5E
RLOeRKK5nkQRwJ5Eb8aeRNXMnkQ8055EotmeRAjgnkRv5p5E3eyeRETznkSq+Z5ECACfRG8G
n0TVDJ9ERBOfRKoZn0QRIJ9EbyafRNUsn0Q8M59EqjmfRAhAn0R3Rp9E1UyfRDxTn0SqWZ9E
CGCfRHdmn0TdbJ9ERHOfRKp5n0QRgJ9Ed4afRN2Mn0Q8k59EopmfRAign0R3pp9E3ayfRDyz
n0SquZ9ECMCfRG/Gn0TVzJ9EPNOfRKLZn0QR4J9Ed+afRN3sn0Q8859EovmfRAgAoERvBqBE
1QygREQToESiGaBECCCgRG8moETdLKBERDOgRKo5oEQRQKBEb0agRN1MoEQ8U6BEqlmgRBFg
oERvZqBE1WygRERzoESieaBEEYCgRG+GoETdjKBEPJOgRKqZoEQIoKBEb6agRN2soEQ8s6BE
qrmgRBHAoERvxqBE3cygRDzToESq2aBEEeCgRG/moETd7KBERPOgRKr5oEQRAKFEbwahRN0M
oUREE6FEqhmhRAggoURvJqFE1SyhREQzoUSiOaFEEUChRHdGoUTdTKFERFOhRKpZoUQIYKFE
d2ahRN1soUQ8c6FEonmhRBGAoUR3hqFE3YyhRESToUSimaFEEaChRG+moUTdrKFERLOhRKK5
oUQIwKFEb8ahRN3MoURE06FEqtmhRAjgoURv5qFE1eyhRETzoUSi+aFECACiRG8GokTdDKJE
PBOiRKoZokQRIKJEdyaiRNUsokQ8M6JEqjmiRBFAokR3RqJE3UyiRDxTokSqWaJECGCiRG9m
okTVbKJERHOiRKp5okQIgKJEb4aiRN2MokREk6JEqpmiRBGgokR3pqJE3ayiRDyzokSiuaJE
EcCiRG/GokTdzKJERNOiRKrZokQR4KJEd+aiRN3sokQ886JEovmiRBEAo0R3BqNE1QyjREQT
o0SqGaNECCCjRG8mo0TdLKNERDOjRKo5o0QRQKNEb0ajRN1Mo0REU6NEolmjRBFgo0RvZqNE
3WyjRDxzo0SieaNECICjRHeGo0TdjKNEPJOjRKqZo0QRoKNEd6ajRN2so0REs6NEormjRAjA
o0R3xqNE1cyjRETTo0Si2aNEEeCjRHfmo0TV7KNEPPOjRKL5o0QRAKREdwakRN0MpEQ8E6RE
qhmkRBEgpER3JqRE1SykREQzpESqOaREEUCkRG9GpETdTKREPFOkRKJZpEQRYKREd2akRNVs
pEREc6REonmkRBGApERvhqRE1YykRESTpESqmaREEaCkRG+mpETdrKREPLOkRKq5pEQIwKRE
d8akRNXMpERE06REotmkRAjgpER35qRE3eykRDzzpESi+aREEQClRHcGpUTdDKVERBOlRKoZ
pUQRIKVEdyalRNUspUREM6VEojmlRBFApUR3RqVE1UylRERTpUSiWaVECGClRHdmpUTdbKVE
PHOlRKJ5pUQRgKVEd4alRNWMpUREk6VEqpmlRBGgpURvpqVE3aylRESzpUSquaVEEcClRG/G
pUTdzKVEPNOlRKrZpUQR4KVEd+alRNXspURE86VEqvmlRBEApkRvBqZE1QymREQTpkSqGaZE
CCCmRHcmpkTVLKZEPDOmRKI5pkQRQKZEd0amRN1MpkREU6ZEolmmRAhgpkR3ZqZE1WymRERz
pkSieaZECICmRHeGpkTdjKZEPJOmRKqZpkQRoKZEb6amRN2spkREs6ZEormmRBHApkRvxqZE
3cymRDzTpkSi2aZEEeCmRHfmpkTV7KZERPOmRKL5pkQRAKdEdwanRN0Mp0Q8E6dEqhmnRBEg
p0RvJqdE3SynRDwzp0SiOadECECnRG9Gp0TVTKdERFOnRKpZp0QIYKdEb2anRNVsp0Q8c6dE
qnmnRBGAp0RvhqdE3YynRESTp0SqmadECKCnRHemp0TVrKdERLOnRKq5p0QIwKdEb8anRN3M
p0RE06dEotmnRBHgp0Rv5qdE3eynRDzzp0Si+adECACoRHcGqETdDKhEPBOoRKoZqEQIIKhE
dyaoRN0sqEQ8M6hEojmoRBFAqERvRqhE1UyoRDxTqESqWahEEWCoRG9mqETVbKhERHOoRKJ5
qEQIgKhEd4aoRNWMqEREk6hEopmoRBGgqERvpqhE1ayoRDyzqESquahEEcCoRG/GqETdzKhE
RNOoRKrZqEQI4KhEb+aoRNXsqEQ886hEqvmoRBEAqUR3BqlE3QypRDwTqUSqGalECCCpRHcm
qUTdLKlEPDOpRKI5qUQRQKlEd0apRNVMqUREU6lEolmpRBFgqUR3ZqlE3WypRERzqUSiealE
CICpRHeGqUTdjKlERJOpRKqZqUQIoKlEb6apRNWsqUREs6lEormpRBHAqURvxqlE3cypRDzT
qUSi2alEEeCpRG/mqUTd7KlERPOpRKL5qUQRAKpEbwaqRNUMqkREE6pEohmqRAggqkR3JqpE
1SyqRDwzqkSqOapECECqRG9GqkTdTKpERFOqRKpZqkQIYKpEd2aqRN1sqkQ8c6pEqnmqRBGA
qkRvhqpE3YyqRDyTqkSqmapECKCqRG+mqkTVrKpEPLOqRKq5qkQRwKpEb8aqRN3MqkRE06pE
otmqRBHgqkRv5qpE3eyqRETzqkSi+apECACrRG8Gq0TVDKtERBOrRKIZq0QIIKtEbyarRNUs
q0Q8M6tEojmrRBFAq0RvRqtE3UyrRDxTq0SiWatEEWCrRG9mq0TVbKtERHOrRKJ5q0QRgKtE
d4arRNWMq0REk6tEqpmrRAigq0R3pqtE3ayrRESzq0SiuatEEcCrRHfGq0TdzKtERNOrRKLZ
q0QR4KtEb+arRN3sq0RE86tEqvmrRAgArER3BqxE1QysRDwTrESqGaxEESCsRG8mrETVLKxE
PDOsRKI5rEQIQKxEd0asRN1MrEREU6xEolmsRAhgrER3ZqxE1WysRERzrESieaxECICsRHeG
rETVjKxERJOsRKqZrEQIoKxEb6asRN2srEREs6xEormsRBHArERvxqxE3cysRETTrESi2axE
EeCsRG/mrETV7KxERPOsRKr5rEQRAK1EdwatRN0MrUQ8E61EqhmtRBEgrURvJq1E3SytREQz
rUSqOa1ECECtRHdGrUTVTK1EPFOtRKJZrUQRYK1Eb2atRNVsrUREc61EonmtRBGArURvhq1E
3YytRDyTrUSqma1ECKCtRG+mrUTVrK1ERLOtRKK5rUQRwK1Ed8atRNXMrUQ8061EqtmtRAjg
rURv5q1E3eytRETzrUSq+a1ECACuRG8GrkTVDK5ERBOuRKoZrkQRIK5EbyauRNUsrkQ8M65E
ojmuRBFArkRvRq5E3UyuRDxTrkSiWa5EEWCuRHdmrkTVbK5ERHOuRKJ5rkQIgK5Eb4auRNWM
rkQ8k65EopmuRBGgrkR3pq5E1ayuRDyzrkSiua5ECMCuRHfGrkTdzK5ERNOuRKLZrkQR4K5E
d+auRN3srkQ8865EovmuRAgAr0R3Bq9E1QyvREQTr0SiGa9ECCCvRG8mr0TVLK9ERDOvRKI5
r0QRQK9Eb0avRNVMr0REU69EolmvRBFgr0R3Zq9E3WyvRERzr0Sqea9ECICvRHeGr0TdjK9E
RJOvRKqZr0QRoK9Eb6avRNWsr0Q8s69EormvRBHAr0R3xq9E1cyvRDzTr0Si2a9EEeCvRHfm
r0Td7K9ETPOvRKr5r0QIALBEdwawRN0MsEREE7BEqhmwRBEgsERvJrBE1SywRDwzsESiObBE
EUCwRG9GsETVTLBEPFOwRKpZsEQRYLBEd2awRN1ssEREc7BEonmwRAiAsERvhrBE5oywRDyT
sESqmbBEEaCwRG+msETdrLBERLOwRKK5sEQIwLBEb8awRN3MsEQ807BEotmwRBHgsER35rBE
3eywRDzzsESi+bBECACxRHcGsUTVDLFEPBOxRKIZsUQRILFEbyaxRN0ssUQ8M7FEojmxRAhA
sURvRrFE1UyxRERTsUSiWbFEEWCxRHdmsUTVbLFERHOxRKJ5sUQIgLFEb4axRN2MsUREk7FE
qpmxRAigsUR3prFE1ayxRDyzsUSqubFECMCxRG/GsUTdzLFEPNOxRKLZsUQR4LFEb+axRNXs
sUQ887FEqvmxRAgAskR3BrJE3QyyREQTskSiGbJEESCyRHcmskTVLLJERDOyRKo5skQRQLJE
b0ayRN1MskREU7JEqlmyRAhgskRvZrJE3WyyRERzskSiebJEEYCyRG+GskTdjLJERJOyRKKZ
skQRoLJEb6ayRN2sskQ8s7JEqrmyRAjAskRvxrJE1cyyRDzTskSq2bJECOCyRHfmskTd7LJE
PPOyRKr5skQIALNEdwazRN0Ms0REE7NEohmzRBEgs0RvJrNE3SyzRDwzs0SqObNEEUCzRHdG
s0TVTLNERFOzRKJZs0QIYLNEb2azRNVss0REc7NEqnmzRBGAs0R3hrNE3YyzRESTs0SqmbNE
CKCzRG+ms0TdrLNERLOzRKq5s0QIwLNEb8azRNXMs0RE07NEotmzRAjgs0Rv5rNE1eyzRDzz
s0Si+bNECAC0RHcGtETdDLRERBO0RKIZtEQRILREdya0RN0stEREM7REojm0RAhAtER3RrRE
3Uy0RERTtESiWbREEWC0RG9mtETdbLREPHO0RKJ5tEQRgLREd4a0RN2MtEREk7REopm0RBGg
tERvprRE3ay0RDyztESiubRECMC0RHfGtETVzLRERNO0RKLZtEQI4LREb+a0RNXstEQ887RE
ovm0RAgAtURvBrVE1Qy1RDwTtUSqGbVECCC1RG8mtUTVLLVERDO1RKo5tUQRQLVEd0a1RN1M
tUREU7VE</AssayXData><AssayYData Points="4767">C+U6QNEYO0CvCTtAcfo6QCD+OkC3STtASUQ7QCXzOkCvBjtAEks7QL0VO0CoDDtAJqA6QIji
OkCTPjtAdgY7QPDNOkBYIjtAd/Q6QIsGO0CNpTpAGi87QPzpOkAD4jpAV/c6QEqxOkC3JTtA
pOk6QAoRO0Bk6DpAaxw7QKwOO0ABxjpACt06QJ3DOkCLJztAtwc7QGftOkCG1jpAFSQ7QMMV
O0CS4TpAC/86QNmdOkASxTpAsfU6QNY8O0DxwTpA0so6QMrjOkBO7zpA5rk6QOSmOkBexTpA
J/U6QG/KOkAY4TpA+NY6QOjVOkBj4zpAf7c6QGPdOkDG3zpA78A6QO6dOkDPyTpAjrw6QAOi
OkD5oDpAl+g6QJHjOkCvhzpARvA6QOHYOkCmwTpA7cg6QOrvOkC5rzpAW+E6QL2+OkD9tTpA
pJk6QBXJOkAXkjpAyfg6QD2bOkDgwzpAkJc6QLGeOkBwfTpAxrU6QLeUOkAnwDpAH746QAek
OkBSvjpA5uc6QHi8OkCpajpAmMo6QKHJOkBZpzpAM5k6QA28OkBxxjpAGro6QJeAOkCRlzpA
r7E6QOFXOkDlRTpAnWE6QGi8OkAyYDpAI7E6QDaNOkB/nDpAKIU6QFCdOkCIcjpA9pQ6QE2V
OkBrLDpAvpI6QDGUOkAjrDpAOWw6QHGOOkBQkTpAsNY6QB6xOkBdJzpAp0o6QARbOkDTiDpA
eXc6QFVEOkCbpDpA23M6QONUOkBsdTpA4qE6QAxsOkAYZDpASXc6QBaYOkBYoTpA3B46QGuO
OkAywjpAGko6QKpcOkD/kDpA1Cs6QNhtOkAHYDpAJUo6QNZxOkAodDpAtBE6QF03OkCdSTpA
XgQ6QD5yOkAjdDpAwkI6QEk2OkDhVzpA6Ug6QK5lOkBmfTpAPU46QGp1OkD9VDpAb3g6QIlP
OkCaezpAiIs6QJCIOkCiNzpApzg6QNt3OkCgTTpAUlg6QPdEOkCBZzpAw106QIxmOkBP/jlA
dT06QMNTOkDJHjpAAE06QLk8OkCtWzpAixk6QL9DOkDvETpATjw6QMxZOkAjYzpAcys6QM5D
OkCpSTpAixQ6QG1IOkANFDpAOjw6QGQyOkAgUDpAOhM6QIg4OkA6MTpAyz86QNpPOkB+QDpA
Ako6QFo5OkC6VjpANkg6QMAGOkBbDDpAxik6QGU3OkCsAzpAi1c6QNACOkBy+DlA0eI5QE0U
OkA/AjpAiyY6QCs9OkBADTpACew5QMcuOkCiFDpAa2M6QDYpOkA0TjpAzP85QIRAOkARCDpA
Z/45QPYYOkBA/zlAjj86QNkOOkAA0TlAJzY6QLQbOkAnGzpAuPQ5QL/dOUA8ATpADek5QG70
OUBfFzpAFP05QFYLOkDyMTpAqS46QCoHOkDr8TlAEec5QAr7OUCKFTpARg86QK9YOkAKyzlA
f/A5QDRCOkCeuzlAAyg6QDoHOkAOFTpAr+85QJjpOUAMJzpAOQI6QDsEOkCizTlAo/I5QBbp
OUBD6zlARQs6QE7EOUB5szlAj+E5QAX+OUANzDlAVwQ6QGnROUAT2DlARaU5QG2sOUCH1jlA
iu05QFCkOUDT+zlASuI5QF2hOUCFlDlAHLI5QOyTOUChtTlArK05QHSgOUDI2jlAK8Q5QJTC
OUAgpDlActE5QIbeOUB4zTlAank5QMmKOUDFHzpAnJM5QDvUOUBdfzlALrQ5QMvDOUAKfzlA
xNk5QA/qOUDsvzlAuq05QOuyOUD25TlA9Wg5QHrMOUB5jTlADV45QNjBOUCYkTlAtp05QHPb
OUD3YzlAU2I5QPttOUCXojlAysE5QHiOOUBLtDlA7Jk5QAaWOUCgRDlAPZs5QPTHOUD1qjlA
y3c5QCJKOUDU4TlArLU5QBOkOUDqdzlAiE05QNOtOUC2qzlA/sM5QNrAOUA+gjlAdbY5QOWm
OUCFazlA+Zg5QLh4OUCVuTlAO645QJhlOUAWejlA1pI5QP2tOUDJkjlA5o05QKxrOUBYFzlA
RkY5QBhcOUBgYDlAh7Y5QDKxOUCVZjlABGs5QB5jOUBCcDlAem05QPJ0OUB6ijlAknM5QOvT
OUAzbzlAVqY5QIl7OUAeqjlA2LI5QAF9OUDdkjlA7Gc5QEtzOUADMzlAP3E5QIpiOUCPUjlA
WXc5QF92OUDZnjlAX+Q5QMNmOUAomDlAy385QHl4OUDdWTlAMXs5QDZOOUCfgDlA1Fo5QOtc
OUCtZDlAjHI5QNlsOUAsQTlAoVk5QGehOUDxczlAsFo5QN1sOUAMRzlAPEY5QKZwOUB1YDlA
yiQ5QAIGOUBcXjlAQUA5QIs6OUCOkjlAS2I5QLlOOUBmBjlAwBk5QMdCOUB+njlAm2A5QJQn
OUB8MTlANiI5QExcOUD1djlAgzg5QO5ROUBAWjlArB85QE0oOUAwhjlAAEI5QOEWOUCJVDlA
CVw5QGUtOUDKTDlAtUI5QHFFOUAVFjlABDY5QAoQOUDQMTlA7Vw5QDEfOUBVOTlAzDY5QEgS
OUCiVTlA7lM5QOU8OUBaKTlAdkY5QHDbOEBQVTlAoGE5QOYvOUA0ATlATh85QHr5OECYNDlA
Wjc5QPAPOUBUQTlAVzI5QJUMOUDhTzlAeUY5QLMSOUBFyzhA3+w4QOEUOUDTFTlAeJI4QHQr
OUDnIDlAxBk5QHANOUAN+zhA9A85QFpQOUDJIDlAsCA5QDAiOUDm3zhAxi85QHw0OUDkETlA
sBI5QG9YOUAZEDlAouA4QCsWOUCm3DhAagg5QIshOUAb0DhACto4QIgBOUCUQDlAc7w4QADs
OECOHzlAHDM5QG4NOUBkyzhAFRc5QB/bOEDMIzlAwNY4QKtVOUAFMDlAmdw4QEAPOUBv6DhA
LRM5QL75OEBmITlACqw4QDDnOEC4wjhAYBk5QOP0OECmsThAXcc4QD66OEAsdzlA3P84QNPV
OECYCzlAABY5QFKWOEAP1zhA+ss4QM/6OEDY8jhAUhw5QKUoOUDHDTlAbeE4QM36OEA4+jhA
b7Q4QP7ROECY7DhAaX84QOv7OEAuwThAOc84QEEgOUDs3ThA4tc4QL2zOEBdCDlAAhI5QM27
OEC9wzhANso4QLz3OEBs9ThACcw4QBj1OEAjqThASKg4QJ7fOECkCDlAbwA5QK2mOEDV0zhA
8KY4QEzrOECThzhAV6o4QCnWOECC5jhAhZk4QGSyOEAu2ThA9do4QKuYOEBd5jhAzuY4QPK3
OEDNzThANLA4QOTHOEBwdThAmb04QA2NOEDBxzhAEIw4QCOxOEBDuDhAJ8w4QLPnOEDM8jhA
rto4QDDTOEBm+DhAOcs4QMPfOEDXujhAQKQ4QCXdOECy5zhAB7c4QJxMOEB0pjhAuKE4QK2+
OEBJlzhAiMs4QErfOED5njhAqrY4QJeqOEDylDhAhos4QKbFOEA3tzhA6q04QGsTOUDtozhA
M5M4QIHjOEBrkzhAgsg4QEh4OEDerDhAG3o4QGnLOEA2oThAD6g4QNwYOUC+1jhAT584QNB4
OEBWdThAK704QC2sOECXgzhAYnc4QAqKOECwgThAJ7w4QAVsOEAbozhAP6Y4QIh/OEDTyThA
kYs4QLuTOEA7xjhAtJM4QP+lOEDRgDhAK4A4QIJ6OEDyiThA75s4QHg/OECRnThAIGw4QB43
OEA44DhAFL44QKKJOEBIkDhAkHY4QBdeOEBiYThAE444QDV+OEDjkzhAAYk4QMN6OEBvazhA
DGo4QFSHOEBKiThAWWU4QFBeOEBzlDhAiWQ4QDJiOEAWWThA3Tc4QDJfOEAgVThAJCw4QIA2
OEAgWDhA5IY4QExNOEBQejhA+GQ4QDeAOEAeYzhA5jY4QAiGOECmcDhA9Vw4QPBBOECFXzhA
r3s4QBiSOEBpUjhApGk4QCpzOECCPzhALUk4QJFROEAmajhAxpE4QNxXOEC4jjhAfFI4QDs8
OEBQKThAdHo4QL5AOEDeGThA6WA4QOdnOEDeJDhAskg4QOVmOEBzKThA3G84QNZCOEAxMjhA
s044QEFmOEBBLThAClY4QCVZOECwRDhAT2o4QPhSOEA6FzhAzzA4QLgnOEAwXzhAeFM4QMVR
OEAzCDhAgxs4QJhuOECdTjhArf83QJFJOEDaJjhADjY4QFEsOEDoOThASf83QMc+OEChSThA
IYU4QHdaOEBDRjhAtkQ4QOUbOECuaDhAcTk4QFZUOEAAaThAOjI4QJ0yOECAIzhAmRA4QMVP
OEBrEzhAKw44QLAPOEAfTDhACnY4QG9HOECmJThAeC44QGsNOECVCzhAQvY3QMcxOEAWIzhA
Kko4QOoYOEBSVThAgx44QJssOEDCgThAHiU4QJw3OEADIDhAYzc4QBAtOEDE4zdAXNg3QKH7
N0ChCjhASuc3QEoUOECH1DdAWwo4QEISOEChHzhATM83QMkZOEAAFzhAxQY4QF73N0BfSThA
MBo4QEntN0DE+zdAjzE4QKUTOECsAzhAG983QMjgN0CsJjhACF04QH4yOEAoLzhALA04QLL+
N0AhCThA7xk4QMwZOECO6zdANPo3QH32N0AS+DdA9uU3QK8lOEBL0TdAZrQ3QJXBN0CTBThA
YCU4QP8WOEAgVDhAOAg4QDq6N0CVzjdA+Ms3QMDPN0Cg5TdA6Ms3QNHhN0AmJThARs03QIPD
N0Cs+TdA4dE3QBoQOECI+DdAbtc3QLncN0C44jdAjqI3QDvHN0AV8zdAX7A3QGz3N0A38zdA
eeg3QNmsN0B76zdA8PY3QO2uN0A1wTdA3Nw3QCW+N0Df5DdA/Zg3QO6mN0DVyjdAtIw3QEkh
OEAArTdACY83QIuxN0CnezdAt8k3QDnqN0CO0zdAY5g3QHTeN0AHjzdATbE3QDPEN0D6wjdA
Ctw3QPL6N0AwoTdAVvY3QObEN0AcwzdAa6g3QInkN0DIrjdAJNg3QJGzN0BLrTdAaM03QNy6
N0ATrDdAB7M3QOCoN0DwjDdA5q43QEqvN0DCpzdAbI03QL2lN0Ad4DdAZ5U3QEvmN0BXvTdA
9r43QBCeN0ByjzdArOs3QDLQN0BzfjdAs8o3QFewN0AZ1DdAD483QBjMN0AD0zdADLY3QFKu
N0CAODdAt443QGPFN0Di7TdAgrU3QHXmN0DDZDdAMcQ3QPLLN0CZgDdAsIo3QJ6RN0AMkjdA
q6U3QFF4N0CBlTdAx5U3QMaaN0AkojdAC103QMyON0BlijdA+KY3QEHiN0BAkjdAcHs3QDWt
N0D9wTdAz5s3QOiGN0APmTdAxJs3QDI/N0AzhjdAuM03QFJ+N0A4mTdA0Yc3QJ+DN0B2WTdA
SIA3QLh8N0BfSzdAO3c3QNLBN0CWmTdAX003QJZWN0ASgDdAYcs3QPLYN0D2TjdAVXg3QN1Y
N0BHdDdATio3QDCHN0DrhTdAt1Y3QBhON0DUZjdAPoM3QOJZN0BCTzdAuw43QFJlN0C6bTdA
bUk3QLGdN0AmYjdAoVg3QA5vN0AvizdAoWs3QMVpN0AUVzdAjk83QMFCN0CtijdAbS03QKhk
N0BXWDdAB403QCYEN0D+RjdAJXw3QBZWN0AyODdALnE3QBZwN0BOsTdA73g3QNlaN0A4SzdA
aJM3QE4lN0BqFTdA6Fw3QEWMN0CCfDdAFKA3QIZNN0ARNTdA1lE3QMY8N0AKKTdAe1g3QBoS
N0DQLDdAr1Q3QO0lN0BDMTdA5y03QCpLN0CBEjdA24M3QFeJN0A+FjdAjE83QCNUN0AgejdA
ueU2QCRUN0CyWDdAdvM2QEuJN0BJUDdAPRo3QPZUN0C1HzdAWns3QBVgN0BtQjdAqEU3QArm
NkCQIDdApC03QHgxN0CiHjdA9jE3QKDvNkB3TTdAGBA3QPSLN0A/OzdAfGQ3QBAvN0BPNTdA
2SA3QOU3N0BkPDdAGfY2QDQEN0CgKDdAjuI2QA9KN0A0HDdAkzc3QKNeN0BPYTdA1zs3QIsK
N0BtCTdA+RQ3QDPiNkCyETdArRo3QEcSN0AQJzdANSw3QFUVN0AYEzdAxUQ3QCTONkBdPzdA
Ifg2QN1FN0AP/TZAzzY3QI8mN0BtCDdAO/82QG/ZNkDn4TZAASI3QNYCN0AvJjdAKC43QDlL
N0BC6zZAXgA3QP8bN0CG4DZAMu82QCwZN0CQLDdAff02QALHNkDF1zZABuo2QEMYN0B+MTdA
xRI3QCzXNkD+kDdAcPs2QDHGNkDEFTdAwAo3QMj1NkCG7jZAhw03QG/wNkC59TZAq/E2QEDz
NkBO6TZAA/c2QCwGN0BWNTdAbyY3QDQCN0CK8jZAuN02QBHKNkBfBzdA2PU2QJX7NkA8zTZA
Xe02QGnsNkCk9DZAcOU2QCX5NkBpCDdAAqg2QJABN0DLFzdAW/Q2QEDsNkD87jZAlO82QBjL
NkD1vjZAtu82QN7UNkAkxTZAEQE3QBYPN0AWITdAC9Q2QHMLN0CC7TZAUec2QOy5NkAhuTZA
Y742QNjdNkAt7TZA2dY2QAzMNkAk1TZA0AI3QAbqNkATwjZA/OM2QAXDNkBhuDZAYxg3QGon
N0DVvzZA3Vs3QIDkNkDeyDZA2982QAqzNkCL3jZACPs2QEEeN0CAyTZAdLg2QK2jNkAayDZA
N8g2QKClNkBZATdAxtM2QF3mNkButTZALuQ2QB52NkDQ3DZASes2QCThNkBSzjZAE9w2QEyo
NkAVrTZA4uc2QEPBNkDriDZAYaM2QEPMNkANqDZAAe42QJHlNkB+qzZAPKc2QNi1NkCwiTZA
qc42QPu6NkACvDZAX9w2QDu8NkAkrTZA6Zo2QLHYNkA6lDZAIs02QOK5NkDh3zZAbq42QHWg
NkAwnDZAiK02QCmgNkDt2TZAsJo2QKSZNkCxcDZAgLE2QHbCNkCOyTZAn5s2QJCaNkCGYTZA
oos2QCx+NkBoljZAIxE3QE2YNkAGqTZAAZI2QKmYNkAlijZA7sY2QBWdNkAiqjZAjX42QLDO
NkAasDZABqA2QJdLNkB7nDZASuo2QPvWNkAKkzZAGpw2QB+3NkCgozZAJns2QNexNkCtzDZA
mjQ2QEG9NkBZmzZAlDg2QHfFNkAruzZA+qY2QDrVNkBVkDZAx582QEOINkDNtjZAQ6g2QAx4
NkDSkDZAUUg2QIFlNkAlazZAp3M2QJqANkCadTZAfos2QENzNkD3sTZAvr42QNeuNkD8iDZA
6D02QMhhNkCdgDZAWJA2QIl5NkBtbTZAIFE2QCihNkAijDZA44I2QOCNNkAMrTZAqYA2QES5
NkDgiDZAlJM2QCp0NkDGbzZAhVo2QF+bNkDJcjZAR742QHGyNkDHjDZAh7w2QMt/NkCTZTZA
eqE2QIi6NkC1lzZAmYk2QHqkNkDSpDZAnFg2QOVfNkC8RjZAqhY2QHmYNkD7ijZAyFU2QAO4
NkBsjjZA94c2QAIoNkD9fzZAO3c2QGRXNkCRQDZA0qU2QIAUNkDbLjZAzjk2QG+qNkAsaTZA
Q242QD94NkAqqDZA+E82QF+MNkDblzZAqVk2QF0+NkDDRDZA30M2QNdaNkAEaTZAXG02QFpT
NkDHUTZAYis2QCWTNkAlcTZAO4o2QOM4NkDhAjZAU382QERwNkAhVzZANIA2QLNtNkCpXDZA
J1Y2QJZfNkCIZDZAwlw2QNgQNkCugzZAZYY2QJNWNkCbkjZAy0A2QCFENkCiLDZAK1g2QHFy
NkDLJjZALVM2QBkmNkDzYzZA31A2QNNENkCMbTZAj242QFk+NkDBfjZAiR02QIArNkBdTjZA
fTQ2QCowNkDRkzZA7mU2QJM7NkB/YDZAGIQ2QIAtNkApjzZAbVI2QMFhNkDpJzZA4VQ2QENh
NkDDOTZAdlk2QDYhNkA1KTZAWk82QMRFNkBGgDZAbCM2QIjkNUCVSzZAAEc2QMZaNkDDODZA
wU82QE1CNkDL+jVAYhk2QO5ANkAtVjZA+242QPoENkCqIzZA+Vw2QK54NkC2/TVApTI2QP03
NkDiHTZArS42QMYRNkBeQzZA4Eo2QCknNkCjGTZA0xM2QIUBNkBZITZAcAE2QNcpNkB4AzZA
PDw2QBZgNkAkUjZAmEg2QF1LNkBoSjZAOh82QKgANkByGzZAGAE2QJxINkCGOTZA1VQ2QNvr
NUAzHDZAwhY2QAMfNkC9PDZA9Sg2QMBCNkCABjZAPxE2QBg4NkDJHDZA3PM1QNI6NkCF3DVA
KR82QKcmNkCRFjZAmC82QKLDNUANITZA0uY1QKYoNkB8PDZAutQ1QO0TNkBZzjVAORk2QDw5
NkBWJTZA3Sk2QLEkNkAn/zVAjA02QNjuNUBk6zVATO41QGgHNkDS+DVAdBI2QC8mNkDqDDZA
kx42QAz/NUCJ2DVAogY2QMAKNkAs+zVAGRQ2QOgENkC5+zVAeLw1QF3eNUAY/DVAwtI1QAoL
NkDR8zVAXgw2QN4BNkCPFjZAnCM2QNLgNUAD/TVAsOU1QI02NkCp5TVANNQ1QJXkNUBM9jVA
viU2QL5mNkAZ0zVAcxo2QEf8NUAZ1TVAAgs2QNDzNUBq4TVACgw2QPreNUDpHzZAPy02QCLp
NUCZATZA9701QNbdNUAa9TVAiO41QJf6NUAy4DVAHbk1QKC0NUDI2jVAlbE1QDLYNUAs7DVA
Ytg1QFTiNUAEtjVA+pg1QFT3NUDu8TVAets1QAT7NUCzyDVAebA1QIMWNkD+tTVAKKo1QAvz
NUCTqDVAIRk2QKqANUA0qDVA0uY1QMK/NUAM9DVASe01QMe+NUAkuzVAKbI1QPK7NUAxpTVA
FuQ1QGofNkDL6TVA96Y1QPfeNUDs3DVAX8I1QAsaNkBuBTZAr/o1QPDjNUCXuzVA8Nc1QMPl
NUAf7DVAVrI1QMd5NUBvCzZA4ZY1QNbPNUBusTVAbe81QCXPNUA1ETZAwOM1QMK2NUCEwDVA
vNs1QJXGNUCxmTVAtcM1QArXNUAq7DVAmf41QOvKNUAHsjVAdeQ1QGW3NUA7nzVAf5Y1QHLX
NUDKizVAxnU1QP6qNUBbjjVAKXs1QDukNUCCjzVAo5Y1QCN8NUCw3TVAjfQ1QAXINUC4cjVA
CAc2QPuDNUCwxzVAhvg1QFOYNUDhfjVARKc1QMGQNUBZmjVAcl41QPvMNUCf4jVA7p81QK6V
NUCqqDVAg7U1QImlNUB2qzVALpw1QKFzNUDXwTVAuXY1QD+4NUDHYTVAm981QIp3NUABhzVA
qIU1QNaxNUCNoDVAtJc1QCWxNUDMdzVABtA1QDx0NUColTVAwGc1QGeeNUC0iDVAWZ41QNa4
NUDG0zVA3H81QISJNUAmjDVAfJE1QNalNUBL2zVAqbA1QBq3NUD5pzVAB581QE9fNUAvlDVA
Rok1QOdeNUDhxjVA7pA1QBSANUAT9zVAUj01QLWfNUCkQDVA1M41QHSCNUCjwzVAsoY1QCR2
NUDAiDVACH01QBKZNUDqwDVA19E1QCd3NUDCVjVAa3c1QBt+NUC0rzVAlq81QJeWNUDSPDVA
WbU1QPOXNUAafTVAFHQ1QFt+NUBBljVAwDE1QOtmNUCuvzVAQok1QDahNUC1qDVA3HE1QD52
NUBUmTVAXXY1QKliNUBzgTVA73A1QB93NUB+gzVARHo1QKZDNUBPTTVARZo1QOkoNUBdKzVA
P1M1QLaFNUCoWjVAjos1QL2yNUB0hjVAu4Y1QFpnNUBMdjVAn4k1QHebNUBoeTVAJVg1QF1y
NUDTazVAVEw1QMNANUDQgjVAApI1QOWNNUD7fjVA4WU1QP8cNUDYZjVANTI1QB9PNUDRMTVA
Y441QHJHNUCqNjVA+kg1QKBaNUBXeDVA+JM1QNR2NUDhVzVAD401QORZNUCCOjVA9yk1QB1b
NUA3CDVAPos1QHpjNUA1NDVAvk41QIWbNUB4dDVAS0E1QOQUNUB2dzVAzVc1QMgfNUAuaDVA
JS41QCVpNUB7QDVAdnM1QAJJNUCNEjVAxDQ1QClBNUCHDDVAgHk1QMB7NUCZMzVAYmE1QEwg
NUCmPDVAIFQ1QKgONUBaYDVAZE41QBdUNUChZzVA8Rs1QBBSNUBQNDVArEw1QDQcNUDxLzVA
uxc1QFsiNUApGzVAof40QMhCNUAsCDVAMEE1QGkkNUCOJjVAukM1QB9uNUDhFzVAoyE1QJxT
NUA3NjVAOVs1QMRsNUDK/jRAcjc1QKspNUAIXjVA8f80QPcYNUA6EjVA6+w0QBIXNUDVMjVA
Uxw1QFP9NECbTDVAyBE1QC9VNUDtETVANCo1QAPxNEDhMDVA72w1QM8wNUATKzVADzA1QAAs
NUAcKzVAGx41QCwrNUDPKjVAuSw1QCvNNED2CjVAjkg1QP4wNUB3JTVAhko1QDgvNUAJUTVA
neI0QLDcNEB0LzVAy/80QD0uNUD6MjVALQw1QLBMNUBW3jRAJis1QPpiNUAkPzVAzWg1QJMo
NUDN7zRAzQs1QH8WNUBeBjVAevc0QJwINUBc6DRAKSk1QNEONUAcFjVAe6g0QKvfNECJ8DRA
gxQ1QKI+NUB/+DRA29c0QGT4NECbaDVAXfo0QKneNEBbNTVAWiE1QDEENUBM5jRAcUA1QHkS
NUB/tTRAJcs0QI7cNECx4jRAWBI1QEYHNUAyFTVA9SU1QHcyNUCGyzRA8rs0QC2+NEC7MjVA
zcY0QOndNEBiCDVABfE0QG/pNEB3KTVA09I0QOIqNUDv7DRAuhc1QNqqNEDTFDVA5+Q0QCIV
NUD4DjVAN8E0QNvHNECjqjRAow41QJMLNUDw4jRAjBk1QAj9NEDxKDVAFBM1QPfHNEB98DRA
iwE1QOPTNEARqTRAcvA0QJuxNEDe8TRAAP40QH8JNUDi3TRA8uM0QN7VNECq4zRAExA1QAXk
NED1KjVATd40QI4ZNUDHGDVAxtE0QPXXNEDpzzRASQk1QJO4NEBE+jRApOI0QJGCNEDHtjRA
z/I0QFjeNEAu4zRANuE0QMXMNEDlxzRAPOI0QF3HNECYxjRAAdc0QJGlNEDpvzRAEtA0QNjX
NEDjqDRAM+c0QKecNEBV4jRAhMU0QAbYNEDNEjVAhPk0QPm8NEBJrjRASgA1QEPwNEDZuTRA
Lhk1QFLWNEDK2zRALSk1QLHYNEBa8DRA6fo0QD+2NECQ1DRAQKg0QPjoNECmxzRAT8c0QHHq
NEBWvzRA6ZE0QGWVNEDttTRAy880QKrnNEBACzVAxaE0QKbeNEDNtTRAegg1QGHPNEBvpzRA
cN00QF33NEDFyDRAa800QDy+NEB4FzVAiZA0QEypNED7nzRAlrg0QLjhNECz4zRAzd80QEy6
NEB4uDRAC7o0QPx4NECBnjRAzKY0QE2rNECGrDRAsps0QKLeNECVlzRAPaA0QG/MNEBomjRA
2Jo0QEmNNEDarTRAhZQ0QIbJNEAtrzRAlMY0QAvtNEA1qzRAo6Y0QMBkNEAW1DRAQoI0QOi/
NEDSwjRA8Lc0QFW5NECauDRA2ag0QFuvNECiiDRAfVc0QFCONEB0szRAycw0QCVtNECiiDRA
y7M0QOu5NEBzpjRA8eM0QOTONED90zRAsaA0QKlxNECQvDRAirA0QHqRNEAVnDRATeg0QGFM
NECwqzRATXk0QGeiNEDpyzRAZ4w0QI9VNEAQrTRATos0QHmuNEB5fDRA9Z80QLKnNECz0jRA
Kck0QDyNNEDWczRAvZY0QLd8NECdcTRAvHY0QP2mNEDExTRApJs0QLXINEAESTRAP8E0QFq1
NEDxpTRAPno0QFuHNEBHMzRAKL80QE6BNEBfnDRADaw0QHaKNEA0ljRAFcM0QO9ANECyuzRA
n880QIeENEAehjRAiG00QCBsNEDvxDRA9040QGSeNECktTRAmoY0QCEPNECvYjRAtqI0QCY+
NEB3ZjRA05c0QHpENEDrkzRAn7o0QFulNEBHVzRA/bU0QDamNEBtfzRAo5k0QOiENECxZTRA
HbI0QEoMNEC7ZDRAQBg0QMCKNEBkZDRAuUA0QA1oNEC5ZzRAU640QLerNED0rzRAqHw0QAFx
NEAKMzRAuIw0QKBYNEBlqDRAMwY0QLxsNECBWjRAWW00QIN4NEBZfzRABYA0QPpANECGWDRA
Y6I0QChrNECvYTRA+Gg0QL96NEAaXzRA5TM0QL2KNEDKRDRAubA0QHFYNEDmhTRAoz80QONf
NECqDDRAs2s0QAFfNECnkDRAn1g0QB+JNECbXjRAokQ0QO1rNEAufDRAbVo0QPNmNEDDUDRA
knY0QFdrNEArJDRANYo0QKpHNEAgIjRAzjE0QOtQNECKUjRAsX00QBVGNECWaTRA7mo0QHZU
NEAlOzRA8yE0QKpWNECZXjRAgU40QO5DNEDlcTRAews0QMVANEBnUDRAgkE0QBciNEDYRTRA
e2w0QEkiNEBBYjRA8l80QEI3NECjODRAoD00QNRiNECWQjRAxSw0QM8wNEB/WzRAF0o0QNhA
NEAyizRAKf4zQBefNEC5ZDRAUiY0QIsmNEBfbzRARBQ0QANgNEApTTRAeUg0QIdRNEC2UjRA
Dog0QHRHNEDRVDRAmTE0QJdtNEDrajRAfH80QKwXNEDzZDRAwFM0QJxANEDr8jNA4/kzQGhZ
NEAhLjRA1jU0QMwpNEAeFjRAdlE0QEMUNECpKjRAYVE0QF8wNEAudzRAmR00QEcPNECOJDRA
TBM0QKl6NEDybDRAzC40QOwmNED2KzRAreozQJAGNED3IjRA5jg0QOswNEAP/TNAq1k0QEQz
NECNOTRA/PQzQDMiNEAPHDRAgyY0QIcQNEDVEzRA7iE0QIMBNEBhIjRA0gg0QCtTNEDnKjRA
QYM0QFxQNECMVjRA8vwzQBlVNEDaTTRAzwk0QE78M0BdPTRAFls0QFYNNEAJSDRAVPAzQJcP
NECwFDRARPczQB0VNEDJIzRAOgY0QDhaNEBLSzRAeuczQLdaNEAxJDRACgY0QFkkNEB1OTRA
j8YzQBYrNEBHGzRAERE0QLTwM0AqUzRAsTQ0QFT9M0ANszNARkE0QHIFNEBHUzRAcR00QBFO
NEAPGzRAzgw0QJNBNED9CDRATsUzQBEKNEDeSjRAN/szQMQ+NEBvFjRAliM0QMXTM0D28jNA
yC80QCRGNEBzWzRAqwc0QJMUNEBzLjRAF/gzQM0FNEAF/jNATjM0QFjYM0DiBzRAWekzQJsH
NEDrGTRAD9gzQJ0CNEBGWTRAlF40QAYtNEAh+jNAlSU0QO/+M0DM7TNAMAM0QJ/cM0Cl4zNA
egw0QJ4eNEDGKDRAMPUzQBv+M0CdHjRARxg0QGDwM0Bo3TNADOwzQO36M0CrzTNAzfczQMDa
M0Df8jNAgwI0QAToM0Dr5zNAWAU0QG7/M0AsHzRAHeozQIuwM0DL/DNA/+gzQHXzM0Dc8TNA
SQw0QOHpM0AYvDNAHe8zQA/RM0AvEjRAMCI0QJfnM0CtqTNAHdczQAnKM0D4+TNAd+gzQIf+
M0Ay4TNApfIzQCvwM0C3yjNAJvQzQB/mM0BNBDRAb8AzQPLpM0Av7jNABwU0QHDhM0CcszNA
XQE0QFUNNEBV+jNAWRM0QHgONEBz3jNAkq4zQMblM0B+3jNAS9szQJDwM0AG4jNA66AzQGb5
M0B4/jNAUOAzQI7FM0A3xjNAObszQM3xM0Dp/TNAB/IzQPYhNECwBDRAR+kzQA7jM0Bb5jNA
T+4zQEooNEAbzjNAjAQ0QOnPM0BU2zNAfJwzQKcdNEAe3jNA9rYzQMPtM0DIITRAT8QzQPDH
M0ABxzNAzskzQEvLM0CQEDRAEf0zQMekM0BTxDNA/eozQMCoM0AMyDNAsOUzQNoCNEB3tTNA
JOczQEqaM0BPsTNAeiM0QH6vM0BP5DNALs8zQOPDM0CxrDNAiuMzQAICNEAGtTNA6fEzQCPL
M0C43jNAUwA0QAPoM0DH4jNASBM0QD2hM0CQuDNA+rkzQHOmM0APsDNAPPgzQJT0M0Bi4zNA
FMszQIu8M0D54jNACLUzQEvBM0CVozNAyagzQNvNM0B6yTNAuMczQIHDM0BN4TNAf/4zQCEh
NEA8xjNAQbszQOgdNEBLoDNAedUzQPbHM0CeXTNAzYwzQDXpM0A7fDNAid4zQAXkM0BQgjNA
I6EzQCaRM0A6ozNAF6czQPSlM0ACmTNAUeAzQJpXM0BHyTNA674zQEa3M0BBwTNAp/czQHV2
M0CHvjNAxaMzQP+QM0BlfTNAcsozQA+bM0AdnzNAr5ozQJKYM0BTjTNAwrozQNC6M0DkWjNA
uqszQPmuM0Bh2jNAmdwzQBbpM0CEhzNANqszQGG9M0DvnDNApJIzQB56M0BbuTNAHrszQBpz
M0CnnDNAG7MzQPO9M0DlnDNADaAzQMa/M0A4zjNAuLUzQLPQM0C2mjNA/Z8zQCI3M0BErTNA
xHUzQOWzM0BAkjNA7F0zQPbiM0AUijNAH5czQF+KM0DbpjNAFJkzQL2YM0DzjzNAYfAzQPWK
M0ABfzNAapwzQM1nM0B+mDNASFAzQC+VM0A0djNAB3gzQIV9M0AAtDNArIMzQEqFM0BBajNA
zZ0zQFRbM0B8jjNAI50zQJ+OM0DVcDNAfq0zQKV7M0DmcDNA2LozQF1JM0A7qTNAXqQzQOqp
M0AzmTNA8YIzQN5kM0CdazNApGEzQHyTM0A2bTNADZIzQAmPM0CiWDNA0p0zQEE3M0CojzNA
CDUzQN5VM0DUpjNADsQzQI05M0BRXDNAMGQzQBk4M0BLqTNASIIzQMNiM0BepDNAoWQzQIgo
M0D+hTNAD0wzQG5hM0DWdTNAa7YzQI+AM0D8lTNA8aIzQEaaM0B6hTNAc5gzQLmUM0AKfjNA
62IzQAFBM0BIhTNA1YYzQLWIM0DwfDNAgXMzQDShM0CaYjNAlnczQLm6M0DPgTNAwpYzQLNI
M0AWhTNA0n4zQEVkM0DORDNAtVIzQMZTM0CLezNA+F4zQEiUM0DenDNAUYQzQJlpM0DnHzNA
BKUzQKthM0CcWDNArCwzQJFLM0D+XDNAAFozQNBIM0C2aDNAzH4zQLI/M0DkfzNASDgzQNFq
M0DLJTNAEXIzQLlmM0A3nDNAj6gzQEyGM0D7fjNAtU4zQGtLM0CFjDNASmwzQL0nM0D4gTNA
g14zQO8aM0BXdDNAxq8zQKtaM0AhRjNAmWwzQLt8M0AwLjNAZVczQL1LM0CsTTNAeTozQDV7
M0ClazNAjIkzQN9gM0D2ejNANlczQLN6M0AnUTNARzQzQAJfM0CFVTNAyjczQIiAM0DndDNA
WhozQM45M0DVQDNACFkzQIFgM0DQUjNAKi8zQFkPM0AFaDNA2kAzQE5bM0AnLzNAu38zQMVm
M0CLKTNABG0zQG9ZM0C9RDNAN68zQGhnM0DqVzNAHTQzQMNUM0D6YTNAcmgzQCtEM0ARSjNA
VmozQElnM0ANMTNAalEzQJweM0AKHDNA5zszQL1iM0BnazNA8VczQLRcM0CeVjNAklozQMtL
M0BfgzNAy8EzQJmCM0DAMTNAITkzQFc6M0D8RzNAvw8zQCQeM0BxADNAJV8zQJ1DM0D5YDNA
jCEzQF8rM0AuNTNAOUozQLhCM0BxOTNApCQzQPtHM0BqNzNA6UkzQIGEM0BhIDNAVEQzQHAy
M0BwXDNA5jwzQFMmM0Cb5DJAjS4zQIF6M0C0STNAGzMzQDc2M0A2LzNAPDgzQIwHM0ANWTNA
IkszQCI0M0AiLjNA/ikzQAdiM0DNADNARAYzQDzwMkCqODNACkMzQDn3MkCQLzNAlwIzQH7+
MkCRDDNA4XIzQHX+MkDTYzNAn/0yQNMWM0CuBTNAMEMzQJMTM0BPIjNA1mwzQIBPM0CE9DJA
K0ozQAdHM0B99DJAUSgzQNf8MkD5JzNAAcYyQB4FM0DIDTNAABszQEH1MkCJ9TJAJTszQI9T
M0CyDzNAYB8zQBcTM0CjTjNAZQMzQMwHM0B8ITNA9gszQHwqM0CEPzNAWxczQIn8MkD6OzNA
iP4yQC8VM0BmCTNA7O8yQEodM0CNeDNAogMzQClhM0C0CDNAWUkzQJPfMkD0CzNA4CMzQJq1
MkCxNTNACx4zQGYfM0CSKTNA9f0yQBjfMkD/RTNAljgzQJssM0A+FzNA0C0zQEFkM0A7HTNA
Bi4zQE40M0B3GzNAqSgzQCtHM0C+LzNAKx4zQMjuMkBbBjNAqxEzQDriMkC5ATNAEMQyQN75
MkD5ITNAthozQGboMkD54jJAvr0yQF/mMkC0HTNAHskyQIfMMkCiDTNAoMMyQCACM0AdNzNA
eQ8zQOfiMkBexTJAJBIzQJHrMkCUszJAOPUyQHDoMkCT5TJApQkzQFq6MkDTyDJAOO8yQFkn
M0DhrzJAcC4zQHQRM0A36TJAEfEyQALcMkAWHTNAuvsyQGbtMkAYCzNAKxUzQOncMkDl9TJA
CucyQNx7MkCo+DJAxdMyQLLsMkDa9TJAlKoyQAg7M0DPHjNAbtQyQJ27MkDiyDJA7+MyQJH7
MkBWEDNAKPAyQGHWMkBj7DJAmOgyQMnYMkABKDNANewyQJveMkDoAjNAswEzQCfYMkDpqTJA
8gUzQKz1MkBwBzNAYiwzQAfxMkCozzJAKEEzQDENM0BIEDNAOO0yQAa0MkAe3jJACgYzQITP
MkC2yjJARv4yQBnVMkC68jJAS+YyQOUUM0BVjDJAIQczQOH9MkAf6DJAec8yQD+7MkAl/jJA
w5oyQCfFMkB0yzJAydIyQHrVMkAizTJAopwyQHWsMkBuyzJA0fsyQAkTM0C2xDJABb8yQEut
MkAADDNAuP8yQK0IM0DE1jJAA8EyQLrJMkAHzDJA9NgyQEfxMkAqzDJA+74yQJMGM0CisjJA
BPUyQFmPMkCzBTNA1r0yQIIaM0Aa4jJAQr4yQHq9MkD2BzNAGc8yQI68MkC+fTJA18AyQPi4
MkBxzzJAHAozQBiLMkAs1TJANbsyQNL0MkCUwjJAhb8yQJrSMkAJtzJAAMAyQIXtMkCFrjJA
Y/gyQCvEMkCLgzJAW50yQKbFMkAitTJAZtkyQMnnMkDedzJAO50yQLfeMkAwlDJAD5UyQIL3
MkC9wzJAdIcyQEqcMkBPjzJA8N8yQBagMkC2zTJAmbAyQPGZMkBbxjJAR7IyQPvIMkDXyjJA
EYYyQAywMkCZozJAHvsyQD3ZMkAfzTJAa5QyQE+NMkAirjJANs8yQESGMkDLwzJADPcyQJO3
MkAekTJAcmAyQBe/MkAm1jJADMIyQKagMkDY5zJA65MyQCe4MkA5xDJAhLsyQFqrMkC3zzJA
P3IyQIHmMkBg2jJAJKoyQDeQMkAJgDJAO9wyQITLMkCw9DJARHMyQNiSMkBikjJAkdAyQL2u
MkA8tTJA+8oyQDGeMkBfnDJA+bsyQG+IMkC3ijJAlV0yQBl9MkCtXjJASn4yQHykMkD1xjJA
pLYyQA+OMkCFzzJAMZMyQDGsMkDAljJA+L0yQC3jMkDSyDJA3Z8yQBSgMkCQujJAdpAyQIvh
MkC8gjJAYq4yQIiJMkCYkTJAJo8yQDuNMkDG0DJAUW4yQGCkMkCvjjJAdHEyQN6gMkDdYjJA
+28yQDq+MkDDejJAbIcyQCiqMkDy0TJAX54yQOvSMkADvTJAiXMyQMOpMkA7nDJA140yQL92
MkCw6jJABI4yQDBxMkDGmjJA1HAyQJsTM0B1ajJABjAyQNfFMkB1pjJAWckyQALDMkADiDJA
ZcYyQGiDMkCt0jJANnoyQF1rMkCwuzJAHIcyQK9qMkCYfjJAD3wyQH3CMkB8mjJAo7IyQHFp
MkBshjJAAZoyQGp0MkCwozJAL1MyQPKuMkCMkjJAKXcyQIhXMkBiWjJApIoyQJ1dMkBXQjJA
hEIyQDyCMkDUwDJApL0yQJuwMkDQdTJAa9gyQPVTMkB4fTJA9+4yQDmDMkBAcDJAUZIyQKyV
MkBXkzJAgnQyQOe9MkDCSTJATXwyQBZxMkAdizJAYnMyQIt1MkAXrjJAAHsyQIx5MkDskTJA
J4oyQLKcMkCyQTJAYa0yQLV2MkAuzzJAwDsyQA1pMkDQmDJAsG4yQH4/MkD2qzJAbUgyQD1o
MkBPljJAulgyQCaAMkD0kjJAnGYyQIaZMkBBnjJAYpYyQHyPMkBKkDJAemoyQPtxMkCDbTJA
s6EyQI80MkC/OjJApYsyQMsvMkBYEzJAMUUyQEZ5MkDgXjJA9HcyQBRyMkBiPzJANFgyQIaH
MkD5bTJAgWQyQLQtMkAmXTJAuikyQECcMkCTcTJAJpAyQMZgMkDeSDJAOEgyQFlcMkD2czJA
vF8yQIohMkDmfTJAWIEyQKFlMkC3UzJAS3YyQP1FMkA0VTJAFpYyQB9fMkCzrjJAtkkyQGlk
MkC+lDJAyTsyQMmQMkC2SDJAIXgyQOQBMkAtCDJArGsyQHJsMkDWmTJAZmcyQNSBMkCpaTJA
8yIyQFkwMkAsgDJAv0UyQPh9MkC6dDJAaYAyQNg7MkBEUzJAhWQyQEJEMkA6VTJAq08yQCh/
MkCtXTJAsVQyQNx8MkDOczJAVWcyQIpRMkDkOzJAPzcyQFJIMkBEgjJAgzAyQJNxMkA2HDJA
XngyQEVKMkAGWTJAfi0yQNwmMkDYNjJAY3oyQDgdMkBlYDJAN2MyQC1KMkBfajJAFlMyQOQ1
MkAUUTJADWwyQI5TMkDhOjJAbm0yQLliMkC5BjJAJEMyQNo1MkAJTjJA0QsyQEMyMkDUEzJA
g1YyQMFPMkD+OTJA9UAyQPdLMkDWUzJAVUsyQPprMkBcTjJAI48yQGBgMkBNfjJADhwyQLA7
MkChijJAgzgyQJNFMkBfSzJA2TQyQAotMkAsFTJALCsyQN9VMkBdOjJADyUyQJAkMkCKTTJA
vDwyQCQ7MkDJbTJAUzoyQGM+MkBHVjJAzB0yQK4UMkA4QDJARWwyQD0gMkAFZDJAcVMyQFA/
MkAv5DFA11EyQLMaMkBUUDJA5ggyQJ88MkCxRDJAD1YyQGMZMkBhKTJA1FMyQI41MkDmGzJA
zS4yQK4RMkCN8zFAjhAyQFNcMkCSTjJAf/8xQE5RMkARYTJAuPQxQPM7MkDaPzJAwEcyQIv2
MUCUHTJAa1wyQFdPMkDRVzJAVhMyQEv9MUDtGDJA8jIyQMcyMkC6KTJAIfsxQM/9MUB+azJA
XDkyQMdLMkBkRzJApAcyQOgwMkDUGzJAhAcyQORFMkDN8jFAkzEyQFI2MkDBBjJALTIyQHj/
MUCLPzJASfgxQCvwMUD9MzJAPxAyQFY+MkAtSzJApfwxQFT5MUAxRTJA6yMyQAH1MUAF+zFA
zvoxQCZFMkB22zFAMygyQBAOMkBQEjJA2lEyQE1CMkAqNjJAKD0yQAP1MUBX/DFABiYyQGAf
MkDQ+TFAaDsyQHA1MkCW7DFAbv4xQDrOMUC0BzJAghEyQIULMkAn8TFAvDgyQJsTMkBXBTJA
KwwyQJTEMUD4IzJAaS8yQJwNMkDdxzFAZBcyQAwxMkAHLjJAfw8yQNoJMkBrAzJAKtkxQE7d
MUCUIzJA9RcyQLMaMkCgGTJAygwyQLYTMkAVDzJAR/sxQKj2MUDUkTFAwTQyQETJMUCwpTFA
0AEyQHDgMUDHDDJALf0xQFTmMUAs5TFA8FcyQB3SMUBW9DFARMUxQH8GMkCAADJAOugxQIUE
MkAnMjJAPNMxQCAQMkC1+DFAXgMyQMsFMkAKlzFA2wkyQCgOMkAs4jFAEtExQDYeMkCZzjFA
nOAxQBbZMUB5zzFAbiAyQAzZMUCbCjJAFskxQNXxMUAmszFA+dExQMXsMUBh3TFAZtExQGzt
MUBG6jFAnOYxQHoPMkA0GDJAnL4xQGbdMUAl1jFAuNsxQAYSMkA0+jFAVgcyQErCMUDbMTJA
FdgxQJ/+MUAh8jFAtxoyQMWiMUDJBjJAoeMxQM3oMUCrFjJATOsxQG/eMUA+JTJAE8AxQM7g
MUByzzFAxX0xQEjzMUDKAzJAsPkxQOMRMkDl3DFADNYxQErCMUCq4zFA1L4xQPkIMkBIBzJA
UOkxQAmvMUAk1jFAhb0xQN3qMUDtwjFAf7MxQIipMUAmuDFA8dAxQIDOMUBVuTFAcJ8xQLze
MUApBDJAtNYxQBfWMUCRsTFAOwAyQLbcMUD6vDFAbAEyQILnMUC5ijFAK/AxQIgHMkAE8DFA
DckxQIz8MUDv3jFAMCMyQL3qMUCPyzFAl+QxQCT8MUCCzzFATagxQJUFMkCQsjFA8vUxQCCq
MUAVuDFA1dIxQMu/MUCp2TFAC+ExQKK9MUCXuTFA8oMxQLrrMUDKhzFAZiUyQKf3MUDVtzFA
6MIxQK66MUBlmjFAQtkxQIDKMUBXhzFAbRUyQEVQMUB8vTFAMd0xQPDTMUAAwTFAfL4xQHPY
MUCv3DFAT5MxQOW5MUBm3jFAyuIxQJWxMUD60jFA2QYyQE/BMUC6zzFAUcExQDDJMUAJoTFA
qY8xQOWhMUA10DFAuqkxQPbEMUDQljFA6okxQApuMUBA5DFA7csxQOqlMUAInTFAcYwxQKKh
MUCH6jFAoKIxQF9nMUCkrjFA/rMxQDSbMUC2uTFAg7kxQA7HMUDiqTFAqI4xQOmgMUDDozFA
IJkxQJ+bMUB3zTFA2a0xQDnbMUCvoDFA/rYxQNm6MUDHkzFAVvIxQM9HMUAAmTFAXsoxQGrB
MUC70TFAHIcxQAKfMUBHvTFAPbQxQPPBMUD1hjFAOmkxQEiOMUBjwTFAxWwxQLPwMUD3yjFA
E7oxQCoEMkAQdTFA96oxQBt6MUCyyjFAqoIxQGDCMUBfXjFA5bMxQFCcMUDOkTFAVdQxQBNl
MUDGxzFAj8cxQEWMMUBfoTFA9HoxQLd7MUAvrjFA4r4xQCPXMUAc3TFAibYxQPrAMUDzqDFA
MpYxQIPCMUCqvjFAZ74xQGy7MUCwnDFA3csxQI2DMUAdwDFA1poxQI2eMUDzxjFAMLIxQA2G
MUBYkjFA16wxQP16MUAVhTFALoYxQBqzMUBydjFAoawxQKCZMUAqoTFACWAxQPt5MUAcvjFA
TIUxQEh2MUAJrzFAInAxQPBKMUCQvDFAZY4xQG2NMUBB2zFAR9oxQOKKMUDRVjFAuYExQJdn
MUDimzFAU3oxQAx8MUD5kjFA8YMxQDGsMUAvWDFAoaMxQF98MUAEnjFAm2QxQMF0MUAThDFA
fIkxQFNoMUDgvTFAP2wxQAWiMUAnPDFAJtkxQGlxMUAnbTFAji0xQCtIMUAFlTFAvG4xQCyo
MUDVgTFAnHwxQK+XMUAgZTFAqnYxQBaVMUCrxTFAs/UxQIZ0MUDmvDFAHcoxQAy/MUBgijFA
lL4xQAWJMUAjgzFAzoExQMd0MUAzcDFAMV4xQD52MUAJnzFANXsxQAo9MUCpaDFA240xQIYt
MUA0bjFAYoMxQIexMUApWTFAnsIxQFLIMUDadTFAQ3cxQD5wMUCCtzFA9J0xQCxuMUDEdTFA
v5gxQJNhMUBJpDFAB30xQMVqMUAY8TFAbJ4xQOk2MUAWejFA5J4xQCtkMUA+UDFA+oExQAd7
MUDpgjFA6pwxQE6sMUACcjFA0o4xQJS6MUA3VzFAO7gxQFl1MUCPizFACXAxQBi4MUDzXzFA
3q0xQLFTMUC9RTFAtosxQFCaMUDMSjFAKzsxQOFuMUA3bDFAbasxQMF6MUDuGjFAuFIxQJiV
MUDuhDFAh3kxQEKIMUCmiDFAHJoxQMJgMUDvgzFAxnIxQBVrMUB0SjFASXgxQOJ5MUB1wzFA
7UkxQIaoMUAxaDFAfWgxQAElMUDdfzFAr0gxQHZYMUC5ljFAgXcxQG1yMUChODFAW5MxQGQs
MUC5aTFABaUxQOd5MUDLXDFApEMxQIqCMUBRjjFA5QkxQIhgMUASLzFAm1oxQG0bMUA1UDFA
cEsxQEOQMUArZTFAQHgxQEz5MEBFejFAP4QxQKxxMUCVETFAH2QxQLQ7MUANkzFAjyUxQIY8
MUCOjzFAKkYxQHhrMUDrRzFA5VQxQFxPMUC5JTFA7GsxQONMMUDeYTFAaxoxQKpJMUBCfDFA
mlAxQOVFMUCxbTFAXHgxQDpnMUBmJDFA7GYxQAlJMUA7TzFAo08xQANhMUAKGjFAEiYxQPFU
MUAkIDFAdDoxQNBdMUCdQTFAV4sxQNA0MUC+PjFAhlIxQDtCMUCpajFAk1wxQHxhMUDFYDFA
ah4xQO+SMUDDIjFA5FkxQNwcMUDpbjFA424xQI1uMUBwRzFAPFMxQLgrMUBzgzFADz4xQGo0
MUBrXjFAyBYxQPw6MUB/SzFAnD4xQKlfMUAXMTFAq1MxQB5uMUCYJjFAqfowQGRpMUA1KjFA
pA0xQAdSMUBidzFAn/MwQA5hMUCdHDFAf2MxQHNoMUDOTzFA9VQxQBcsMUA+UjFAtFoxQF9U
MUCbVjFAW/kwQFlzMUAUUjFAu0AxQH8iMUBBeTFAXhIxQNJzMUDWWjFADjAxQBU5MUBaQjFA
fhoxQGsnMUBzWTFA0ywxQMIRMUA+KjFA0lQxQM4nMUBGWzFAryAxQNBoMUDpgzFA8DIxQIdI
MUDWTjFAyiYxQG5CMUCENzFAmhYxQIYnMUCM5TBA4mcxQE8QMUDqITFA8RMxQGYSMUD3hDFA
vA4xQPz3MEAjczFA9BUxQCU9MUBmVDFAniUxQCcUMUDdGDFASwwxQLAzMUBg+zBAej0xQEQ+
MUAqBzFAei8xQGoKMUATFDFAN/AwQNI8MUBkSzFAPv0wQIQnMUA6TTFA4hsxQD5dMUAXLTFA
CfIwQHohMUC0SzFA7n8xQM1YMUDSezFA6tQwQAgNMUBIGjFAdP0wQMslMUAO+TBAPDwxQGQn
MUCM7zBAguowQEgvMUAIDTFAJ/gwQNxbMUDTLTFADCQxQLobMUBr+zBA3BoxQESrMEAn4TBA
eUUxQEbaMEDGJDFATDUxQM0oMUAWUDFAthUxQIZNMUCU4jBAtj4xQC/mMEDrMDFAIw8xQHoi
MUBhEDFArhAxQAc6MUAq9DBAXy8xQAUWMUDO9TBAl0wxQJn9MEAv+zBARO4wQHFMMUCb8jBA
uBgxQBQQMUCR+jBAY7UwQJkHMUB3IzFAz7wwQPrfMEC6+DBAkgUxQLQMMUB2PDFAOAgxQI0T
MUB69zBAtdgwQEYZMUByLDFAPu0wQNwWMUBdBDFAq+wwQLHQMEDI/jBAvjsxQC00MUBY7jBA
iAkxQPfrMEBS/zBAzy4xQMzdMEBAyzBAP+cwQKD6MEDKrjBAOAUxQDQaMUB97jBAnR8xQEji
MEBOBzFAVSUxQDlSMUCc0TBA//4wQLIKMUDDJjFAesAwQIcQMUBA9DBAdOAwQPXTMECfBzFA
SAcxQOz+MEASrTBAfjMxQAQ4MUBwCTFAERkxQAL/MECm7DBAvggxQI/oMECqNTFAp+AwQGAE
MUB39DBA8wUxQGTlMEDMKTFAOc8wQIL/MEDYHDFApBYxQIspMUD68DBASP8wQJPrMECb6zBA
x7wwQOPnMEDz+jBAyeAwQOvOMEAUyzBA8iwxQGvBMEBXwTBAZd4wQNc1MUBW4jBAPwIxQML+
MEBfJDFAPQcxQNPuMEDGKjFAAdAwQMQbMUC/7jBAhdEwQDrTMEBL3DBAJ/gwQDPJMEAMvTBA
CecwQFw7MUBkDzFAR0YxQMD3MECc1TBAmCgxQC8dMUDx8DBAMxgxQLRIMUCsKTFAiPAwQB93
MEAPzjBA7/gwQFMQMUBH5TBAZNYwQAPwMEA/JjFActgwQLv5MEBJ1DBAwLkwQMf4MEClBjFA
4+QwQOMCMUCe6TBATBQxQEnaMEAD6zBAnSIxQMsDMUDy8DBAweUwQIj7MEA7wzBA8wQxQNLQ
MECLxzBAJNwwQN/0MEBx3zBASNAwQN7iMEB4SDFAEMcwQEsaMUA/yzBA+bAwQJXqMEAA+DBA
FuQwQMzKMEBCADFAASkxQA//MEC6qTBAuPgwQJ/VMED+1TBAeMkwQC/QMEAzvDBAoNIwQPim
MEAC0jBA5gQxQOPOMEAI6jBAZ8owQEjjMED1/TBAUPEwQIHbMED01zBAItswQNfIMEAD6jBA
odEwQKECMUB25TBAP9cwQA7FMEB6EDFAXuowQNMUMUB+3zBAceAwQL3qMEA07DBAiOkwQDzk
MEAAszBATOMwQG+2MECJ6DBAZQUxQDfCMEAh2TBAHcYwQK3GMEB9rjBA8eYwQNDSMEBy9TBA
lMwwQNPLMEA4xzBABsowQCyLMECjyTBAJsUwQC3kMECb0jBAv4owQK3mMEAO4jBAhMwwQCOW
MEB52DBAhbgwQIDPMEAS1DBAGc8wQHPfMEAbnDBAz8IwQFR4MED6qTBAtPQwQNHRMEDbzDBA
upgwQCe9MEBo4DBAY6owQDb0MEDe2TBA9wsxQD6EMEAq1DBA/vcwQLvqMEB26TBAoDYxQPvM
MEAz3DBAptMwQOvEMEARuTBAuLowQMXAMECejjBAZwsxQPO6MEC4zDBA3o4wQCrGMECOwjBA
KNQwQBikMEDAmjBAWq0wQPmgMEB6sDBAeJ4wQPeIMEBYkTBAOOwwQID9MEBnjTBAgfcwQALJ
MEA7bjBAm7MwQIfdMEDOozBAK58wQOmoMEBRgjBAB+4wQFXHMED+mTBAGA4xQJP3MEC9iDBA
4KEwQGWmMEAcnDBAW3owQNq4MEByqjBA338wQK+eMECtvjBATbswQASlMEAKnzBAtL8wQEck
MUCatjBAS9gwQC6WMECMgjBAJJIwQAuTMEBIkzBAF/EwQHTYMEAD6jBAnIgwQM3eMEDo0TBA
lrUwQMX3MEBypzBAcJswQEytMEAg5zBA0NMwQFCvMEC3rTBAH7UwQJ3QMEAE1TBAtcUwQP6B
MECOijBAVLYwQC5OMEDClzBAsbcwQEpyMECGdjBAufIwQAuZMEDlhDBAqskwQBmHMECUcTBA
oqkwQAi2MEAi2DBApqIwQCCVMECnpTBAAKAwQP2xMEDlkTBAgXcwQNRwMECS0TBAJbEwQCa5
MEDNtjBA1rYwQIiYMED5yDBAKJYwQCuEMEBoqDBAR5kwQBSSMEAIwjBAEo8wQF3wMEDAkTBA
DoAwQDnFMEAguDBATagwQIaYMEA3cDBAIKQwQH6hMEBSnTBA4ZwwQNqRMEBfkTBAs28wQMPh
MEBcmzBAJIAwQFurMEDPcTBA+oIwQGyCMEDRvTBAWo0wQEK+MEBzgjBArJYwQJ+IMEAUtTBA
oW8wQMxWMEDJlzBAhagwQL2xMEAgPDBA4W8wQENwMECDpjBAiWIwQBZrMEBjqjBAQocwQBqx
MEAAejBAU5kwQOumMEAVkjBAb+UwQEDFMECAeDBAt1owQKWqMEByQTBAsI8wQAdfMEDskDBA
q4QwQKIXMEAAijBAr60wQDnjMEDqljBAtYcwQEe2MEBjjjBAnIowQMWdMECZhjBA63swQBO0
MEBITjBA</AssayYData></Step><Step><CommonData><SampleLocation>4</SampleLocation><SampleID></SampleID><SampleGroup></SampleGroup><SampleInfo></SampleInfo><SampleRow>F</SampleRow><SamplePlate>1</SamplePlate><WellType>WASH</WellType><Concentration>-1</Concentration><ConcentrationUnits>µg/ml</ConcentrationUnits><MolarConcentration>-1</MolarConcentration><MolarConcUnits>nM</MolarConcUnits><MolecularWeight>-1</MolecularWeight><Temperature>30</Temperature><StartTime>1528601</StartTime><AssayTime>600</AssayTime></CommonData><FlowRate>1000</FlowRate><StepType>DISASSOC</StepType><StepName>Dissociation</StepName><StepStatus>OK</StepStatus><ActualTime>507.001</ActualTime><CycleTime>0.2</CycleTime><AssayXData Points="2535">qlm1RBlgtUR/ZrVE5Wy1RERztUSqebVEGYC1RH+GtUTljLVETJO1RLKZtUQQoLVEd6a1ROWs
tUREs7VEsrm1RBnAtUR3xrVE3cy1RETTtUSy2bVEGeC1RHfmtUTd7LVETPO1RKr5tUQQALZE
dwa2RN0MtkREE7ZEqhm2RBkgtkR3JrZE3Sy2REwztkSqObZEGUC2RHdGtkTlTLZETFO2RKpZ
tkQZYLZEd2a2RN1stkRMc7ZEsnm2RBCAtkR/hrZE3Yy2REyTtkSymbZEGaC2RH+mtkTlrLZE
TLO2RLK5tkQZwLZEf8a2ROXMtkRM07ZEstm2RBngtkR/5rZE3ey2RETztkSq+bZEGQC3RH8G
t0TlDLdERBO3RKoZt0QZILdEdya3ROUst0REM7dEqjm3RBlAt0R/RrdE5Uy3RExTt0SqWbdE
GWC3RHdmt0TdbLdEVHO3RLJ5t0QZgLdEd4a3RN2Mt0REk7dEspm3RBmgt0R/prdE5ay3REyz
t0SyubdEGcC3RH/Gt0TdzLdETNO3RLLZt0QQ4LdEd+a3RN3st0RM87dEsvm3RBAAuER/BrhE
3Qy4REQTuESyGbhEGSC4RHcmuETlLLhETDO4RLI5uEQQQLhEd0a4ROVMuERMU7hEslm4RBBg
uER/ZrhE3Wy4RERzuESqebhEGYC4RH+GuETljLhETJO4RLKZuEQZoLhEd6a4ROWsuEREs7hE
qrm4RBDAuER/xrhE5cy4RETTuESy2bhEGeC4RH/muETd7LhERPO4RKr5uEQZALlEdwa5ROUM
uUREE7lEshm5RBkguUR/JrlE5Sy5REwzuUSqOblEGUC5RHdGuUTlTLlERFO5RKpZuUQZYLlE
f2a5RN1suURMc7lEsnm5RBCAuUR/hrlE3Yy5REyTuUSqmblEGaC5RH+muUTdrLlETLO5RLK5
uUQQwLlEd8a5ROXMuURM07lEstm5RBnguUR35rlE5ey5REzzuUSq+blEGQC6RH8GukTdDLpE
RBO6RLIZukQZILpEfya6RN0sukREM7pEsjm6RBBAukR3RrpE5Uy6RExTukSqWbpEEGC6RHdm
ukTlbLpERHO6RKp5ukQZgLpEf4a6ROWMukREk7pEspm6RBmgukR/prpE3ay6RESzukSqubpE
GcC6RHfGukTlzLpERNO6RLLZukQZ4LpEd+a6ROXsukRE87pEsvm6RBkAu0R3BrtE3Qy7REwT
u0SyGbtEECC7RHcmu0TlLLtETDO7RKo5u0QQQLtEf0a7RN1Mu0RMU7tEslm7RBBgu0R/ZrtE
3Wy7RERzu0SqebtEGYC7RHeGu0TljLtETJO7RKqZu0QQoLtEd6a7RN2su0RMs7tEsrm7RBDA
u0R/xrtE3cy7RETTu0Sq2btEGeC7RHfmu0Tl7LtETPO7RKr5u0QZALxEfwa8RN0MvEREE7xE
shm8RBkgvER/JrxE3Sy8REwzvESyObxEGUC8RHdGvETlTLxETFO8RLJZvEQZYLxEf2a8ROVs
vEREc7xEqnm8RBmAvER/hrxE3Yy8RESTvESqmbxEEKC8RH+mvETlrLxERLO8RLq5vEQQwLxE
f8a8RN3MvERE07xEqtm8RBDgvER35rxE5ey8RETzvESq+bxEGQC9RHcGvUTlDL1ERBO9RLIZ
vUQQIL1Efya9RN0svURMM71Eqjm9RBBAvUR3Rr1E5Uy9RExTvUSqWb1EEGC9RH9mvUTlbL1E
THO9RKp5vUQZgL1Ef4a9ROWMvUREk71Espm9RBmgvUR3pr1E3ay9REyzvUSqub1EGcC9RH/G
vUTlzL1ETNO9RLLZvUQQ4L1Ef+a9RN3svURE871Eqvm9RBkAvkR3Br5E5Qy+REQTvkSyGb5E
ECC+RHcmvkTdLL5ETDO+RLI5vkQQQL5Ed0a+RN1MvkRUU75Eqlm+RBlgvkR3Zr5E5Wy+RERz
vkSqeb5EGYC+RHeGvkTdjL5ETJO+RLqZvkQQoL5Ed6a+ROWsvkREs75Esrm+RBnAvkR/xr5E
5cy+RETTvkSq2b5EEOC+RHfmvkTl7L5ETPO+RLL5vkQQAL9Efwa/ROUMv0RME79Eqhm/RBkg
v0R3Jr9E5Sy/REQzv0SqOb9EEEC/RH9Gv0TdTL9ERFO/RKpZv0QZYL9Ef2a/ROVsv0RMc79E
snm/RBCAv0R/hr9E5Yy/REyTv0Symb9EEKC/RH+mv0TdrL9ETLO/RKq5v0QZwL9Ef8a/ROXM
v0RE079Estm/RBDgv0R35r9E5ey/RETzv0Sy+b9EGQDARH8GwETdDMBERBPARKoZwEQZIMBE
dybARN0swEREM8BEsjnARBlAwER3RsBE3UzARERTwESyWcBEEGDARH9mwETdbMBETHPARLJ5
wEQQgMBEd4bAROWMwERMk8BEspnARBCgwER3psBE3azAREyzwESyucBEGcDARH/GwETdzMBE
TNPARLLZwEQQ4MBEd+bARN3swERM88BEsvnARBAAwUR3BsFE5QzBREwTwUSqGcFEECDBRH8m
wUTdLMFETDPBRKo5wUQZQMFEf0bBROVMwUREU8FEslnBRBlgwUR/ZsFE5WzBRERzwUSyecFE
EIDBRH+GwUTdjMFETJPBRKqZwUQZoMFEd6bBRN2swUREs8FEsrnBRBnAwUR3xsFE3czBREzT
wUSq2cFEEODBRH/mwUTl7MFETPPBRLL5wUQQAMJEdwbCROUMwkRME8JEqhnCRBAgwkR/JsJE
3SzCREQzwkSqOcJEEEDCRH9GwkTdTMJETFPCRLJZwkQQYMJEd2bCROVswkREc8JEsnnCRBCA
wkR/hsJE3YzCREyTwkSqmcJEGaDCRH+mwkTdrMJERLPCRKq5wkQZwMJEf8bCROXMwkRE08JE
qtnCRBDgwkR/5sJE5ezCREzzwkSy+cJEGQDDRHcGw0TdDMNETBPDRKoZw0QZIMNEdybDROUs
w0REM8NEqjnDRBlAw0R/RsNE5UzDRExTw0SqWcNEEGDDRH9mw0TdbMNETHPDRLJ5w0QZgMNE
f4bDROWMw0RMk8NEspnDRBCgw0R/psNE3azDREyzw0SqucNEEMDDRH/Gw0TlzMNERNPDRKrZ
w0QQ4MNEd+bDROXsw0RE88NEsvnDRBAAxER/BsRE5QzEREQTxESqGcREGSDERH8mxETlLMRE
RDPERKo5xEQZQMREd0bEROVMxEREU8REslnERBlgxER3ZsRE5WzERERzxESqecREGYDERH+G
xETljMRERJPERKqZxEQZoMREf6bEROWsxEREs8REsrnERBnAxER/xsRE5czERETTxESy2cRE
GeDERHfmxETl7MRETPPERKr5xEQZAMVEfwbFROUMxUREE8VEshnFRBAgxUR/JsVE5SzFREQz
xUSyOcVEEEDFRHdGxUTdTMVETFPFRKpZxUQZYMVEd2bFRN1sxURMc8VEqnnFRBmAxUR/hsVE
3YzFRESTxUSymcVEEKDFRH+mxUTdrMVETLPFRLK5xUQZwMVEd8bFRN3MxURM08VEqtnFRBng
xUR/5sVE5ezFREzzxUSq+cVEGQDGRH8GxkTlDMZETBPGRKoZxkQQIMZEfybGRN0sxkREM8ZE
qjnGRBBAxkR3RsZE5UzGRERTxkSqWcZEEGDGRH9mxkTdbMZETHPGRKp5xkQZgMZEd4bGRN2M
xkRMk8ZEspnGRBCgxkR/psZE3azGRFSzxkSyucZEEMDGRH/GxkTlzMZERNPGRLLZxkQQ4MZE
d+bGRN3sxkRM88ZEsvnGRBAAx0R/BsdE3QzHREQTx0SyGcdEGSDHRHcmx0TlLMdETDPHRLI5
x0QZQMdEf0bHROVMx0RMU8dEqlnHRBBgx0R/ZsdE5WzHRExzx0SyecdEGYDHRH+Gx0TljMdE
TJPHRKqZx0QQoMdEd6bHRN2sx0REs8dEsrnHRBnAx0R3xsdE5czHRETTx0Sq2cdEGeDHRHfm
x0Tl7MdERPPHRKr5x0QZAMhEdwbIROUMyEREE8hEqhnIRBkgyER/JshE3SzIREQzyESyOchE
GUDIRHdGyETlTMhERFPIRKpZyEQQYMhEd2bIRN1syERMc8hEsnnIRBmAyER/hshE5YzIREST
yESqmchEEKDIRH+myETlrMhERLPIRKq5yEQQwMhEf8bIRN3MyERM08hEqtnIRBngyER/5shE
5ezIRFTzyESq+chEGQDJRHcGyUTlDMlETBPJRKoZyUQQIMlEfybJROUsyURMM8lEqjnJRBBA
yUR/RslE5UzJRExTyUSyWclEGWDJRH9myUTdbMlETHPJRKp5yUQQgMlEf4bJROWMyURMk8lE
qpnJRBmgyUR/pslE5azJRESzyUSyuclEGcDJRHfGyUTlzMlETNPJRLLZyUQZ4MlEf+bJROXs
yURE88lEsvnJRBkAykR3BspE5QzKREwTykSyGcpEECDKRHcmykTdLMpETDPKRLI5ykQQQMpE
d0bKRN1MykREU8pEqlnKRBBgykR3ZspE3WzKRExzykSqecpEGYDKRHeGykTljMpERJPKRLKZ
ykQQoMpEf6bKROWsykREs8pEqrnKRBDAykR/xspE3czKRETTykSq2cpEGeDKRHfmykTl7MpE
TPPKRLL5ykQQAMtEfwbLRN0My0REE8tEqhnLRBkgy0R3JstE5SzLREQzy0SyOctEGUDLRH9G
y0TlTMtETFPLRKpZy0QQYMtEf2bLROVsy0RMc8tEqnnLRBmAy0R3hstE3YzLRESTy0SymctE
EKDLRH+my0TlrMtERLPLRKq5y0QQwMtEf8bLROXMy0RE08tEqtnLRBngy0R/5stE3ezLRETz
y0Sy+ctEGQDMRH8GzETlDMxERBPMRLIZzEQZIMxEfybMRN0szERMM8xEqjnMRBBAzER3RsxE
5UzMRERTzESqWcxEEGDMRH9mzETlbMxETHPMRKp5zEQZgMxEf4bMROWMzEREk8xEqpnMRBmg
zER/psxE5azMREyzzESyucxEEMDMRH/GzETlzMxERNPMRKrZzEQZ4MxEf+bMROXszERE88xE
svnMRBAAzUR3Bs1E3QzNREQTzUSyGc1EECDNRH8mzUTlLM1ETDPNRKo5zUQZQM1Ef0bNROVM
zUREU81EslnNRBlgzUR3Zs1E3WzNRERzzUSyec1EGYDNRHeGzUTdjM1ETJPNRKqZzUQQoM1E
f6bNRN2szUREs81EsrnNRBDAzUR3xs1E5czNRETTzUSy2c1EEODNRHfmzUTl7M1ETPPNRKr5
zUQZAM5EdwbORN0MzkREE85EshnORBAgzkR/Js5E3SzOREwzzkSqOc5EEEDORH9GzkTdTM5E
TFPORLJZzkQZYM5Ed2bORN1szkREc85EqnnORBCAzkR/hs5E3YzORESTzkSqmc5EEKDORH+m
zkTdrM5ERLPORKq5zkQZwM5Ef8bOROXMzkRM085EqtnORBDgzkR/5s5E5ezORETzzkSq+c5E
GQDPRHcGz0TlDM9ERBPPRLIZz0QZIM9EdybPROUsz0REM89EqjnPRBBAz0R/Rs9E5UzPRFRT
z0SqWc9EGWDPRHdmz0TlbM9ETHPPRKp5z0QQgM9Ed4bPROWMz0RMk89EspnPRBCgz0R3ps9E
3azPREyzz0Squc9EGcDPRH/Gz0TlzM9ERNPPRLLZz0QQ4M9Ef+bPRN3sz0RE889EqvnPRBkA
0ER/BtBE3QzQREwT0ESyGdBEGSDQRH8m0ETlLNBERDPQRLI50EQQQNBEd0bQRN1M0ERMU9BE
qlnQRBlg0ER3ZtBE3WzQRExz0ESyedBEGYDQRHeG0ETljNBETJPQRKqZ0EQZoNBEf6bQRN2s
0ERMs9BEsrnQRBnA0ESHxtBE5czQRETT0ESy2dBEEODQRH/m0ETl7NBETPPQRLL50EQQANFE
fwbRRN0M0UREE9FEqhnRRBkg0UR/JtFE5SzRREQz0USqOdFEGUDRRHdG0UTdTNFERFPRRKpZ
0UQQYNFEd2bRROVs0UREc9FEqnnRRBmA0UR/htFE3YzRREST0USymdFEGaDRRHem0UTdrNFE
RLPRRLK50UQQwNFEf8bRRN3M0URM09FEqtnRRBDg0UR/5tFE5ezRRETz0USy+dFEEADSRHcG
0kTlDNJETBPSRKoZ0kQQINJEdybSROUs0kREM9JEsjnSRBlA0kR3RtJE3UzSRExT0kSqWdJE
EGDSRH9m0kTlbNJETHPSRKp50kQZgNJEd4bSROWM0kREk9JEqpnSRBCg0kR/ptJE5azSREyz
0kSqudJEGcDSRH/G0kTlzNJERNPSRLLZ0kQZ4NJEf+bSRN3s0kRE89JEqvnSRBAA00R/BtNE
3QzTREwT00SyGdNEGSDTRH8m00TlLNNETDPTRLI500QZQNNEd0bTROVM00REU9NEslnTRBlg
00R3ZtNE3WzTRERz00SyedNEEIDTRH+G00TljNNERJPTRKqZ00QQoNNEf6bTROWs00RMs9NE
qrnTRBnA00R/xtNE3czTREzT00Sy2dNEGeDTRHfm00Tl7NNERPPTRLL500QQANREfwbURN0M
1EREE9REqhnURBkg1ER3JtRE5SzUREQz1ESqOdREGUDURHdG1ETlTNRERFPURLJZ1EQQYNRE
f2bURN1s1ERMc9REqnnURBCA1ER/htRE5YzUREST1ESqmdREEKDURHem1ETdrNRERLPURLK5
1EQQwNREd8bUROXM1ERM09REstnURBng1ER/5tRE3ezURETz1ESq+dREGQDVRHcG1UTdDNVE
RBPVRLIZ1UQQINVEfybVROUs1URMM9VEqjnVRBlA1UR/RtVE5UzVRERT1USyWdVEGGDVRHdm
1UTmbNVETHPVRKp51UQYgNVEd4bVROaM1URMk9VEspnVRBig1UR/ptVE5qzVRESz1USqudVE
EMDVRH/G1UTdzNVERNPVRKrZ1UQQ4NVEd+bVRN3s1URE89VEqvnVRBgA1kR3BtZE5gzWREwT
1kSyGdZEGCDWRHcm1kTmLNZERDPWRLI51kQYQNZEd0bWROZM1kRUU9ZEslnWRBhg1kR/ZtZE
3WzWRExz1kSyedZEGIDWRHeG1kTdjNZERJPWRLKZ1kQYoNZEf6bWRN2s1kRMs9ZEsrnWRBDA
1kR3xtZE3czWREzT1kSy2dZEGODWRHfm1kTd7NZETPPWRLL51kQQANdEfwbXRN0M10REE9dE
qhnXRBgg10R3JtdE5izXREwz10SyOddEEEDXRH9G10TmTNdERFPXRKpZ10QQYNdEf2bXRN1s
10REc9dEsnnXRBiA10R3htdE5ozXREyT10S6mddEGKDXRHem10TdrNdETLPXRLK510QQwNdE
f8bXRObM10RE09dEstnXRBjg10R/5tdE3ezXRETz10Sy+ddEEADYRH8G2ETmDNhETBPYRLIZ
2EQYINhEdybYROYs2ERMM9hEsjnYRBhA2ER3RthE3UzYRExT2ESqWdhEGGDYRHdm2ETmbNhE
THPYRKp52EQQgNhEf4bYRN2M2ERMk9hEspnYRBCg2ER/pthE5qzYREyz2ESyudhEEMDYRH/G
2ETdzNhERNPYRKrZ2EQY4NhEf+bYRObs2ERE89hEuvnYRBAA2UR/BtlE3QzZREQT2USyGdlE
GCDZRHcm2UTmLNlERDPZRKo52UQYQNlEf0bZRN1M2UREU9lEslnZRBhg2UR/ZtlE3WzZRERz
2USyedlEGIDZRHeG2UTmjNlERJPZRLKZ2UQYoNlEf6bZRN2s2UREs9lEqrnZRBjA2UR3xtlE
5szZREzT2USy2dlEEODZRH/m2UTd7NlERPPZRKr52UQQANpEdwbaROYM2kREE9pEshnaRBAg
2kR/JtpE3SzaREwz2kSqOdpEGEDaRH9G2kTmTNpERFPaRKpZ2kQYYNpEd2baRN1s2kREc9pE
qnnaRBCA2kR/htpE3YzaREyT2kSymdpEEKDaRHem2kTmrNpETLPaRKq52kQQwNpEd8baRObM
2kRM09pEqtnaRBDg2kR/5tpE3ezaREzz2kSq+dpEEADbRH8G20TdDNtETBPbRLIZ20QYINtE
fybbRN0s20REM9tEsjnbRBBA20R3RttE5kzbRERT20SqWdtEEGDbRHdm20TmbNtERHPbRKp5
20QQgNtEd4bbROaM20RMk9tEqpnbRBig20R/pttE3azbREyz20SqudtEGMDbRH/G20TmzNtE
TNPbRKrZ20QY4NtEd+bbRN3s20RE89tEqvnbRBAA3ER3BtxE5gzcREwT3ESqGdxEGCDcRH8m
3ETdLNxERDPcRLI53EQQQNxEf0bcROZM3ERMU9xEqlncRBhg3ER/ZtxE5mzcRExz3ESyedxE
GIDcRHeG3ETdjNxERJPcRLKZ3EQQoNxEd6bcRN2s3EREs9xEsrncRBDA3ER3xtxE5szcREzT
3ESq2dxEEODcRH/m3ETd7NxERPPcRKr53EQYAN1EdwbdRN0M3UREE91EshndRBAg3UR/Jt1E
3SzdREQz3USqOd1EEEDdRHdG3UTmTN1ETFPdRLJZ3UQYYN1Ed2bdROZs3UREc91EqnndRBiA
3UR/ht1E5ozdREST3USymd1EGKDdRHem3UTmrN1ERLPdRLK53UQYwN1Ef8bdRObM3URM091E
qtndRBjg3UR/5t1E5uzdRETz3USq+d1EGADeRHcG3kTmDN5ERBPeRKoZ3kQYIN5EdybeROYs
3kREM95EqjneRBBA3kR/Rt5E3UzeRERT3kSyWd5EEGDeRH9m3kTdbN5ERHPeRLJ53kQYgN5E
f4beRN2M3kREk95EqpneRBCg3kR3pt5E5qzeREyz3kSqud5EGMDeRH/G3kTdzN5ETNPeRLLZ
3kQY4N5Ef+beRN3s3kRE895EsvneRBgA30R3Bt9E5gzfREwT30SyGd9EGCDfRHcm30TmLN9E
RDPfRKo530QQQN9Ed0bfROZM30REU99EqlnfRBhg30R/Zt9E5mzfRExz30Sqed9EEIDfRH+G
30TdjN9ETJPfRLKZ30QYoN9Ed6bfROas30RMs99EqrnfRBDA30R3xt9E3czfRETT30Sy2d9E
GODfRHfm30Td7N9ETPPfRLL530QYAOBEfwbgRN0M4ERME+BEqhngRBgg4ER/JuBE3SzgREQz
4ESqOeBEGEDgRH9G4ETmTOBETFPgRKpZ4EQhYOBEf2bgRN1s4ERMc+BEqnngRBiA4ER/huBE
3YzgREyT4ESymeBEGKDgRHem4ETurOBERLPgRLq54EQQwOBEf8bgRObM4ERM0+BEstngRBDg
4ER35uBE3ezgREzz4ESq+eBEEADhRHcG4UTdDOFETBPhRKoZ4UQQIOFEfybhRN0s4UREM+FE
qjnhRBhA4UR/RuFE5kzhRExT4USyWeFEEGDhRHdm4UTmbOFERHPhRLJ54UQQgOFEf4bhROaM
4UREk+FEspnhRBCg4UR/puFE5qzhREyz4USqueFEEMDhRHfG4UTdzOFETNPhRKrZ4UQY4OFE
d+bhRObs4URE8+FEqvnhRBgA4kR3BuJE5gziREQT4kSyGeJEGCDiRH8m4kTmLOJERDPiRKo5
4kQYQOJEf0biRN1M4kRMU+JEqlniRBBg4kR3ZuJE5mziRERz4kSyeeJEGIDiRHeG4kTmjOJE
TJPiRLKZ4kQYoOJEf6biRN2s4kREs+JEsrniRBDA4kR3xuJE5sziRETT4kSy2eJEEODiRH/m
4kTd7OJETPPiRLL54kQQAONEdwbjROYM40RME+NEshnjRBAg40R3JuNE5izjREQz40SqOeNE
GEDjRH9G40TmTONERFPjRKpZ40QQYONEd2bjRN1s40RMc+NEqnnjRBCA40R/huNE5ozjREyT
40SymeNEGKDjRH+m40TmrONERLPjRLK540QYwONEf8bjRObM40RE0+NEqtnjRBjg40R35uNE
5uzjREzz40Sy+eNEGADkRHcG5ETdDORETBPkRKoZ5EQYIOREdybkRN0s5EREM+REsjnkRBBA
5ER/RuRE3UzkRERT5ESqWeREEGDkRHdm5ETdbORETHPkRLJ55EQQgOREf4bkRN2M5EREk+RE
spnkRBCg5ER/puRE3azkREyz5ESyueREEMDkRHfG5ETmzORETNPkRLLZ5EQQ4OREh+bkRObs
5ERM8+REqvnkRBgA5UR3BuVE5gzlREQT5USqGeVEGCDlRHcm5UTmLOVETDPlRKo55UQQQOVE
f0blROZM5URMU+VEslnlRBBg5UR3ZuVE3WzlRERz5USqeeVEGIDlRHeG5UTmjOVERJPlRKqZ
5UQQoOVEf6blRN2s5UREs+VEsrnlRBjA5UR/xuVE3czlRETT5USy2eVEGODlRHfm5UTd7OVE
RPPlRLL55UQYAOZEdwbmRN0M5kREE+ZEqhnmRBAg5kR/JuZE5izmREQz5kSyOeZEEEDmRHdG
5kTdTOZETFPmRLJZ5kQQYOZEd2bmRN1s5kREc+ZEqnnmRBCA5kR/huZE3YzmREyT5kSqmeZE
GKDmRHem5kTdrOZERLPmRKq55kQQwOZEd8bmRObM5kRM0+ZEqtnmRBjg5kR35uZE5uzmREzz
5kSy+eZEEADnRH8G50TmDOdERBPnRKoZ50QYIOdEfybnRN0s50RMM+dEqjnnRBBA50R/RudE
3UznRExT50SyWedEGGDnRH9m50TmbOdERHPnRLJ550QYgOdEf4bnRN2M50REk+dEspnnRBig
50R3pudE3aznREyz50SquedEEMDnRH/G50TmzOdERNPnRLLZ50QY4OdEd+bnRObs50RM8+dE
qvnnRBgA6ER3BuhE5gzoREQT6ESqGehEGCDoRH8m6ETdLOhETDPoRKo56EQQQOhEf0boROZM
6ERMU+hEqlnoRBhg6ER/ZuhE3WzoRERz6ESyeehEEIDoRH+G6ETdjOhETJPoRKqZ6EQQoOhE
f6boROas6ERMs+hEsrnoRBjA6ER/xuhE3czoREzT6ESq2ehEEODoRH/m6ETd7OhERPPoRLL5
6EQYAOlEfwbpRN0M6UREE+lEqhnpRBAg6UR/JulE3SzpREQz6USyOelEGEDpRH9G6UTdTOlE
RFPpRKpZ6UQYYOlEd2bpROZs6UREc+lEsnnpRBCA6UR/hulE5ozpREST6USqmelEEKDpRHem
6UTdrOlERLPpRLK56UQYwOlEf8bpRObM6URE0+lEstnpRBDg6UR/5ulE3ezpREzz6USy+elE
GADqRHcG6kTmDOpERBPqRKoZ6kQQIOpEdybqROYs6kRMM+pEsjnqRBhA6kR/RupE3UzqRExT
6kSqWepEEGDqRH9m6kTdbOpERHPqRKp56kQQgOpEd4bqROaM6kREk+pEqpnqRBCg6kR/pupE
5qzqRESz6kSquepEGMDqRH/G6kTmzOpERNPqRKrZ6kQQ4OpEf+bqRObs6kRM8+pEsvnqRBAA
60R/ButE5gzrREQT60SqGetEECDrRHcm60TdLOtETDPrRKo560QYQOtEd0brRN1M60REU+tE
qlnrRBBg60R3ZutE5mzrRExz60SqeetEGIDrRHeG60TmjOtERJPrRKqZ60QQoOtEd6brROas
60REs+tEsrnrRBjA60R/xutE3czrRETT60Sy2etEEODrRHfm60Tm7OtERPPrRLL560QQAOxE
fwbsRN0M7ERME+xEqhnsRBAg7ER/JuxE5izsREQz7ESyOexEGEDsRH9G7ETdTOxERFPsRLJZ
7EQQYOxEd2bsROZs7EREc+xEqnnsRBiA7ER/huxE5ozsREST7ESqmexEGKDsRHem7ETmrOxE
TLPsRLK57EQQwOxEf8bsRN3M7ERM0+xEqtnsRBjg7ER/5uxE5uzsREzz7ESy+exEGADtRHcG
7UTmDO1ERBPtRLIZ7UQQIO1EdybtROYs7URMM+1EqjntRBhA7UR3Ru1E3UztRERT7USyWe1E
IWDtRHdm7UTmbO1ERHPtRLJ57UQQgO1Ef4btRN2M7URMk+1EspntRBig7UR3pu1E5qztRESz
7USyue1EIcDtRH/G7UTdzO1ETNPtRLLZ7UQQ4O1Ed+btRObs7URM8+1EsvntRBgA7kR/Bu5E
3QzuREQT7kSyGe5EECDuRH8m7kTdLO5ERDPuRKo57kQYQO5Ef0buRN1M7kRMU+5EqlnuRBBg
7kR3Zu5E5mzuRERz7kSyee5EGIDuRHeG7kTmjO5ETJPuRKqZ7kQYoO5Ef6buROas7kRMs+5E
srnuRBjA7kR/xu5E5szuREzT7kSq2e5EEODuRHfm7kTm7O5ERPPuRKr57kQQAO9EfwbvROYM
70REE+9EqhnvRBgg70R3Ju9E5izvREQz70SyOe9EEEDvRH9G70TmTO9ERFPvRKpZ70QYYO9E
f2bvROZs70RUc+9EqnnvRBiA70R3hu9E5ozvREyT70Syme9EGKDvRHem70TdrO9ETLPvRKq5
70QYwO9Ed8bvRObM70RM0+9EstnvRBjg70R/5u9E5uzvREzz70Sy+e9EGADwRHcG8ETmDPBE
TBPwRLIZ8EQQIPBEfybwRN0s8ERMM/BEqjnwRBBA8ER3RvBE3UzwRExT8ESqWfBEEGDwRH9m
8ETdbPBERHPwRLJ58EQYgPBEf4bwROaM8ERMk/BEqpnwRBCg8ER/pvBE3azwRESz8ESqufBE
EMDwRHfG8ETmzPBETNPwRKrZ8EQY4PBEf+bwRN3s8ERE8/BEsvnwRBAA8UR/BvFE3QzxREQT
8USyGfFEECDxRH8m8UTdLPFETDPxRKo58UQQQPFEd0bxRN1M8UREU/FEslnxRBhg8UR3ZvFE
5mzxRERz8USyefFEEIDxRH+G8UTmjPFETJPxRKqZ8UQYoPFEd6bxRN2s8URUs/FEqrnxRBDA
8UR3xvFE3czxREzT8USy2fFEEODxRHfm8UTd7PFETPPxRKr58UQQAPJEfwbyROYM8kRME/JE
shnyRBAg8kR/JvJE5izyREwz8kSqOfJEEEDyRH9G8kTmTPJETFPyRLJZ8kQQYPJEd2byROZs
8kRMc/JEqnnyRBCA8kR/hvJE5ozyREST8kSqmfJEGKDyRH+m8kTmrPJERLPyRKq58kQYwPJE
d8byRN3M8kRE0/JEstnyRBjg8kR/5vJE5uzyRETz8kSy+fJEGADzRH8G80TmDPNERBPzRLIZ
80QQIPNEfybzRN0s80RMM/NEqjnzRBhA80R/RvNE5kzzRFRT80SyWfNEGGDzRHdm80TdbPNE
RHPzRLJ580QQgPNEf4bzROaM80RMk/NEqpnzRBig80R3pvNE3azzRESz80SyufNEEMDzRH/G
80TmzPNETNPzRLLZ80QQ4PNEd+bzRObs80RM8/NEsvnzRBAA9ER/BvRE5gz0REQT9ESyGfRE
ECD0RH8m9ETmLPRETDP0RKo59EQYQPREd0b0ROZM9ERMU/REqln0RBBg9ER3ZvRE5mz0RERz
9ESqefREGID0RH+G9ETdjPRERJP0RLKZ9EQYoPREf6b0RN2s9ERMs/RE</AssayXData><AssayYData Points="2535">W+QwQHpWMEDolDBAGVUwQMOlMECqZDBAzFEwQJCjMEDIEDBA2nIwQOFUMEApYDBA7F8wQK6H
MECXmDBAdzIwQIvFMECvZTBA+5QwQC2BMEAghTBAUx0wQARBMEBQVjBASVswQJ9fMEAnRDBA
LCYwQJtFMEBcUzBAj08wQPFSMEC6VTBATTowQMx5MEAlQDBAo0cwQN9IMEBMQTBAi0wwQHNX
MEB1PDBAYi8wQKBWMECzYTBA7BUwQA4UMECl8C9ADQwwQJJSMED8DzBA31YwQIo0MECnczBA
dz0wQOUTMEAMLTBAUzAwQO81MEBOGzBAJywwQHAdMECDDjBAGj4wQJhcMECdaDBASi8wQCAg
MEBrLDBAcjswQAtBMEDXPjBAg1kwQI41MEChWTBAN1MwQHQQMED/6C9A7wAwQNlBMEBqIzBA
g6UvQN4gMEAvMTBAISowQI5FMEC7IjBA1y0wQMBNMEApHDBAIBUwQHcfMEBtSjBABRUwQBHc
L0B5FjBADGMwQGUfMECVHjBAXw0wQMJyMEDWDDBAfiUwQNoHMEB6NTBARAUwQPDWL0BNKjBA
wQswQL4xMEArNTBA4OovQKkLMEByFzBA/xcwQBAJMEAp/i9AmwswQJP7L0DXui9AM/8vQNP3
L0DWIzBAb+wvQBMQMEDhFDBApfUvQDP7L0CJ4i9ASLYvQHH7L0Ct/C9A5lYwQGbIL0D2OTBA
jRIwQEX0L0C67S9AA/kvQAbjL0ASFzBAtOwvQGEkMEC+KTBABzEwQE78L0D7/y9A8fQvQD4P
MEDQ/S9ABfYvQNj/L0CJITBABMYvQM3EL0CXADBAov8vQHK3L0ASNzBAsxIwQEqzL0B50S9A
scAvQDzmL0DfBTBArPovQGnjL0A5PjBAmMIvQIvdL0BI6C9ApyEwQMQnMEBTMjBA6+MvQHfe
L0CS5S9AF9ovQKbhL0BgITBAu94vQKrsL0A+ADBAZuUvQG3zL0CsBDBAVtgvQGfJL0CJ5i9A
m/0vQNDfL0AKmC9AkMkvQL3bL0CO0C9A8OMvQNrxL0DayS9AWPsvQOUBMEDBwC9AIMIvQPgK
MEDvwy9A0AMwQDS8L0Ddxi9AeSkwQC3rL0DrGTBAEvovQHX+L0BRVzBAYh4wQKneL0CazS9A
INcvQGPXL0Bcxy9A93QvQES8L0DQ4C9AZMMvQFbWL0DptC9A+7IvQNm/L0ABeS9AfdwvQOy8
L0A34i9AQekvQDnZL0Bb6y9ABP8vQOHEL0ANxy9AJnYvQLgOMEDP3S9Al6kvQN6aL0BFti9A
F54vQGS2L0D8tC9AC/AvQFLTL0Ae7S9AI7kvQEG5L0BmvC9A8qsvQMuyL0DPzC9ALuEvQFsQ
MECKxy9AANovQNKlL0DLADBAKtMvQKK/L0Dj9S9AxpcvQN3PL0AZxS9As7ovQD+QL0DguS9A
0eMvQL7EL0Blci9A7ZEvQMK/L0CPoC9An6gvQLPeL0BHai9AyH0vQBGeL0DyxS9AVJ8vQO+s
L0AQ0C9AiMgvQM7gL0B/1C9AWdUvQJiwL0BF3C9AYHsvQC+RL0A1ky9ALrEvQF66L0BCkC9A
hskvQHN0L0BnmS9AQp4vQJHzL0CDsC9ArdMvQJrUL0Cd2C9As2svQAbLL0CdkS9Ab6wvQNe1
L0BCuC9A+8EvQFHoL0Ap3C9AJoYvQLPXL0Cepi9A2qAvQMSML0BhmS9A/KsvQFKrL0AO7S9A
jjIvQLqWL0B7si9AXZIvQAV0L0DShy9A8ZUvQGdhL0Dqni9AXIsvQL+WL0Ajsi9AcasvQJ+T
L0BImC9A9YYvQCaIL0BCky9AsTkvQHt+L0D9by9ALrkvQNCgL0CWjS9AmIovQAD8L0ARgC9A
ooYvQCZuL0B5bS9AydQvQPimL0AYpi9AiE4vQE3AL0BEny9AzLIvQB55L0BJ7C9Agp4vQK2P
L0Ajii9ABV0vQN6gL0Clly9AL2EvQHWvL0AcVi9ADnIvQIGYL0BgiS9AnyQvQCFoL0B7hC9A
U3wvQGGAL0BZdy9AOa8vQBSKL0CYcC9AtbkvQM2pL0CJbC9A2FwvQGqcL0CTjC9AS5kvQJ+f
L0DNaS9AdWYvQFa0L0CGNS9AnXAvQLp5L0ALVi9ATcQvQE6eL0BTjC9ALJAvQJNSL0D4nS9A
/mkvQG6hL0DZgS9ANHIvQKR3L0D3eC9AzB0vQBq1L0BNdi9Af1ovQLqHL0A5cS9AXHYvQOp6
L0CHXC9A9ZUvQFteL0BwlS9Ah3MvQP9RL0DLMS9A12svQFqPL0BzWi9AMpUvQJ11L0DHcy9A
Z5kvQG+GL0DvTS9A5KUvQEQ5L0DeXS9AOWUvQGuDL0BKoi9AoYwvQIpEL0BQTi9Aq20vQAJh
L0CnWy9AJ3ovQHpjL0DhaC9AmzovQABNL0CxiC9AQngvQJVvL0Cjii9AsHQvQHa5L0BRbi9A
iF8vQJRCL0D5Zi9AmHkvQO25L0D2fC9AOXkvQJlCL0BOgS9ASWkvQIN/L0CMFy9AtXYvQATC
L0A4Qy9AEU8vQCx5L0BqcS9AC1svQBCeL0CqYS9ASjkvQLJaL0A3XS9AYnIvQO1xL0AQFi9A
l10vQEp6L0BXGy9AG3gvQCA+L0DalC9Aej0vQAhwL0A3Yi9AIysvQAMxL0DQHC9ADWQvQKFp
L0CZMy9A6qUvQE0bL0B8PS9A+FYvQLtUL0BaPS9AnT4vQLRkL0C4Ry9AhF0vQBByL0CYly9A
3HgvQIosL0DvUC9AUIwvQNFCL0AHUC9AWUUvQIEhL0BBNS9ARUsvQGl2L0AOky9A4X8vQGdM
L0CNMS9AJ1IvQD1+L0AISS9AcywvQFJHL0DoQS9AIkEvQBbrLkBOpi9AkY0vQIIsL0Dwji9A
KzcvQNT1LkAqay9AJoUvQKZzL0BxSS9AUSEvQCpsL0Dvdy9AbV0vQDMrL0A8My9AqqMvQP1T
L0DDYi9AikEvQMRTL0B8Ji9A9jcvQOVSL0B/5C5A8kMvQCZyL0DZQi9A9HIvQDMbL0BRQS9A
NFkvQE6oL0B3ZC9AUEQvQO45L0DlYi9ANUsvQNZ/L0B9QC9AbU8vQA1RL0BfYC9AklcvQKg3
L0BJIy9AYVYvQNwXL0AUCC9ADBkvQIYHL0CMSy9AYEQvQChxL0DDWS9AAEUvQDgGL0BCeC9A
iDYvQLRRL0BFYC9AwU8vQEIxL0CLTS9ApzUvQOcvL0CxFi9AYRMvQPMQL0Ah+y5AUU0vQNIQ
L0ClIS9A3yEvQKZtL0AvIC9A+PcuQBE+L0CVCi9A2DgvQEdaL0COTS9AQwkvQC8SL0CkAS9A
aCovQOcKL0AIdC9AV2kvQCw/L0DJFS9Ayq0uQJEkL0CxIC9AdQIvQHYWL0BZJy9AZ2ovQCYP
L0D1Ji9AFV4vQGMkL0CLLC9APfkuQH1JL0AnIC9AWQsvQKEkL0BbCi9AqjMvQIk2L0A6GC9A
CEEvQA1qL0DfFi9AJg0vQJDhLkDbSS9AhDQvQENRL0DlIi9ACiQvQI7/LkDmHC9AXEwvQJ0B
L0A86C5A9BwvQFJYL0Cwzy5AACovQPY9L0C/BC9ATiYvQPM0L0BmKC9AyP8uQAIuL0C1+S5A
YEMvQNRSL0CNAi9AQAEvQJT2LkDr5C5AaOYuQO30LkBt/i5ASjovQEkKL0DDNC9AzUUvQHMX
L0CH+y5AWysvQIlIL0CHOC9ALSYvQGBCL0ABGy9AY0ovQMZUL0A53i5ADCIvQAP6LkACdC9A
bBUvQPTSLkBo+S5AwxgvQDwaL0ArGi9Azw8vQA84L0Dt/S5AoRgvQAQbL0AuCS9ACQ0vQOkV
L0B2By9AZisvQH0BL0B5JS9ARCQvQG8lL0BdKC9Azy4vQD/qLkDRKC9AhRsvQAz5LkCDbi9A
0RYvQK/eLkBp/S5ASxEvQBcLL0DbLC9AigsvQB8PL0A5xy5A7RIvQMMWL0DKri5Aqw0vQLQz
L0C38C5ASiIvQIvYLkAaDS9AXQ8vQFDrLkBiJi9AldguQIL3LkCzwS5AUvguQDEHL0AeOS9A
5vwuQGjgLkBK7y5Awg4vQK0HL0CDwC5A2hUvQEM/L0CBuS5AwhMvQAgiL0ADuy5AYyAvQLfb
LkDT9y5AB90uQKYZL0DkFS9AsQYvQMLnLkBG+y5AHDovQMAPL0AC9S5Ad9cuQHUuL0C8EC9A
uQEvQF73LkDLIi9A18AuQGX8LkDU5y5A1PQuQBkFL0BBCC9ArhYvQHEML0BO4i5AdBAvQHDw
LkCtKi9ArTMvQCgGL0CcnC5AsuYuQKDXLkCJwi5ADA4vQHD3LkCD6i5ARggvQDfXLkBvLy9A
HtsuQNLWLkA65S5AIQkvQAEvL0Cn+S5AnDovQHf+LkBQFC9AqMouQKn8LkBJ6i5A9AcvQA3n
LkBJ7y5A2AkvQLwpL0CEIS9AzDUvQGrALkA12C5AIfguQMLfLkBfyC5AIxsvQOnuLkCTAC9A
+9kuQDLZLkDz4C5AIO8uQEXpLkCN1S5ADZ8uQEfJLkCV5i5ARdIuQLInL0DJ2S5A4K4uQI3S
LkBNAC9AtbguQAcUL0Bdzy5A9NAuQIYgL0Dgvy5AYxovQFHrLkDixC5AadUuQKwCL0AO8S5A
zcAuQMCcLkC65i5AV54uQKgJL0BN6i5A0nIuQDnmLkDN5C5AZ7guQEMaL0Cbuy5AF7wuQETy
LkBk1S5AtZkuQHvXLkBKuC5Au/YuQGT5LkAbqi5ACpguQBnmLkASzi5A7NAuQEz4LkBkrS5A
k/QuQEPrLkAE5C5AiOYuQGzyLkAj/i5A170uQOb0LkCI0S5APaYuQDX7LkDlsy5AM6UuQOqV
LkBsqC5AK5wuQKjXLkBRjC5A4eYuQFrlLkDury5APYcuQMKmLkC+DC9AYtwuQDxXL0Ck3S5A
q+ouQP6aLkBz1y5AV9QuQO7qLkBCvC5AicMuQBHKLkAR0y5A3bEuQH3MLkAVkS5AKxkvQFv5
LkDr3S5AbaAuQA8WL0CI8i5Air8uQI+gLkB0nS5As6suQE+vLkAttS5AZcUuQDnGLkABvC5A
J9MuQNG1LkCqxC5AD+QuQJyrLkDHzi5AztguQADgLkBL+y5A7OwuQNfHLkB2Ci9Asx4vQGbd
LkBS9i5AK8YuQKUJL0D6wC5ATdwuQMTVLkBl5C5Ak4suQJmVLkAjxS5An8IuQBLmLkDsuy5A
aIsuQJi+LkDHmC5AAoYuQFDmLkAjyS5Aix4vQPHpLkCEti5AkKEuQJnGLkDhsy5AtcIuQK7R
LkDoAS9AtNguQDy0LkD8py5ADNwuQH8QL0B7zi5APf0uQGCKLkBI3i5ACZwuQFH9LkA40C5A
leouQMKJLkAAyS5A04kuQDzBLkDEwy5AitcuQDd4LkCTyy5A59IuQG3JLkBMqi5AK+4uQNvV
LkDoqy5AHssuQGINL0Al5S5Ai6EuQAGfLkAVxy5AenQuQAzTLkAVwi5A5tsuQD7NLkAtpS5A
Be0uQByZLkCC5S5AJ+YuQIjTLkAory5AV78uQJdcLkDjoi5A1n8uQOiYLkBVsS5Aqa4uQODK
LkANri5AK+UuQGCZLkDNhC5AEmYuQOWvLkCmzi5AFbAuQC9nLkDovi5AdXUuQB6dLkCp1C5A
v+MuQEOtLkCQni5Az50uQFmWLkDvyC5A7owuQLGxLkD1rS5AFbsuQAXFLkD6gC5AiJUuQO+6
LkDozS5AsKUuQBjALkBDzC5AnvkuQMy4LkAUzy5AjZguQHaYLkD72i5AppQuQKujLkA0ey5A
vJ8uQDV4LkBhai5AC78uQGKYLkAEnC5Akc0uQM/PLkDccy5ASMYuQAmZLkDuki5AvoYuQPuK
LkCCmC5A2K8uQHBVLkAjjC5AcJUuQPJYLkA9aS5A2OEuQPptLkCguC5A+acuQCJRLkD7oC5A
CdAuQFjDLkBscC5A9nkuQKPGLkD6Wy5A8XcuQMy9LkB+di5A75guQO6xLkAzXy5A0KUuQCHr
LkD/hS5AyIwuQHIxLkAGpC5A51UuQIR/LkAleS5A/ZYuQJ+OLkCE0S5A478uQLKTLkBBxy5A
oqguQIeFLkDZYy5A4VEuQNxvLkAJni5A8KsuQAmCLkCKqi5AZYEuQDWQLkArgS5A4LwuQFSr
LkAo1S5A/ncuQM2VLkAbYC5AHn0uQIWILkBGXC5Ah3QuQBW1LkBohC5Ag6suQF+qLkCrzi5A
9rQuQBV4LkBihS5Ag38uQMCFLkDNfy5AmzMuQEJfLkALti5A9vsuQCCjLkB9uC5AnLkuQBly
LkAoxS5AM6kuQJTvLkAtkS5AHEwuQCV6LkDahy5Aoo0uQLSlLkDYhC5AvlIuQDqdLkA4sy5A
HGMuQCF3LkADey5AUYYuQHlSLkAFey5AYGQuQAp4LkB3Ny5AUr4uQFt3LkCrcC5AD5AuQDl0
LkD5Li5AsIEuQLIyLkC9kC5AgosuQE6BLkATbi5AJXUuQL9QLkAyeS5A+2suQIl3LkBfby5A
2ZAuQF6tLkD+hy5AM4QuQPK2LkDfUS5A/GcuQKa1LkD7OC5A1GEuQMW4LkCAci5AS5EuQDOR
LkD0fS5AzoAuQAY9LkDGeC5A2IQuQNWvLkB/iC5AoWEuQJyJLkD3qC5A2qsuQMQ8LkBKvy5A
23IuQEJGLkDPjC5ABkAuQLWeLkBJcC5AsGMuQCBELkDZNS5AsX0uQIViLkDVWi5As7IuQLJp
LkBxey5AlZMuQE6cLkCLUi5AG5suQD1JLkCzgy5A6mYuQHdPLkDzSi5AIFkuQDpYLkD5bi5A
5G4uQM6MLkBjiy5AqTcuQBo5LkAoHS5AiT8uQHkjLkBpGS5Arz4uQL9JLkCaZi5Al1kuQDYg
LkDLFy5ANz8uQPwaLkAtNy5AWyguQBVbLkDIJi5A6BcuQBAbLkAc8i1AAd0tQMXULUAFES5A
NwMuQFkCLkDJ6i1ApAkuQHz1LUCN/C1A+tktQF77LUDgoC1ANN4tQKEJLkDzyy1A+fwtQJLk
LUBJ7S1AinAtQG+lLUDx0C1A37ktQNu5LUB8kS1A5YktQI/qLUAj+C1AE00tQEb5LUB0wy1A
27gtQJa4LUDehC1ATOktQDStLUCL1C1AI7stQIC2LUDT2C1AirMtQK7eLUAZzi1AjPAtQBKG
LUDV7y1AWA4uQLvnLUAgnC1A6ZstQOavLUA3wi1Au7gtQAKsLUDXyS1ArcMtQG7dLUARzi1A
WtMtQBrOLUDAwC1AG7MtQOqPLUAxxy1AyKwtQD3KLUATAC5A0eEtQNKRLUBy3S1ANcItQAPR
LUAjpi1AZsAtQMfjLUDr2C1AQPgtQF6OLUA9qS1ArbotQMm6LUCijS1A0KctQFDELUC27S1A
z5ctQCTALUCltC1Aq7ItQGeWLUDMbS1AStctQBXjLUDttS1AzuwtQEzfLUCVti1AyfItQIrT
LUAIRS1Ao80tQMTKLUDF4S1Adu4tQFoDLkCUkS1A2JstQFrZLUCHti1A0vstQMquLUBR9S1A
A3wtQHjNLUDN0C1Av7gtQFb3LUDGxy1AMrktQBbMLUDHii1AVsotQMXdLUBvmS1ALM8tQHNU
LUACry1AH6ctQATMLUCxzS1AhLctQCOgLUChCi5A/74tQAWILUDm0y1AnJQtQG/ILUAgAC5A
FeUtQMrHLUAvBS5AItktQPLWLUDR2i1AZ+QtQK6oLUBB7S1ADNYtQFPzLUC+tS1AaPItQBvT
LUBacS1ARqktQIbMLUDY2C1Al9ktQEfKLUB79y1AnrgtQBLKLUCkry1AatAtQBzZLUCo4C1A
TaQtQF7GLUDq1S1A0vAtQHIULkBivy1Atq4tQHoALkB08S1AI8ktQPPyLUBX2y1AdtItQGzW
LUCD2C1AoeQtQC/bLUB1yC1AnuotQKTZLUA/4y1AhsEtQIKgLUAWFy5A//stQIS6LUBduy1A
aw8uQH7zLUCBzS1A2rEtQGrKLUD9uy1AUfItQCbGLUC0+y1AkbEtQFkkLkB1JS5AXfEtQDTI
LUCC5C1AKyEuQAKSLUB76i1ApwkuQGITLkCi2y1A07YtQMDnLUDnDy5AFrktQHi/LUDfsC1A
QvMtQJnpLUD85S1A0w8uQBbuLUC+uy1AdO8tQJedLUBE3S1Ab/UtQDf9LUDVAC5A9cYtQCHP
LUDo1C1AefEtQGD/LUCw9C1AKMAtQFLpLUCD8C1AqgcuQHGfLUBNty1AhJ8tQE2sLUBe/y1A
ff4tQHvjLUAE0S1AJqYtQOb2LUBC9C1AJfotQGLLLUDTCC5A1+MtQHwbLkD2Li5AFgwuQKka
LkDf0i1APMctQNI8LkAmAi5Ans0tQMrILUCj8S1AfMotQAH3LUAh0y1AjSwuQJf6LUBZBy5A
TiYuQEjmLUCCAi5AFuQtQIHELUDKDC5Ao9gtQC3/LUAB7S1ADOQtQLHyLUAOCi5AwgEuQFzV
LUA9BS5A9R4uQPLXLUBAEi5AiustQCLLLUDgki1AA+otQDzRLUAjEi5ALP0tQHulLUAH8y1A
QAAuQJIDLkBY/C1Ax1kuQNYBLkAm+y1ApvItQKP1LUBPCS5As/ktQJPiLUBSFC5AhsktQNbu
LUDIri1AcOItQL0WLkCW2S1A+jUuQEkYLkDDuS1AXQUuQLzYLUADvS1ANNUtQOMLLkAn7i1A
Fe8tQFRcLkArzy1A2vEtQBDuLUDNBi5AnAQuQO7VLUAu+S1A/PUtQCbLLUAz8y1A9PotQM1C
LkAWBy5AMPQtQAuqLUCzGC5AF+EtQDAvLkDfHy5AyOQtQHnaLUA4Ey5A8t8tQKjrLUBe6y1A
ze4tQOjILUDd8S1AoC4uQG2kLUB3DC5A+OEtQE28LUDj6C1AX78tQBjALUD54y1AAQIuQHz4
LUB5zC1AtKstQCn4LUAvzy1A4rgtQAvSLUDbDS5AycwtQP3LLUCb7i1AMektQMK3LUBRFy5A
SAouQH/fLUBnqi1ABeUtQFsZLkBq+y1AYdgtQJ/ULUCyxC1AIewtQG/yLUDZ+y1AgPwtQPzN
LUD8CC5ARfAtQBwMLkAzCi5AvtMtQNv7LUBh+C1AZdstQMX5LUBKzC1A9rQtQI7VLUBNDy5A
QBguQGSQLUAZ9C1AJA4uQKn6LUCEKC5AieMtQAnDLUDUyC1AF7gtQBjhLUCI4i1ACjMuQPMB
LkBzpS1ABfwtQOYQLkDbLi5AgPwtQP2ZLUCbDS5Aes8tQEIILkA7zy1AueotQBXsLUCxBS5A
RcYtQPnhLUDOzy1AZsQtQNfhLUBf0C1A68UtQCAJLkAH/C1A1r0tQC7ULUAn7i1AG/0tQLra
LUCgzy1AygAuQP/yLUDR9S1AXrstQAMjLkBaxC1Al9ktQDrDLUAzwC1AKN0tQImgLUBfyC1A
wuMtQHQRLkAMCC5ARq4tQMcILkBpzy1AdOItQFrcLUAa+C1AY/AtQEoBLkDFCC5ASdctQNi+
LUBrwi1A7jguQFQVLkDUtC1AdO8tQB6RLUBIuC1AIL4tQDn6LUACvS1AipYtQNDiLUAKzy1A
9votQGbPLUCGEy5A0q4tQCvOLUBx7i1Ac4ctQGrSLUAN4i1AKhsuQD/mLUDb7S1AvNAtQFL2
LUB7ki1AvPAtQBvALUBP2S1A/JwtQJLGLUA4mC1AjOUtQDrVLUBKsS1AH7EtQKa1LUCK3i1A
etUtQGyGLUC11i1A3v0tQPvPLUCuyy1Alc0tQLf1LUAZ5y1A5cctQFS4LUCbsy1AEOQtQMG3
LUAG7y1AbKEtQC61LUBZ3C1A/MotQKbWLUCLuy1AEgQuQL0NLkCHDS5AasgtQL3nLUCJ2C1A
IgcuQDKjLUAkky1AmO8tQDe+LUBEvS1A7+YtQLQGLkDj4i1A4rstQIvbLUCaDy5AesItQPna
LUCg3i1ALMItQLoGLkBW0C1AbtktQAGdLUAZ1C1AXMctQO+fLUAAxS1AX7ItQMfzLUCSwy1A
3ostQE/2LUC3wi1AheAtQIfNLUCDxi1AHs0tQI/ULUASni1Au/gtQPwBLkCmui1AaM0tQAb0
LUBazS1A1twtQGbzLUCIvy1A5qwtQBzxLUBHqi1AA+gtQFqeLUBBxC1AStUtQAYtLkCV4i1A
A6YtQErPLUCsuS1AS8gtQP7rLUB+6i1An+YtQIfoLUDDxS1AlOctQN7xLUAfwS1Ab8MtQDkP
LkDe4y1AJ/0tQHjkLUA1+y1AlfctQI/gLUA/ui1Agb0tQHnPLUA+xi1AhJQtQEuwLUBEpC1A
gPItQDa8LUCfwS1AZwAuQF7RLUADty1AgqgtQFjYLUBCxC1APLktQMGzLUDS0i1AXrstQPXN
LUAtry1AZtQtQISjLUAVci1Aj6YtQInALUD9kC1AdqgtQBW/LUCVpi1Az44tQC+xLUC63i1A
9cgtQB6hLUDGjy1Ai4wtQCXKLUCv0C1AZsotQPnILUCSpy1AwdUtQIG1LUCYkC1A4qktQK/Z
LUATry1AasktQOq4LUDpxC1A/20tQFrGLUCxsi1AzpwtQFbfLUCemy1AN7QtQMDnLUCDkS1A
3MUtQJbCLUCBni1AQKktQP62LUDL2i1A8NstQHizLUBsui1AaawtQP2vLUCpoi1AQ84tQI7I
LUAGri1Ap4UtQJ6ALUDdxi1AJMotQCesLUBkyy1Ar7ktQAKRLUCLwi1AS6wtQKLWLUBbvy1A
cLUtQDqhLUA3wC1A+pAtQN+hLUDppS1AzBguQAL5LUCNXC1AcNEtQN6wLUAOtC1AS6YtQKOf
LUBviC1ActMtQHDaLUD1sC1AK7EtQFuGLUCdpS1AypstQNKVLUAToy1ArMQtQFXRLUDBii1A
spgtQOubLUCSoS1Av50tQATaLUBWmy1AsJQtQD7TLUDWbi1AkqYtQBiKLUAR0S1Ap4gtQM3n
LUAKfC1AQLYtQLnQLUAjlS1ACnEtQLFtLUCypy1Am78tQIHDLUByZy1Au7MtQHiXLUBUvS1A
KbwtQJGgLUDNpi1AWbktQCZ3LUBrxy1AjaotQLixLUB9vS1ABUstQGGuLUCMty1AoY0tQK6m
LUAL0i1AouktQIaELUDBcC1ASYMtQOiULUCORS1A7aQtQO6nLUBP7i1AJqMtQDLDLUCf+S1A
ktQtQOu7LUBzdi1AjoEtQAaOLUAuly1AZHYtQIheLUDguy1AdqktQDKYLUB8fy1AvogtQNWL
LUAHrS1AXostQHqhLUCLpi1AA5ctQCCILUBJqS1AiJ0tQFKlLUAhtS1AqbctQBWOLUCChC1A
a3MtQCFuLUBSiy1AqsMtQPtcLUAXti1AkXctQC6RLUA6jS1Ad54tQFeSLUDgri1AxLItQM6S
LUBrrC1A5ngtQP2QLUDpei1AIG4tQKmhLUCaai1Ai6QtQNjELUAQsy1AFMktQDzPLUCBmy1A
5nQtQJNCLUBhhy1Ae6AtQDaVLUCvWi1AIGwtQCqDLUBVay1AUp4tQMbmLUAlki1A35ktQJ6E
LUAuki1AvNItQE+uLUCilC1AiKItQJeULUAVli1A5ZYtQBCZLUALqC1ACmgtQOyJLUCKci1A
3kEtQBuILUBHdi1APbQtQEegLUA2Ri1AzpItQLiiLUBFki1A330tQEKPLUBElS1AaGQtQJOV
LUCnei1AKIEtQG97LUD3fy1A0nktQOaLLUAXTi1AwJctQI9YLUACky1AvJgtQJS0LUBWXy1A
bHgtQEPJLUBVhS1ALoYtQDBzLUDOci1AgnctQG6VLUCAhy1AwnItQDFoLUCwhy1AJWktQHGb
LUCggy1AwqMtQL1OLUDpqC1AMHItQJm4LUD9VC1Aqo4tQPSiLUAtcS1AnWgtQPnQLUB+oC1A
6FwtQPOrLUCpfC1ABLgtQGRkLUCvnS1AYH4tQLxELUCQci1A2nctQC54LUDaxy1AUKstQKSN
LUCIeC1A5pYtQN1mLUCmXy1AFlgtQHlXLUCjkS1AXnwtQHBPLUDdgC1AmkktQCZ/LUAvny1A
o2ItQECzLUAwbC1A04ktQGCILUC0jC1A31YtQKWzLUC8iy1AlFgtQDlyLUCWTS1ASUktQC+U
LUCaqS1A6nstQF1xLUCKgi1A92MtQLhuLUCCky1AP2stQHydLUCJVC1ALYUtQDt/LUBpay1A
mmktQPrALUClPS1AW4UtQMBMLUCwgi1AiE4tQOFvLUAvSi1AU0wtQOugLUCZYC1Azm4tQCpm
LUBedS1AXK4tQLWALUCWZi1AmEAtQPlVLUAnMS1AdIMtQH5TLUB7tC1A4VYtQKktLUAebS1A
gm8tQLZPLUCEeC1AGHAtQBRfLUCfay1AazUtQB5rLUAWhC1Aq3ctQNZjLUD+Ry1Am08tQFlZ
LUBTwy1AGGktQKtRLUB7PC1AGlotQBaCLUDMci1A9K8tQCFVLUCrMS1AjD8tQIBnLUAaXi1A
cE8tQOSGLUD4TS1A1lctQOFMLUDQhC1Ab34tQFU+LUC8MS1AY3EtQNBfLUAaXS1AEmotQIZI
LUDPWC1A/IktQFdlLUBxoS1A5octQFRdLUAEGC1AQVstQE1JLUCYPS1A9GctQO0kLUAOey1A
+HYtQNR7LUBDVC1AV1otQLB3LUB4gi1ADF4tQI9lLUArqi1Ah20tQLuTLUBeVy1A0k4tQP8y
LUAyqC1A9l0tQAlULUDliS1Asm8tQGw2LUBRNC1Af3otQDtcLUBoKS1AI3UtQCkkLUDhbC1A
1WgtQOaiLUAifi1AsE0tQNJBLUA8Li1A/AwtQGhcLUDKRi1AGXYtQHoiLUBPQS1AwF4tQM84
LUCkJy1A22stQGpWLUB4cC1AvVMtQARbLUCndC1A5DktQK9qLUAYRi1Agz4tQFRQLUCpTS1A
U10tQIxULUBQMS1APiUtQM1oLUC+Cy1AyiUtQBdQLUDkPC1AHVQtQHtaLUD3fS1ARHwtQMMO
LUDfbS1A620tQOAlLUBtWy1AUGMtQCNlLUD4bC1AUTctQDRqLUDSPS1A620tQP3iLEBZWi1A
3HQtQKNQLUBBeS1AXE8tQGKJLUD/dy1Aw2ctQGSCLUCkRC1ABEYtQIUXLUDTci1AnGYtQCwf
LUCaRC1A9D4tQHw5LUAFRC1A0yktQIZ7LUBUVC1A0DAtQEBnLUDiKi1AW1gtQOFHLUDJYS1A
p0MtQAFcLUBHGS1ApDwtQHtQLUChYS1A1i4tQELmLECLXS1AMXYtQNJULUDhOC1AYTItQKxq
LUDR7ixAYFQtQGMsLUBRXi1APootQGRoLUDabi1A53ctQLJrLUDOLS1AUWAtQOQpLUBeUy1A
MDUtQG0pLUAXVS1A1z4tQGlELUAGKi1AgqEtQLRILUBTIC1Au2otQNk0LUAyTy1ALHQtQNgP
LUAjTi1ATz4tQPQ/LUCWOy1AZlgtQOJvLUBiLC1AU40tQA0kLUCdEi1APw4tQFFfLUDXky1A
sSQtQNQOLUBuLi1AKRstQD5BLUC+WC1ACjgtQDYoLUBCDS1AJkAtQIcOLUD4Ky1Ar+wsQMVS
LUC6OS1ACBMtQGUkLUBWOi1AtFktQN9ULUAJ/CxAqCwtQKJhLUBVHi1A</AssayYData></Step><Step><CommonData><SampleLocation>2</SampleLocation><SampleID></SampleID><SampleGroup></SampleGroup><SampleInfo></SampleInfo><SampleRow>F</SampleRow><SamplePlate>1</SamplePlate><WellType>REGENERATION</WellType><Concentration>-1</Concentration><ConcentrationUnits>µg/ml</ConcentrationUnits><MolarConcentration>-1</MolarConcentration><MolarConcUnits>nM</MolarConcUnits><MolecularWeight>-1</MolecularWeight><Temperature>30</Temperature><StartTime>2046818</StartTime><AssayTime>5</AssayTime></CommonData><FlowRate>1000</FlowRate><StepType>KREGENERATION</StepType><StepName>Regeneration</StepName><StepStatus>OK</StepStatus><ActualTime>5.00005</ActualTime><CycleTime>0.2</CycleTime><AssayXData Points="25">s7n0RBnA9ESIxvRE5sz0RFXT9ES72fREIuD0RIjm9ETu7PRETfP0RLP59EQiAPVEiAb1RO4M
9URVE/VEsxn1RBkg9USAJvVE7iz1RE0z9USzOfVEIkD1RIhG9UTmTPVETVP1RA==</AssayXData><AssayYData Points="25">DOKdQGpgoEBWppxAxdKcQKYXoUD6lJ5A3aScQH82oEB/IKBAlwGdQCQQn0D55qFAMCKdQH+h
nEBXV6FAKcieQIlRnEBH8p5AGAihQIdWnUDgV59AoYGiQBBVnkAZ35xARV+gQA==</AssayYData></Step><Step><CommonData><SampleLocation>1</SampleLocation><SampleID>Buffer</SampleID><SampleGroup></SampleGroup><SampleInfo></SampleInfo><SampleRow>F</SampleRow><SamplePlate>1</SamplePlate><WellType>BUFFER</WellType><Concentration>-1</Concentration><ConcentrationUnits>µg/ml</ConcentrationUnits><MolarConcentration>-1</MolarConcentration><MolarConcUnits>nM</MolarConcUnits><MolecularWeight>-1</MolecularWeight><Temperature>30</Temperature><StartTime>2059137</StartTime><AssayTime>5</AssayTime></CommonData><FlowRate>1000</FlowRate><StepType>KREGENERATION</StepType><StepName>Regeneration</StepName><StepStatus>OK</StepStatus><ActualTime>5.00103</ActualTime><CycleTime>0.2</CycleTime><AssayXData Points="25">s1n1RBlg9USIZvVE7mz1RFVz9USzefVEGYD1RICG9UTujPVEVZP1RLOZ9UQioPVEgKb1ROas
9URVs/VEu7n1RCLA9USAxvVE7sz1RE3T9USz2fVEGeD1RIDm9UTm7PVEVfP1RA==</AssayXData><AssayYData Points="25">rcSRQI4zj0CwuYNAbCyNQED3j0CgyoRAEX+JQHgKkEC3+YhAKjGEQLWki0AL2YVAbcuCQF9q
jEBduI9ADw+HQHs8i0BRXpZAe3qLQOzWhECvc4tAer6GQDABhkCoFI9AUK6OQA==</AssayYData></Step><Step><CommonData><SampleLocation>2</SampleLocation><SampleID></SampleID><SampleGroup></SampleGroup><SampleInfo></SampleInfo><SampleRow>F</SampleRow><SamplePlate>1</SamplePlate><WellType>REGENERATION</WellType><Concentration>-1</Concentration><ConcentrationUnits>µg/ml</ConcentrationUnits><MolarConcentration>-1</MolarConcentration><MolarConcUnits>nM</MolarConcUnits><MolecularWeight>-1</MolecularWeight><Temperature>30</Temperature><StartTime>2071471</StartTime><AssayTime>5</AssayTime></CommonData><FlowRate>1000</FlowRate><StepType>KREGENERATION</StepType><StepName>Regeneration</StepName><StepStatus>OK</StepStatus><ActualTime>5.00005</ActualTime><CycleTime>0.2</CycleTime><AssayXData Points="25">vPn1RCIA9kSJBvZE7wz2RF4T9kS8GfZEIiD2RJEm9kTvLPZEXjP2RMQ59kQrQPZEkUb2RPdM
9kReU/ZEvFn2RCJg9kSJZvZE72z2RF5z9kS8efZEIoD2RImG9kT3jPZEVpP2RA==</AssayXData><AssayYData Points="25">bWOQQO5slUBypZRAnSiQQGO0k0BnSZZARR+PQNuFkEA2/JVAE2uSQEZRj0C1VZhAzM2UQDA5
j0CjCpVAuqSWQKc6j0DXKpBAqVuXQOaik0AMGZBAGOiWQAy+lEDKSo9AxduUQA==</AssayYData></Step><Step><CommonData><SampleLocation>1</SampleLocation><SampleID>Buffer</SampleID><SampleGroup></SampleGroup><SampleInfo></SampleInfo><SampleRow>F</SampleRow><SamplePlate>1</SamplePlate><WellType>BUFFER</WellType><Concentration>-1</Concentration><ConcentrationUnits>µg/ml</ConcentrationUnits><MolarConcentration>-1</MolarConcentration><MolarConcUnits>nM</MolarConcUnits><MolecularWeight>-1</MolecularWeight><Temperature>30</Temperature><StartTime>2083760</StartTime><AssayTime>5</AssayTime></CommonData><FlowRate>1000</FlowRate><StepType>KREGENERATION</StepType><StepName>Regeneration</StepName><StepStatus>OK</StepStatus><ActualTime>5.00103</ActualTime><CycleTime>0.2</CycleTime><AssayXData Points="25">vJn2RCKg9kSJpvZE96z2RFaz9kTEufZEIsD2RJHG9kT3zPZEXtP2RLzZ9kQr4PZEieb2RPfs
9kRe8/ZEvPn2RCIA90SJBvdE7wz3RF4T90TEGfdEKyD3RJEm90TvLPdEXjP3RA==</AssayXData><AssayYData Points="25">OvyGQIwZgkA7XYdAdZuEQHV6e0BfyYRAIfuIQDzdgEBKZoJAvbGLQEk0hECWTYFA7WeOQCiB
iUDQaYFA/9SGQHvPh0DVEYBAulqAQN6WikCbiINAzheBQOfQjkDFX4xA6zWEQA==</AssayYData></Step><Step><CommonData><SampleLocation>2</SampleLocation><SampleID></SampleID><SampleGroup></SampleGroup><SampleInfo></SampleInfo><SampleRow>F</SampleRow><SamplePlate>1</SamplePlate><WellType>REGENERATION</WellType><Concentration>-1</Concentration><ConcentrationUnits>µg/ml</ConcentrationUnits><MolarConcentration>-1</MolarConcentration><MolarConcUnits>nM</MolarConcUnits><MolecularWeight>-1</MolecularWeight><Temperature>30</Temperature><StartTime>2095764</StartTime><AssayTime>5</AssayTime></CommonData><FlowRate>1000</FlowRate><StepType>KREGENERATION</StepType><StepName>Regeneration</StepName><StepStatus>OK</StepStatus><ActualTime>5.00103</ActualTime><CycleTime>0.2</CycleTime><AssayXData Points="25">xDn3RCpA90SRRvdE/0z3RF5T90TEWfdEM2D3RJFm90T/bPdEXnP3RMR590QzgPdEmYb3RPeM
90Rmk/dExJn3RCqg90SRpvdE/6z3RGaz90TEufdEKsD3RJnG90T/zPdEZtP3RA==</AssayXData><AssayYData Points="25">KDSYQC+Am0AjR55AMjWVQIDamkClRqRAFM6ZQFwumEC4fqFACEejQNI4l0Cri5tAIHeeQIO3
lUB5KJdA09KhQJvAmUBrT5hAhNyiQMnEnUAwIJhA5yOcQDn2n0CH8pVAmp+YQA==</AssayYData></Step><Step><CommonData><SampleLocation>1</SampleLocation><SampleID>Buffer</SampleID><SampleGroup></SampleGroup><SampleInfo></SampleInfo><SampleRow>F</SampleRow><SamplePlate>1</SamplePlate><WellType>BUFFER</WellType><Concentration>-1</Concentration><ConcentrationUnits>µg/ml</ConcentrationUnits><MolarConcentration>-1</MolarConcentration><MolarConcUnits>nM</MolarConcUnits><MolecularWeight>-1</MolecularWeight><Temperature>30</Temperature><StartTime>2107920</StartTime><AssayTime>5</AssayTime></CommonData><FlowRate>1000</FlowRate><StepType>KREGENERATION</StepType><StepName>Regeneration</StepName><StepStatus>OK</StepStatus><ActualTime>5.00103</ActualTime><CycleTime>0.2</CycleTime><AssayXData Points="25">zdn3RDPg90Sa5vdEAO33RGfz90TN+fdEMwD4RJoG+EQADfhEbxP4RM0Z+EQ8IPhEoib4RAAt
+ERvM/hEzTn4RERA+ESaRvhECE34RG9T+ETNWfhEM2D4RKJm+EQAbfhEb3P4RA==</AssayXData><AssayYData Points="25">jsSJQCHPgUDkcXxADlqEQHzZgUDi53ZAseF/QDiagkBKSn5A83iEQKWnjUAtQYRA9HJ9QAz+
hEAQXoFAd7p8QMeYhECteINAUpZ2QLS3f0CO/IpAYfmDQATmgEDZYoxAcdmHQA==</AssayYData></Step></KineticsData></ExperimentResults>
