# Supplementary material for: CD147 mediates the adsorption of influenza A virus on the cell surface through direct interaction with HA
Source: Front Cell Infect Microbiol. 2025 Aug 29;15:1647283. doi: 10.3389/fcimb.2025.1647283 (PMC12426278; doi:10.3389/fcimb.2025.1647283)
Supplement: Supplementary file 8 [file DataSheet2.zip › raw data-2/Figure 6/Fingure6 D-I/Fingure6 I/241006_007.frd]

<?xml version="1.0" encoding="UTF-8" standalone="yes"?>
<ExperimentResults><ExperimentInfo Name="Experiment_2"><ExpDescription></ExpDescription><RTDVersion>2.0</RTDVersion><RunID>1786FA82-204D-4522-B915-FFC16C02C1D2</RunID><ExperimentType>KINETICS</ExperimentType><ExperimentSubType>KBASIC</ExperimentSubType><StartDateTime>2024-10-06T21:14:41</StartDateTime><MachineName>4QSYCS2</MachineName><UserName>Labuser</UserName><LotNumber></LotNumber><PlateName>241006</PlateName><PlateName2></PlateName2><SensorName>G8</SensorName><SensorPlate>1</SensorPlate><SensorType>SA (Streptavidin)</SensorType><SensorRole>LIGAND</SensorRole><SensorInfo></SensorInfo><WritingSW>DataAcquisition.exe 11.1.0.11</WritingSW><InstrumentType>OctetRED96e</InstrumentType><InstrumentSerial>FB-90287</InstrumentSerial><InstrumentFW>1.0.0.0</InstrumentFW><IntegrationTime>2.0</IntegrationTime><DSPType>CPF</DSPType><DSPStitching>1</DSPStitching><HasManifest>1</HasManifest><InfoHash>-1544771321</InfoHash></ExperimentInfo><AssayParamsInfo/><KineticsData><Step><CommonData><SampleLocation>12</SampleLocation><SampleID></SampleID><SampleGroup></SampleGroup><SampleInfo></SampleInfo><SampleRow>G</SampleRow><SamplePlate>1</SamplePlate><WellType>BUFFER</WellType><Concentration>-1</Concentration><ConcentrationUnits>µg/ml</ConcentrationUnits><MolarConcentration>-1</MolarConcentration><MolarConcUnits>nM</MolarConcUnits><MolecularWeight>-1</MolecularWeight><Temperature>29.7</Temperature><StartTime>0</StartTime><AssayTime>120</AssayTime></CommonData><FlowRate>1000</FlowRate><StepType>BASELINE</StepType><StepName>Baseline</StepName><StepStatus>OK</StepStatus><ActualTime>120.001</ActualTime><CycleTime>0.2</CycleTime><AssayXData Points="600">AAAAAPLSTT7NzMw+mpkZP83MTD/FIIA/XrqZPzMzsz+R7cw/K4fmP2IQAEAv3QxA/KkZQGZm
JkCWQzNAYhBAQC/dTED8qVlAZmZmQDMzc0AAAIBAZmaGQM3MjEBkO5NAy6GZQAAAoEBmZqZA
/tSsQGQ7s0CamblAAADAQGZmxkDNzMxAZDvTQMuh2UAxCOBAmG7mQM3M7EBkO/NAy6H5QAAA
AEEzMwNBf2oGQbKdCUHNzAxBGQQQQTMzE0F/ahZBsp0ZQc3MHEEZBCBBTDcjQWZmJkGamSlB
5dAsQRkEMEEzMzNBZmY2QZqZOUHNzDxBGQRAQUw3Q0FmZkZBmplJQc3MTEEAAFBBTDdTQX9q
VkGynVlB5dBcQQAAYEFMN2NBf2pmQbKdaUHl0GxBGQRwQTMzc0F/anZBsp15QeXQfEEAAIBB
mpmBQTMzg0HZzoRBZmaGQQwCiEGamYlBMzOLQeXQjEFzaI5BAACQQZqZkUE/NZNBzcyUQWZm
lkEAAJhBppuZQTMzm0HZzpxBZmaeQQwCoEGamaFBMzOjQc3MpEFzaKZBAACoQZqZqUE/NatB
2c6sQXNorkEAALBBppuxQTMzs0HZzrRBc2i2QQAAuEGmm7lBPzW7Qc3MvEFmZr5BDALAQZqZ
wUE/NcNBzczEQWZmxkEMAshBmpnJQT81y0HNzMxBc2jOQQwC0EGamdFBMzPTQdnO1EFzaNZB
AADYQaab2UEzM9tB2c7cQWZm3kEMAuBBppvhQTMz40HZzuRBc2jmQQAA6EGamelBMzPrQc3M
7EFmZu5BDALwQZqZ8UE/NfNB2c70QXNo9kEAAPhBmpn5QT81+0HZzvxBZmb+QQYBAELNzABC
oJoBQm1nAkIzMwNCAAAEQs3MBEKamQVCbWcGQjMzB0IAAAhCzcwIQqCaCUJmZgpCMzMLQgAA
DELNzAxCoJoNQm1nDkIzMw9CAAAQQtPNEEKgmhFCZmYSQjMzE0IAABRC080UQqCaFUJtZxZC
OTQXQgAAGELTzRhCoJoZQmZmGkI5NBtCBgEcQtPNHEKamR1CZmYeQjMzH0IGASBCzcwgQpqZ
IUJmZiJCMzMjQgYBJELNzCRCoJolQmZmJkI5NCdCBgEoQtPNKEKgmilCbWcqQjk0K0IGASxC
zcwsQpqZLUJmZi5CMzMvQgYBMELNzDBCmpkxQm1nMkIzMzNCAAA0QtPNNEKgmjVCbWc2QjMz
N0IAADhC0804QpqZOUJtZzpCMzM7QgAAPELNzDxCoJo9Qm1nPkIzMz9CBgFAQtPNQEKamUFC
ZmZCQjMzQ0IMAkRC081EQpqZRUJtZ0ZCOTRHQgAASELNzEhCmplJQmZmSkIzM0tCAABMQtPN
TEKgmk1CbWdOQjk0T0IGAVBCzcxQQpqZUUJtZ1JCMzNTQgYBVELTzVRCmplVQmZmVkIzM1dC
BgFYQs3MWEKamVlCbWdaQjMzW0IAAFxC081cQpqZXUJtZ15COTRfQgYBYELTzWBCmplhQm1n
YkIzM2NCBgFkQs3MZEKgmmVCZmZmQjMzZ0IAAGhCzcxoQpqZaUJtZ2pCMzNrQgAAbELNzGxC
oJptQmZmbkIzM29CAABwQs3McEKgmnFCZmZyQjk0c0IAAHRC0810QqCadUJmZnZCMzN3QgYB
eELNzHhCmpl5Qm1nekI5NHtCBgF8Qs3MfEKgmn1CbWd+Qjk0f0IAAIBC6WaAQlDNgEI5NIFC
mpmBQoMAgkLpZoJCUM2CQjMzg0KamYNCgwCEQmZmhEJQzYRCtjOFQh2ahUKDAIZCZmaGQs3M
hkK2M4dCmpmHQgAAiEJmZohCzcyIQjMziUKamYlCgwCKQulmikJQzYpCtjOLQh2ai0KDAIxC
ZmaMQlDNjEK2M41CmpmNQgAAjkLpZo5CUM2OQjMzj0KamY9CgwCQQmZmkEJQzZBCtjORQpqZ
kUKDAJJC6WaSQlDNkkK2M5NCmpmTQoMAlELpZpRCzcyUQjMzlUIdmpVCAACWQulmlkLNzJZC
MzOXQqCal0KDAJhCZmaYQs3MmEK2M5lCmpmZQoMAmkLpZppCzcyaQrYzm0IdmptCAACcQulm
nELNzJxCMzOdQpqZnUKDAJ5CZmaeQs3MnkK2M59CHZqfQoMAoEJmZqBCUM2gQjMzoUIdmqFC
gwCiQulmokJQzaJCMzOjQh2ao0KDAKRCZmakQs3MpEIzM6VCmpmlQgAApkLpZqZCUM2mQjMz
p0KamadCgwCoQulmqELNzKhCMzOpQpqZqUKDAKpCZmaqQs3MqkIzM6tCHZqrQoMArEJmZqxC
zcysQrYzrUIdmq1CgwCuQmZmrkLNzK5CMzOvQpqZr0KDALBCZmawQs3MsEIzM7FCmpmxQoMA
skJmZrJCzcyyQrYzs0IdmrNCAAC0QmZmtEJQzbRCMzO1Qh2atUKDALZC6Wa2Qs3MtkIzM7dC
mpm3QoMAuELpZrhCUM24QjMzuUIdmrlCAAC6QmZmukJQzbpCtjO7QpqZu0IAALxCZma8QlDN
vEK2M71Cmpm9QoMAvkJmZr5CUM2+QjMzv0Kamb9CAADAQulmwELNzMBCtjPBQpqZwUKDAMJC
6WbCQs3MwkIzM8NCHZrDQgAAxELpZsRCUM3EQrYzxUIdmsVCgwDGQmZmxkLNzMZCtjPHQpqZ
x0KDAMhC6WbIQlDNyEIzM8lCmpnJQgAAykLpZspCzczKQrYzy0IdmstCgwDMQmZmzEJQzcxC
tjPNQpqZzUKDAM5C6WbOQs3MzkIzM89CmpnPQoMA0EJmZtBCzczQQrYz0UIdmtFCgwDSQmZm
0kJQzdJCtjPTQpqZ00KDANRCZmbUQlDN1EIzM9VCmpnVQoMA1kJmZtZCUM3WQrYz10IdmtdC
gwDYQmZm2ELTzdhCMzPZQpqZ2UKDANpCZmbaQlDN2kK2M9tCHZrbQgAA3ELpZtxCUM3cQrYz
3UKamd1CAADeQulm3kLNzN5CtjPfQpqZ30IAAOBC6WbgQlDN4EIzM+FCmpnhQoMA4kJmZuJC
zcziQjMz40IdmuNCAADkQmZm5EJQzeRCtjPlQpqZ5UIAAOZCZmbmQs3M5kK2M+dCmpnnQoMA
6ELpZuhCzczoQjMz6UIdmulCgwDqQmZm6kJQzepCtjPrQpqZ60KDAOxCZmbsQs3M7EIzM+1C
mpntQgAA7kJmZu5CzczuQjMz70Idmu9C</AssayXData><AssayYData Points="600">AAAAABURjLtD5wS7rqSfuuncTLthFg+7gWipu296OLvTH9q7dJssu2Tokbq/iLa7U/GGu+a6
t7ojhCk7detju1UfHro99ay70WIvOi/DPLtbWio6j1UFuyG4gTq61066tBSgOqGwrrnlN3y7
RDbWOrB+cDpjEDy7RI3MOwngQbpQHg27QCWzOQB+CbuNDlc6u35euh2rNjtz8gK63REhunnr
nDpSKEa7E438OgskRTnoixY6418GuUC3MTq1rGa6ctZgOsfn4DlleRy6OOhfO7eipDsbTOU7
rVCuO5YHbzuEnOU7pVgIPGI3fDst8Ig7aT5NO3HGdDucrUM7ebVXO87NNjt5uwQ8RSXbO7oK
vzutMY87HGG5O2Df0jv/wN07soD0OxT/EzxOSZ0785/EO1mg6zu7y0U8c6IdPDX2AzwyKNo7
TUrYO+UsPzwqQ8E73061O4nxFTw2MLM733cUPFIUBjxjJTM79xQRPAl81zuUEgU8gXMbPFT1
HDzEUuM7nYgJPLRvDjyW1hk8O0lgPNyKDTw8WhM8G3RWPFbnRzxQmfo7//kkPMPT7zs1+ys8
ug7WO/bmMTzxDCM86E/rOwTsKTzduNg7KaZKPNGG+zvttvM7T6xvPDOAJjyEBx08mSsPPGYG
GzyBT0k8BP0rPP+RUDxAxH88dkPwOx9mMzxrkVU8GE76O0m1QTwOaiM84wElPOkLYjym5j08
aiQ8PH3gcDxg1Fg8KyxNPJmnfjy5fj48XetUPIJsNTztWIg8GdA5PP/VhzzCNTU8whGKPMKd
JTyBcII8PLdGPM2MRTxiXU88Ha1/PNcgazxxgmU8lY1KPF+qWjwN3kg8IXQxPOkgOTxhkoE8
U72cPGD3XTzGeIE8bVV2PIdBRTzxsqE8WD9WPJmZjjyfIYg8wyORPOilWDwf8Ws8O36OPF9T
gjzFIpE8WclnPBPjsTzANpg8e/2BPBGskTwiflY8bbiqPHn1kTzNADI8HBCBPDc9gTzCap48
Jt6NPCtUgjxLV6o8b66WPLW1MDyC4nE8/t16POCPazxey5o8E5unPLE3kDx+a608YzqwPFd7
ojz7B4k8+ymLPH/lwDwyREY8vkqTPMWEUDwQ+4884QmuPBptmDw0Sak8R3lvPOEgqzzKkZg8
+QqXPDOWhDwBp7c8xNWgPNoslzwa/JE8OC6uPFU/nTwW+Ls8geGaPOvpkTwNXKY8/0WaPGBQ
lDxig6A88WyUPHmOszzq17Y8QmqjPNQxmjwGmJI8A1GhPB4IfzyHJrk8EsGcPHiRqzxVEZA8
8MWtPN9Okzxl86Q82JOyPEyEqDwF29Q8QMOqPFDFkjysAMc8rR2UPMBupjwCi888r/OTPM4R
sDxeMZs8fMjTPN2qpzwcv5c8xu+uPBPfpzyIy4w8pamHPBskqTxUx7M8qg+oPEcjhzxdsq88
WkK7PFMS4jxJxb885CywPJYJmzy9kKU8O6+/PAm7wDwgo6g8eW2xPH0gtDwlS7U8312VPMm/
uDyWusM8zR/IPDNaozxy3rk8OCHCPB6fvjzJqrU8+tDDPEqhwzwtI8k85mHIPDpR4jzhV8k8
BBmpPCpYwTzi/q88T4efPMEe0zy/Css80Gu7POtwujzFprI8coHYPD4Uljy2h748wDOyPKVG
6jy9R7c81QXJPOakqTzrz9k85M/APCO8rjzdL8g80gS6PHJ/pzztRr08asSvPAnF3Dy+sL08
JE/cPEkmuTzsaOQ8evHePKtR3zxoOcE8TOXIPBAoyTwhqMc8a069PBjg6Dwo+sI8JdvNPIzD
3zxXSM88+fulPANLyTz/WP08zMLhPFUnujx239I8ymKpPC2R8TyHF9c8Cd/aPFvbwDzTz8o8
WUbfPMvuzDxj99E8h53uPKfQ0Dzdw8c8QTjdPNAesjz+3us8YGIEPVJyxTztSdE8cXHHPKw9
zjxol9s8tkrvPGoI1jzShdQ8DwPfPBY6yjxpKME803TZPL8HyzzAPNo8vufUPOzD1zywKNE8
JX33PISb7DwXiAQ9POLXPP4o0TzXjsE8l+DtPAiCvDyb9Mk88SvIPMzW8TzLdb48qynXPMq7
xjzZdNg8hEjaPHfB4jw1pcU8hCX6PHK38zw1S+E8u//dPMMB5DzYRec800oJPW2q4jyf6O08
o9zZPP1xwTyRO/I8vG7BPNYx4TzHeN8803H0PAjA4Tyibts85+PzPEb71jxDvPE8ImvhPCQq
6Twm6Ow8psjyPMvi6Tx4atY8QJ61PBYF1Dwlwdk8Hcb+PG3B3Dyn0PE8E40GPe429TwWxuQ8
NiYBPYUrAj3FXu081FzcPAc3Aj1Pbvc8vNzVPKVc6TxNlwI9y1j8PNXE3TywN/Y8AerNPOYh
4Dxlw/g8ha4CPaxD3DwreOY8hZ3DPJHD5zzqcwM9/JfyPGUD0zxw3/A8+wnIPAzCCj0eK+w8
QzD9PAsG8jyh4+g8s0XhPMkgwjyITN48K6MGPY5u/zx6r/48ZdD8PHoL5DyCJgo9ngLhPFQf
5Tzfy+s8am3dPMC91Dxoyvc8mpENPbRh1Tw+sOs8BCbsPGeY0jzel/08ti/2PAXzDz3vrwE9
qX4APY5p/zyu/Po8QJrxPFtm8zwttvM8gev8PC3K9zzuhQo952nzPM46AD1jiwU9ySEKPWjE
Az2wNQU9fbrePBkKDj1XJPI8lCQDPe6/BD2mq+Y85p0SPRXU5TzK3gM97OwNPRWrAj38BgQ9
SXb8PD2eAz1qhxg9jSMTPU1pAz0bWAo9Zqf+PDMtsDyD9fw8lMrhPCV6CD3UVgk9QYMJPWEz
CT16ZhQ95WIRPTZD6DxXPgA9dyEEPfIICj2qhwQ9Ys4CPW68DD3JJQs94HULPblKCj09qQM9
+9b+PC/F9jyFOvk80AYhPfYSBj2WYu48j27wPMwYAD2hO/88AU8CPfMKET3Aht484UACPdDa
Az2WZgc9stIDPehn/zwPPAs9Xjz+PNnA/zyAwAk9A4sOPY4aCz2EM/A8ZLsJPYcT3zw3FQM9
6/j8PLwSED2WIAk9uekJPSHRCT0HqQU92uIdPRSFGT0FkOU8V58SPXqO/jwtTBM9fOYQPU/J
DD159xQ9D2roPFlJCz2/+xA99r0EPRP7AT1OywU99AsDPT9xDT1TUAc9oXsBPRUBDT2xGAw9
y/4NPZvPBD2DDvg8plIWPTyECz0MCQk9</AssayYData></Step><Step><CommonData><SampleLocation>6</SampleLocation><SampleID>CB2</SampleID><SampleGroup></SampleGroup><SampleInfo></SampleInfo><SampleRow>G</SampleRow><SamplePlate>1</SamplePlate><WellType>KLOAD</WellType><Concentration>50</Concentration><ConcentrationUnits>µg/ml</ConcentrationUnits><MolarConcentration>-1</MolarConcentration><MolarConcUnits>nM</MolarConcUnits><MolecularWeight>-1</MolecularWeight><Temperature>30</Temperature><StartTime>158346</StartTime><AssayTime>1200</AssayTime></CommonData><FlowRate>1000</FlowRate><StepType>LOADING</StepType><StepName>Loading</StepName><StepStatus>OK</StepStatus><ActualTime>264.8</ActualTime><CycleTime>0.2</CycleTime><AssayXData Points="1324">gwDwQmxn8ELTzfBCtjPxQh2a8UKDAPJCbGfyQlDN8kI5NPNCHZrzQoMA9ELpZvRC0830Qjk0
9UKgmvVCBgH2Qmxn9kLTzfZCOTT3Qh2a90KDAPhCbGf4QlDN+EK2M/lCHZr5QgYB+kLpZvpC
UM36QrYz+0IdmvtCgwD8Qulm/ELTzfxCtjP9QqCa/UKDAP5CbGf+QtPN/kI5NP9CHZr/QkIA
AEO2MwBD6WYAQ9uZAEMOzQBDgwABQ7YzAUPpZgFDHZoBQw7NAUNCAAJDdTMCQ+lmAkMdmgJD
Ds0CQ0IAA0N1MwND6WYDQ9uZA0NQzQNDgwAEQ7YzBEOoZgRDHZoEQ1DNBEODAAVDdTMFQ6hm
BUPbmQVDUM0FQ0IABkO2MwZDqGYGQ9uZBkMOzQZDgwAHQ7YzB0OoZgdD25kHQ1DNB0ODAAhD
dTMIQytnCEMdmghDUM0IQ0IACUN1MwlD6WYJQ9uZCUNQzQlDQgAKQ7YzCkOoZgpD25kKQw7N
CkNCAAtDdTMLQ+lmC0MdmgtDUM0LQ4MADEN1MwxDqGYMQ9uZDENQzQxDgwANQ7YzDUOoZg1D
25kNQw7NDUODAA5DtjMOQ6hmDkMdmg5DDs0OQ0IAD0N1Mw9DqGYPQ9uZD0NQzQ9DQgAQQ7Yz
EEOoZhBD25kQQw7NEEODABFDtjMRQ6hmEUPbmRFDDs0RQ0IAEkN1MxJDqGYSQ9uZEkNQzRJD
gwATQ7YzE0OoZhNDHZoTQ1DNE0NCABRDdTMUQ6hmFEMdmhRDUM0UQ0IAFUN1MxVD6WYVQx2a
FUNQzRVDQgAWQ3UzFkOoZhZDHZoWQ1DNFkNCABdDdTMXQ6hmF0PbmRdDDs0XQ0IAGEN1MxhD
6mYYQ9uZGEMOzRhDQgAZQ7YzGUOoZhlD25kZQ1DNGUODABpDtjMaQ+pmGkPbmRpDUM0aQ0IA
G0O2MxtDqGYbQ9uZG0NQzRtDgwAcQ7YzHEOoZhxD25kcQw7NHEODAB1DtjMdQ6hmHUMdmh1D
UM0dQ4MAHkO2Mx5DqGYeQx2aHkMOzR5DgwAfQ7YzH0OoZh9D25kfQw7NH0NCACBDtjMgQ6hm
IEPbmSBDUM0gQ0IAIUN1MyFDqGYhQ9uZIUNQzSFDgwAiQ7YzIkOoZiJD25kiQw7NIkNCACND
dTMjQ+pmI0PbmSNDUM0jQ4MAJEO2MyRD6mYkQ9uZJEMOzSRDgwAlQ7YzJUOoZiVD25klQw7N
JUODACZDdTMmQ6hmJkMdmiZDDs0mQ4MAJ0O2MydD6mYnQ9uZJ0MOzSdDQgAoQ7YzKEOoZihD
HZooQ1DNKEODAClDtjMpQ+pmKUPbmSlDUM0pQ0IAKkO2MypD6mYqQx2aKkMOzSpDgwArQ7Yz
K0OoZitDHZorQw7NK0ODACxDtjMsQ6hmLEPbmSxDDs0sQ4MALUN1My1DqGYtQ9uZLUNQzS1D
gwAuQ3UzLkPqZi5DHZouQ1DNLkNCAC9DtjMvQ6hmL0PbmS9DUM0vQ0IAMEO2MzBDqGYwQ9uZ
MENQzTBDQgAxQ3UzMUOoZjFDHZoxQw7NMUODADJDdTMyQ+pmMkPbmTJDUM0yQ0IAM0N1MzND
qGYzQ9uZM0NQzTNDQgA0Q3UzNEOoZjRDHZo0Qw7NNEODADVDdTM1Q+pmNUPbmTVDUM01Q4MA
NkN1MzZDqGY2Q9uZNkNQzTZDgwA3Q7YzN0PqZjdDHZo3Q1DNN0ODADhDtjM4Q6hmOEPbmThD
Ds04Q0IAOUO2MzlDqGY5QxyaOUMOzTlDxAA6Q3QzOkPqZjpD25k6Q1DNOkODADtDtjM7Q6hm
O0McmjtDUM07Q0IAPEO2MzxD6mY8QxyaPEMOzTxDgwA9Q3QzPUPqZj1D25k9Q1DNPUODAD5D
tjM+Q6hmPkPbmT5DUM0+Q0IAP0N0Mz9D6mY/QxyaP0NQzT9DgwBAQ7YzQEPqZkBDHJpAQ1DN
QENCAEFDtjNBQ6hmQUMcmkFDUM1BQ0IAQkN0M0JD6mZCQxyaQkMOzUJDQgBDQ7YzQ0OoZkND
25lDQw7NQ0ODAERDtjNEQ6hmREPbmURDDs1EQ8QARUN0M0VDqGZFQ9uZRUNQzUVDQgBGQ7Yz
RkPqZkZD25lGQ1DNRkNCAEdDtjNHQ6hmR0PbmUdDDs1HQ4MASEO2M0hDqGZIQ9uZSENQzUhD
gwBJQ3QzSUOoZklD25lJQ1DNSUODAEpDdDNKQ6hmSkMcmkpDUM1KQ0IAS0N0M0tD6mZLQxya
S0MOzUtDQgBMQ3QzTEPqZkxD25lMQ1DNTENCAE1DtjNNQ6hmTUMcmk1DDs1NQ4MATkN0M05D
6mZOQxyaTkNQzU5DQgBPQ3QzT0PqZk9D25lPQ1DNT0NCAFBDdDNQQ+pmUEPbmVBDUM1QQ4MA
UUN0M1FDqGZRQ9uZUUNQzVFDQgBSQ3QzUkPqZlJDHJpSQ1DNUkNCAFNDtjNTQ6hmU0McmlND
Ds1TQ4MAVEN0M1RDqGZUQxyaVENQzVRDQgBVQ3QzVUOoZlVD25lVQw7NVUNCAFZDdDNWQ6hm
VkMcmlZDUM1WQ0IAV0N0M1dD6mZXQ9uZV0NQzVdDgwBYQ7YzWEPqZlhD25lYQ1DNWEODAFlD
tjNZQ6hmWUPbmVlDDs1ZQ0IAWkN0M1pD6mZaQ9uZWkNQzVpDgwBbQ3QzW0PqZltD25lbQw7N
W0NCAFxDdDNcQ6hmXEPbmVxDDs1cQ0IAXUN0M11D6mZdQ9uZXUNQzV1DQgBeQ3QzXkMrZ15D
25leQ1DNXkODAF9DdDNfQ6hmX0PbmV9DDs1fQ0IAYEN0M2BD6mZgQxyaYEMOzWBDQgBhQ7Yz
YUOoZmFD25lhQw7NYUODAGJDtjNiQ6hmYkMcmmJDDs1iQ4MAY0O2M2ND6mZjQ9uZY0NQzWND
gwBkQ7YzZEOoZmRD25lkQw7NZEODAGVDdDNlQ6hmZUMcmmVDDs1lQ0IAZkN0M2ZD6mZmQ9uZ
ZkNQzWZDgwBnQ3QzZ0OoZmdD25lnQw7NZ0ODAGhDtjNoQ6hmaEMcmmhDUM1oQ4MAaUN0M2lD
6mZpQ9uZaUNQzWlDQgBqQ7YzakOoZmpD25lqQ1DNakODAGtDtjNrQ6hma0McmmtDUM1rQ4MA
bEN0M2xDqGZsQ9uZbENQzWxDQgBtQ3QzbUOoZm1D25ltQw7NbUODAG5DdDNuQ6hmbkPbmW5D
Ds1uQ4MAb0N0M29DqGZvQ9uZb0NQzW9DQgBwQ3QzcEOoZnBD25lwQw7NcENCAHFDtjNxQ+pm
cUMcmnFDDs1xQ0IAckO2M3JDqGZyQxyackNQzXJDgwBzQ3Qzc0PqZnND25lzQ1DNc0ODAHRD
dDN0Q+pmdEMcmnRDUM10Q4MAdUN0M3VD6mZ1Q9uZdUNQzXVDQgB2Q7YzdkPqZnZDHJp2Q1DN
dkODAHdDdDN3Q6hmd0PbmXdDDs13Q4QAeEO2M3hD6mZ4QxyaeENQzXhDQgB5Q7YzeUOoZnlD
HJp5Q1DNeUNCAHpDtjN6Q+pmekPcmXpDDs16Q4QAe0N0M3tD6mZ7Q9yZe0NQzXtDQgB8Q3Qz
fEOoZnxD3Jl8Qw7NfEOEAH1DtjN9Q6hmfUPcmX1DDs19Q0IAfkO2M35DqGZ+Q9yZfkNQzX5D
QgB/Q7Yzf0OoZn9D3Jl/Qw7Nf0NCAIBDuhmAQ3UzgEMOTYBDqGaAQ0KAgEPbmYBDVLOAQ+7M
gEOH5oBDIQCBQ7oZgUN1M4FD7kyBQ6hmgUNCgIFDupmBQ1SzgUMOzYFDqOaBQyEAgkO6GYJD
dTOCQw5NgkOoZoJDIYCCQ7qZgkN1s4JD7syCQ4fmgkMhAIND2xmDQ3Uzg0PuTINDh2aDQ0KA
g0O6mYNDdbODQ+7Mg0OH5oNDIQCEQ9sZhENUM4RDDk2EQ6hmhEMhgIRDupmEQ1SzhEPuzIRD
h+aEQ0IAhUO6GYVDVDOFQ+5MhUOHZoVDIYCFQ9uZhUNUs4VDDs2FQ4fmhUNCAIZD2xmGQ1Qz
hkPuTIZDh2aGQyGAhkPbmYZDdbOGQy/NhkOH5oZDIQCHQ7oZh0NUM4dDDk2HQ4dmh0NCgIdD
25mHQ1Szh0MOzYdDqOaHQyEAiEO6GYhDdTOIQ+5MiEOoZohDIYCIQ9uZiENUs4hDDs2IQ4fm
iENCAIlD2xmJQ1QziUPuTIlDqGaJQyGAiUPbmYlDVLOJQw7NiUOH5olDIQCKQ9sZikNUM4pD
7kyKQ4dmikMhgIpD25mKQ1SzikPuzIpDh+aKQyEAi0O6GYtDVDOLQ+5Mi0OoZotDQoCLQ9uZ
i0NUs4tDL82LQ6jmi0MhAIxDuhmMQ1QzjEPuTIxDh2aMQyGAjEPbmYxDVLOMQ+7MjEOo5oxD
IQCNQ7oZjUN1M41DDk2NQ4dmjUNCgI1D25mNQ3WzjUPuzI1DqOaNQ0IAjkPbGY5DVDOOQw5N
jkOoZo5DQoCOQ7qZjkNUs45D7syOQ6jmjkMhAI9DuhmPQ3Uzj0PuTI9DqGaPQ0KAj0O6mY9D
VLOPQw7Nj0OH5o9DQgCQQ7oZkENUM5BD7kyQQ4dmkENCgJBD25mQQ1SzkEPuzJBDqOaQQ0IA
kUO6GZFDVDORQ+5MkUOoZpFDQoCRQ7qZkUNUs5FDDs2RQ4fmkUNCAJJDuhmSQ1QzkkMOTZJD
qGaSQ0KAkkO6mZJDVLOSQw7NkkOo5pJDIQCTQ7oZk0NUM5NDDk2TQ4dmk0NCgJNDupmTQ3Wz
k0MOzZNDh+aTQ0IAlEPbGZRDVDOUQw5NlEPJZpRDIYCUQ7qZlENUs5RDDs2UQ4fmlEMhAJVD
2xmVQ5UzlUMOTZVDh2aVQ0KAlUPbmZVDVLOVQw7NlUOH5pVDIQCWQ9sZlkN1M5ZDDk2WQ4dm
lkMhgJZD25mWQ3WzlkMOzZZDqOaWQ0IAl0PbGZdDVDOXQ+5Ml0OHZpdDQoCXQ7qZl0N1s5dD
Ds2XQ4fml0NCAJhD2xmYQ1QzmEMOTZhDqGaYQ0KAmEO6mZhDdbOYQ+7MmEOH5phDQgCZQ7oZ
mUNUM5lDDk2ZQ6hmmUNCgJlD25mZQ1SzmUPuzJlDh+aZQyEAmkO6GZpDdTOaQ+5MmkOoZppD
IYCaQ9uZmkNUs5pDDs2aQ4fmmkMhAJtD2xmbQ1Qzm0MOTZtDqGabQ0KAm0O6mZtDVLObQ+7M
m0Oo5ptDQgCcQ9sZnENUM5xD7kycQ6hmnENCgJxD25mcQ1SznEPuzJxDqOacQ0IAnUO6GZ1D
dTOdQw5NnUOoZp1DIYCdQ7qZnUNUs51D7sydQ6jmnUMhAJ5DuhmeQ3UznkMOTZ5Dh2aeQyGA
nkPbmZ5DdbOeQw7NnkOo5p5DQgCfQ7oZn0N1M59D7kyfQ6hmn0NCgJ9D25mfQ1Szn0MOzZ9D
h+afQyEAoEPbGaBDdTOgQ+5MoEOHZqBDQoCgQ7qZoENUs6BD7sygQ4fmoEMhAKFDuhmhQ3Uz
oUPuTKFDh2ahQyGAoUPbmaFDVLOhQ+7MoUOH5qFDQgCiQ9sZokN1M6JD7kyiQ4dmokNCgKJD
25miQ3WzokPuzKJDqOaiQ0IAo0O6GaNDVDOjQw5No0OHZqNDQoCjQ7qZo0N1s6NDDs2jQ4fm
o0NCAKRD2xmkQ1QzpEMOTaRDh2akQyGApEO6maRDVLOkQ+7MpEOH5qRDQgClQ7oZpUNUM6VD
7kylQ6hmpUNCgKVDupmlQ3WzpUPuzKVDqOalQ0IApkO6GaZDdTOmQw5NpkOoZqZDIYCmQ9uZ
pkN1s6ZDDs2mQ4fmpkMhAKdD2xmnQ1Qzp0PuTKdDh2anQyGAp0PbmadDVLOnQ+7Mp0OH5qdD
QgCoQ7oZqEN1M6hDDk2oQ4dmqENCgKhD25moQ3WzqEMOzahDh+aoQ0IAqUPbGalDdTOpQ+5M
qUOHZqlDQoCpQ9uZqUN1s6lD7sypQ4fmqUMhAKpDuhmqQ3UzqkMvTapDh2aqQ0KAqkO6mapD
dbOqQw7NqkOo5qpDQgCrQ7oZq0N1M6tD7kyrQ4dmq0MhgKtDupmrQ3Wzq0PuzKtDh+arQyEA
rEPbGaxDdTOsQw5NrEOoZqxDQoCsQ7qZrEN1s6xDDs2sQ4fmrENCAK1DuhmtQ1QzrUPuTK1D
h2atQ0KArUPbma1DVLOtQ+7MrUOo5q1DIQCuQ9sZrkN1M65DDk2uQ4dmrkNCgK5D25muQ1Sz
rkPuzK5DqOauQyEAr0PbGa9DVDOvQw5Nr0OoZq9DIYCvQ7qZr0NUs69D7syvQ6jmr0NCALBD
2xmwQ1QzsEPuTLBDqGawQ0KAsEPbmbBDVLOwQw7NsEOo5rBDIQCxQ9sZsUN1M7FD7kyxQ6hm
sUMhgLFD25mxQ1SzsUMOzbFDqOaxQ0IAskO6GbJDdTOyQ+5MskOoZrJDIYCyQ9uZskNUs7JD
Ds2yQ4fmskMhALND2xmzQ3Uzs0MOTbNDqGazQyGAs0PbmbNDdbOzQ+7Ms0OH5rNDIQC0Q7oZ
tEN1M7RD7ky0Q6hmtENCgLRD25m0Q3WztEMOzbRDh+a0Q0IAtUPbGbVDVDO1Q+5MtUOoZrVD
QoC1Q7qZtUNUs7VDDs21Q6jmtUNCALZD2xm2Q1QztkPuTLZDqGa2QyGAtkO6mbZDVLO2Qw7N
tkOH5rZDIQC3Q9sZt0N1M7dDDk23Q6hmt0NCgLdDupm3Q3Wzt0MOzbdDqOa3QyEAuEP8GbhD
VDO4Q+5MuEOHZrhDQoC4Q9uZuENUs7hD7sy4Q4fmuENCALlD2xm5Q3UzuUPuTLlDqGa5Q0KA
uUO6mblDVLO5Qw7NuUOH5rlDQgC6Q9sZukNUM7pDDk26Q4dmukMhgLpD25m6Q3WzukPuzLpD
qOa6Q0IAu0O6GbtDdTO7Qw5Nu0OoZrtDQoC7Q9uZu0NUs7tDDs27Q6jmu0MhALxD2xm8Q3Uz
vEPuTLxDqGa8Q0KAvEPbmbxDVLO8Q+7MvEOo5rxDQgC9Q9sZvUNUM71DD029Q6hmvUNCgL1D
25m9Q1SzvUPuzL1DqOa9QyEAvkPbGb5DVDO+Qw9NvkOoZr5DQoC+Q7uZvkN1s75DD82+Q4fm
vkMhAL9Duxm/Q3Uzv0PuTL9Dh2a/Q0KAv0O7mb9DdbO/Q+7Mv0OH5r9DYwDAQ7sZwEN1M8BD
7kzAQw==</AssayXData><AssayYData Points="1324">/xDOPb8eGj6t21g+cjGIPgY7qT4jCsM+i7HfPnid+D5qowo/Yd8YP49bJj/VzDI/y1FAPzLs
TD9Dn1g/XlJkP1jZcT991nw/60+EPwPwiT93944/6ReUPz3omD/2t54/0+CjPzq/qD8xLK0/
z66xP22btj9sk7o/YH6+P2Mnwz/jasc/j0nLP1T4zz+b0tI/GUXWP+XB2T9bkt0/ye/gPzR6
5D9Znec/dETrP/Ox7T9/uPA/2G30Pw++9j/+dPk/ZvP7P6r8/T9yIwFAGCoCQHcwA0CXZARA
9IUFQBP5BkAVHAhAfSIJQJ9KCkD+awtAmI0MQIpeDUARqg5A+G4PQAitEEBLrhFAkhMSQN9Z
E0B68xNAicQUQCPUFUD0fxZA0YYXQBqVGECNAhlArtcZQBvyGkCYvBtAu/0bQFeZHEAThx1A
reMdQMnUHkBdNx9AmA0gQPfRIEA2MCFAcLQhQLK6IkDABCNAN6AjQAONJEAHviRAVWglQN/g
JUCKGiZAmBInQDI1J0AtmCdAxx4oQLi4KEDw0ihAijApQNYUKkBNKipAvtYqQLb+KkCKsCtA
EvgrQLVrLEC1zixA80MtQKiBLUDE/C1A/UIuQB1yLkBt3S5Aq2kvQEdiL0CK9S9AuSkwQI9q
MEBQqzBAuiYxQLgpMUACujFAbfYxQNrjMUCtMjJAJ18yQDi3MkC8OzNAnYszQNiCM0Cm2jNA
aa4zQC1KNEDoUTRApHc0QBBZNEA0MDVAtCM1QG1uNUCsgDVAgYg1QFOSNUC90jVALRk2QD5g
NkDeRzZA21s2QBGnNkAeuTZAXfY2QBnoNkD8SzdADE83QBcDN0AIJTdAYJw3QKlpN0BcsjdA
mgM4QELyN0BZBThAJw04QM8pOECDgzhA3l84QMtjOEDmsjhAs604QBZeOEAXCjlA/dE4QJnp
OEC9ODlANvU4QGNjOUC1RTlAGBU5QAhsOUAGZTlAFng5QHKIOUBhoDlAyqU5QDFzOUCHZDlA
KoI5QE2aOUA0dDlAb7E5QKWmOUC3tDlA2OE5QCeuOUAVxzlASiU6QG3gOUCfSzpAuy06QJHw
OUA9ODpAazw6QC1uOkC2STpA+y46QJ1IOkBlOzpAQG46QOSOOkDYYTpAdMU6QCFpOkAZhzpA
jXk6QHCdOkAmhzpAln06QLChOkBfnzpAXp46QIJpOkCmhzpAyn06QNOJOkA7dzpA6QE7QJ2M
OkAEkzpAgc06QI3xOkBQsjpAcNk6QIHKOkCr+zpAUqY6QJHgOkCvGDtA9PY6QOHlOkCs8zpA
p7w6QMPQOkDF6zpAsgM7QBgDO0Do4jpAcvI6QGSBO0Da2jpAP7U6QJjiOkBl/DpAwS47QCUB
O0CJejtA33U7QBj6OkAmajtAwss7QCQcO0CqfDtAq3Q7QKMWO0AQJztA/TY7QH1AO0ByTTtA
5L87QJk3O0DzFjtAiS87QAOeO0DydTtAZKg7QLlyO0DAqztAnBQ7QCdZO0C7nTtAvaU7QHC1
O0CQoDtAHMI7QF5zO0CD5ztAt687QK+3O0AvujtArqw7QInsO0CrkztAd4E7QE+xO0DluTtA
44M7QHK9O0BSpDtAF747QJwYPEBRpDtAh6s7QCgCPEBKkztAEMc7QIO6O0A0wTtAVho8QDXC
O0DEBjxAySI8QB76O0AQ2jtADhI8QJD6O0DZuTtAo188QCMdPEAJFjxAUtg7QEc1PEAd+DtA
vdw7QGIePECl6jtAxSM8QLcePECK1DtAyhY8QMVGPEDLJjxAQ2w8QKYSPEB6MDxAHDg8QNki
PEBuXzxA9248QMhcPEAgaDxA4pA8QKJFPEAntTxA+Fs8QMd2PEDgTjxAs1Y8QKGrPEDUeTxA
36M8QE2aPEADezxAL6I8QLEzPEBrnTxAjtc8QC+iPEDToDxAlLg8QJRwPEACkjxAZao8QBq6
PEAFhDxAYa88QI7KPEDSvzxAKtc8QD7cPEBObjxAWK48QF+vPEBXwTxA8N88QON3PEDR6DxA
kqM8QMF8PEBn9zxAGqc8QN7qPEAS3DxAG/E8QKclPUCI0DxA4hU9QNXFPECX6DxAFgk9QPvQ
PEDy9jxAYd88QOfXPEDMCT1Auxk9QJWqPEBcQz1AZCs9QJkNPUCxNT1AId88QBlUPUCrXj1A
cV49QGnsPEDLEz1AlFU9QBdtPUD/Sz1AkzA9QLgvPUD2OD1AtzM9QOt1PUD4RD1AwHk9QMxL
PUDcfD1AWTQ9QJdQPUCnOT1AsLc9QKFuPUAJkT1AEDE9QHlFPUBgLz1AmNA9QKHPPUAVlT1A
poE9QOQ3PUD/oD1AenU9QC12PUDDgj1AiuE9QPrFPUBg3j1At7o9QK6iPUCTlj1AWuc9QOHP
PUC1xj1A+c89QH69PUCJ1j1AC649QCPUPUBBij1AoLo9QBaoPUBT3D1A5oQ9QBDZPUADnz1A
Wus9QIbnPUDcyj1A0g8+QNfHPUA0zj1AdtQ9QNKvPUBmuD1Ax/Q9QNoOPkCxAz5AV/g9QOQF
PkAbCz5AaO49QMkfPkAD4j1AYyk+QJryPUBvHD5AtAw+QIHrPUDqJj5AXT0+QM40PkCdCD5A
8VE+QAVjPkBXTT5AJTE+QB95PkA3HT5AmRQ+QAg/PkChMj5AQXU+QDM/PkCdSD5AhFo+QF5S
PkDwRj5AD5M+QDtGPkBjQj5A7jY+QLVBPkCfcT5AQ2k+QDVfPkB5XT5AaFk+QD1qPkBHqD5A
fnU+QMqvPkD7rT5ArZE+QKmEPkC+hz5AmG0+QGSEPkCfnD5Aurg+QOylPkA+cD5AW5w+QI7H
PkBzoz5AGs0+QMAIP0DVzD5Ampc+QOKYPkBv6z5A+e0+QIWbPkBLxj5AL9Q+QKD5PkDz1D5A
Afw+QDi5PkDNmj5AwbY+QKoDP0A33D5A4e0+QGYPP0A27j5AgRA/QJ/nPkA4nD5ARyQ/QBa/
PkAz6D5AsMA+QOf8PkAi1j5A3Rc/QMw1P0C0Nz9A4Pg+QGYYP0CnvD5A8fk+QHAVP0DIUz9A
MxM/QB0fP0CPOz9AiSc/QO05P0A9Bz9ANhQ/QJlOP0BAYD9AaUA/QO/RPkCEIT9ABFY/QAYu
P0CfRz9AJiE/QNUuP0BhgT9A0mk/QOFZP0DiST9AKm0/QLB9P0AkIz9A48A/QOCVP0C2dT9A
9mg/QECHP0C3lT9AyYQ/QB9vP0CoXj9A5pI/QMJBP0Cukz9AN14/QHeNP0CCVT9A0ag/QAqg
P0AEpj9Av9w/QMWgP0BmuD9Aa6w/QGSfP0DOnz9A87I/QJuvP0CD/z9Asq0/QGiVP0Cncz9A
L/A/QGmnP0CwBEBAPsI/QEurP0DR9T9Ac+I/QI/PP0AcKEBAwss/QCK8P0CDsD9AP+0/QFrW
P0Durj9Afe4/QFmkP0B16T9ADeM/QE6hP0Ckmj9AHes/QLEKQEB9DkBAgOs/QHQPQEC06D9A
jCpAQAcBQEDcKEBAtE9AQMLRP0AtEUBAWTlAQJwlQEDCXUBA6EFAQEhLQEBdGkBA6hhAQC0b
QEC3T0BAhO4/QAUYQEAnR0BAQD1AQFA7QEDSHkBA6WxAQIk2QEC+OkBA1S9AQHhHQEA+SkBA
5ThAQK0yQEBMUEBAjGNAQJKPQEAjN0BA00hAQAJdQEAtWkBA2NZAQJtXQECKlUBAjHVAQHd0
QEBaYUBAa3ZAQBuSQEDKZkBAH8NAQGUlQECMb0BAalBAQBSDQEBWdkBApXZAQGPLQECG3EBA
wstAQP6+QEA1oEBA64lAQKV9QEBTrkBAlMtAQJOvQECg60BAXohAQEKtQEDAtUBANo5AQC+b
QEDB70BABaZAQFDGQECY7kBAiapAQKuVQECQB0FAO7pAQA23QECM7UBAhtlAQFYOQUACskBA
2AxBQJoqQUDN3EBA58FAQOy9QEBu70BAVrdAQIStQECS8kBASulAQIMFQUBkAEFAehJBQNLM
QEDr6UBAuP5AQFzDQECc4UBAGepAQGTfQEDR1kBAuT9BQLJCQUCfGEFADjhBQJMmQUDw80BA
xk9BQOJKQUBZ6kBAglhBQGobQUAFOUFAyDNBQLk1QUAENUFANj5BQGYuQUAgL0FAUBRBQCn6
QECsDkFAlmNBQPpKQUBDYkFAnhhBQIZ7QUBCNEFA8E1BQExaQUBegEFA+QxBQAAeQUA8KUFA
U09BQIByQUAWe0FAiGRBQMctQUBgOkFAhVlBQNh5QUC7S0FAy6dBQOgcQUAHYUFA2UpBQHuD
QUADd0FAb8BBQAR+QUDVoEFAhh5BQAGJQUCzmUFApMBBQOmYQUBmhEFAzVBBQBB3QUCZcUFA
YH9BQDnbQUAhZ0FAl3JBQH0bQkCXpEFARH5BQCGqQUCZmEFA49JBQNnOQUBQlUFAurRBQFuW
QUAm40FA2AFCQJqcQUD1l0FAi7hBQC+WQUCdikFAjZtBQMLPQUCDx0FA2dlBQKPfQUAzn0FA
Fz5CQCbEQUC6yEFACO5BQCbyQUA7gEFAhMtBQM/MQUDY9EFARsJBQHPiQUBP00FA9NxBQOj/
QUDwJUJAvzJCQHACQkA56EFAoABCQF0VQkBq7EFATwpCQHvxQUDLMUJA0/xBQGwWQkAiBkJA
l19CQHYdQkCWGkJAkwJCQMwYQkCRPUJAQj5CQLjaQUC1+kFAWAZCQNkkQkBR70FANFpCQB5y
QkBrJ0JARS5CQL5MQkBmY0JAZxhCQM0uQkCV/0FANERCQANWQkAGq0JAUE1CQIUMQkBQfEJA
SqtCQDtrQkBuWUJAFGxCQLRjQkBdN0JAfZlCQItXQkCBJEJAbUxCQAbNQkBYO0JA0YdCQFRj
QkD7g0JABIpCQL92QkBZY0JARaxCQMQsQkCimUJApzVCQIulQkBij0JAu4hCQBJ1QkCAikJA
LYJCQESNQkCmlUJABchCQKe3QkCEhUJAoalCQEGZQkChhkJAzYtCQMecQkAb7UJA3YdCQKyT
QkBLE0NAeaFCQPGYQkAdZ0JAx4ZCQEOmQkDNdUJA4a5CQIyEQkBdpEJAcrxCQHK+QkAA0UJA
awBDQFMgQ0CYqkJAy+JCQNCqQkD0r0JAx8tCQOSfQkCbuEJAAmxCQJ3DQkAxzkJAX/lCQKjA
QkAm4kJAF+hCQJ/+QkAH+kJAjQ5DQGvuQkBq8kJA2f1CQJO6QkDcp0JACt1CQKoKQ0CJGkNA
bPNCQI0OQ0DTMkNAUPpCQJHNQkC//UJAieZCQPALQ0CK5UJAQCdDQDYVQ0DuWkNA7QdDQGL/
QkBPFENA6OVCQB85Q0AfPkNAnk1DQO9JQ0BI70JAGg1DQC5oQ0BTHUNAw1tDQHscQ0ApAUNA
p/lCQBJHQ0Dkb0NAA6tCQGYDQ0C1QkNAkEBDQCxVQ0AOU0NAzh5DQEckQ0CNZ0NALShDQJY7
Q0CeDENA4TZDQFbsQkBabUNAiuFDQD43Q0C6iENAdztDQKJjQ0BKG0NAJIRDQOxQQ0CIGENA
ZcBDQENFQ0D1P0NA1rRDQD91Q0DiOkNAkmFDQLlNQ0AHQUNAwrRDQGhZQ0BrP0NAuWtDQKBo
Q0B5qENAeYxDQAs+Q0BZ4ENA2LxDQJWoQ0BFakNA5ItDQDiAQ0Bmr0NApMxDQNF3Q0DmjkNA
XaNDQDSxQ0CKtENAdXVDQGjOQ0BmfUNApsBDQKj0Q0AbpENAwrNDQD7ZQ0CTzUNAkYRDQMSZ
Q0BgcUNASaVDQJtnQ0AygUNARstDQAG9Q0BVnkNAMWpDQKirQ0BWl0NAzs1DQEXVQ0BFq0NA
uq5DQA19Q0AkqkNAX8dDQOP8Q0B4YENACrBDQHShQ0BzxkNAh6FDQD3QQ0Ak3kNAQvhDQKei
Q0Cg8UNAkptDQHHcQ0B8EkRA+7dDQBCwQ0AaBERAgulDQAL0Q0CZCERAxcNDQBr3Q0DWJ0RA
OMVDQNDmQ0A8/UNAvAJEQManQ0Ba+0NAPhhEQGdFREDOJkRA/QtEQNzQQ0ANE0RAptdDQEfM
Q0CE6UNAz0FEQJQxREBF30NAIQREQI+8Q0Dw+kNA6CtEQJvnQ0CxzENAwyJEQPP9Q0CRIERA
aO9DQJcXREADKERARw5EQFOpRECXMURAyxhEQJ48RECtekRAaSZEQA0GREAcEkRAUKlDQA+F
REDmSkRAlyJEQB9hREAAXkRAMkpEQCaOREBPSURAmpFEQDc0REDCe0RAK0NEQOIdREA5E0RA
NVJEQO14REAI7kNAoUREQCVHREDUEkRADjlEQLV7REB5WkRANTlEQJdEREBaTkRAM4ZEQNY4
RECrVURANfFEQLNlREDtFERArkpEQN1WREBHZkRABFBEQEt9REAiWkRAsihEQBpbREAAPERA
g1lEQMSVREDGi0RAqapEQLZxREBnVkRAcGNEQNtNREBqgURA7J5EQF6YREAijERATSlEQBC5
RECraURAVbREQHGRRED5sERAVnJEQNZ8REDCfERAab9EQFyERECxbERAh5ZEQGyBREBL20RA
5oREQD1+RECnXURAzZJEQMiiRECe5kRAP4JEQNSSRED/40RAE65EQHq/RECbYURAfIxEQAbF
RECV20RAENFEQALERED8t0RAj+pEQD/GREB07ERAfKpEQFCtREA9jURAYulEQDfYREBH3kRA
qqREQEXrREAmq0RAMZBEQGDxREDRvURAHqtEQB7lREBT60RAcRNFQL62REDv8kRA8b1EQOmk
RECG5kRAS8VEQFX2REArAUVAb95EQM64REBXuURAEARFQFvgREDn90RAoZtEQAjaREDTpkRA
ArNEQPr0REAj+0RA4LBEQCzORECrIEVAbMREQFenREBDOEVAlBpFQFPpRECg/kRAwftEQG0Q
RUD0F0VAP/REQHvrREDeIkVAuwRFQIN0RUA0EUVAT9JEQAXVREBOFkVAcg1FQJQGRUAgI0VA
jOFEQBRDRUBoIUVApRRFQMM3RUCsL0VAcDFFQFo3RUBPW0VAQCFFQHcaRUD0K0VA8yBFQE1D
RUA8GkVAl+hEQByCRUCHUEVA8edEQH8URUCxgkVADlpFQDtMRUAmJ0VASyNFQJ8XRUC9G0VA
FwxFQA==</AssayYData></Step><Step><CommonData><SampleLocation>4</SampleLocation><SampleID></SampleID><SampleGroup></SampleGroup><SampleInfo></SampleInfo><SampleRow>G</SampleRow><SamplePlate>1</SamplePlate><WellType>WASH</WellType><Concentration>-1</Concentration><ConcentrationUnits>µg/ml</ConcentrationUnits><MolarConcentration>-1</MolarConcentration><MolarConcUnits>nM</MolarConcUnits><MolecularWeight>-1</MolecularWeight><Temperature>30</Temperature><StartTime>435673</StartTime><AssayTime>120</AssayTime></CommonData><FlowRate>1000</FlowRate><StepType>BASELINE</StepType><StepName>Baseline</StepName><StepStatus>OK</StepStatus><ActualTime>112.6</ActualTime><CycleTime>0.2</CycleTime><AssayXData Points="563">iGbAQyKAwEO7mcBDVbPAQw/NwEOp5sBDIgDBQ7sZwUNVM8FDME3BQ6lmwUNCgMFDu5nBQ1Wz
wUPuzMFDqebBQyIAwkPcGcJDVTPCQ+5MwkOIZsJDIoDCQ7uZwkNVs8JD7szCQ6nmwkMiAMND
3BnDQ1Uzw0MPTcNDiGbDQyKAw0PcmcNDVbPDQw/Nw0OI5sNDQgDEQ7sZxENVM8RD7kzEQ4hm
xENCgMRDu5nEQ3azxEPuzMRDqebEQyIAxUPcGcVDVTPFQw9NxUOIZsVDIoDFQ7uZxUNVs8VD
7szFQ6nmxUMiAMZD3BnGQ1UzxkMPTcZDiGbGQyKAxkO7mcZDVbPGQw/NxkOI5sZDIgDHQ7sZ
x0N2M8dDD03HQ6lmx0NCgMdDu5nHQ1Wzx0MPzcdDqebHQ0IAyEO7GchDVTPIQw9NyEOIZshD
IoDIQ9yZyENVs8hDD83IQ6nmyEMiAMlD3BnJQ1UzyUMPTclDiGbJQyKAyUPcmclDdrPJQ+7M
yUOI5slDQgDKQ9wZykNVM8pDD03KQ4hmykMigMpD3JnKQ1WzykPuzMpDiObKQyIAy0O7GctD
VTPLQ+5My0OpZstDQoDLQ7uZy0NVs8tD7szLQ4jmy0NCAMxDuxnMQ1UzzEMPTcxDiGbMQyKA
zEO7mcxDVbPMQ+7MzEOp5sxDIgDNQ7sZzUNVM81D7kzNQ6lmzUMigM1D3JnNQ1WzzUMPzc1D
iObNQyIAzkO7Gc5DVTPOQw9NzkOpZs5DQoDOQ7uZzkN2s85DD83OQ4jmzkMiAM9D3BnPQ1Uz
z0MPTc9DqWbPQyKAz0Pcmc9DVbPPQ+7Mz0OI5s9DIgDQQ9wZ0EN2M9BD7kzQQ6lm0EMigNBD
3JnQQ1Wz0EPuzNBDiObQQ0IA0UO7GdFDVTPRQw9N0UOpZtFDQoDRQ9yZ0UN2s9FD7szRQ4jm
0UMiANJD3BnSQ1Uz0kPuTNJDiGbSQ0KA0kPcmdJDdrPSQ+7M0kOp5tJDIgDTQ7sZ00NVM9ND
D03TQ6lm00NCgNNDu5nTQ1Wz00MPzdNDiObTQyIA1EO7GdRDVTPUQ+5M1EOIZtRDIoDUQ7uZ
1ENVs9RDD83UQ6nm1ENCANVDuxnVQ3Yz1UPuTNVDqWbVQ0KA1UO7mdVDdrPVQw/N1UOp5tVD
IgDWQ9wZ1kNVM9ZDD03WQ6lm1kMigNZD3JnWQ3az1kMPzdZDqebWQ0IA10PcGddDdjPXQw9N
10OpZtdDIoDXQ9yZ10N2s9dD7szXQ6nm10NCANhDuxnYQ3Yz2EPuTNhDiGbYQyKA2EO7mdhD
drPYQ+7M2EOI5thDQgDZQ9wZ2UNVM9lD7kzZQ6lm2UMigNlD3JnZQ3az2UPuzNlDiObZQ0IA
2kPcGdpDljPaQ+5M2kOIZtpDQoDaQ9yZ2kNVs9pD7szaQ4jm2kMiANtD3BnbQ3Yz20MPTdtD
qWbbQyKA20O7mdtDVbPbQw/N20Op5ttDQgDcQ9wZ3ENVM9xDD03cQ6lm3ENCgNxDu5ncQ3az
3EMPzdxDqebcQyIA3UO7Gd1DVTPdQw9N3UOpZt1DQoDdQ7uZ3UNVs91DD83dQ4jm3UNCAN5D
uxneQ3Yz3kPuTN5DiGbeQyKA3kPcmd5DdrPeQ+7M3kOI5t5DIgDfQ7sZ30NVM99D7kzfQ6lm
30NCgN9Du5nfQ3az30PuzN9DiObfQyIA4EPcGeBDVTPgQ+5M4EOpZuBDQoDgQ7uZ4ENVs+BD
7szgQ4jm4EMiAOFDuxnhQ1Uz4UMPTeFDqWbhQ0KA4UPcmeFDdrPhQ+7M4UOp5uFDQgDiQ7sZ
4kNVM+JDD03iQ4hm4kNCgOJDu5niQ1Wz4kPuzOJDiObiQ0IA40O7GeNDVTPjQw9N40OIZuND
QoDjQ7uZ40NVs+NDD83jQ6nm40MiAORDuxnkQ1Uz5EPuTORDqWbkQ0KA5EPcmeRDVbPkQw/N
5EOI5uRDQgDlQ7sZ5UN2M+VD7kzlQ4hm5UMigOVD3JnlQ3az5UPuzOVDiOblQyIA5kPcGeZD
djPmQ+5M5kOpZuZDIoDmQ7uZ5kN2s+ZD7szmQ4jm5kNCAOdD3BnnQ1Uz50PuTOdDqWbnQyKA
50PcmedDVbPnQ+7M50Op5udDQgDoQ9wZ6EN2M+hDD03oQ6lm6EMigOhDu5noQ1Wz6EMPzehD
qeboQ0IA6UPcGelDVTPpQw9N6UOIZulDIoDpQ9yZ6UNVs+lDD83pQ6nm6UNCAOpDuxnqQ1Uz
6kPuTOpDiGbqQyKA6kPcmepDVbPqQ+7M6kOI5upDYwDrQ9wZ60NVM+tD7kzrQ6lm60MigOtD
3JnrQ3az60PuzOtDiObrQyIA7EPcGexDVTPsQw9N7EOIZuxDQoDsQ7uZ7ENVs+xD7szsQ4jm
7EMiAO1D3BntQ3Yz7UPuTO1DiGbtQ0KA7UPcme1DVbPtQ+7M7UOp5u1DQgDuQ9wZ7kN2M+5D
7kzuQ6lm7kMigO5D3JnuQ3az7kPuzO5DqebuQyIA70PcGe9DVTPvQw9N70OpZu9DIoDvQ9yZ
70NVs+9DD83vQ6nm70MiAPBD3BnwQ1Uz8EPuTPBDqWbwQyKA8EPcmfBDVbPwQ+7M8EOp5vBD
QgDxQ7sZ8UNVM/FD7kzxQ4hm8UMigPFDu5nxQ3az8UPuzPFDqebxQyIA8kO7GfJDVTPyQw9N
8kOIZvJDIoDyQ9yZ8kNVs/JD7szyQ6nm8kNCAPND3BnzQ3Yz80PuTPNDiGbzQ0KA80O7mfND
VbPzQw/N80OI5vNDQgD0Q9wZ9ENVM/RD7kz0Q6lm9EMigPRDu5n0Q1Wz9EPuzPRDiOb0Q0IA
9UO7GfVDVTP1Qw9N9UOIZvVDQoD1Q7uZ9UN2s/VD7sz1Q4jm9UMiAPZDuxn2Q1Uz9kPuTPZD
iGb2QyKA9kO7mfZDVbP2Qw/N9kOp5vZDQgD3Q9wZ90N2M/dD7kz3Q4hm90MigPdD3Jn3Q1Wz
90PuzPdDqeb3Q0IA+EP9GfhDVTP4Qw9N+EOpZvhDQoD4Q7uZ+EM=</AssayXData><AssayYData Points="563">lGZGQBJKRkDogEZAFixGQMcwRkCNyEVAaLlFQNCnRUBerkVAJblFQAFLRUCPKkVA3HJFQFJZ
RUDSYEVAHHdFQPVyRUCzTUVABjtFQIKBRUB4TkVAaBZFQEVORUAeN0VAMANFQCz/RECxJkVA
ui1FQMswRUDXKUVAZAVFQMq4REATzkRAg/FEQNANRUAbzURApn9EQNOLREBo4URANc1EQB2O
REAhjURAxchEQMTbREDmikRAILdEQIEBRUCCj0RAJKtEQE6vREDJN0RAzk5EQJFOREB5r0RA
tExEQO9JREDsd0RAFV5EQGWEREDSLkRAU0ZEQFhmREAZSERAlTpEQEA5REDE30NAtPFDQPJ4
REAv/ENAMEhEQNU0REAeHERAU0dEQLElREDX/ENAQAlEQG0QREC97ENAGSxEQMjcQ0CvuENA
x/VDQPGXQ0C9xENA2tJDQNHSQ0DXFkRAy69DQPngQ0Cs50NAs99DQPjZQ0Cl5ENA0q5DQM2U
Q0CzrENAYstDQNzvQ0BzmkNAJ8ZDQKi/Q0AeSUNAA5dDQLRnQ0A3oENAtrZDQHAFRECTv0NA
8KdDQGDMQ0CbtkNAm3hDQFiNQ0AWk0NAfH1DQC6dQ0BJs0NATzNDQFDAQ0BxZUNALk1DQLpf
Q0CPdkNAiiBDQE8+Q0A6N0NAdClDQNxpQ0DtBENA6wtDQLxgQ0DDJ0NA74RDQCtoQ0AAakNA
OmNDQEo0Q0CPKUNAd09DQClNQ0CiJUNA3URDQE9/Q0CKSENAgVpDQFYXQ0AcS0NAKuBCQAwv
Q0CNZUNAPt5CQIhaQ0DMOENAtwBDQNb0QkA+LUNAYPJCQDa9QkC+BENAbPtCQIc+Q0CeCkNA
oB1DQIE5Q0BMB0NAWT5DQKnsQkByu0JAOO5CQBPFQkD+tUJAqKxCQHvlQkBoBUNAgCJDQH3J
QkA91kJAUKxCQAjKQkAN6EJAmqxCQDnVQkDZ0kJA6adCQC8bQ0DmnkJAr+1CQIjCQkDioEJA
uuRCQC5ZQkAhvEJAmKtCQPiSQkDrfkJAu6JCQD9mQkDRbEJA8sBCQOiOQkAJmEJA3E5CQDib
QkAjbkJAJnNCQFNSQkA/c0JAr39CQP5SQkCBoUJA1HpCQHKDQkCGdEJAEJRCQCx7QkA/WkJA
OUVCQHJtQkCPDUJAxqtCQKAuQkCLG0JAonBCQFoHQkBaa0JAN39CQAhZQkA1QUJA7UBCQAY+
QkBFIEJA7GNCQPlkQkB6PUJAGC9CQLwpQkASWEJANSZCQIRAQkBoLUJAk0lCQPE7QkB8HkJA
MLxBQPZFQkBbSEJA8MRBQBkVQkBkDUJAdw5CQHIHQkC2ZEJATzFCQHP6QUAF+UFAfPxBQFQ0
QkB9HUJAMA5CQEziQUDcHkJAY9BBQFhTQkDXr0FATdFBQHgJQkCn0UFAfvlBQA32QUAZ9kFA
HdxBQPbaQUCiBkJAT65BQHDfQUBouEFA5AhCQGCrQUDmvkFADNFBQAoGQkAR1UFAIA1CQDfv
QUC6oEFAkMJBQJTWQUCzzkFA39xBQKncQUA0rEFAZYZBQAjoQUBKu0FA9ZJBQBGcQUA3jEFA
zdtBQLPsQUBFykFA6cZBQGymQUA7q0FADqNBQFHLQUBWkUFAUmlBQENfQUBI1UFA8GtBQNSj
QUCRoUFAz6dBQAxrQUCLe0FAF5xBQKK6QUAoRUFAgtBBQCiiQUBnjEFAsXxBQBgIQUACaUFA
M2JBQKOGQUBoa0FA30xBQARyQUB5VkFABERBQG9FQUAcrkFAhUNBQEQ+QUCwhEFAaaRBQIZq
QUAtgUFA2TZBQCrgQEDcakFAIqJBQPmwQUCSOUFAkXZBQAwRQUA6O0FAG09BQFx5QUBMMEFA
T25BQHtsQUCkLEFAcVBBQEtpQUAHHkFAt+tAQKhCQUCHLkFAAxBBQEwlQUARGUFAryhBQOtN
QUBvJkFAwxJBQFUlQUDsT0FA31FBQGc+QUBNJkFAMwxBQE1cQUCaUUFAuH5BQK/LQEDr30BA
Ov5AQHcaQUDC+UBArBFBQLsyQUDKFUFAkBhBQLoxQUDGNUFAth5BQL//QEDy+UBAwAVBQIo6
QUCIGEFAkyBBQKmgQECt3kBAbgtBQJa9QEDN3kBA4vRAQEnSQEB+IUFA/MdAQAEuQUBX70BA
IUZBQA0OQUAiD0FAmsZAQL7tQEAVlUBAOv9AQBfoQECgwUBA4R9BQN/sQEB7HEFAP+ZAQJ6S
QEBU50BA86BAQKYJQUCRx0BASKRAQDLLQEC0sUBAd7FAQGi/QECwk0BAGcNAQKyJQEDP2UBA
z8RAQOKQQED6qEBApdFAQH7QQED3cEBAZLZAQIp4QEA7okBApdFAQOGxQECyb0BAB7FAQIeu
QECIv0BAw29AQKQIQUBnbEBA74RAQCjYQECUs0BApMBAQKXzQEBZf0BAxM1AQD+8QECguUBA
h6tAQIekQECSpUBALW1AQMXHQEBtuUBAEO9AQFCGQEAfd0BAf6NAQE71QEBUbkBANMNAQPl2
QEAwTEBAmJNAQP3hQEDCVUBAP25AQHGNQECYbUBAwDBAQPykQECUhEBA+RZAQD9UQEDvW0BA
RU5AQKsZQED6JUBAr1tAQEpaQECJN0BAGkZAQFpIQEC0oEBA/lpAQOt1QEDlikBAilVAQFV0
QEAsf0BAxVZAQGdnQECiAUBAsz1AQHRQQECEVkBAiBZAQONcQEA5b0BA7B9AQL9sQEB5dUBA
fipAQBJ7QEChCUBA0EdAQNIRQEAjPUBA/GBAQDFYQECaLkBAiGZAQNHXP0AN9T9Af7tAQI08
QECkGUBA9SdAQK1NQEAGHEBAsjlAQK7eP0CCI0BAzyxAQC1bQEASJEBA3wlAQOwTQECZBEBA
/WFAQNEpQECxDkBAIidAQFIFQEAYA0BACEhAQHETQEAA/j9AWMQ/QOUhQEAhDUBAAUxAQIQp
QEDj1j9ATfs/QKLIP0B5JEBAc9o/QGfKP0Dw7j9AKA1AQG37P0A=</AssayYData></Step><Step><CommonData><SampleLocation>8</SampleLocation><SampleID>h5</SampleID><SampleGroup></SampleGroup><SampleInfo></SampleInfo><SampleRow>G</SampleRow><SamplePlate>1</SamplePlate><WellType>KSAMPLE</WellType><Concentration>3.125</Concentration><ConcentrationUnits>µg/ml</ConcentrationUnits><MolarConcentration>55.31</MolarConcentration><MolarConcUnits>nM</MolarConcUnits><MolecularWeight>56.5</MolecularWeight><Temperature>30</Temperature><StartTime>561833</StartTime><AssayTime>1100</AssayTime></CommonData><FlowRate>1000</FlowRate><StepType>ASSOC</StepType><StepName>Association</StepName><StepStatus>OK</StepStatus><ActualTime>953.401</ActualTime><CycleTime>0.2</CycleTime><AssayXData Points="4767">VbP4Q+/M+EOp5vhDQwD5Q9wZ+UNVM/lDD035Q4hm+UNDgPlDu5n5Q3az+UPvzPlDiOb5QyIA
+kPcGfpDdjP6Qw9N+kOpZvpDQ4D6Q7uZ+kN2s/pDD836Q6nm+kMiAPtD3Bn7Q1Uz+0MPTftD
iGb7QyKA+0O7mftDdrP7Q+/M+0OI5vtDIgD8Q7sZ/ENVM/xDD038Q4hm/ENDgPxDu5n8Q3az
/EMPzfxDiOb8Q0MA/UO7Gf1DdjP9Q+9M/UOpZv1DQ4D9Q7uZ/UN2s/1DD839Q4jm/UMiAP5D
3Bn+Q3Yz/kPvTP5DqWb+QyKA/kPcmf5DVbP+Qw/N/kOI5v5DIgD/Q9wZ/0N2M/9D70z/Q6lm
/0MigP9D3Jn/Q3az/0MPzf9Dqeb/QyEAAET+DABEuxkARHcmAEREMwBEIUAARO5MAESqWQBE
d2YARERzAEQhgABE7owARLuZAER3pgBERLMARCHAAETuzABEqtkARIjmAERE8wBEIQABRO4M
AUS7GQFEdyYBRFQzAUQhQAFE3kwBRLtZAUSIZgFEVHMBRCGAAUT+jAFEu5kBRHemAURUswFE
EcABRO7MAUSq2QFEiOYBRETzAUQRAAJE7gwCRKoZAkSIJgJERDMCRCFAAkTeTAJEu1kCRIhm
AkRUcwJEIYACRN6MAkS7mQJEiKYCRFSzAkQhwAJE7swCRLvZAkSI5gJERPMCRBEAA0TeDANE
uxkDRIgmA0REMwNEIUADRN5MA0S7WQNEiGYDRFRzA0QhgANE3owDRLuZA0R3pgNEVLMDRCHA
A0TuzANEqtkDRHfmA0RE8wNEIQAERN4MBES7GQREdyYERFQzBEQhQARE3kwERKpZBER3ZgRE
VHMERCGABETujAREqpkERHemBEREswREIcAERN7MBESq2QREiOYERFTzBEQhAAVE7gwFRKoZ
BUSIJgVERDMFRBFABUTeTAVEqlkFRIhmBUREcwVEIYAFRN6MBUSqmQVEd6YFRESzBUQRwAVE
3swFRKrZBUR35gVERPMFRBEABkTeDAZEuxkGRHcmBkRUMwZEEUAGRO5MBkS7WQZEd2YGRFRz
BkQhgAZE7owGRLuZBkSIpgZERLMGRBHABkTuzAZEqtkGRHfmBkRU8wZEEQAHRO4MB0S7GQdE
iCYHREQzB0QhQAdE7kwHRKpZB0SIZgdERHMHRCGAB0TujAdEu5kHRHemB0REswdEIcAHRO7M
B0Sq2QdEiOYHRFTzB0QhAAhE3gwIRKoZCESIJghERDMIRCFACETeTAhEu1kIRHdmCEREcwhE
EYAIRO6MCES7mQhEiKYIRFSzCEQhwAhE3swIRLvZCESI5ghERPMIRCEACUTeDAlEqhkJRHcm
CUREMwlEEUAJRN5MCUSqWQlEd2YJRFRzCUQhgAlE7owJRLuZCUSIpglERLMJRCHACUTuzAlE
u9kJRHfmCURU8wlEIQAKRO4MCkSqGQpEdyYKREQzCkQhQApE7kwKRLtZCkR3ZgpEVHMKRBGA
CkTejApEu5kKRHemCkRUswpEEcAKRN7MCkSq2QpEiOYKRFTzCkQhAAtE3gwLRLsZC0R3JgtE
RDMLRCFAC0TuTAtEqlkLRHdmC0REcwtEEYALRO6MC0SqmQtEiKYLRFSzC0QhwAtE3swLRKrZ
C0SI5gtERPMLRBEADETeDAxEuxkMRIgmDEREMwxEEUAMRN5MDESqWQxEd2YMRFRzDEQhgAxE
3owMRLuZDER3pgxERLMMRCHADETuzAxEqtkMRHfmDERE8wxEIQANRO4MDUS7GQ1EdyYNREQz
DUQhQA1E3kwNRLtZDUR3Zg1ERHMNRCGADUTejA1EqpkNRIimDURUsw1EIcANRO7MDUSq2Q1E
iOYNRETzDUQhAA5E3gwORLsZDkR3Jg5EZTMORCFADkTuTA5EqlkORHdmDkRUcw5EEYAORN6M
DkSqmQ5EiKYORESzDkQRwA5E3swORLvZDkR35g5ERPMORBEAD0TuDA9EqhkPRIgmD0RUMw9E
EUAPRN5MD0SqWQ9Ed2YPRERzD0QhgA9E7owPRLuZD0R3pg9ERLMPRCHAD0TezA9EqtkPRHfm
D0RE8w9EIQAQRN4MEES7GRBEiCYQREQzEEQhQBBE7kwQRLtZEER3ZhBERHMQRCGAEETujBBE
qpkQRIimEEREsxBEEcAQRN7MEESq2RBEd+YQRETzEEQhABFE3gwRRLsZEUR3JhFEVDMRRBFA
EUTuTBFEqlkRRHdmEUREcxFEEYARRO6MEUSqmRFEd6YRRESzEUQhwBFE7swRRLvZEUSI5hFE
RPMRRCEAEkTuDBJEuxkSRIgmEkREMxJEIUASRO5MEkS7WRJEd2YSRERzEkQRgBJE7owSRLuZ
EkR3phJERLMSRCHAEkTuzBJEqtkSRIjmEkRE8xJEIQATRN4ME0S7GRNEiCYTREQzE0QRQBNE
3kwTRLtZE0R3ZhNEVHMTRCGAE0TujBNEqpkTRHemE0REsxNEIcATRN7ME0S72RNEiOYTRETz
E0QhABRE7gwURLsZFER3JhREVDMURCFAFETuTBREu1kURHdmFEREcxREEYAURO6MFES7mRRE
d6YURFSzFEQhwBRE3swURLvZFESI5hREVPMURBEAFUTuDBVEqhkVRIgmFUREMxVEIUAVRO5M
FUSqWRVEd2YVRERzFUQhgBVE3owVRKqZFUR3phVEVLMVRCHAFUTuzBVEqtkVRIjmFURE8xVE
IQAWRN4MFkSqGRZEiCYWREQzFkQRQBZE3kwWRLtZFkSIZhZERHMWRBGAFkTejBZEu5kWRHem
FkREsxZEIcAWRN7MFkS72RZEd+YWRETzFkQhABdE3gwXRLsZF0SIJhdERDMXRCFAF0TuTBdE
qlkXRHdmF0REcxdEIYAXRO6MF0S7mRdEd6YXRESzF0QRwBdE3swXRLvZF0SI5hdERPMXRCEA
GETuDBhEqhkYRIgmGEREMxhEEUAYRN5MGESqWRhEiGYYRFRzGEQhgBhE/owYRKqZGESIphhE
VLMYRCHAGETezBhEu9kYRIjmGERE8xhEEQAZRN4MGUSqGRlEiCYZRFQzGUQhQBlE3kwZRKpZ
GUR3ZhlERHMZRCGAGUTejBlEu5kZRHemGURUsxlEEcAZRN7MGUS72RlEiOYZRFTzGUQRABpE
3gwaRLsZGkR3JhpEVDMaRCFAGkTeTBpEqlkaRIhmGkREcxpEEYAaRO6MGkSqmRpEiKYaRESz
GkQRwBpE7swaRKrZGkR35hpERPMaRCEAG0TeDBtEqhkbRIgmG0REMxtEIUAbRN5MG0S7WRtE
iGYbRFRzG0QygBtE7owbRKqZG0SIphtERLMbRCHAG0TezBtEqtkbRHfmG0RE8xtEIQAcRN4M
HESqGRxEiCYcREQzHEQhQBxE3kwcRLtZHESIZhxEVHMcRBGAHETejBxEqpkcRIimHERUsxxE
IcAcRO7MHES72RxEiOYcRFTzHEQRAB1E3gwdRKoZHUR3Jh1EVDMdRBFAHUTuTB1EqlkdRHdm
HURUcx1EIYAdRN6MHUSqmR1Ed6YdRESzHUQRwB1E7swdRKrZHUSI5h1ERPMdRBEAHkTuDB5E
uxkeRIgmHkREMx5EIUAeRN5MHkS7WR5Ed2YeRFRzHkQRgB5E7oweRLuZHkR3ph5ERLMeRCHA
HkTuzB5EqtkeRHfmHkRE8x5EEQAfRO4MH0S7GR9EdyYfRFQzH0QRQB9E3kwfRKpZH0SIZh9E
RHMfRCGAH0TujB9EqpkfRHemH0RUsx9EIcAfRN7MH0S72R9Ed+YfRFTzH0QRACBE7gwgRKoZ
IESIJiBEVDMgRCFAIETeTCBEqlkgRIhmIERUcyBEIYAgRN6MIES7mSBEd6YgRFSzIEQRwCBE
7swgRKrZIESI5iBERPMgRCEAIUTeDCFEqhkhRIgmIUREMyFEEUAhRO5MIUS7WSFEd2YhRERz
IUQhgCFE7owhRLuZIUR3piFERLMhRBHAIUTezCFEu9khRHfmIURU8yFEEQAiRO4MIkSqGSJE
dyYiRFQzIkQRQCJE3kwiRKpZIkSIZiJERHMiRCGAIkTujCJEqpkiRHemIkREsyJEEcAiRO7M
IkSq2SJEd+YiRFTzIkQRACNE7gwjRLsZI0SIJiNERDMjRDJAI0TeTCNEu1kjRHdmI0RUcyNE
EYAjRO6MI0S7mSNEiKYjRFSzI0QhwCNE3swjRKrZI0R35iNERPMjRCEAJETuDCREuxkkRIgm
JEREMyREEUAkRN5MJESqWSREd2YkRERzJEQhgCRE7owkRLuZJER3piRERLMkRCHAJETezCRE
qtkkRHfmJERU8yREEQAlRN4MJUS7GSVEiCYlREQzJUQhQCVE7kwlRKpZJUSIZiVEVHMlRCGA
JUTujCVEu5klRIimJURUsyVEIcAlRN7MJUSq2SVEiOYlRGXzJUQhACZE7gwmRKoZJkSIJiZE
RDMmRBFAJkTeTCZEu1kmRIhmJkRUcyZEEYAmRO6MJkSqmSZEiKYmRFSzJkQhwCZE3swmRKrZ
JkR35iZEVPMmRCEAJ0TeDCdEqhknRIgmJ0REMydEIUAnRO5MJ0SqWSdEd2YnRERzJ0QRgCdE
/ownRKqZJ0R3pidEVLMnRCHAJ0TezCdEu9knRHfmJ0RE8ydEEQAoRN4MKESqGShEiCYoREQz
KEQRQChE7kwoRLtZKER3ZihEVHMoRCGAKETujChEu5koRHemKERUsyhEIcAoRO7MKESq2ShE
d+YoRFTzKEQhAClE3gwpRLsZKUR3JilERDMpRCFAKUTuTClEqlkpRIhmKUREcylEIYApRO6M
KUSqmSlEiKYpRESzKUQhwClE3swpRKrZKUR35ilERPMpRCEAKkTeDCpEuxkqRIgmKkREMypE
IUAqRO5MKkS7WSpEiGYqRERzKkQhgCpE3owqRLuZKkSIpipEVLMqRBHAKkTezCpEu9kqRHfm
KkRU8ypEEQArRO4MK0S7GStEdyYrRFQzK0QRQCtE3kwrRKpZK0R3ZitERHMrRBGAK0TejCtE
qpkrRIimK0RUsytEEcArRP7MK0Sq2StEd+YrRFTzK0QhACxE3gwsRLsZLER3JixEVDMsRCFA
LETuTCxEqlksRIhmLERUcyxEEYAsRN6MLESqmSxEd6YsRFSzLEQRwCxE3swsRLvZLESI5ixE
VPMsRBEALUTuDC1EuxktRIgmLUREMy1EIUAtRN5MLUS7WS1Ed2YtRFRzLUQhgC1E7owtRKqZ
LUR3pi1EVLMtRBHALUTuzC1Eu9ktRHfmLURE8y1EIQAuRN4MLkSqGS5EdyYuREQzLkQRQC5E
7kwuRLtZLkR3Zi5ERHMuRCGALkTejC5EqpkuRHemLkREsy5EEcAuRO7MLkS72S5Ed+YuRETz
LkQhAC9E3gwvRKoZL0SIJi9EVDMvRCFAL0TeTC9EqlkvRHdmL0RUcy9EEYAvRO6ML0S7mS9E
d6YvRFSzL0QRwC9E3swvRKrZL0SI5i9EVPMvRBEAMETeDDBEqhkwRHcmMEREMzBEIUAwRN5M
MES7WTBEiGYwRFRzMEQRgDBE3owwRKqZMESIpjBEVLMwRBHAMETezDBEu9kwRHfmMERU8zBE
IQAxRO4MMUSqGTFEiCYxREQzMUQhQDFE7kwxRLtZMUSIZjFEVHMxRCGAMUTejDFEu5kxRHem
MUREszFEEcAxRO7MMUSq2TFEd+YxRFTzMUQhADJE3gwyRKoZMkSYJjJEVDMyRBFAMkTeTDJE
qlkyRHdmMkREczJEIYAyRN6MMkS7mTJEiKYyRESzMkQhwDJE3swyRLvZMkSI5jJEVPMyRBEA
M0TeDDNEuxkzRIgmM0REMzNEIUAzRO5MM0S7WTNEiGYzRFRzM0QhgDNE3owzRLuZM0SIpjNE
RLMzRBHAM0TezDNEqtkzRIjmM0RE8zNEEQA0RN4MNESqGTREiCY0REQzNEQhQDRE7kw0RLtZ
NER3ZjREVHM0RCGANETujDREqpk0RHemNERUszREEcA0RO7MNESq2TREd+Y0RFTzNEQhADVE
3gw1RKoZNUR3JjVEVDM1RCFANUTuTDVEu1k1RHdmNURUczVEIYA1RO6MNUSqmTVEiKY1RESz
NUQhwDVE3sw1RKrZNUSI5jVEVPM1RCEANkTuDDZEqhk2RIgmNkRUMzZEIUA2RN5MNkSqWTZE
d2Y2RFRzNkQhgDZE3ow2RKqZNkR3pjZERLM2RCHANkTezDZEqtk2RIjmNkRU8zZEIQA3RO4M
N0SqGTdEdyY3REQzN0QRQDdE7kw3RLtZN0SIZjdEVHM3RBGAN0TujDdEqpk3RHemN0REszdE
EcA3RO7MN0S72TdEd+Y3RETzN0QhADhE3gw4RKoZOER3JjhEVDM4RBFAOETuTDhEqlk4RIhm
OEREczhEEYA4RN6MOES7mThEiKY4RESzOEQRwDhE7sw4RKrZOER35jhEVPM4RCEAOUTeDDlE
uxk5RIgmOUREMzlEEUA5RN5MOUS7WTlEd2Y5RFRzOUQRgDlE3ow5RKqZOUR3pjlERLM5RCHA
OUTezDlEqtk5RIjmOURU8zlEEQA6RN4MOkS7GTpEiCY6RFQzOkQhQDpE7kw6RKpZOkSIZjpE
VHM6RCGAOkTejDpEu5k6RIimOkREszpEIcA6RO7MOkSq2TpEiOY6RETzOkQhADtE3gw7RKoZ
O0SIJjtERDM7RCFAO0TuTDtEu1k7RIhmO0REcztEIYA7RO6MO0S7mTtEiKY7RESzO0QhwDtE
3sw7RLvZO0SI5jtERPM7RBEAPETeDDxEuxk8RIgmPERUMzxEEUA8RN5MPES7WTxEiGY8RERz
PEQRgDxE3ow8RKqZPER4pjxERLM8RBHAPETezDxEu9k8RHjmPERU8zxEEQA9RO4MPUSqGT1E
eCY9REQzPUQiQD1E3kw9RKpZPUR4Zj1EVHM9RBGAPUTejD1Eqpk9RIimPUREsz1EEcA9RN7M
PUSq2T1EiOY9RETzPUQiAD5E7gw+RLsZPkR4Jj5ERDM+RCJAPkTuTD5Eqlk+RHhmPkRUcz5E
IoA+RO6MPkSqmT5EiKY+RFSzPkQiwD5E3sw+RLvZPkSI5j5ERPM+RBEAP0TeDD9Euxk/RHgm
P0RUMz9EIkA/RN5MP0S7WT9EeGY/RERzP0QRgD9E3ow/RLuZP0SIpj9ERLM/RBHAP0TuzD9E
u9k/RIjmP0RE8z9EEQBARO4MQESqGUBEeCZAREQzQEQiQEBE3kxARKpZQER4ZkBERHNARCKA
QETujEBEu5lARIimQEREs0BEIsBARO7MQESq2UBEiOZARFTzQEQiAEFE7gxBRLsZQUSIJkFE
VDNBRBFAQUTuTEFEu1lBRIhmQURUc0FEIoBBRO6MQUS7mUFEiKZBRESzQUQiwEFE3sxBRLvZ
QUR45kFERPNBRCIAQkTuDEJEqhlCRHgmQkREM0JEIkBCRO5MQkS7WUJEiGZCRERzQkQigEJE
3oxCRLuZQkR4pkJEVLNCRCLAQkTezEJEu9lCRIjmQkRU80JEIgBDRN4MQ0SqGUNEeCZDREQz
Q0QRQENE7kxDRLtZQ0SIZkNERHNDRBGAQ0TujENEu5lDRHimQ0RUs0NEIsBDRN7MQ0S72UNE
iOZDRFTzQ0QiAERE7gxERLsZRER4JkRERDNERCJARETuTEREu1lERIhmRERUc0REIoBERN6M
RESqmUREeKZERESzREQiwERE7sxERLvZRESI5kREVPNERBEARUTuDEVEqhlFRHgmRURUM0VE
IkBFRO5MRUS7WUVEiGZFRFRzRUQRgEVE3oxFRLuZRUR4pkVERLNFRBHARUTuzEVEqtlFRIjm
RURU80VEEQBGRN4MRkSqGUZEiCZGREQzRkQiQEZE7kxGRKpZRkR4ZkZERHNGRCKARkTujEZE
u5lGRIimRkREs0ZEIsBGRN7MRkS72UZEiOZGRETzRkQiAEdE3gxHRLsZR0SIJkdERDNHRBFA
R0TuTEdEu1lHRHhmR0REc0dEEYBHRN6MR0S7mUdEiKZHRFSzR0QiwEdE3sxHRKrZR0SI5kdE
RPNHRBEASETeDEhEqhlIRIgmSEREM0hEIkBIRN5MSES7WUhEiGZIRERzSEQRgEhE3oxIRLuZ
SER4pkhEVLNIRCLASETuzEhEqtlIRIjmSERU80hEIgBJRN4MSUSqGUlEeCZJRFQzSUQRQElE
7kxJRKpZSUSIZklERHNJRCKASUTujElEu5lJRIimSURUs0lEEcBJRN7MSUS72UlEeOZJRFTz
SUQiAEpE3gxKRKoZSkSIJkpEVDNKRCJASkTeTEpEqllKRIhmSkREc0pEIoBKRN6MSkSqmUpE
iKZKRESzSkQRwEpE/sxKRKrZSkSI5kpEVPNKRBEAS0TeDEtEuxlLRIgmS0RUM0tEEUBLRN5M
S0TMWUtEeGZLRFRzS0QRgEtE3oxLRLuZS0SIpktEVLNLRBHAS0TuzEtEqtlLRHjmS0RE80tE
IgBMRN4MTES7GUxEiCZMREQzTEQRQExE7kxMRKpZTESIZkxERHNMRBGATETujExEu5lMRIim
TEREs0xEIsBMRN7MTES72UxEeOZMRETzTEQRAE1E7gxNRLsZTUSIJk1EVDNNRBFATUTuTE1E
qllNRIhmTURUc01EEYBNRN6MTUS7mU1EeKZNRFSzTUQRwE1E7sxNRKrZTUR45k1ERPNNRCIA
TkTuDE5EuxlORHgmTkRUM05EIkBORN5MTkSqWU5EiGZORFRzTkQigE5E7oxORKqZTkSIpk5E
VLNORCLATkTezE5EqtlORIjmTkRU805EIgBPRO4MT0SqGU9EiCZPRFQzT0QRQE9E7kxPRKpZ
T0SIZk9ERHNPRBGAT0TejE9Eu5lPRHimT0RUs09EEcBPRN7MT0Sq2U9EiOZPRFTzT0QiAFBE
3gxQRKoZUESIJlBERDNQRCJAUETeTFBEqllQRHhmUERUc1BEEYBQRN6MUESqmVBEeKZQRESz
UEQiwFBE7sxQRKrZUER45lBERPNQRBEAUUTuDFFEzBlRRIgmUURUM1FEEUBRRN5MUUSqWVFE
iGZRRERzUUQigFFE3oxRRLuZUUR4plFERLNRRBHAUUTuzFFEqtlRRHjmUURU81FEIgBSRO4M
UkSqGVJEiCZSREQzUkQRQFJE3kxSRLtZUkR4ZlJERHNSRCKAUkT+jFJEu5lSRIimUkRUs1JE
IsBSRN7MUkSq2VJEiOZSRETzUkQiAFNE3gxTRKoZU0R4JlNEVDNTRBFAU0TeTFNEqllTRIhm
U0RUc1NEEYBTRO6MU0SqmVNEiKZTRESzU0QRwFNE7sxTRKrZU0R45lNEVPNTRCIAVETeDFRE
uxlURHgmVEREM1REIkBURN5MVESqWVREiGZURERzVEQRgFRE3oxURKqZVESIplRERLNURCLA
VETezFREu9lURHjmVERE81REEQBVRN4MVUSqGVVEeCZVREQzVUQiQFVE3kxVRLtZVUSIZlVE
RHNVRBGAVUTujFVEqplVRHimVUREs1VEIsBVRN7MVUSq2VVEeOZVRETzVUQRAFZE3gxWRLsZ
VkSIJlZEVDNWRBFAVkTuTFZEqllWRHhmVkREc1ZEEYBWRO6MVkSqmVZEiKZWRFSzVkQRwFZE
7sxWRKrZVkR45lZEVPNWRCIAV0TuDFdEqhlXRHgmV0REM1dEIkBXRN5MV0S7WVdEeGZXRFRz
V0QRgFdE3oxXRKqZV0SIpldEVLNXRCLAV0TezFdEqtlXRIjmV0RE81dEIgBYRN4MWES7GVhE
iCZYRFQzWEQiQFhE3kxYRKpZWESIZlhERHNYRBGAWETujFhEu5lYRHimWEREs1hEIsBYRO7M
WES72VhEeOZYRFTzWEQRAFlE7gxZRLsZWUR4JllERDNZRCJAWUTuTFlEu1lZRHhmWURUc1lE
EYBZRO6MWUS7mVlEeKZZRFSzWUQRwFlE7sxZRLvZWUR45llERPNZRCIAWkTuDFpEqhlaRHgm
WkRUM1pEIkBaRN5MWkSqWVpEeGZaRERzWkQRgFpE3oxaRKqZWkR4plpEVLNaRCLAWkTezFpE
u9laRIjmWkRU81pEIgBbRO4MW0SqGVtEiCZbREQzW0QRQFtE7kxbRLtZW0SIZltERHNbRCKA
W0TejFtEu5lbRIimW0REs1tEIsBbRN7MW0Sq2VtEeOZbRETzW0QiAFxE7gxcRKoZXER4JlxE
RDNcRCJAXETuTFxEzFlcRHhmXEREc1xEEYBcRN6MXES7mVxEiKZcRFSzXEQRwFxE3sxcRLvZ
XER45lxERPNcRBEAXUTeDF1EuxldRIgmXUREM11EEUBdRN5MXUS7WV1EiGZdRERzXUQigF1E
7oxdRKqZXUR4pl1EVLNdRBHAXUTuzF1EqtldRHjmXURU811EEQBeRP4MXkS7GV5EiCZeREQz
XkQiQF5E3kxeRLtZXkR4Zl5ERHNeRCKAXkTejF5Eu5leRIimXkRUs15EIsBeRN7MXkSq2V5E
eOZeRFTzXkQiAF9E3gxfRKoZX0SIJl9ERDNfRCJAX0TeTF9EqllfRHhmX0REc19EEYBfRN6M
X0S7mV9EeKZfRESzX0QRwF9E3sxfRLvZX0SI5l9ERPNfRBEAYETuDGBEuxlgRIgmYERUM2BE
EUBgRO5MYESqWWBEeGZgRERzYEQRgGBE7oxgRLuZYESIpmBEVLNgRCLAYETuzGBEqtlgRHjm
YERE82BEEQBhRO4MYUSqGWFEiCZhRFQzYUQRQGFE7kxhRKpZYUR4ZmFERHNhRCKAYUTujGFE
u5lhRHimYURUs2FEEcBhRN7MYUSq2WFEiOZhRETzYUQiAGJE7gxiRLsZYkR4JmJEVDNiRBFA
YkTuTGJEqlliRHhmYkREc2JEIoBiRN6MYkS7mWJEeKZiRFSzYkQRwGJE3sxiRKrZYkSI5mJE
RPNiRBEAY0TeDGNEuxljRIgmY0REM2NEEUBjRN5MY0SqWWNEeGZjRERzY0QigGNE7oxjRLuZ
Y0R4pmNEVLNjRCLAY0TezGNEqtljRIjmY0RE82NEIgBkRN4MZES7GWREeCZkRFQzZEQiQGRE
3kxkRKpZZER4ZmRERHNkRCKAZETujGREqplkRIimZEREs2REIsBkRO7MZESq2WREeOZkRFTz
ZEQRAGVE7gxlRLsZZUR4JmVEVDNlRCJAZUTeTGVEu1llRHhmZUREc2VEIoBlRP6MZUS7mWVE
eKZlRFSzZUQiwGVE3sxlRKrZZUSI5mVEVPNlRCIAZkTeDGZEqhlmRHgmZkRUM2ZEEUBmRN5M
ZkSqWWZEeGZmRFRzZkQRgGZE7oxmRKqZZkSIpmZERLNmRBHAZkTuzGZEu9lmRHjmZkRU82ZE
EQBnRN4MZ0SqGWdEeCZnRFQzZ0QiQGdE3kxnRKpZZ0SIZmdERHNnRBGAZ0TejGdEu5lnRIim
Z0RUs2dEIsBnRO7MZ0S72WdEeOZnRFTzZ0QiAGhE7gxoRKoZaESYJmhEVDNoRCJAaETeTGhE
u1loRHhmaEREc2hEIoBoRO6MaES7mWhEiKZoRFSzaEQiwGhE3sxoRLvZaESI5mhERPNoRBEA
aUTuDGlEuxlpRHgmaUREM2lEIkBpRN5MaUS7WWlEeGZpRFRzaUQigGlE7oxpRKqZaUSIpmlE
RLNpRCLAaUTezGlEu9lpRHjmaURU82lEIgBqRN4MakSqGWpEiCZqRFQzakQRQGpE3kxqRKpZ
akSIZmpEVHNqRCKAakTujGpEqplqRHimakRUs2pEIsBqRN7MakSq2WpEiOZqRFTzakQRAGtE
3gxrRKoZa0R4JmtEVDNrRBFAa0TeTGtEu1lrRIhma0RUc2tEIoBrRO6Ma0S7mWtEiKZrRESz
a0QRwGtE7sxrRLvZa0SI5mtERPNrRBEAbETeDGxEuxlsRHgmbEREM2xEEUBsRO5MbESqWWxE
eGZsRERzbEQigGxE3oxsRLuZbER4pmxEVLNsRBHAbETezGxEqtlsRHjmbERU82xEIgBtRO4M
bUSqGW1EeCZtRFQzbUQiQG1E3kxtRLtZbUSIZm1ERHNtRCKAbUTejG1EqpltRHimbURUs21E
IsBtRO7MbUSq2W1EeOZtRFTzbUQiAG5E3gxuRLsZbkSIJm5ERDNuRCJAbkTeTG5EqlluRIhm
bkRUc25EEYBuRN6MbkSqmW5EmKZuRFSzbkQiwG5E3sxuRLvZbkSI5m5EVPNuRBEAb0TeDG9E
qhlvRIgmb0REM29EIkBvRN5Mb0TMWW9EeGZvRERzb0QigG9E7oxvRKqZb0R4pm9EVLNvRBHA
b0TuzG9Eu9lvRIjmb0RU829EEQBwRO4McES7GXBEiCZwREQzcEQRQHBE7kxwRLtZcER4ZnBE
VHNwRBGAcETejHBEqplwRIimcEREs3BEIsBwRO7McESq2XBEiOZwRETzcEQiAHFE7gxxRLsZ
cUSIJnFEVDNxRCJAcUTeTHFEqllxRIhmcURUc3FEEYBxRN6McUS7mXFEeKZxRESzcUQRwHFE
3sxxRLvZcUSI5nFERPNxRCIAckTuDHJEuxlyRIgmckREM3JEIkByRN5MckS7WXJEiGZyRERz
ckQigHJE7oxyRKqZckSIpnJERLNyRBHAckTuzHJEu9lyRHjmckRU83JEEQBzRN4Mc0SqGXNE
iCZzREQzc0QRQHNE7kxzRLtZc0SIZnNERHNzRCKAc0TujHNEu5lzRIimc0RUs3NEEcBzRN7M
c0Sq2XNEeOZzRFTzc0QiAHRE7gx0RKoZdER4JnREVDN0RBFAdETeTHREu1l0RHhmdERUc3RE
IoB0RO6MdES7mXREiKZ0RFSzdEQiwHRE3sx0RKrZdESI5nRERPN0RCIAdUTuDHVEuxl1RHgm
dURUM3VEIkB1RO5MdUS7WXVEiGZ1RERzdUQigHVE3ox1RLuZdUR4pnVERLN1RBHAdUTezHVE
u9l1RHjmdURE83VEIgB2RN4MdkSqGXZEiCZ2RFQzdkQiQHZE3kx2RLtZdkSIZnZERHN2RBGA
dkTejHZEqpl2RIimdkRUs3ZEEcB2RN7MdkSq2XZEeOZ2RETzdkQRAHdE7gx3RLsZd0R4JndE
RDN3RBFAd0TuTHdEu1l3RIhmd0RUc3dEEYB3RO6Md0SqmXdEiKZ3RFSzd0QiwHdE3sx3RLvZ
d0SI5ndERPN3RCIAeETeDHhEqhl4RIgmeEREM3hEEUB4RO5MeES7WXhEiGZ4RFRzeEQRgHhE
3ox4RLuZeESIpnhEVLN4RBHAeETezHhEu9l4RHjmeERU83hEIgB5RN4MeUSqGXlEiCZ5REQz
eUQiQHlE3kx5RKpZeUSIZnlERHN5RCKAeUTujHlEu5l5RHimeUREs3lEIsB5RN7MeUS72XlE
iOZ5RETzeUQRAHpE3gx6RLsZekR4JnpERDN6RBFAekTeTHpEu1l6RHhmekREc3pEEYB6RO6M
ekS7mXpEiKZ6RFSzekQiwHpE3sx6RKrZekR45npERPN6RCIAe0TeDHtEqhl7RHgme0RUM3tE
EUB7RN5Me0SqWXtEiGZ7RERze0QigHtE3ox7RLuZe0SIpntERLN7RBHAe0TezHtEqtl7RIjm
e0RU83tEEQB8RN4MfES7GXxEiCZ8REQzfEQRQHxE3kx8RKpZfESIZnxERHN8RBCAfETujHxE
qpl8RIimfEREs3xEIsB8RN7MfES62XxEiOZ8RETzfEQQAH1E3gx9RKoZfUSIJn1EVDN9RBBA
fUTeTH1Eull9RIhmfUREc31EIoB9RO6MfUSqmX1EiKZ9RESzfUQQwH1E7sx9RLrZfUSI5n1E
VPN9RCIAfkTeDH5Euhl+RHgmfkREM35EEEB+RN5MfkS6WX5EmGZ+RERzfkQigH5E3ox+RKqZ
fkSIpn5EVLN+RBDAfkTezH5Eqtl+RIjmfkRE835EIgB/RO4Mf0S6GX9EiCZ/RFQzf0QQQH9E
7kx/RKpZf0R4Zn9ERHN/RCKAf0TejH9Eupl/RHimf0REs39EIsB/RN7Mf0S62X9EeOZ/RETz
f0QIAIBEbwaARN0MgEREE4BEqhmARBEggER3JoBE1SyARDwzgESqOYBEEUCARHdGgETdTIBE
PFOARKpZgEQIYIBEd2aARNVsgEREc4BEonmARBGAgER3hoBE1YyARESTgESqmYBEEaCARG+m
gETdrIBERLOARKq5gEQRwIBEb8aARNXMgERE04BEotmARBHggERv5oBE1eyARETzgESi+YBE
EQCBRG8GgUTdDIFERBOBRKoZgUQIIIFEdyaBRNUsgUREM4FEojmBRAhAgURvRoFE3UyBRDxT
gUSqWYFECGCBRHdmgUTdbIFEPHOBRKJ5gUQRgIFEd4aBRNWMgUREk4FEopmBRBGggUR3poFE
3ayBRDyzgUSiuYFECMCBRHfGgUTVzIFERNOBRKrZgUQI4IFEb+aBRNXsgURE84FEovmBRBEA
gkRvBoJE1QyCRDwTgkSiGYJECCCCRG8mgkTdLIJERDOCRKI5gkQRQIJEd0aCRNVMgkQ8U4JE
olmCRAhggkRvZoJE3WyCRDxzgkSieYJEEYCCRG+GgkTVjIJERJOCRKqZgkQIoIJEd6aCRNWs
gkREs4JEormCRBHAgkRvxoJE5syCRDzTgkSq2YJECOCCRHfmgkTd7IJEPPOCRKr5gkQIAINE
dwaDRNUMg0Q8E4NEqhmDRAggg0RvJoNE3SyDREQzg0SiOYNECECDRHdGg0TVTINEPFODRKJZ
g0QRYINEb2aDRNVsg0REc4NEonmDRAiAg0RvhoNE3YyDRESTg0SimYNECKCDRG+mg0TVrINE
RLODRKK5g0QRwINEb8aDRN3Mg0Q804NEotmDRAjgg0Rv5oNE5uyDRDzzg0Sq+YNEEQCERHcG
hETVDIREPBOERKIZhEQRIIREdyaERN0shEQ8M4REqjmERBFAhERvRoRE3UyERERThESqWYRE
EWCERHdmhETdbIRERHOERKp5hEQRgIREb4aERNWMhEREk4REopmERBGghERvpoRE3ayERESz
hESquYRECMCERG/GhETVzIREPNOERKrZhEQR4IREb+aERN3shERE84REovmERBEAhUR3BoVE
3QyFRDwThUSqGYVEESCFRHcmhUTdLIVEPDOFRKo5hUQRQIVEb0aFRNVMhUQ8U4VEolmFRAhg
hUR3ZoVE1WyFRDxzhUSqeYVECICFRHeGhUTdjIVEPJOFRKqZhUQRoIVEd6aFRNWshUQ8s4VE
qrmFRBHAhURvxoVE3cyFRDzThUSq2YVEEeCFRHfmhUTd7IVEPPOFRKr5hUQIAIZEbwaGRNUM
hkREE4ZEqhmGRAgghkR3JoZE1SyGRDwzhkSqOYZECECGRHdGhkTVTIZERFOGRKJZhkQRYIZE
b2aGRN1shkQ8c4ZEonmGRAiAhkRvhoZE3YyGRDyThkSqmYZEEaCGRG+mhkTdrIZERLOGRKq5
hkQRwIZEb8aGRN3MhkQ804ZEqtmGRBHghkR35oZE1eyGRDzzhkSi+YZEEQCHRG8Gh0TdDIdE
PBOHRKoZh0QRIIdEbyaHRN0sh0REM4dEojmHRAhAh0RvRodE3UyHRERTh0SiWYdECGCHRHdm
h0TVbIdERHOHRKJ5h0QIgIdEb4aHRN2Mh0Q8k4dEqpmHRAigh0RvpodE3ayHRESzh0SquYdE
EcCHRHfGh0TdzIdEPNOHRKLZh0QR4IdEb+aHRNXsh0RE84dEqvmHRBEAiERvBohE3QyIREQT
iESqGYhECCCIRG8miETdLIhEPDOIRKI5iEQIQIhEb0aIRNVMiEQ8U4hEqlmIRAhgiERvZohE
1WyIRERziESieYhECICIRG+GiETmjIhERJOIRKqZiEQIoIhEd6aIRNWsiEREs4hEormIRAjA
iER3xohE3cyIRETTiESi2YhEEeCIRHfmiETV7IhEPPOIRKr5iEQIAIlEbwaJRNUMiUREE4lE
ohmJRBEgiUR3JolE1SyJRDwziUSiOYlEEUCJRG9GiUTVTIlEPFOJRKpZiUQRYIlEd2aJRN1s
iUREc4lEonmJRBGAiUR3holE1YyJRDyTiUSqmYlECKCJRG+miUTdrIlEPLOJRKq5iUQRwIlE
d8aJRN3MiURE04lEotmJRBHgiURv5olE1eyJRETziUSi+YlEEQCKRHcGikTVDIpEPBOKRKIZ
ikQRIIpEbyaKRN0sikQ8M4pEojmKRAhAikR3RopE3UyKRDxTikSiWYpECGCKRHdmikTVbIpE
RHOKRKp5ikQIgIpEb4aKRNWMikQ8k4pEopmKRBGgikRvpopE1ayKRDyzikSquYpECMCKRHfG
ikTVzIpERNOKRKrZikQI4IpEb+aKRN3sikRE84pEovmKRAgAi0R3BotE3QyLRDwTi0SqGYtE
CCCLRG8mi0TVLItEPDOLRKI5i0QIQItEb0aLRNVMi0Q8U4tEolmLRBFgi0R3ZotE1WyLRDxz
i0SqeYtEEYCLRHeGi0TVjItERJOLRKKZi0QRoItEb6aLROasi0Q8s4tEqrmLRBHAi0R3xotE
1cyLRETTi0Sq2YtEEeCLRG/mi0TV7ItEPPOLRKr5i0QRAIxEbwaMRN0MjEQ8E4xEqhmMRAgg
jER3JoxE1SyMRDwzjESiOYxEEUCMRG9GjETVTIxERFOMRKpZjEQIYIxEb2aMRNVsjEREc4xE
onmMRBGAjERvhoxE3YyMRESTjESimYxEEaCMRG+mjETdrIxEPLOMRKK5jEQRwIxEd8aMRNXM
jERE04xEqtmMRBHgjER35oxE1eyMRETzjESq+YxEEQCNRHcGjUTdDI1EPBONRKoZjUQIII1E
byaNRN0sjUREM41EojmNRAhAjURvRo1E1UyNRERTjUSiWY1EEWCNRG9mjUTVbI1EPHONRKJ5
jUQRgI1Eb4aNRNWMjUREk41EqpmNRAigjUR3po1E3ayNRDyzjUSiuY1EEcCNRG/GjUTdzI1E
PNONRKrZjUQI4I1Eb+aNRNXsjURE841EovmNRAgAjkR3Bo5E1QyOREQTjkSiGY5ECCCORG8m
jkTdLI5EPDOORKI5jkQIQI5Eb0aORNVMjkREU45EqlmORAhgjkR3Zo5E1WyORERzjkSieY5E
EYCORHeGjkTdjI5ERJOORKKZjkQIoI5Ed6aORN2sjkQ8s45EormORAjAjkRvxo5E3cyORETT
jkSq2Y5ECOCORG/mjkTV7I5EPPOORKL5jkQRAI9EdwaPRN0Mj0Q8E49EohmPRAggj0RvJo9E
3SyPREQzj0SiOY9EEUCPRHdGj0TdTI9ERFOPRKpZj0QRYI9Eb2aPRN1sj0REc49EqnmPRAiA
j0Rvho9E1YyPRESTj0SqmY9ECKCPRHemj0TVrI9EPLOPRKq5j0QIwI9Ed8aPRNXMj0Q8049E
qtmPRAjgj0Rv5o9E3eyPRDzzj0Sq+Y9ECACQRG8GkETVDJBERBOQRKoZkEQRIJBEdyaQRN0s
kEREM5BEojmQRAhAkERvRpBE1UyQRERTkESqWZBEEWCQRHdmkETVbJBETHOQRKJ5kEQRgJBE
b4aQRN2MkEQ8k5BEopmQRAigkER3ppBE1ayQRDyzkESiuZBEEcCQRHfGkETVzJBERNOQRKrZ
kEQR4JBEd+aQRN3skEQ885BEovmQRBEAkUR3BpFE1QyRRDwTkUSqGZFECCCRRG8mkUTVLJFE
PDORRKI5kUQIQJFEd0aRRN1MkUQ8U5FEolmRRBFgkUR3ZpFE1WyRRDxzkUSieZFEEYCRRHeG
kUTdjJFERJORRKKZkUQRoJFEb6aRRNWskUQ8s5FEqrmRRAjAkUR3xpFE3cyRRETTkUSi2ZFE
EeCRRHfmkUTd7JFERPORRKL5kUQIAJJEbwaSRN0MkkQ8E5JEqhmSRAggkkRvJpJE3SySREQz
kkSiOZJECECSRG9GkkTdTJJERFOSRKJZkkQIYJJEd2aSRN1skkREc5JEonmSRBGAkkRvhpJE
3YySRDyTkkSimZJECKCSRG+mkkTdrJJEPLOSRKK5kkQRwJJEd8aSRN3MkkRE05JEotmSRAjg
kkRv5pJE3eySRDzzkkSi+ZJEEQCTRHcGk0TdDJNEPBOTRKoZk0QIIJNEdyaTRNUsk0Q8M5NE
qjmTRBFAk0R3RpNE3UyTRERTk0SiWZNEEWCTRG9mk0TVbJNERHOTRKJ5k0QRgJNEd4aTRNWM
k0Q8k5NEqpmTRAigk0R3ppNE3ayTRESzk0SiuZNEEcCTRHfGk0TdzJNEPNOTRKrZk0QI4JNE
d+aTRN3sk0RE85NEqvmTRAgAlER3BpRE1QyURDwTlESiGZREESCURH8mlETdLJRERDOURKo5
lEQRQJREb0aURNVMlEQ8U5REolmURBFglER3ZpRE3WyURDxzlESieZREEYCURG+GlETdjJRE
PJOURKqZlEQIoJREf6aURNWslEQ8s5REqrmURBHAlER3xpRE3cyURDzTlESi2ZRECOCURHfm
lETd7JRERPOURKL5lEQIAJVEdwaVRN0MlUQ8E5VEqhmVRBEglUR3JpVE1SyVREQzlUSiOZVE
EUCVRHdGlUTdTJVEPFOVRKJZlUQRYJVEd2aVRN1slUREc5VEqnmVRBGAlURvhpVE3YyVRDyT
lUSimZVECKCVRG+mlUTdrJVERLOVRKq5lUQIwJVEd8aVRNXMlUQ805VEotmVRBHglURv5pVE
3eyVRETzlUSi+ZVEEQCWRHcGlkTVDJZEPBOWRKIZlkQIIJZEbyaWRN0slkREM5ZEojmWRAhA
lkRvRpZE1UyWRERTlkSqWZZEEWCWRG9mlkTdbJZEPHOWRKJ5lkQRgJZEd4aWRNWMlkREk5ZE
qpmWRAiglkRvppZE3ayWRESzlkSiuZZECMCWRHfGlkTVzJZERNOWRKLZlkQR4JZEb+aWRN3s
lkQ885ZEovmWRBEAl0RvBpdE3QyXRDwTl0SqGZdEESCXRG8ml0TVLJdERDOXRKo5l0QRQJdE
d0aXRNVMl0REU5dEolmXRBFgl0R3ZpdE1WyXRERzl0SqeZdEEYCXRG+Gl0TdjJdERJOXRKKZ
l0QRoJdEd6aXRNWsl0Q8s5dEormXRBHAl0RvxpdE3cyXRETTl0Si2ZdEEeCXRG/ml0TV7JdE
RPOXRKL5l0QRAJhEdwaYRNUMmEREE5hEohmYRAggmERvJphE1SyYREQzmESqOZhEEUCYRG9G
mETVTJhEPFOYRKpZmEQIYJhEd2aYRNVsmEREc5hEonmYRAiAmER3hphE1YyYRDyTmESimZhE
EaCYRG+mmETVrJhERLOYRKq5mEQRwJhEd8aYRN3MmEQ805hEqtmYRAjgmERv5phE3eyYRDzz
mESi+ZhEEQCZRG8GmUTdDJlERBOZRKIZmUQIIJlEdyaZRNUsmUREM5lEqjmZRBFAmURvRplE
3UyZRDxTmUSiWZlECGCZRG9mmUTdbJlERHOZRKp5mUQIgJlEd4aZRN2MmUREk5lEopmZRBGg
mURvpplE3ayZRDyzmUSquZlEEcCZRHfGmUTVzJlEPNOZRKLZmUQR4JlEd+aZRNXsmUQ885lE
qvmZRBEAmkR3BppE1QyaRDwTmkSqGZpEESCaRHcmmkTVLJpERDOaRKo5mkQIQJpEd0aaRNVM
mkREU5pEqlmaRBFgmkR3ZppE1WyaRERzmkSieZpECICaRG+GmkTVjJpERJOaRKKZmkQIoJpE
d6aaRN2smkREs5pEqrmaRAjAmkR3xppE1cyaRDzTmkSq2ZpEEeCaRG/mmkTV7JpEPPOaRKr5
mkQRAJtEdwabRN0Mm0Q8E5tEqhmbRBEgm0RvJptE3SybRDwzm0SqOZtECECbRHdGm0TdTJtE
RFObRKJZm0QRYJtEd2abRNVsm0REc5tEonmbRAiAm0RvhptE1YybRDyTm0SimZtEEaCbRHem
m0TVrJtEPLObRKK5m0QRwJtEd8abRNXMm0RE05tEotmbRBHgm0Rv5ptE3eybRDzzm0Si+ZtE
CACcRG8GnETVDJxERBOcRKIZnEQRIJxEfyacRN0snEREM5xEojmcRAhAnER3RpxE3UycRDxT
nESiWZxEEWCcRHdmnETVbJxERHOcRKJ5nEQIgJxEb4acRNWMnEREk5xEqpmcRBGgnER3ppxE
1aycRDyznESiuZxEEcCcRHfGnETVzJxEPNOcRKLZnEQR4JxEd+acRN3snERE85xEovmcRBEA
nURvBp1E3QydRDwTnUSqGZ1ECCCdRG8mnUTdLJ1ERDOdRKI5nUQIQJ1Eb0adRNVMnUQ8U51E
olmdRBFgnURvZp1E1WydRERznUSieZ1EEYCdRG+GnUTVjJ1EPJOdRKqZnUQRoJ1Ed6adRNWs
nUQ8s51EqrmdRAjAnURvxp1E3cydRETTnUSq2Z1ECOCdRG/mnUTd7J1ERPOdRKL5nUQIAJ5E
bwaeRNUMnkQ8E55EqhmeRAggnkRvJp5E3SyeRDwznkSiOZ5ECECeRHdGnkTVTJ5ERFOeRKJZ
nkQRYJ5Eb2aeRNVsnkREc55EqnmeRBGAnkR3hp5E3YyeRESTnkSimZ5EEaCeRHemnkTVrJ5E
RLOeRKK5nkQRwJ5Eb8aeRNXMnkQ8055EotmeRAjgnkRv5p5E3eyeRETznkSq+Z5ECACfRG8G
n0TVDJ9ERBOfRKoZn0QRIJ9EbyafRNUsn0Q8M59EqjmfRAhAn0R3Rp9E1UyfRDxTn0SqWZ9E
CGCfRHdmn0TdbJ9ERHOfRKp5n0QRgJ9Ed4afRN2Mn0Q8k59EopmfRAign0R3pp9E3ayfRDyz
n0SquZ9ECMCfRG/Gn0TVzJ9EPNOfRKLZn0QR4J9Ed+afRN3sn0Q8859EovmfRAgAoERvBqBE
1QygREQToESiGaBECCCgRG8moETdLKBERDOgRKo5oEQRQKBEb0agRN1MoEQ8U6BEqlmgRBFg
oERvZqBE1WygRERzoESieaBEEYCgRG+GoETdjKBEPJOgRKqZoEQIoKBEb6agRN2soEQ8s6BE
qrmgRBHAoERvxqBE3cygRDzToESq2aBEEeCgRG/moETd7KBERPOgRKr5oEQRAKFEbwahRN0M
oUREE6FEqhmhRAggoURvJqFE1SyhREQzoUSiOaFEEUChRHdGoUTdTKFERFOhRKpZoUQIYKFE
d2ahRN1soUQ8c6FEonmhRBGAoUR3hqFE3YyhRESToUSimaFEEaChRG+moUTdrKFERLOhRKK5
oUQIwKFEb8ahRN3MoURE06FEqtmhRAjgoURv5qFE1eyhRETzoUSi+aFECACiRG8GokTdDKJE
PBOiRKoZokQRIKJEdyaiRNUsokQ8M6JEqjmiRBFAokR3RqJE3UyiRDxTokSqWaJECGCiRG9m
okTVbKJERHOiRKp5okQIgKJEb4aiRN2MokREk6JEqpmiRBGgokR3pqJE3ayiRDyzokSiuaJE
EcCiRG/GokTdzKJERNOiRKrZokQR4KJEd+aiRN3sokQ886JEovmiRBEAo0R3BqNE1QyjREQT
o0SqGaNECCCjRG8mo0TdLKNERDOjRKo5o0QRQKNEb0ajRN1Mo0REU6NEolmjRBFgo0RvZqNE
3WyjRDxzo0SieaNECICjRHeGo0TdjKNEPJOjRKqZo0QRoKNEd6ajRN2so0REs6NEormjRAjA
o0R3xqNE1cyjRETTo0Si2aNEEeCjRHfmo0TV7KNEPPOjRKL5o0QRAKREdwakRN0MpEQ8E6RE
qhmkRBEgpER3JqRE1SykREQzpESqOaREEUCkRG9GpETdTKREPFOkRKJZpEQRYKREd2akRNVs
pEREc6REonmkRBGApERvhqRE1YykRESTpESqmaREEaCkRG+mpETdrKREPLOkRKq5pEQIwKRE
d8akRNXMpERE06REotmkRAjgpER35qRE3eykRDzzpESi+aREEQClRHcGpUTdDKVERBOlRKoZ
pUQRIKVEdyalRNUspUREM6VEojmlRBFApUR3RqVE1UylRERTpUSiWaVECGClRHdmpUTdbKVE
PHOlRKJ5pUQRgKVEd4alRNWMpUREk6VEqpmlRBGgpURvpqVE3aylRESzpUSquaVEEcClRG/G
pUTdzKVEPNOlRKrZpUQR4KVEd+alRNXspURE86VEqvmlRBEApkRvBqZE1QymREQTpkSqGaZE
CCCmRHcmpkTVLKZEPDOmRKI5pkQRQKZEd0amRN1MpkREU6ZEolmmRAhgpkR3ZqZE1WymRERz
pkSieaZECICmRHeGpkTdjKZEPJOmRKqZpkQRoKZEb6amRN2spkREs6ZEormmRBHApkRvxqZE
3cymRDzTpkSi2aZEEeCmRHfmpkTV7KZERPOmRKL5pkQRAKdEdwanRN0Mp0Q8E6dEqhmnRBEg
p0RvJqdE3SynRDwzp0SiOadECECnRG9Gp0TVTKdERFOnRKpZp0QIYKdEb2anRNVsp0Q8c6dE
qnmnRBGAp0RvhqdE3YynRESTp0SqmadECKCnRHemp0TVrKdERLOnRKq5p0QIwKdEb8anRN3M
p0RE06dEotmnRBHgp0Rv5qdE3eynRDzzp0Si+adECACoRHcGqETdDKhEPBOoRKoZqEQIIKhE
dyaoRN0sqEQ8M6hEojmoRBFAqERvRqhE1UyoRDxTqESqWahEEWCoRG9mqETVbKhERHOoRKJ5
qEQIgKhEd4aoRNWMqEREk6hEopmoRBGgqERvpqhE1ayoRDyzqESquahEEcCoRG/GqETdzKhE
RNOoRKrZqEQI4KhEb+aoRNXsqEQ886hEqvmoRBEAqUR3BqlE3QypRDwTqUSqGalECCCpRHcm
qUTdLKlEPDOpRKI5qUQRQKlEd0apRNVMqUREU6lEolmpRBFgqUR3ZqlE3WypRERzqUSiealE
CICpRHeGqUTdjKlERJOpRKqZqUQIoKlEb6apRNWsqUREs6lEormpRBHAqURvxqlE3cypRDzT
qUSi2alEEeCpRG/mqUTd7KlERPOpRKL5qUQRAKpEbwaqRNUMqkREE6pEohmqRAggqkR3JqpE
1SyqRDwzqkSqOapECECqRG9GqkTdTKpERFOqRKpZqkQIYKpEd2aqRN1sqkQ8c6pEqnmqRBGA
qkRvhqpE3YyqRDyTqkSqmapECKCqRG+mqkTVrKpEPLOqRKq5qkQRwKpEb8aqRN3MqkRE06pE
otmqRBHgqkRv5qpE3eyqRETzqkSi+apECACrRG8Gq0TVDKtERBOrRKIZq0QIIKtEbyarRNUs
q0Q8M6tEojmrRBFAq0RvRqtE3UyrRDxTq0SiWatEEWCrRG9mq0TVbKtERHOrRKJ5q0QRgKtE
d4arRNWMq0REk6tEqpmrRAigq0R3pqtE3ayrRESzq0SiuatEEcCrRHfGq0TdzKtERNOrRKLZ
q0QR4KtEb+arRN3sq0RE86tEqvmrRAgArER3BqxE1QysRDwTrESqGaxEESCsRG8mrETVLKxE
PDOsRKI5rEQIQKxEd0asRN1MrEREU6xEolmsRAhgrER3ZqxE1WysRERzrESieaxECICsRHeG
rETVjKxERJOsRKqZrEQIoKxEb6asRN2srEREs6xEormsRBHArERvxqxE3cysRETTrESi2axE
EeCsRG/mrETV7KxERPOsRKr5rEQRAK1EdwatRN0MrUQ8E61EqhmtRBEgrURvJq1E3SytREQz
rUSqOa1ECECtRHdGrUTVTK1EPFOtRKJZrUQRYK1Eb2atRNVsrUREc61EonmtRBGArURvhq1E
3YytRDyTrUSqma1ECKCtRG+mrUTVrK1ERLOtRKK5rUQRwK1Ed8atRNXMrUQ8061EqtmtRAjg
rURv5q1E3eytRETzrUSq+a1ECACuRG8GrkTVDK5ERBOuRKoZrkQRIK5EbyauRNUsrkQ8M65E
ojmuRBFArkRvRq5E3UyuRDxTrkSiWa5EEWCuRHdmrkTVbK5ERHOuRKJ5rkQIgK5Eb4auRNWM
rkQ8k65EopmuRBGgrkR3pq5E1ayuRDyzrkSiua5ECMCuRHfGrkTdzK5ERNOuRKLZrkQR4K5E
d+auRN3srkQ8865EovmuRAgAr0R3Bq9E1QyvREQTr0SiGa9ECCCvRG8mr0TVLK9ERDOvRKI5
r0QRQK9Eb0avRNVMr0REU69EolmvRBFgr0R3Zq9E3WyvRERzr0Sqea9ECICvRHeGr0TdjK9E
RJOvRKqZr0QRoK9Eb6avRNWsr0Q8s69EormvRBHAr0R3xq9E1cyvRDzTr0Si2a9EEeCvRHfm
r0Td7K9ETPOvRKr5r0QIALBEdwawRN0MsEREE7BEqhmwRBEgsERvJrBE1SywRDwzsESiObBE
EUCwRG9GsETVTLBEPFOwRKpZsEQRYLBEd2awRN1ssEREc7BEonmwRAiAsERvhrBE5oywRDyT
sESqmbBEEaCwRG+msETdrLBERLOwRKK5sEQIwLBEb8awRN3MsEQ807BEotmwRBHgsER35rBE
3eywRDzzsESi+bBECACxRHcGsUTVDLFEPBOxRKIZsUQRILFEbyaxRN0ssUQ8M7FEojmxRAhA
sURvRrFE1UyxRERTsUSiWbFEEWCxRHdmsUTVbLFERHOxRKJ5sUQIgLFEb4axRN2MsUREk7FE
qpmxRAigsUR3prFE1ayxRDyzsUSqubFECMCxRG/GsUTdzLFEPNOxRKLZsUQR4LFEb+axRNXs
sUQ887FEqvmxRAgAskR3BrJE3QyyREQTskSiGbJEESCyRHcmskTVLLJERDOyRKo5skQRQLJE
b0ayRN1MskREU7JEqlmyRAhgskRvZrJE3WyyRERzskSiebJEEYCyRG+GskTdjLJERJOyRKKZ
skQRoLJEb6ayRN2sskQ8s7JEqrmyRAjAskRvxrJE1cyyRDzTskSq2bJECOCyRHfmskTd7LJE
PPOyRKr5skQIALNEdwazRN0Ms0REE7NEohmzRBEgs0RvJrNE3SyzRDwzs0SqObNEEUCzRHdG
s0TVTLNERFOzRKJZs0QIYLNEb2azRNVss0REc7NEqnmzRBGAs0R3hrNE3YyzRESTs0SqmbNE
CKCzRG+ms0TdrLNERLOzRKq5s0QIwLNEb8azRNXMs0RE07NEotmzRAjgs0Rv5rNE1eyzRDzz
s0Si+bNECAC0RHcGtETdDLRERBO0RKIZtEQRILREdya0RN0stEREM7REojm0RAhAtER3RrRE
3Uy0RERTtESiWbREEWC0RG9mtETdbLREPHO0RKJ5tEQRgLREd4a0RN2MtEREk7REopm0RBGg
tERvprRE3ay0RDyztESiubRECMC0RHfGtETVzLRERNO0RKLZtEQI4LREb+a0RNXstEQ887RE
ovm0RAgAtURvBrVE1Qy1RDwTtUSqGbVECCC1RG8mtUTVLLVERDO1RKo5tUQRQLVEd0a1RN1M
tUREU7VE</AssayXData><AssayYData Points="4767">gSVAQGY8QECi/z9AYztAQKQGQECaBkBAJCFAQGYbQECAE0BAoStAQO9NQEABJkBAOj1AQCXu
P0AoI0BAhTZAQAj5P0AGMUBAr8g/QA/7P0CtI0BABRFAQKroP0Df9j9AD+o/QLMNQEAOLEBA
F8w/QJI5QEBS7j9AOYU/QAL2P0CAsj9AhihAQHvoP0D8KkBA6RVAQG2eP0DaxD9AU8U/QLTT
P0Cy5z9ARAJAQC/KP0Br8D9ArdE/QEoeQED9iD9A08U/QKXtP0CHP0BADkJAQBzEP0BmGUBA
YKM/QOf8P0DzL0BAHNM/QCqlP0B57T9AT98/QB/6P0DGpz9AUPk/QBi1P0Co/z9AHOY/QMex
P0BTqz9A1MQ/QLYdQECgyj9AJNI/QK36P0Bg+j9AZp8/QOW4P0Dr3z9A4Ms/QAwFQEBQ5z9A
Go8/QLzJP0BZtD9AP90/QCqzP0Chnj9A8pI/QGDcP0Cnvj9AJ/A/QIqLP0Af+z9A8t8/QAXZ
P0B4pz9Adbc/QFC6P0DStD9Ae9U/QHTNP0A8rj9Am9k/QBZzP0Dc2z9A0mQ/QKugP0BLgD9A
b50/QPzIP0DTzD9ADL4/QCyYP0CTwz9A++I/QIBjP0DzzD9AG5o/QNvMP0DctD9AkoQ/QJ/Q
P0DntT9ANH4/QDG3P0AUoT9AQbc/QFHtP0A/sj9AqIU/QEOeP0AmsT9A14I/QEziP0AptT9A
hLE/QL6XP0DItz9AZmg/QD6UP0DSfz9AZ8E/QAeZP0Bm1D9ACs8/QDVoP0DgqD9AaYo/QBfb
P0AFsT9ABLA/QGI2P0AmvD9AmJU/QKZTP0Bpnz9AKzJAQLCcP0C7fj9A+To/QAZxP0DZdT9A
6ew/QEppP0C5ej9AwXk/QNWWP0ARfT9AO6w/QEmDP0AsRD9AXb4/QC2VP0CHwz9AJ4w/QHWC
P0C2Yz9AJng/QLiEP0Abnj9ATog/QNh1P0AYeT9AiX4/QMuaP0BJOT9AFmQ/QNyjP0BkSD9A
hlU/QMQwP0AJTD9AsEQ/QEFvP0DrXj9ACV8/QIpfP0D7SD9AyS0/QMQ9P0AbRj9AKiA/QJaL
P0CPQj9ApFQ/QDZoP0CVMz9AzGo/QPSaP0B5aD9AqSA/QNODP0BFsD9AEog/QL6YP0BQjD9A
Lxc/QC8vP0COQj9Ami0/QDlqP0BSVz9Atlg/QDwoP0ApYz9AeIM/QH5GP0A5Vz9ArnI/QCI7
P0AeaD9AK1c/QBWJP0Bnej9AfFU/QFYdP0DfVT9AlwQ/QLHjPkB7YD9ACBI/QGmKP0DRKT9A
u6o/QFglP0BRIT9ANFY/QA89P0APcD9AUk8/QOVIP0Deez9AiVI/QHOBP0AKLT9AXO0+QHcb
P0DERj9AZgM/QJn2PkCwXz9ApjA/QFsrP0CTHD9AgDQ/QCsvP0AIZz9A+y8/QH8PP0ChRz9A
INU+QM0TP0CAOT9A2Dg/QOoDP0AZ7D5Arik/QPBZP0C8JT9AGQs/QLQTP0DLYD9A4Ss/QBAg
P0BQBD9AIwc/QN7+PkCDRD9AnRk/QN7iPkCtGT9ACNM+QEbpPkC/Kz9AB9w+QH0kP0A7CT9A
ACs/QML3PkDQNj9Afvs+QPEaP0BCHz9AL/Q+QL4lP0AK7z5AQxs/QKvcPkCF/j5Atrs+QP/V
PkBLQD9ADOs+QAofP0DbCz9APt8+QCX5PkBx/T5ALTA/QHe9PkB42T5AGfI+QK3qPkB3ED9A
wOM+QFvcPkCipj5AhP4+QDjIPkAx/D5AiQE/QP3rPkDg1T5Af6A+QCPlPkD7Aj9Aq8A+QNzs
PkBE1T5AwfY+QJzdPkChJj9A0q8+QMfoPkBL3D5A9wc/QHyhPkBH2T5ATt0+QL+lPkBowz5A
mY8+QMoIP0DXyj5AqLo+QJfWPkD/4z5Avvg+QG62PkB8wD5A6IQ+QIUKP0BA0j5AZKY+QDrP
PkD2gD5Ar7I+QJmRPkDdoj5A/ME+QMKmPkBMzj5AZbE+QPduPkCFkD5Abcw+QG2oPkB8zT5A
s4s+QPTOPkAqpT5ArI8+QOfNPkB9xT5A9XE+QHK7PkDr9D5AP4I+QEnAPkDG1z5ASsc+QHKp
PkBEwz5A1/U+QHmZPkD06D5A66U+QG2KPkDrjz5AZMU+QNihPkCHej5ArZI+QBbCPkAh1z5A
icg+QOHzPkDk2z5AT8w+QMKlPkDkgT5Ao7c+QPNlPkDZfj5AG9c+QFMSP0AKwj5A9YI+QArW
PkDKaj5AcJY+QL+uPkBQnj5AVKs+QGK3PkAcoT5AF5s+QGyhPkABkz5AE48+QG2XPkDPgj5A
bP4+QKCsPkBfST5AgrI+QOrQPkBWkj5AsIQ+QB9/PkD5dT5ALJU+QHCYPkAP2T5A1XU+QK6X
PkCYoj5Am2A+QGenPkAGXD5A7i4/QAC0PkCQgD5A86A+QLeePkCvwz5AnVg+QLF4PkBDcD5A
QIk+QIxMPkAuqz5AqkE+QBZPPkAuhD5ArMQ+QNFOPkCGVz5A3l8+QMgWPkAesD5A4Zc+QG2W
PkBoWD5Akmk+QCtEPkDGdT5AS1g+QJxGPkDfZD5A4ls+QIgHPkC5Qj5Avm0+QGcvPkDjjz5A
DGM+QLF6PkBVOz5AvFY+QDCYPkBXLz5ALLs+QEN+PkDCgj5A/h4+QOdVPkAPZT5AJX4+QDBn
PkAmpz5Ai28+QOVqPkDKaT5AdX0+QDoMPkBcZD5AlmU+QDggPkAkLz5AK28+QMZmPkB3fz5A
3EI+QHg9PkBPWD5Aj3c+QBmfPkCQSz5AKks+QIZIPkAEHj5ASpI+QJIsPkBrHT5AwEQ+QARO
PkCLgj5AVaM+QPxaPkAneT5ABoY+QL8lPkAPOD5A40c+QDpLPkB8Lz5AqDs+QO9+PkCiXz5A
bS0+QK5fPkB0cD5A7Tk+QNwePkB3KD5AC1g+QDszPkAtBz5AszM+QE9UPkArZj5ANis+QLHo
PUBJNz5AOqE+QB5kPkCpKT5AYUw+QMQdPkDHTz5AcI0+QB78PUA/AT5AP1w+QN1mPkDL7D1A
Ckc+QJRIPkBQED5AhnM+QJFZPkB/Sz5AgiU+QNhPPkBbWD5AXSw+QGcVPkBpKj5AZfY9QCDo
PUAIRj5AwvA9QFRPPkCxND5AxgA+QLZZPkB2SD5A8EU+QHkVPkAbFj5AGCk+QJ3mPUBBPz5A
ySo+QKY5PkDkET5AaTw+QIQ2PkAuFj5AZfk9QLoGPkDC7D1ABhY+QIrwPUCpDT5Ashw+QKYB
PkBgTz5AbBk+QOQ9PkD5DT5AtDk+QBrRPUCzAD5ALkY+QC5jPkAo6T1AOhk+QIQ2PkB28T1A
kFU+QMEAPkCfBD5AXzo+QO1qPkBCOz5A8wQ+QDZFPkDFMz5ALyA+QBElPkAFwD1Auy8+QG/0
PUCytT1AVA4+QOpcPkB+LD5ACtY9QM0RPkDz9D1AxgQ+QGUuPkAXFj5AutA9QBsJPkAxJD5A
vRc+QLcwPkCILj5A2NM9QHT7PUDECT5AJwI+QPHcPUCY6j1A2789QJQ8PkBN/z1AIfY9QMhe
PkCXAT5ANwM+QBFWPkBWCz5A+CM+QEDSPUDt0D1AAfI9QAXmPUD4AT5A+/I9QIvXPUALuT1A
e9A9QPzrPUC35D1Aztg9QDPdPUCn/z1A9PI9QOlBPkBwMD5AtfQ9QArmPUAF3T1A+UY+QHPl
PUBd8z1Ad7M9QEDuPUAZnj1AZd09QNbfPUAxuT1AJ7o9QPVIPUBA0T1AS8Q9QP8cPkCpwD1A
4RY+QNPuPUAu8D1AFUo9QJa9PUB77D1AV+09QKyPPUCrfD1AdY89QCrZPUBX0z1Argg+QLS+
PUDFwD1AA909QKynPUDX3T1A+Z49QNlnPUDsxz1Ae2s9QNvVPUB6sz1ANsk9QJ7cPUBYmT1A
3RU+QK2vPUCujT1ApsI9QLCjPUAk4z1A6to9QGbBPUB8oT1AQrQ9QDq1PUBBuD1A98E9QC3h
PUBfoj1AcsI9QDP3PUB2zD1AmZs9QDcmPkDu2T1AcIQ9QEPLPUCvnj1AP3Y9QJJrPUDL3j1A
KaU9QNmEPUCXfT1A3pA9QG2nPUBYmz1AeNk9QFCKPUBVlz1AXFw9QGHCPUCrqj1A2l09QLOZ
PUAbgj1AEME9QLfIPUBMiD1AWMw9QCuhPUA9hT1AtIo9QJOhPUBX0T1AAcs9QEuxPUB2rD1A
j749QFiuPUD1iT1AK6o9QPjcPUCCcj1A+q09QHJwPUCVhT1AJjs9QOycPUBRfj1Ah4Q9QOSE
PUC8gD1ATXY9QMxyPUAq0z1AJoU9QJnSPUBmaD1A7sY9QFRzPUAZmj1A4Js9QNaaPUDBcD1A
3kc9QCS7PUBajD1A6WQ9QIOGPUDHiD1Afmg9QGyVPUBBwz1ALWY9QNg9PUAxhD1Ah5I9QACt
PUAFYz1AoGY9QNh0PUASXD1AcWo9QEZ8PUChRz1A1FI9QJpLPUDXOD1Ay4w9QMpTPUBAoT1A
bH89QICPPUBafj1Am4A9QAVkPUBpLz1A1JY9QJMbPUBboT1AH009QGVwPUBYZj1A8049QFlh
PUAmaT1AtEs9QI8HPUBPgz1At1g9QKxWPUDQPD1ApkQ9QPIcPUClez1AR389QO1APUDPOD1A
Ejo9QDiuPUD7Xj1ARUo9QFZGPUBFFD1A/ys9QHcfPUDbIz1An0c9QAP8PEAeej1Ash89QIsl
PUBs/zxAefs8QANzPUCNST1AHRg9QOIuPUDOYD1APSs9QPQ2PUAeZj1AGhs9QGxcPUAz+zxA
6hE9QJgdPUAh0TxAkiw9QMMKPUBPJz1AV1k9QPc1PUAqRT1AITI9QEQzPUD8uTxAnig9QEk0
PUAZND1AHSQ9QN8dPUBqJD1AIIE9QDD2PECqFD1AifI8QJX1PEDXHj1ATRU9QObyPEDNKT1A
Ty09QIxEPUAZYD1AfiI9QAX1PEB+RT1ATfo8QFDhPECvMD1AEgc9QJPwPEAm2zxAdSU9QJbN
PEAp6TxAW0k9QA4JPUDq5zxAGEY9QAtEPUBoBz1ADxU9QD7ZPEAfMD1AYfk8QE1IPUD09zxA
IAk9QCgnPUBsLD1Alyc9QNm9PEANGz1AHs08QATxPEB0pDxAqAU9QDgJPUCpCD1ANQ49QArX
PEBu5jxAQAs9QMQRPUB06jxAq7k8QPApPUDYqjxAfX88QO43PUC6rDxA9zI9QBbgPEA+8DxA
2qU8QA7uPEBupzxAeQY9QJr/PEA23jxAO9g8QIsUPUB22jxAeqo8QN+QPECS7TxA8tw8QBrK
PEBktjxAzcg8QBICPUBziTxAgaA8QMy1PEBEIT1AQsc8QMcEPUCR3TxATuU8QJWkPEC9yDxA
mg09QPaLPEDQ5jxA+/g8QMzyPEClbDxADtI8QDmaPECYvzxAmrE8QCbfPEB+1DxA/uw8QNfa
PEBo0jxA5eg8QHHUPEAetjxAV4M8QLq1PEDX5zxAD648QDTBPEBhzzxA1gA9QMHAPECyvzxA
wpQ8QNeWPECl4DxAu9M8QGfDPECMyjxA7BI9QLzGPEAy/jxA9wo9QI/EPEA7oDxAUh09QMib
PEDOozxAX6w8QOjrPEDzqjxAULc8QJmdPEDeFz1AjcQ8QOmIPEDJ5jxA4nM8QGBSPECglTxA
WN08QKjCPEB7RzxApXE8QHQMPUC7VTxAeZ08QBB9PEBNojxA25g8QMK2PEAsqDxAhlY8QJu4
PEBBzDxA4ZA8QI+oPEB2zTxAsHk8QFCaPEAkoDxAN488QKe/PECUuTxA3508QBpxPECX7DxA
Mn88QCunPEBcijxAJUg8QFerPEDGjDxAbpI8QN+OPECMTzxA2GU8QP22PECvhDxA6H48QFSN
PED0xDxAvIc8QI7SPEBJbjxArK88QO3mPEAfsTxA5388QJ2oPEA9IjxAr5s8QNxtPEBRWTxA
l2w8QB1nPEAJnTxATKI8QO9zPEDcOTxA97g8QP1uPEAboTxAtsM8QCapPEC0fzxA04w8QCWV
PEDWhzxAEqE8QJN4PEAthzxAuUo8QKmMPEBOrDxAmJ48QMGOPEA31zxAd5E8QHBSPECCkzxA
tUE8QGWWPEA4ijxAxWU8QNB2PECgoDxAnJY8QEUuPEACZjxAS4Q8QFWDPED8XTxAiZs8QDNr
PEBRdTxAn1Q8QB2ZPEBHmjxAI188QDOpPEBGcTxAk5o8QMdpPEAOYzxAN2U8QG2sPEDrgzxA
hIg8QM8wPEADWzxAGHI8QLpjPECIVDxADY48QIckPEBbUDxA/5Q8QLRxPEAOajxAIZE8QMtW
PEBmUzxArWc8QJ2lPEBceDxASWY8QJt5PECIgTxAblw8QI1IPEBJYzxAonA8QOs9PED54jtA
YIw8QPxgPEBAhDxA6DY8QI+FPECojTxAhHU8QABkPEDDRDxA2DU8QMdNPEArZDxAi0M8QGBu
PECojjxAylk8QOAwPEAoTjxA9lU8QKOCPECnejxAGk08QBFmPEALjTxArWY8QPxRPECpKzxA
93A8QOUGPEALEjxAeSg8QFVZPEC5BTxA2yY8QGluPECBKjxAcLY7QLBgPEAifDxAWUo8QNwy
PECWOTxAizc8QLX6O0AYMDxAA0g8QNKEPECrlDxAXBQ8QEvQO0CqNjxAmEk8QB4fPED3WDxA
6UA8QOVSPEBOJzxAliI8QMZjPED3RzxADxY8QIJZPEAZPTxAa0Y8QAwzPEDl8jtADuM7QBUd
PEAFQDxAHSY8QLwFPEA2GTxAEcU7QFAYPEDfRTxAnAs8QIQdPECJSjxAQug7QF9JPECH8ztA
cQU8QHcIPEBbKTxA3us7QOcsPEA54jtAs1Q8QLz/O0Au9jtAkWM8QMKgO0DrOzxAjCc8QL/o
O0APCTxAswI8QBQ3PEC37ztAWAM8QO/MO0CL+TtApC48QJPhO0C8FDxAFdE7QK70O0AnBjxA
QQY8QBveO0C2PjxA5iA8QLMoPEDZ6jtA5w88QIIIPEC0GTxAUd07QH0fPEA89DtAfP07QFXr
O0DQDDxAww88QOoVPEDivztAHwA8QLECPEBCGzxAzDc8QODTO0CJ7ztA0BE8QGDPO0ApJzxA
cAA8QDgYPECGAzxA8008QKQuPEDACTxACP47QFVZPEDLKjxAUuk7QNYNPEDtDTxARt07QLbT
O0B2zDtAId07QO+3O0C28ztAVQs8QGnpO0CLGTxAvNI7QBj1O0BU4DtA0eo7QHb/O0DJPjxA
I+I7QAXzO0DJAjxAIOo7QJgHPECZFjxAuEE8QNziO0D+8jtADf87QLTSO0BuDDxApQY8QG7v
O0BOEDxApx88QA3mO0B2ATxAwh88QDoBPEC/7jtApwg8QFYfPEARFDxAIRE8QILmO0B8yjtA
3wQ8QDADPECOtDtAGrg7QIIpPEB44DtA9+Q7QMT+O0C/ETxABrU7QPjAO0B/EjxA5NU7QDYA
PEC9yDtApNI7QIS7O0CxDjxAQQQ8QPP6O0A8sztAdPI7QLfJO0C8STxAUsw7QN7/O0D/EjxA
mZU7QOjAO0A9mztAnMM7QHwfPECX7ztAB9U7QI93O0C/4jtAmcs7QGGrO0DWNzxADAo8QFTF
O0CjiztA9+A7QPF9O0AC4ztAmvc7QFwFPEBgtjtAwdE7QOrQO0BxpztA+/c7QCfiO0By4ztA
+s87QKrwO0Ac6jtA1dY7QJsSPED8yztAgMY7QGbgO0C1uDtAygM8QHjLO0B2qTtA+787QLey
O0CLzztA5M47QPxWO0DciTtAlAE8QHqvO0DQwTtA8tU7QCWFO0ClsDtABMk7QF6UO0AabTtA
U587QHK0O0DTtTtAsKM7QJixO0CV+ztAl2Q7QEvSO0Dx2ztA6Xg7QB20O0A0mTtAEYs7QK2r
O0BekztA2Io7QJOZO0A1/ztAUrs7QNyjO0B/YztA/5E7QBDRO0DOxTtAuZw7QECKO0AEgztA
d687QFeXO0AuqTtAnZM7QFFzO0BztDtASWk7QJPRO0A2gTtAWsI7QE3cO0C4ojtAW6g7QHNu
O0AwljtA0tk7QLR0O0DnATxAglI7QIqLO0ADQztASrI7QPuVO0Db7jtAnao7QIe3O0DpxTtA
YZc7QFKjO0DOjTtAqJ87QKGfO0BSnDtABaE7QFVtO0CgeTtA0oo7QF2AO0Af4jtAEso7QOGP
O0CSYztAi387QBZpO0DiiDtAcXc7QBGrO0BxfTtAlVs7QKx1O0BNOjtA5jo7QPZpO0DMcjtA
MpM7QEdLO0ABljtAz8g7QNmSO0DiuTtAz247QKF1O0CNiDtAg0E7QIKOO0CzYztAf507QJiE
O0CCVztAB1M7QPUoO0D6WztAkWk7QHytO0Cb5DtAnpI7QEdgO0AjpztA8eQ7QGqbO0CHlDtA
25Q7QCm/O0BhKTtA55s7QKopO0BZuTtAEzc7QHRAO0AVdDtAZrI7QCJZO0BWdjtA64Q7QNrM
O0DeajtAzJM7QFRTO0CUWztAOUw7QHpzO0COeztAa2U7QDY3O0AQRTtA4ZY7QPWXO0BrrztA
OZI7QPF9O0DiTTtAd6A7QAtlO0C9KDtAvp07QD1OO0DYdDtASFI7QDAfO0AIajtAn2w7QM8s
O0DzKTtAocc7QN66O0A5qjtAfUg7QETHO0AdoTtAWTA7QOdqO0D2TTtA9H07QOsgO0BxOTtA
fU47QAx1O0BaFDtASWk7QIxsO0B+WTtAP4k7QCdFO0DcRjtAKYQ7QOYbO0CNYTtAfFg7QOUF
O0D/UDtAJmY7QKdbO0BuGjtAnSc7QMF7O0CqBztAq3A7QIstO0DR5TpA6C47QJdhO0AkiTtA
g1w7QGE6O0AkGjtAo+Y6QAsgO0C3ATtAtF07QMYYO0DihTtAo5M7QKwcO0ClhTtAjj87QP9P
O0CvcjtA4jQ7QCs7O0Do7jpAsV87QMhsO0B5PjtAfkI7QMplO0A3MztA7VE7QHIdO0C2HDtA
ahg7QBQhO0BAQTtAdA07QHRHO0C6SDtAcYg7QFssO0BHyTpAnmE7QPIuO0AsRztAPEg7QPZO
O0B+TjtAABY7QP04O0A/PztAV0E7QGbnOkBw5TpAHeo6QCs/O0B0QTtAdzc7QEQOO0A4+jpA
PAw7QGEJO0AG1TpAbgQ7QNXmOkBcHztAvCs7QPMyO0DoSTtAPjQ7QEoZO0CKWztA5/w6QHUr
O0BH2TpAVAE7QNoGO0AfRTtAuUw7QBFRO0Bg8zpA+Uk7QDI3O0BXXztAeOs6QMcxO0ByQTtA
nBI7QHcLO0A9DztA1D47QKgEO0DeNDtAsAM7QAfhOkAJVztAQz07QAftOkB25jpAetk6QJdA
O0AfITtA8v06QCT7OkAsxjpA6uk6QAe9OkB3DTtApBM7QFHwOkB0EztAiCo7QOcBO0CbCTtA
nwY7QDUdO0An6TpAZSw7QE4gO0CUGztAIzw7QBEQO0DVEDtA+Qg7QBskO0BNLDtA5SE7QLnd
OkCF7DpA/v86QGoMO0AV2DpADA87QE7sOkDtKztACN86QE7AOkAw1jpAFvw6QEATO0A07jpA
8i47QL/iOkBr0DpAI9Q6QDUZO0BOBztA8846QHHeOkAE4zpA0806QPvuOkCHFTtAS+s6QMmh
OkCsLztAXRQ7QBzmOkBE5jpAM8o6QNnAOkC/rDpA6Ok6QEqiOkBw9zpACJs6QI3hOkCl1TpA
YOk6QNK+OkD89DpAXrQ6QPrDOkCw4jpAO8E6QK6uOkBJ/zpAC546QPW0OkCQ2zpA8sY6QBMj
O0CQ/zpACOo6QFuZOkBQ6zpAaMk6QFzWOkASxDpAMpo6QE2nOkDK0DpAnuA6QLaxOkC8vDpA
CJo6QKeAOkBXAjtARLQ6QL3sOkDt3jpA7b46QGc+OkD+zzpAXcM6QM+wOkBtwzpAWKs6QOWE
OkDu/DpAz8o6QLbbOkCqqDpA+Qg7QKvGOkC34TpAgMk6QOAnO0APszpAzFE6QL3pOkA/wzpA
TI86QArFOkAFCDtAuQA7QFCLOkDFYDpAVK46QDKzOkDOUzpAdbA6QFxwOkBd3zpA5Xc6QFiL
OkCItTpAucw6QA5zOkA2xzpAZ7Q6QEycOkDp9zpA4L06QLCaOkB8fDpAk9U6QDmuOkA5dDpA
HKI6QAHEOkBM5jpAUIw6QBd0OkDhlTpAprM6QEu+OkCL1jpAVow6QDpROkDrtjpASVw6QD+C
OkALajpArMk6QO+oOkBC2zpAGc06QD+4OkAKjDpAN3s6QHV1OkBEojpA5ZU6QNexOkDXdjpA
kKE6QEeLOkBS3TpAsoI6QF/nOkDmmDpAWHI6QIS/OkD/gDpAvps6QBeVOkB+oDpA0eM6QOOk
OkB9KzpAx6k6QJZZOkAdTjpAfLc6QFrnOkA6oDpASL06QEN6OkAdbzpAMpY6QIzOOkA4yTpA
X6k6QNSAOkCsazpA/4M6QHJoOkCNmDpA37A6QNOMOkDdljpAzXU6QMyNOkAKUTpAN3E6QFae
OkCFujpA/406QI10OkA/RjpAV3k6QEaXOkDTpDpA9J06QK3HOkCgcTpAyUw6QAp7OkCsPzpA
inA6QM5yOkA8eTpASE86QN52OkCyXTpAfHY6QKpTOkDzQjpAzvg5QO6+OkA1YTpASg06QL9x
OkDAjDpAAHQ6QExuOkDxVTpA91w6QLqWOkBQWjpAAXI6QCdkOkBehTpAWVc6QNJ4OkDYZTpA
0S86QE1WOkCdtDpAA4E6QNJ0OkAYUDpA0Yw6QHo1OkA8XTpAs5M6QIePOkCXRzpAeow6QFpA
OkCBpjpAe3c6QPo6OkCTKjpAHGM6QGmIOkCFijpArEY6QL+NOkBmOjpA5kY6QOaMOkBigzpA
qHY6QLp+OkA4SzpAnyk6QEGUOkBufjpARWc6QClJOkBTmTpATWQ6QKVFOkAGdTpAf/05QMuN
OkBxRTpA5Xk6QA1mOkCyPjpAvpc6QJ1zOkB4FDpAFSk6QNpMOkCxSzpATSY6QMptOkCkHzpA
jWA6QGEWOkBdEjpASSc6QOuTOkDPhDpAYzg6QFUiOkDdKjpAMG06QEo8OkAONDpAv4Y6QJx3
OkCnDjpA/V06QBZFOkD5UzpA8kA6QMlTOkC+jjpAmis6QGQ8OkDe8jlA/So6QIZjOkAGSDpA
bRE6QBs5OkCyLjpAE5I6QKYzOkAVPTpAOlE6QH1bOkAvXzpA7U06QAwWOkDWRjpAXFU6QHon
OkA1cjpAuio6QFF+OkBOETpAOhk6QOcoOkAhEDpAijA6QLYgOkD1fjpAuC86QG5gOkBH/DlA
Omc6QOc4OkBggjpAD2Y6QKNHOkBnFDpAEE06QCpqOkDHRTpAAzo6QF72OUB2DDpAlJs6QOMD
OkA4JDpAADY6QAw1OkA7CTpAmEs6QGk8OkC9NDpAJPk5QEhHOkA3QDpAnfU5QPDeOUBGBTpA
dSY6QCLgOUD87TlA0y46QIMrOkBzBTpALAg6QG8wOkDuKTpAvik6QOYeOkB1KTpAGfk5QGoz
OkDMQTpAWUc6QFscOkBKPzpAHu05QGkmOkCcGTpAwjc6QP45OkDuOzpAFN05QJbrOUAV9jlA
XjM6QIhBOkC+8jlAHjE6QB82OkDhDjpAVtM5QFgoOkDs2zlAXvg5QAQxOkBpKzpAMzY6QALc
OUC6ODpA5UQ6QF8QOkAj8jlAfP05QIoVOkBbGzpAejk6QPQ6OkDX/TlAVRA6QA41OkAd+TlA
KiA6QG0oOkBUCjpASCM6QFDlOUDtAjpAnC06QA8FOkAEJjpA3kU6QGbMOUAOyDlAExQ6QKC0
OUAeZzpAESI6QHWtOUBPjjlA+OE5QLT7OUCB1jlAouU5QIEHOkCH2jlAteM5QPbbOUCesTlA
o/05QD+5OUBTFTpAqwc6QCoUOkBhBDpAy+E5QAHwOUDdDTpAFxU6QAHoOUA8tDlApRc6QNP+
OUDA7zlAiLI5QE3eOUBaHTpAR+w5QEIOOkAhADpANdc5QAYIOkB/yTlABj86QCHIOUC+RDpA
dSE6QGAgOkBMHTpA1Ns5QADsOUCV8TlAwtc5QKUYOkCHETpAo9Y5QNihOUCzDTpAof05QLzg
OUAG3TlAZs45QJr0OUAN8jlADNQ5QCysOUBB9DlAssQ5QOnvOUBoDzpACxI6QLEgOkDu5zlA
dJg5QIfQOUBv1zlAJOk5QKb+OUD+8DlADfI5QLT1OUDS+DlAr+s5QPzoOUBbwDlAw7g5QHnu
OUBMFzpAovo5QNjmOUAD0zlAoO05QPMAOkB3zzlAx8w5QBuuOUDCtDlAesQ5QMqNOUDZ/zlA
+M05QD2sOUBbmTlAr8Q5QEvSOUB6xTlAwt05QEOtOUAswTlAK705QGu3OUA0gzlAKgU6QLyq
OUA6iDlAVrk5QCegOUASxjlAH/g5QCLqOUDPuTlAAbY5QIi9OUCuuTlAHMU5QB3yOUDg8TlA
JMY5QN7VOUBkhjlALp45QHnIOUAXsTlAzKE5QIWZOUCvkTlAbHk5QLGfOUDQ1zlAD7g5QB02
OkBFaTlAd6M5QGOlOUCo3zlAY5k5QFzvOUCWhjlAwIM5QGPyOUAltTlAkaE5QBrlOUCArjlA
dbE5QHZlOUBmnDlAjHM5QBSPOUD8yzlA92s5QFSuOUBObjlAzp85QJjUOUCwrzlAsl05QJx+
OUAGxjlAeag5QNeQOUCrcjlAeoQ5QBqpOUBxsjlA4Ms5QEeEOUC1jTlAyrY5QIg0OkBAnDlA
ArE5QJePOUB53TlA4Iw5QGq2OUCUYDlAtH45QIfAOUBMhDlA8pM5QHPPOUAbeTlA8rc5QD3s
OUAfaTlAEp05QDmSOUA+kzlAq245QE6sOUBnMzlAtco5QL1qOUCzWzlARJ85QJK9OUAxwzlA
bok5QIluOUDPlzlAroo5QKZuOUC+vDlAKqU5QJqkOUCbjzlAnqU5QKuOOUADoTlA5ts5QCy+
OUBjnDlAqo05QAUdOUDvgTlA2Wo5QMSaOUBwpzlA9a45QPqGOUAtfTlAfL05QA2yOUA5NTlA
Qa05QPiKOUCCaTlAxn45QDdNOUAtojlAqr05QK+7OUCZqjlAEXc5QLSEOUB0cTlARKw5QJiD
OUCsSTlABZQ5QHx7OUAHgDlA2E45QPx/OUChjjlABn05QLuWOUAONzlAqII5QEBPOUBUzjlA
PGc5QMFlOUDVjDlADUw5QP1uOUAOwTlA81I5QEBtOUDjszlACW85QPxUOUB6XDlAIy45QDOK
OUDdpDlAXbw5QCouOUCKdTlAwFU5QBobOUCthDlAra85QAs/OUCC5DlAu205QF5COUAwhjlA
iRc5QHk3OUB7fDlASkI5QF5ZOUCnGzlA1W05QDdhOUAlVDlAXzQ5QDhNOUAGWDlAGHI5QNWi
OUAlRjlAClw5QC5VOUDXQzlAwCA5QCNYOUAzRDlAWok5QCIzOUBtljlAySc5QMIrOUAiYDlA
v2U5QG+QOUCIQDlAPpw5QEc9OUBsMzlA3B05QGRVOUDnOTlAXmc5QLgrOUBHOzlAk2Y5QBAp
OUAgYzlA7+I4QKwQOUCPTDlA+3I5QHtiOUANLTlA/Gc5QIRZOUCHLjlAkig5QB8oOUBgsDlA
uw85QI8dOUDS9DhAJTo5QBA+OUCaYDlAv3w5QLWcOUASCTlAdQY5QMFOOUDVHzlAfFs5QMw0
OUALSDlAII85QNmbOUAdJjlAQEA5QMVoOUD/XjlAB1Q5QDZVOUD8BzlAjk45QCUgOUApOTlA
LRY5QOlVOUCtVzlARxQ5QLccOUBvLjlA3A85QFpkOUBacDlAVxg5QFMtOUCzbzlAWjs5QHQd
OUD3FzlA8DY5QDRYOUBeHTlAkBw5QDUxOUCq9jhAuWA5QBRAOUCRTjlA2SU5QKaDOUDLYzlA
OVw5QGRBOUAE6jhAXlU5QIGMOUCBWjlALVI5QPluOUBaFTlAXiY5QLtSOUB1OTlAiFc5QJdQ
OUCQkzlAoWI5QCIeOUCdNTlA7Rs5QASVOUC4nzlAZFo5QN93OUBwETlAgyo5QANIOUD0UTlA
RNc4QOlBOUAqEjlAhXc5QMgmOUDWBzlANis5QBwAOUB6KDlAg0o5QOBZOUAzbDlAqPI4QEIH
OUAAKjlA+S85QEVDOUChEzlAD0Q5QH1XOUBn8zhAwiU5QOtLOUBi9jhArD05QJ4kOUCiNjlA
bfY4QKwROUDd7zhAshI5QI4YOUDUBTlAZhg5QKwtOUBtITlAAYE5QCBeOUAW9ThA2ho5QG8b
OUCv9jhAVcg4QLA3OUD6DDlA8CI5QNbuOECt7ThAjRk5QG0JOUAwLDlALRY5QA4fOUBNSzlA
umE5QEzyOEAMCzlAFCo5QIQjOUA0czlAH/g4QPvZOEApXjlAuSI5QGkAOUA1JTlAdg85QEYL
OUBY6zhAnFA5QLn5OEBi0jhAQyg5QBPpOEDNGTlAVPs4QAYROUCqXTlAck05QLQqOUBIODlA
If04QGssOUAOADlA7+M4QK8sOUCSNjlAnSw5QHskOUD1HjlAHPU4QOD+OECAFzlAiwk5QD/r
OEBA/DhAvCA5QA3hOEAIFDlAdRc5QB0nOUBCszhA4JE4QAlYOUABHzlAows5QACmOEBDCTlA
OrQ4QOYLOUDv3jhAQ884QCz1OEC85DhAUvg4QNkDOUBg9jhATWM5QHomOUCEazlAc+g4QFj8
OEDq/zhAifk4QPQ2OUAlCDlAARE5QFHROEAd2ThAvQc5QKnQOEAzzThAaj45QKPLOEAG0DhA
6+04QCTXOECXETlAiOE4QCYSOUCf2jhArg85QCW6OECTmzhAsv84QMP4OEAbNDlAEfs4QIOt
OEDjzjhAgpw4QKnvOEAeqThAc9A4QNIPOUDhPzlAOb44QAreOEAsEjlAceI4QNu5OEBlFzlA
MJo4QN3nOECoEzlA0Bc5QJf8OEA7zThAqcA4QFQDOUCKKjlAmAU5QEPwOEAPzThAnCU5QF3/
OECBCjlANQE5QLccOUCtyDhA+rI4QCz+OECO2zhAVo04QJn5OEDsrDhAS+k4QPFjOEDK1DhA
LPw4QKHXOECUvThAZdo4QMfjOEBhzzhATuo4QNOwOEBW+zhAiMw4QM70OEBYDTlAvOI4QLTt
OEDMzDhAULs4QK/YOEDwrDhAs8o4QHzPOEBjuThAIss4QErfOEBj1zhAZeY4QGyFOECKxzhA
j7Y4QM55OEAPxThA3e04QLKoOEDInDhApB05QOmAOEBHojhAm6g4QG3AOEA9yjhAlqY4QIDU
OEDGFzlA/Mw4QEepOEBvrThAxuY4QIOlOEDDmzhAEfQ4QIyIOEDr3zhAUc44QLGzOECbuThA
zq84QOSZOEAO/jhAVtg4QKPkOEB4rzhAvJ84QLbZOEChlzhAbZo4QDWWOEDjyjhAkP84QJzr
OEBMlThASIw4QGPZOECG3ThAlbY4QCyiOEAltzhA1fY4QGy1OEBCkzhAr3g4QMizOEBO8ThA
Pe84QGq0OECq3zhAQX84QJzJOEDhqThAR6c4QMiTOECb4DhATc84QNOJOECkeThAk7Y4QHCs
OECErDhA/bk4QO/OOEAJ+zhABYI4QGB8OECmuzhAl7g4QMxxOEDehjhAAdE4QE6eOECTuDhA
j4Y4QCB0OEB/bjhAjX04QFKxOEBe0ThAn+E4QBmBOECPfzhA6984QICFOEDApDhAQrI4QFJ7
OEAKZThApY04QHtfOEBeejhAX7k4QCt7OECWaThAZUs4QJZjOEDgqzhAalY4QDWUOEAqhDhA
+Ng4QMR/OEAhcThAYJ44QLhkOEBncDhAPkc4QFxuOEBKljhAQbI4QH+dOEAXfDhAzZ44QCi9
OEBsoThAeeo4QL+oOEBhZjhAITs4QLVyOEDBkThAGHw4QEEwOEAXsDhAA4o4QBY4OEBfcjhA
SNI4QCicOECoKThAcHc4QLqSOECybzhAeUw4QNx4OEAhmzhAG2I4QAGiOEBPfThAfTs4QMTD
OEBmyjhAblw4QKx8OEBmhzhAnk44QLpXOEANpzhABJg4QPujOEAImThA6q84QD14OEDvUzhA
Sqg4QFd0OEDQMzhAWzM4QH7iOECmmDhAcSs4QDdFOEBFeThAwG44QCGtOEBcizhA0Yk4QPxw
OECXoThAnn84QJY1OEDVfjhAnkc4QGVKOEAFijhAQEw4QCaPOECsZThAH3E4QLOEOEBZkjhA
FDE4QBptOECyMzhAM3s4QI6ROEB9fDhASDQ4QPSHOEDchThAAW44QBJ7OEBAcThAQJo4QNRZ
OEBqWzhAIUA4QJYzOEBPUzhA9Hs4QJrGOEATWDhAH1g4QE+eOEDUYThAPU04QBxXOECeojhA
eWU4QHhBOEClVzhAZcI4QIqCOEDfIzhAk0g4QKIrOECINjhA5ik4QG5oOEAjpzhAW104QEwp
OEB8OThAflY4QAdoOEC+YzhAxHU4QL1WOEBkeDhAfkE4QExjOEC3NThAaWA4QIBfOEBPWDhA
1Io4QM1FOEC5eThAQ0c4QBk/OEC/RjhAXiA4QLIUOEBoSDhA33A4QJZvOECaYThAoDY4QIwi
OECupzhA3ns4QFVqOEAtGDhAT1o4QPgJOEBpSThAMG84QGEbOEA4RThAeG44QJgqOECK5jdA
UlQ4QFZfOEAdazhAsF84QEA3OEDaYThArUc4QBolOEA4NThAKgw4QPTyN0B5WjhAUAg4QD2U
OECrYThApxk4QNg8OEChDjhA5SI4QPcKOEA3PDhATVY4QPmmOEDMKjhAqVw4QJYWOEBHTzhA
B/U3QOg0OEA1RzhAiuc3QEJMOECLWjhAxuE3QARFOEChWzhAXhY4QD4iOECLPjhA20o4QP09
OEDIVDhAeCo4QFNLOECCQDhAf3E4QKkqOEDK6jdA/0s4QJNqOECEbDhAAU84QA00OEAbPDhA
jkY4QK1BOEAgFjhAepE4QDQbOEAEVDhApSc4QGE/OEC7RzhAJDw4QKAnOEDTQDhAP2o4QENn
OEBeVzhAVlc4QN5DOEDJDThAjX84QAHQN0DiSzhA+EQ4QDkzOEAqQDhArxE4QJ33N0DrBzhA
rQg4QH8POEBHGThAFiA4QKIwOEAF3jdAuz44QFgdOEC2AzhAmnA4QF91OEBKGzhAuio4QNgR
OEDwzTdAalo4QNfrN0CPPjhApPg3QLQWOED4KThAYxc4QAFpOEDpTjhAxAk4QBtZOEDA8TdA
d9s3QFMQOEAu+TdA4yk4QNsNOEDT+TdAPCE4QG9BOEAECThA7Ug4QL7iN0AwJThAUBw4QFkC
OEDZCThAuSs4QH8nOEBqRThAgek3QHEFOEDcIDhAvtM3QHo1OEBb+jdA31o4QHL4N0DIOzhA
Ihk4QBT1N0AwQDhAYhI4QIH5N0A+6zdA8Ro4QGAiOEBECDhAbwY4QNuwN0Bu7jdAAbc3QNoR
OEA+JThA79U3QFH3N0DEGzhAyvQ3QFYJOEBbJzhA0j04QI61N0DY8jdAlyw4QKkjOECuGThA
WD44QI8WOEDoKzhApTE4QB9QOEBOCDhA9d43QOAdOEDBsjdATFg4QOQnOEDnuTdAdTE4QBP8
N0ADxzdAV/A3QJCmN0CHuTdAWP03QAscOEDaQzhA2943QFIzOEB77jdAT9M3QB+3N0CICzhA
3sM3QBHpN0CU3DdAPgg4QJA0OEAKIzhA0wo4QOMqOEBiEThAlAM4QDPYN0BP7zdAqCM4QLgZ
OEB9BDhAjiM4QPDcN0AM7DdAROY3QFDNN0AHHThAsrA3QAq7N0BawDdAHQ04QMeGN0C7JThA
W703QDfiN0Dk+TdAAhA4QJEGOEAzkDdAo8E3QAzMN0B10zdAit83QOjsN0BMGThATSw4QDfg
N0Ct6zdAWfQ3QA7LN0AmvzdAWLU3QDCRN0AC2jdA9xM4QFsSOEBQ2jdA+8c3QEPGN0BsEjhA
rKI3QPANOEDZxTdAoLo3QA7UN0AmwDdAk8Q3QGq/N0AnDThAQgw4QCa8N0BFCjhA7cQ3QOHg
N0BTFzhAjq03QGG2N0B57TdA3r03QDHON0AABThA8f43QNOqN0Bt6DdA6OU3QGbVN0BBuTdA
tgk4QKrrN0DwyjdAEsE3QLLVN0COjTdAuos3QLv5N0DA0jdAMco3QKfcN0DKNzhA65o3QGS8
N0AYszdASw44QF36N0AEDzhAwME3QJHLN0DfnzdAbt83QBStN0D2BDhACuQ3QKjGN0Bb3TdA
3/w3QJsmOED9pTdA+e03QKQgOECqmzdA+JU3QNnNN0DM8TdAuwc4QLF/N0BkuTdABMs3QEG+
N0CUojdAOcE3QAHIN0BtuDdAyDA4QNe9N0Ba4jdAQcM3QHraN0DQvjdAzss3QMbgN0CEBjhA
qqc3QP6dN0Du3DdAEWY3QDICOEDVsTdAobM3QEUMOEAOnTdAjtQ3QBtlN0BS0jdAvqY3QN7j
N0DIyzdA6ME3QP+1N0CExjdABW43QNDPN0Di2DdAiYY3QMbPN0CowjdAMeg3QLyWN0C7/jdA
reo3QB9zN0D9jzdALvA3QB/WN0DazjdAatI3QEqxN0CdnDdAaMk3QCH5N0D8vTdA+NA3QCK7
N0CVtzdAz6U3QCflN0CGyDdASNY3QPtyN0DEkjdAYrE3QIC3N0Ct1zdAPYQ3QE+nN0Co3zdA
0NQ3QM3KN0DVhjdAB6M3QHnoN0CDlTdAc8M3QK4TOECTrzdA/+Q3QK7NN0BmzzdAdZU3QLWZ
N0C9rjdAu4w3QA/ON0AglDdAf7c3QHGXN0AxrjdAcpc3QGmBN0AvgTdAhqs3QPpdN0AnGThA
D+g3QAugN0C9nTdA+ao3QCxWN0BFMjdA5k83QPWuN0B0mTdAGoo3QHK/N0CtajdAKvY3QPh/
N0AFnjdA1bU3QERmN0AA3DdA93E3QPq8N0CIkjdAHt43QHSgN0DKuDdATno3QO1jN0ANsjdA
/Zk3QPK9N0BTxDdAib83QLmnN0CRmDdAMJY3QKB0N0BQoDdAPl43QLqRN0CKlzdABKs3QJ/L
N0DSyzdAO7E3QAR7N0CbpTdAjnw3QKrYN0DZpzdAMIM3QKCVN0CusDdAFbk3QCyLN0DTrjdA
Cbs3QMZ3N0DLcTdA4nk3QLKSN0D6zzdA4Jc3QBTAN0BjtjdAZa43QAq5N0A6mTdA0lk3QNyN
N0BKkDdA6Zo3QPiYN0AQZDdA1pM3QDWsN0AVxTdAoIw3QOxSN0DQyzdAgYs3QOzMN0ByoDdA
4WA3QDmLN0DBmjdAyXk3QKy9N0B4bzdApSs3QCSHN0DfWjdAong3QA5/N0AHlDdApmQ3QGY4
N0CNgDdAFGY3QJJcN0DwJTdAf3c3QJ5rN0CsRDdAfjU3QKJpN0BdmTdAJ6s3QGu8N0CRbTdA
G303QJxXN0BgMjdA/pk3QKx7N0BWuzdAbm43QGpUN0DmbzdAKmc3QMGHN0C5rjdAzD83QC2B
N0AbMDdAal43QEh0N0AbgzdA63U3QLczN0BqUzdAdGQ3QFhcN0CVZzdAfWM3QP4eN0ABlzdA
n1E3QH6VN0BwMTdA+G83QFmuN0BSODdAqF43QPtTN0Ad4zdATUs3QN9/N0DNLTdAu1c3QPt+
N0DKSzdANYc3QPRSN0BppjdAC1U3QLZrN0C7mDdAsYs3QIFXN0B/STdAAUU3QNVQN0BBgzdA
ZH43QFCBN0AyrzdAlHE3QEhAN0AyozdATEY3QL2VN0AxUTdA4U83QDKNN0DcTjdA7nA3QKCm
N0BNVzdA5Fg3QDQ0N0BdfzdAPJg3QEx2N0CsGjdAhBQ3QNuKN0CdJjdAkDY3QBRMN0BEljdA
Zn03QG9bN0BzdjdAQRg3QHIzN0BFUzdAqSo3QFMrN0BTGTdAQYI3QO1MN0D4NzdAjTk3QNFY
N0D3ZjdAPlQ3QLsdN0CySzdAwT83QMZoN0DsZjdAEXY3QG59N0DsIjdAh+E2QH1PN0DsbzdA
HS03QDp3N0AcHzdATFM3QJxON0DddjdA12A3QGclN0BUPzdAcmQ3QKl3N0AyPTdASTE3QASZ
N0DlTjdAtC43QN9ZN0C7UDdA5no3QHlRN0B1ADdAxzA3QMFLN0BeXzdAgBU3QHFfN0CbOzdA
qBM3QI9AN0AbaDdAYHw3QA/gNkBtCTdA+wU3QGrrNkC4ZzdAYFU3QJlON0AEGjdAS1U3QJwj
N0AElzdAEHY3QDFkN0CWXjdAam43QC6EN0CZcTdATV43QEB4N0BoAjdA6Vo3QGVaN0C1AzdA
BjU3QBLmNkDTHzdAfdw2QG4qN0B0zzZA9zI3QMH2NkDAKjdA20Y3QFVDN0DiFjdAZVQ3QApP
N0DYQDdAGx43QC8EN0AiCzdAajY3QLPyNkCoPTdATfg2QHwJN0CxUTdAYSQ3QLoxN0DANDdA
Qf02QPlrN0Dy9zZA+Gc3QIhiN0A1JTdAlGE3QNkjN0Aw2jZAkA03QGQwN0AGNzdA5ek2QBE2
N0DTCjdA10s3QEEsN0CmDDdAw+k2QHHWNkCqFjdAuU43QKEcN0BsKDdAjcw2QI87N0B/PTdA
OP02QDo8N0AQPDdAhWs3QNHTNkD2NDdAhtI2QMIRN0CEHTdAzAc3QInPNkCm8jZAx/Y2QHzm
NkD5vjZAVCo3QOgkN0CaDTdAaus2QLAIN0B03zZAxg43QDsnN0CiPDdA6Vs3QOvoNkAjBjdA
5kc3QGJkN0CeBzdAUA83QG0lN0CZKTdA1Pc2QNwBN0DAOjdARNI2QD/YNkC6QzdAdRs3QLjz
NkAR6zZAsSQ3QG4sN0DnvjZA1Ck3QKk0N0Bg6jZA0Rc3QJQnN0Cu7jZAniE3QFIhN0CkrDZA
dDI3QHfNNkBdADdA2wM3QOIpN0Dd7TZAix43QKjhNkCMADdAzQQ3QCcPN0AYETdAuv42QN7v
NkAs7TZA8d42QLE1N0A2/jZASdw2QCAGN0ChGTdA3jc3QBQbN0C/HTdAfdA2QLnjNkAg2jZA
NtQ2QHX7NkA3BzdAMfQ2QJ//NkDjHjdAsO02QDEPN0BgwjZALO42QJEsN0DEzDZAnTI3QAII
N0ATCjdA3SI3QLkbN0CUETdADBU3QJIxN0AWEDdAfwQ3QBDmNkDkDzdArhc3QFUBN0DJrTZA
mvs2QNfwNkCGIzdAvhY3QNbmNkDd/zZA5cY2QLf+NkDC/jZAkgo3QF0NN0Co9zZAegE3QFK/
NkBd5jZAn942QNjGNkBlEzdAd8Y2QC7TNkCv1DZAzfE2QLHzNkAB6DZA5dg2QNnoNkCi4DZA
Z882QO8KN0AVBjdAY+U2QF65NkACwjZA5pg2QKEFN0BjCTdALgM3QILmNkAsfzZAL8M2QJoH
N0CXxDZAFeg2QFLuNkBMqTZAGPE2QJmzNkBGpjZAGvk2QFD0NkD/QzdAT+k2QCLINkDUyjZA
P/s2QM8PN0AD+DZAROE2QDicNkBZ/DZAZdw2QIPbNkDUiTZAQw83QBjXNkCQDjdAzeY2QOOz
NkBLrjZAxOk2QIDkNkC5yzZAQ7w2QGYEN0DHwjZA0RQ3QDysNkBs8DZAWfI2QLbONkCwCDdA
1/82QDCyNkDtBDdAHBo3QI/oNkDC2DZAUQM3QCkLN0Ca6jZAO0U3QDAZN0Cc9DZAh942QODM
NkC8/zZAVgc3QGK2NkAG7jZAtcM2QJ0HN0Dc/jZAudo2QGkIN0AdyzZArNY2QJrdNkCP9TZA
5p02QCi+NkC4DTdADDY3QPe4NkAe/jZAUps2QJ/TNkDIgjZA1v42QMDVNkCewjZA+8w2QKQG
N0CImjZAxq42QI3WNkCjzTZA7t02QE6zNkA/UzdAOpc2QNSDNkAuvDZA4rc2QBS1NkCxlDZA
b8w2QK2RNkD0yDZAOdQ2QI+ONkCy0DZAbO42QNa6NkBjjjZA2Jg2QOLRNkCQoTZAU9s2QIG9
NkCNAjdAhlo2QBukNkA9xjZAR7Y2QMvhNkDLoTZAjas2QB6LNkAwtDZAJCU3QMylNkBKrzZA
ndk2QGetNkDMvjZAAFw2QDPdNkBN+TZAdoU2QA3UNkBsvzZAZqE2QOq0NkC9yjZA4oQ2QLCt
NkCpmDZA27U2QFS4NkDOrTZAD042QGZ9NkBA3jZAg6A2QAuSNkBPkDZAZs42QMKONkCP5TZA
Za42QNuTNkCmkzZA3502QA1wNkDYzjZAzbk2QBXZNkABzjZAaNs2QCvQNkCBvTZAbKU2QFeB
NkDsljZA0r82QPiiNkC0kDZAF8s2QBF4NkAWCzdABOc2QGTYNkCrajZAvJk2QEiSNkBBwDZA
VbM2QL3CNkDM6zZAHbA2QBl6NkA80jZAKYk2QN93NkB23TZA1HI2QOC7NkBp5TZAVO82QMO7
NkDVZzZAtV82QJuzNkBcaTZAFPE2QAnpNkCgqDZA8F42QC+QNkAIkDZAGrQ2QL6/NkDXhDZA
AoU2QKiANkBkfTZAE2Y2QHKRNkC/qzZA5l42QLyhNkD+dTZAfIs2QBSBNkAroDZAPoU2QNn+
NkAGajZA5ZM2QFaZNkDc2zZA/pk2QBqGNkDuqTZAG6E2QLDGNkDSjjZAtY02QLabNkAcsDZA
bUc2QFl1NkCDwTZAzLg2QGWMNkD9hzZAv7Y2QA9bNkARhDZAyGg2QAA3NkADrzZAwns2QKmR
NkB7jTZAfJA2QFCXNkB50jZAzJY2QBalNkDvrjZAyXE2QFGYNkAIlzZALKw2QOEzNkBYVzZA
EV42QP9vNkDUwzZAIJE2QM3XNkBUgTZAZjk2QE+ZNkAxYjZAOFc2QLuZNkCIrDZAUYI2QMWj
NkD3hzZAUXc2QGILNkBJWTZAX0U2QOqbNkA6GzZANUI2QItJNkCCXzZAqno2QJh8NkDstzZA
jTU2QCOSNkBlXTZASGA2QPpWNkCqQDZAVlc2QMwtNkA5hTZAmUA2QCXKNkA6mzZAJaE2QDpo
NkBfJjZA7ls2QHByNkDZtDZAvIk2QFFhNkCMazZAo4g2QBB1NkCTkjZA+HY2QEtpNkBfVTZA
xDc2QL8ZNkD3kzZAAkI2QI10NkCDdDZAqLc2QF9INkClTTZAEJA2QFA9NkCJhjZAX7w2QGVR
NkB1hDZAxGQ2QDNeNkAjYzZAoEk2QMZzNkDykTZAizc2QBWWNkCUnzZADZU2QBxmNkAfaTZA
14M2QLJfNkClTTZAOZk2QPdxNkBjODZAzCc2QM9vNkAeUTZAtYk2QHNMNkBwiTZAr502QBxi
NkBZTjZAJmk2QLUONkBaDzZAKic2QP4uNkB6cDZAW0k2QHpQNkDaqDZAt182QG9aNkDgTDZA
5zQ2QI0YNkBsVDZACyw2QCuFNkAfajZAQCE2QIIrNkDYUDZA4Cw2QHBfNkBMHjZANSw2QBg9
NkDpTDZAiXg2QC2SNkC2TTZALVc2QJxaNkDlJzZAPUs2QMFiNkD6LzZAG0A2QAGdNkBgejZA
hnw2QD02NkDyejZAIi42QJeMNkCQeDZApTQ2QPq0NkCdYDZAni82QFE6NkAskTZA6TI2QA5d
NkAUFDZA/ko2QEWUNkDMbzZAzU02QEDyNUAPUTZAv0U2QItDNkBKVDZAeGM2QBFdNkCycjZA
FXQ2QEUyNkD2TzZApEA2QGA3NkCoGjZAwl02QIlqNkDvYTZAlWg2QNQqNkAAczZAM0k2QCE+
NkBM8zVAqTI2QMgvNkA3SzZAtCE2QF4sNkCIKjZAzi42QBpYNkB3gTZAxTI2QKMTNkA5LzZA
2Uw2QFcjNkDHNTZAgyg2QL9GNkBVNzZA3yg2QO8dNkDqZTZAKSU2QEmRNkCqdzZAIRk2QOVs
NkDbGzZAoDs2QDS+NkDjGjZAwIk2QNc9NkBiODZA3hg2QFkzNkAo9zVAdyM2QMNvNkAmOzZA
kkc2QOgjNkCYEzZATME1QOBnNkC3HTZAB2c2QNwdNkCtMDZABVI2QIsSNkB5RTZA2kc2QBj9
NUAkcjZApzM2QBEdNkBITjZAj3A2QM4KNkD7UjZAfk82QCIdNkCoFzZA+AE2QJ9vNkAAQzZA
byQ2QM1TNkDg9jVAkU82QGVmNkDtOjZAM0E2QFjsNUDZMjZAZBQ2QBRHNkCxIjZAlx42QIMu
NkAANDZAWCo2QOzhNUBnQzZAkds1QAwpNkD3cDZAmeI1QK1BNkD8QTZAZgo2QIogNkA4GDZA
XhE2QOc3NkCeFjZAwAg2QB5TNkDS3zVAmuA1QJwRNkCSRjZAmQg2QHQtNkA73zVA4DQ2QNlH
NkBL9TVA8SQ2QAXyNUAnBDZAKgY2QCvcNUDR5jVAhs81QPbaNUA0HzZAa/I1QLkFNkA1QDZA
wBg2QGI2NkBjGjZAeAg2QEspNkA2PjZAuQI2QFkcNkCTPDZAEws2QKFhNkB5QDZAPCk2QCxH
NkDAJTZAmRo2QK8ENkBARTZAvfs1QF4/NkCNUDZANuk1QD8PNkC3EzZAp1c2QNAoNkAzBzZA
K/s1QMPmNUAzNjZAaOE1QEQnNkCl9zVATgM2QDspNkApwTVAKt81QMTqNUDwUzZAtj02QCYG
NkDkDDZAyCY2QAImNkA0SDZAdBE2QHEjNkCZGTZAmAQ2QO8PNkBOIDZA9ew1QPAjNkBlIzZA
bhA2QEgiNkCtEjZAzhE2QJL8NUBexDVASec1QEsZNkBwAjZAbiM2QMlvNkAC9DVAoTM2QMkM
NkDU5zVA55c1QKQnNkD3IjZAW9w1QBDlNUBm/zVA7Qs2QNILNkDn0zVAJAI2QDAANkDtBzZA
pS42QFc+NkDgDTZAXkE2QFbmNUDS6jVAjlo2QO/KNUAeJzZAueQ1QFIaNkA9/zVArys2QL/V
NUDg7zVAJP81QPP2NUDIyjVA7PQ1QGMCNkBG4zVA0wQ2QGItNkAo3DVA+b01QHjINUD4CjZA
1zE2QOc4NkAcBzZAAsM1QEfjNUAL8DVAxM01QPXXNUAP3jVAw/g1QGomNkBsFjZAIuA1QCog
NkD67jVAfzk2QKrpNUAg7TVAtRo2QIn8NUD/xzVAcvI1QCT2NUB55zVAiis2QA/WNUDN8TVA
xvs1QJbJNUAX9DVALRQ2QCIDNkBS0DVA/uM1QJKyNUBW1TVAx7M1QLgZNkBi0TVA9uo1QBVE
NkCG5jVAuzU2QN+xNUANBTZA8dM1QGW8NUCmWjZAcuQ1QAQJNkBPDzZAdCM2QG7yNUD+MTZA
Rws2QO/ANUAXADZAHt01QDHNNUDj0zVALuA1QN03NkBw2jVAdy42QMrYNUCF9DVAVzc2QJ/I
NUA8DjZAJag1QNQiNkAA6TVAPwA2QEnhNUBX4DVAcg82QL7oNUDKHDZAILI1QMQWNkAB0TVA
T9w1QDH1NUCqJzZAw8c1QFXONUBG/DVA1rY1QBwVNkD0CjZAgh82QGnYNUDA3TVAM+01QOzG
NUAJ7jVA9uM1QKk6NkCzqTVARB82QNPqNUA64zVA8vE1QBHgNUDEvzVAzAQ2QJTqNUCm/jVA
twU2QFlTNkDYATZAtfk1QPELNkChOTZA8+A1QAQsNkAP8jVAnsU1QJzDNUCf3DVAHQI2QCUN
NkDm8zVA</AssayYData></Step><Step><CommonData><SampleLocation>4</SampleLocation><SampleID></SampleID><SampleGroup></SampleGroup><SampleInfo></SampleInfo><SampleRow>G</SampleRow><SamplePlate>1</SamplePlate><WellType>WASH</WellType><Concentration>-1</Concentration><ConcentrationUnits>µg/ml</ConcentrationUnits><MolarConcentration>-1</MolarConcentration><MolarConcUnits>nM</MolarConcUnits><MolecularWeight>-1</MolecularWeight><Temperature>30</Temperature><StartTime>1528601</StartTime><AssayTime>600</AssayTime></CommonData><FlowRate>1000</FlowRate><StepType>DISASSOC</StepType><StepName>Dissociation</StepName><StepStatus>OK</StepStatus><ActualTime>507.001</ActualTime><CycleTime>0.2</CycleTime><AssayXData Points="2535">qlm1RBlgtUR/ZrVE5Wy1RERztUSqebVEGYC1RH+GtUTljLVETJO1RLKZtUQQoLVEd6a1ROWs
tUREs7VEsrm1RBnAtUR3xrVE3cy1RETTtUSy2bVEGeC1RHfmtUTd7LVETPO1RKr5tUQQALZE
dwa2RN0MtkREE7ZEqhm2RBkgtkR3JrZE3Sy2REwztkSqObZEGUC2RHdGtkTlTLZETFO2RKpZ
tkQZYLZEd2a2RN1stkRMc7ZEsnm2RBCAtkR/hrZE3Yy2REyTtkSymbZEGaC2RH+mtkTlrLZE
TLO2RLK5tkQZwLZEf8a2ROXMtkRM07ZEstm2RBngtkR/5rZE3ey2RETztkSq+bZEGQC3RH8G
t0TlDLdERBO3RKoZt0QZILdEdya3ROUst0REM7dEqjm3RBlAt0R/RrdE5Uy3RExTt0SqWbdE
GWC3RHdmt0TdbLdEVHO3RLJ5t0QZgLdEd4a3RN2Mt0REk7dEspm3RBmgt0R/prdE5ay3REyz
t0SyubdEGcC3RH/Gt0TdzLdETNO3RLLZt0QQ4LdEd+a3RN3st0RM87dEsvm3RBAAuER/BrhE
3Qy4REQTuESyGbhEGSC4RHcmuETlLLhETDO4RLI5uEQQQLhEd0a4ROVMuERMU7hEslm4RBBg
uER/ZrhE3Wy4RERzuESqebhEGYC4RH+GuETljLhETJO4RLKZuEQZoLhEd6a4ROWsuEREs7hE
qrm4RBDAuER/xrhE5cy4RETTuESy2bhEGeC4RH/muETd7LhERPO4RKr5uEQZALlEdwa5ROUM
uUREE7lEshm5RBkguUR/JrlE5Sy5REwzuUSqOblEGUC5RHdGuUTlTLlERFO5RKpZuUQZYLlE
f2a5RN1suURMc7lEsnm5RBCAuUR/hrlE3Yy5REyTuUSqmblEGaC5RH+muUTdrLlETLO5RLK5
uUQQwLlEd8a5ROXMuURM07lEstm5RBnguUR35rlE5ey5REzzuUSq+blEGQC6RH8GukTdDLpE
RBO6RLIZukQZILpEfya6RN0sukREM7pEsjm6RBBAukR3RrpE5Uy6RExTukSqWbpEEGC6RHdm
ukTlbLpERHO6RKp5ukQZgLpEf4a6ROWMukREk7pEspm6RBmgukR/prpE3ay6RESzukSqubpE
GcC6RHfGukTlzLpERNO6RLLZukQZ4LpEd+a6ROXsukRE87pEsvm6RBkAu0R3BrtE3Qy7REwT
u0SyGbtEECC7RHcmu0TlLLtETDO7RKo5u0QQQLtEf0a7RN1Mu0RMU7tEslm7RBBgu0R/ZrtE
3Wy7RERzu0SqebtEGYC7RHeGu0TljLtETJO7RKqZu0QQoLtEd6a7RN2su0RMs7tEsrm7RBDA
u0R/xrtE3cy7RETTu0Sq2btEGeC7RHfmu0Tl7LtETPO7RKr5u0QZALxEfwa8RN0MvEREE7xE
shm8RBkgvER/JrxE3Sy8REwzvESyObxEGUC8RHdGvETlTLxETFO8RLJZvEQZYLxEf2a8ROVs
vEREc7xEqnm8RBmAvER/hrxE3Yy8RESTvESqmbxEEKC8RH+mvETlrLxERLO8RLq5vEQQwLxE
f8a8RN3MvERE07xEqtm8RBDgvER35rxE5ey8RETzvESq+bxEGQC9RHcGvUTlDL1ERBO9RLIZ
vUQQIL1Efya9RN0svURMM71Eqjm9RBBAvUR3Rr1E5Uy9RExTvUSqWb1EEGC9RH9mvUTlbL1E
THO9RKp5vUQZgL1Ef4a9ROWMvUREk71Espm9RBmgvUR3pr1E3ay9REyzvUSqub1EGcC9RH/G
vUTlzL1ETNO9RLLZvUQQ4L1Ef+a9RN3svURE871Eqvm9RBkAvkR3Br5E5Qy+REQTvkSyGb5E
ECC+RHcmvkTdLL5ETDO+RLI5vkQQQL5Ed0a+RN1MvkRUU75Eqlm+RBlgvkR3Zr5E5Wy+RERz
vkSqeb5EGYC+RHeGvkTdjL5ETJO+RLqZvkQQoL5Ed6a+ROWsvkREs75Esrm+RBnAvkR/xr5E
5cy+RETTvkSq2b5EEOC+RHfmvkTl7L5ETPO+RLL5vkQQAL9Efwa/ROUMv0RME79Eqhm/RBkg
v0R3Jr9E5Sy/REQzv0SqOb9EEEC/RH9Gv0TdTL9ERFO/RKpZv0QZYL9Ef2a/ROVsv0RMc79E
snm/RBCAv0R/hr9E5Yy/REyTv0Symb9EEKC/RH+mv0TdrL9ETLO/RKq5v0QZwL9Ef8a/ROXM
v0RE079Estm/RBDgv0R35r9E5ey/RETzv0Sy+b9EGQDARH8GwETdDMBERBPARKoZwEQZIMBE
dybARN0swEREM8BEsjnARBlAwER3RsBE3UzARERTwESyWcBEEGDARH9mwETdbMBETHPARLJ5
wEQQgMBEd4bAROWMwERMk8BEspnARBCgwER3psBE3azAREyzwESyucBEGcDARH/GwETdzMBE
TNPARLLZwEQQ4MBEd+bARN3swERM88BEsvnARBAAwUR3BsFE5QzBREwTwUSqGcFEECDBRH8m
wUTdLMFETDPBRKo5wUQZQMFEf0bBROVMwUREU8FEslnBRBlgwUR/ZsFE5WzBRERzwUSyecFE
EIDBRH+GwUTdjMFETJPBRKqZwUQZoMFEd6bBRN2swUREs8FEsrnBRBnAwUR3xsFE3czBREzT
wUSq2cFEEODBRH/mwUTl7MFETPPBRLL5wUQQAMJEdwbCROUMwkRME8JEqhnCRBAgwkR/JsJE
3SzCREQzwkSqOcJEEEDCRH9GwkTdTMJETFPCRLJZwkQQYMJEd2bCROVswkREc8JEsnnCRBCA
wkR/hsJE3YzCREyTwkSqmcJEGaDCRH+mwkTdrMJERLPCRKq5wkQZwMJEf8bCROXMwkRE08JE
qtnCRBDgwkR/5sJE5ezCREzzwkSy+cJEGQDDRHcGw0TdDMNETBPDRKoZw0QZIMNEdybDROUs
w0REM8NEqjnDRBlAw0R/RsNE5UzDRExTw0SqWcNEEGDDRH9mw0TdbMNETHPDRLJ5w0QZgMNE
f4bDROWMw0RMk8NEspnDRBCgw0R/psNE3azDREyzw0SqucNEEMDDRH/Gw0TlzMNERNPDRKrZ
w0QQ4MNEd+bDROXsw0RE88NEsvnDRBAAxER/BsRE5QzEREQTxESqGcREGSDERH8mxETlLMRE
RDPERKo5xEQZQMREd0bEROVMxEREU8REslnERBlgxER3ZsRE5WzERERzxESqecREGYDERH+G
xETljMRERJPERKqZxEQZoMREf6bEROWsxEREs8REsrnERBnAxER/xsRE5czERETTxESy2cRE
GeDERHfmxETl7MRETPPERKr5xEQZAMVEfwbFROUMxUREE8VEshnFRBAgxUR/JsVE5SzFREQz
xUSyOcVEEEDFRHdGxUTdTMVETFPFRKpZxUQZYMVEd2bFRN1sxURMc8VEqnnFRBmAxUR/hsVE
3YzFRESTxUSymcVEEKDFRH+mxUTdrMVETLPFRLK5xUQZwMVEd8bFRN3MxURM08VEqtnFRBng
xUR/5sVE5ezFREzzxUSq+cVEGQDGRH8GxkTlDMZETBPGRKoZxkQQIMZEfybGRN0sxkREM8ZE
qjnGRBBAxkR3RsZE5UzGRERTxkSqWcZEEGDGRH9mxkTdbMZETHPGRKp5xkQZgMZEd4bGRN2M
xkRMk8ZEspnGRBCgxkR/psZE3azGRFSzxkSyucZEEMDGRH/GxkTlzMZERNPGRLLZxkQQ4MZE
d+bGRN3sxkRM88ZEsvnGRBAAx0R/BsdE3QzHREQTx0SyGcdEGSDHRHcmx0TlLMdETDPHRLI5
x0QZQMdEf0bHROVMx0RMU8dEqlnHRBBgx0R/ZsdE5WzHRExzx0SyecdEGYDHRH+Gx0TljMdE
TJPHRKqZx0QQoMdEd6bHRN2sx0REs8dEsrnHRBnAx0R3xsdE5czHRETTx0Sq2cdEGeDHRHfm
x0Tl7MdERPPHRKr5x0QZAMhEdwbIROUMyEREE8hEqhnIRBkgyER/JshE3SzIREQzyESyOchE
GUDIRHdGyETlTMhERFPIRKpZyEQQYMhEd2bIRN1syERMc8hEsnnIRBmAyER/hshE5YzIREST
yESqmchEEKDIRH+myETlrMhERLPIRKq5yEQQwMhEf8bIRN3MyERM08hEqtnIRBngyER/5shE
5ezIRFTzyESq+chEGQDJRHcGyUTlDMlETBPJRKoZyUQQIMlEfybJROUsyURMM8lEqjnJRBBA
yUR/RslE5UzJRExTyUSyWclEGWDJRH9myUTdbMlETHPJRKp5yUQQgMlEf4bJROWMyURMk8lE
qpnJRBmgyUR/pslE5azJRESzyUSyuclEGcDJRHfGyUTlzMlETNPJRLLZyUQZ4MlEf+bJROXs
yURE88lEsvnJRBkAykR3BspE5QzKREwTykSyGcpEECDKRHcmykTdLMpETDPKRLI5ykQQQMpE
d0bKRN1MykREU8pEqlnKRBBgykR3ZspE3WzKRExzykSqecpEGYDKRHeGykTljMpERJPKRLKZ
ykQQoMpEf6bKROWsykREs8pEqrnKRBDAykR/xspE3czKRETTykSq2cpEGeDKRHfmykTl7MpE
TPPKRLL5ykQQAMtEfwbLRN0My0REE8tEqhnLRBkgy0R3JstE5SzLREQzy0SyOctEGUDLRH9G
y0TlTMtETFPLRKpZy0QQYMtEf2bLROVsy0RMc8tEqnnLRBmAy0R3hstE3YzLRESTy0SymctE
EKDLRH+my0TlrMtERLPLRKq5y0QQwMtEf8bLROXMy0RE08tEqtnLRBngy0R/5stE3ezLRETz
y0Sy+ctEGQDMRH8GzETlDMxERBPMRLIZzEQZIMxEfybMRN0szERMM8xEqjnMRBBAzER3RsxE
5UzMRERTzESqWcxEEGDMRH9mzETlbMxETHPMRKp5zEQZgMxEf4bMROWMzEREk8xEqpnMRBmg
zER/psxE5azMREyzzESyucxEEMDMRH/GzETlzMxERNPMRKrZzEQZ4MxEf+bMROXszERE88xE
svnMRBAAzUR3Bs1E3QzNREQTzUSyGc1EECDNRH8mzUTlLM1ETDPNRKo5zUQZQM1Ef0bNROVM
zUREU81EslnNRBlgzUR3Zs1E3WzNRERzzUSyec1EGYDNRHeGzUTdjM1ETJPNRKqZzUQQoM1E
f6bNRN2szUREs81EsrnNRBDAzUR3xs1E5czNRETTzUSy2c1EEODNRHfmzUTl7M1ETPPNRKr5
zUQZAM5EdwbORN0MzkREE85EshnORBAgzkR/Js5E3SzOREwzzkSqOc5EEEDORH9GzkTdTM5E
TFPORLJZzkQZYM5Ed2bORN1szkREc85EqnnORBCAzkR/hs5E3YzORESTzkSqmc5EEKDORH+m
zkTdrM5ERLPORKq5zkQZwM5Ef8bOROXMzkRM085EqtnORBDgzkR/5s5E5ezORETzzkSq+c5E
GQDPRHcGz0TlDM9ERBPPRLIZz0QZIM9EdybPROUsz0REM89EqjnPRBBAz0R/Rs9E5UzPRFRT
z0SqWc9EGWDPRHdmz0TlbM9ETHPPRKp5z0QQgM9Ed4bPROWMz0RMk89EspnPRBCgz0R3ps9E
3azPREyzz0Squc9EGcDPRH/Gz0TlzM9ERNPPRLLZz0QQ4M9Ef+bPRN3sz0RE889EqvnPRBkA
0ER/BtBE3QzQREwT0ESyGdBEGSDQRH8m0ETlLNBERDPQRLI50EQQQNBEd0bQRN1M0ERMU9BE
qlnQRBlg0ER3ZtBE3WzQRExz0ESyedBEGYDQRHeG0ETljNBETJPQRKqZ0EQZoNBEf6bQRN2s
0ERMs9BEsrnQRBnA0ESHxtBE5czQRETT0ESy2dBEEODQRH/m0ETl7NBETPPQRLL50EQQANFE
fwbRRN0M0UREE9FEqhnRRBkg0UR/JtFE5SzRREQz0USqOdFEGUDRRHdG0UTdTNFERFPRRKpZ
0UQQYNFEd2bRROVs0UREc9FEqnnRRBmA0UR/htFE3YzRREST0USymdFEGaDRRHem0UTdrNFE
RLPRRLK50UQQwNFEf8bRRN3M0URM09FEqtnRRBDg0UR/5tFE5ezRRETz0USy+dFEEADSRHcG
0kTlDNJETBPSRKoZ0kQQINJEdybSROUs0kREM9JEsjnSRBlA0kR3RtJE3UzSRExT0kSqWdJE
EGDSRH9m0kTlbNJETHPSRKp50kQZgNJEd4bSROWM0kREk9JEqpnSRBCg0kR/ptJE5azSREyz
0kSqudJEGcDSRH/G0kTlzNJERNPSRLLZ0kQZ4NJEf+bSRN3s0kRE89JEqvnSRBAA00R/BtNE
3QzTREwT00SyGdNEGSDTRH8m00TlLNNETDPTRLI500QZQNNEd0bTROVM00REU9NEslnTRBlg
00R3ZtNE3WzTRERz00SyedNEEIDTRH+G00TljNNERJPTRKqZ00QQoNNEf6bTROWs00RMs9NE
qrnTRBnA00R/xtNE3czTREzT00Sy2dNEGeDTRHfm00Tl7NNERPPTRLL500QQANREfwbURN0M
1EREE9REqhnURBkg1ER3JtRE5SzUREQz1ESqOdREGUDURHdG1ETlTNRERFPURLJZ1EQQYNRE
f2bURN1s1ERMc9REqnnURBCA1ER/htRE5YzUREST1ESqmdREEKDURHem1ETdrNRERLPURLK5
1EQQwNREd8bUROXM1ERM09REstnURBng1ER/5tRE3ezURETz1ESq+dREGQDVRHcG1UTdDNVE
RBPVRLIZ1UQQINVEfybVROUs1URMM9VEqjnVRBlA1UR/RtVE5UzVRERT1USyWdVEGGDVRHdm
1UTmbNVETHPVRKp51UQYgNVEd4bVROaM1URMk9VEspnVRBig1UR/ptVE5qzVRESz1USqudVE
EMDVRH/G1UTdzNVERNPVRKrZ1UQQ4NVEd+bVRN3s1URE89VEqvnVRBgA1kR3BtZE5gzWREwT
1kSyGdZEGCDWRHcm1kTmLNZERDPWRLI51kQYQNZEd0bWROZM1kRUU9ZEslnWRBhg1kR/ZtZE
3WzWRExz1kSyedZEGIDWRHeG1kTdjNZERJPWRLKZ1kQYoNZEf6bWRN2s1kRMs9ZEsrnWRBDA
1kR3xtZE3czWREzT1kSy2dZEGODWRHfm1kTd7NZETPPWRLL51kQQANdEfwbXRN0M10REE9dE
qhnXRBgg10R3JtdE5izXREwz10SyOddEEEDXRH9G10TmTNdERFPXRKpZ10QQYNdEf2bXRN1s
10REc9dEsnnXRBiA10R3htdE5ozXREyT10S6mddEGKDXRHem10TdrNdETLPXRLK510QQwNdE
f8bXRObM10RE09dEstnXRBjg10R/5tdE3ezXRETz10Sy+ddEEADYRH8G2ETmDNhETBPYRLIZ
2EQYINhEdybYROYs2ERMM9hEsjnYRBhA2ER3RthE3UzYRExT2ESqWdhEGGDYRHdm2ETmbNhE
THPYRKp52EQQgNhEf4bYRN2M2ERMk9hEspnYRBCg2ER/pthE5qzYREyz2ESyudhEEMDYRH/G
2ETdzNhERNPYRKrZ2EQY4NhEf+bYRObs2ERE89hEuvnYRBAA2UR/BtlE3QzZREQT2USyGdlE
GCDZRHcm2UTmLNlERDPZRKo52UQYQNlEf0bZRN1M2UREU9lEslnZRBhg2UR/ZtlE3WzZRERz
2USyedlEGIDZRHeG2UTmjNlERJPZRLKZ2UQYoNlEf6bZRN2s2UREs9lEqrnZRBjA2UR3xtlE
5szZREzT2USy2dlEEODZRH/m2UTd7NlERPPZRKr52UQQANpEdwbaROYM2kREE9pEshnaRBAg
2kR/JtpE3SzaREwz2kSqOdpEGEDaRH9G2kTmTNpERFPaRKpZ2kQYYNpEd2baRN1s2kREc9pE
qnnaRBCA2kR/htpE3YzaREyT2kSymdpEEKDaRHem2kTmrNpETLPaRKq52kQQwNpEd8baRObM
2kRM09pEqtnaRBDg2kR/5tpE3ezaREzz2kSq+dpEEADbRH8G20TdDNtETBPbRLIZ20QYINtE
fybbRN0s20REM9tEsjnbRBBA20R3RttE5kzbRERT20SqWdtEEGDbRHdm20TmbNtERHPbRKp5
20QQgNtEd4bbROaM20RMk9tEqpnbRBig20R/pttE3azbREyz20SqudtEGMDbRH/G20TmzNtE
TNPbRKrZ20QY4NtEd+bbRN3s20RE89tEqvnbRBAA3ER3BtxE5gzcREwT3ESqGdxEGCDcRH8m
3ETdLNxERDPcRLI53EQQQNxEf0bcROZM3ERMU9xEqlncRBhg3ER/ZtxE5mzcRExz3ESyedxE
GIDcRHeG3ETdjNxERJPcRLKZ3EQQoNxEd6bcRN2s3EREs9xEsrncRBDA3ER3xtxE5szcREzT
3ESq2dxEEODcRH/m3ETd7NxERPPcRKr53EQYAN1EdwbdRN0M3UREE91EshndRBAg3UR/Jt1E
3SzdREQz3USqOd1EEEDdRHdG3UTmTN1ETFPdRLJZ3UQYYN1Ed2bdROZs3UREc91EqnndRBiA
3UR/ht1E5ozdREST3USymd1EGKDdRHem3UTmrN1ERLPdRLK53UQYwN1Ef8bdRObM3URM091E
qtndRBjg3UR/5t1E5uzdRETz3USq+d1EGADeRHcG3kTmDN5ERBPeRKoZ3kQYIN5EdybeROYs
3kREM95EqjneRBBA3kR/Rt5E3UzeRERT3kSyWd5EEGDeRH9m3kTdbN5ERHPeRLJ53kQYgN5E
f4beRN2M3kREk95EqpneRBCg3kR3pt5E5qzeREyz3kSqud5EGMDeRH/G3kTdzN5ETNPeRLLZ
3kQY4N5Ef+beRN3s3kRE895EsvneRBgA30R3Bt9E5gzfREwT30SyGd9EGCDfRHcm30TmLN9E
RDPfRKo530QQQN9Ed0bfROZM30REU99EqlnfRBhg30R/Zt9E5mzfRExz30Sqed9EEIDfRH+G
30TdjN9ETJPfRLKZ30QYoN9Ed6bfROas30RMs99EqrnfRBDA30R3xt9E3czfRETT30Sy2d9E
GODfRHfm30Td7N9ETPPfRLL530QYAOBEfwbgRN0M4ERME+BEqhngRBgg4ER/JuBE3SzgREQz
4ESqOeBEGEDgRH9G4ETmTOBETFPgRKpZ4EQhYOBEf2bgRN1s4ERMc+BEqnngRBiA4ER/huBE
3YzgREyT4ESymeBEGKDgRHem4ETurOBERLPgRLq54EQQwOBEf8bgRObM4ERM0+BEstngRBDg
4ER35uBE3ezgREzz4ESq+eBEEADhRHcG4UTdDOFETBPhRKoZ4UQQIOFEfybhRN0s4UREM+FE
qjnhRBhA4UR/RuFE5kzhRExT4USyWeFEEGDhRHdm4UTmbOFERHPhRLJ54UQQgOFEf4bhROaM
4UREk+FEspnhRBCg4UR/puFE5qzhREyz4USqueFEEMDhRHfG4UTdzOFETNPhRKrZ4UQY4OFE
d+bhRObs4URE8+FEqvnhRBgA4kR3BuJE5gziREQT4kSyGeJEGCDiRH8m4kTmLOJERDPiRKo5
4kQYQOJEf0biRN1M4kRMU+JEqlniRBBg4kR3ZuJE5mziRERz4kSyeeJEGIDiRHeG4kTmjOJE
TJPiRLKZ4kQYoOJEf6biRN2s4kREs+JEsrniRBDA4kR3xuJE5sziRETT4kSy2eJEEODiRH/m
4kTd7OJETPPiRLL54kQQAONEdwbjROYM40RME+NEshnjRBAg40R3JuNE5izjREQz40SqOeNE
GEDjRH9G40TmTONERFPjRKpZ40QQYONEd2bjRN1s40RMc+NEqnnjRBCA40R/huNE5ozjREyT
40SymeNEGKDjRH+m40TmrONERLPjRLK540QYwONEf8bjRObM40RE0+NEqtnjRBjg40R35uNE
5uzjREzz40Sy+eNEGADkRHcG5ETdDORETBPkRKoZ5EQYIOREdybkRN0s5EREM+REsjnkRBBA
5ER/RuRE3UzkRERT5ESqWeREEGDkRHdm5ETdbORETHPkRLJ55EQQgOREf4bkRN2M5EREk+RE
spnkRBCg5ER/puRE3azkREyz5ESyueREEMDkRHfG5ETmzORETNPkRLLZ5EQQ4OREh+bkRObs
5ERM8+REqvnkRBgA5UR3BuVE5gzlREQT5USqGeVEGCDlRHcm5UTmLOVETDPlRKo55UQQQOVE
f0blROZM5URMU+VEslnlRBBg5UR3ZuVE3WzlRERz5USqeeVEGIDlRHeG5UTmjOVERJPlRKqZ
5UQQoOVEf6blRN2s5UREs+VEsrnlRBjA5UR/xuVE3czlRETT5USy2eVEGODlRHfm5UTd7OVE
RPPlRLL55UQYAOZEdwbmRN0M5kREE+ZEqhnmRBAg5kR/JuZE5izmREQz5kSyOeZEEEDmRHdG
5kTdTOZETFPmRLJZ5kQQYOZEd2bmRN1s5kREc+ZEqnnmRBCA5kR/huZE3YzmREyT5kSqmeZE
GKDmRHem5kTdrOZERLPmRKq55kQQwOZEd8bmRObM5kRM0+ZEqtnmRBjg5kR35uZE5uzmREzz
5kSy+eZEEADnRH8G50TmDOdERBPnRKoZ50QYIOdEfybnRN0s50RMM+dEqjnnRBBA50R/RudE
3UznRExT50SyWedEGGDnRH9m50TmbOdERHPnRLJ550QYgOdEf4bnRN2M50REk+dEspnnRBig
50R3pudE3aznREyz50SquedEEMDnRH/G50TmzOdERNPnRLLZ50QY4OdEd+bnRObs50RM8+dE
qvnnRBgA6ER3BuhE5gzoREQT6ESqGehEGCDoRH8m6ETdLOhETDPoRKo56EQQQOhEf0boROZM
6ERMU+hEqlnoRBhg6ER/ZuhE3WzoRERz6ESyeehEEIDoRH+G6ETdjOhETJPoRKqZ6EQQoOhE
f6boROas6ERMs+hEsrnoRBjA6ER/xuhE3czoREzT6ESq2ehEEODoRH/m6ETd7OhERPPoRLL5
6EQYAOlEfwbpRN0M6UREE+lEqhnpRBAg6UR/JulE3SzpREQz6USyOelEGEDpRH9G6UTdTOlE
RFPpRKpZ6UQYYOlEd2bpROZs6UREc+lEsnnpRBCA6UR/hulE5ozpREST6USqmelEEKDpRHem
6UTdrOlERLPpRLK56UQYwOlEf8bpRObM6URE0+lEstnpRBDg6UR/5ulE3ezpREzz6USy+elE
GADqRHcG6kTmDOpERBPqRKoZ6kQQIOpEdybqROYs6kRMM+pEsjnqRBhA6kR/RupE3UzqRExT
6kSqWepEEGDqRH9m6kTdbOpERHPqRKp56kQQgOpEd4bqROaM6kREk+pEqpnqRBCg6kR/pupE
5qzqRESz6kSquepEGMDqRH/G6kTmzOpERNPqRKrZ6kQQ4OpEf+bqRObs6kRM8+pEsvnqRBAA
60R/ButE5gzrREQT60SqGetEECDrRHcm60TdLOtETDPrRKo560QYQOtEd0brRN1M60REU+tE
qlnrRBBg60R3ZutE5mzrRExz60SqeetEGIDrRHeG60TmjOtERJPrRKqZ60QQoOtEd6brROas
60REs+tEsrnrRBjA60R/xutE3czrRETT60Sy2etEEODrRHfm60Tm7OtERPPrRLL560QQAOxE
fwbsRN0M7ERME+xEqhnsRBAg7ER/JuxE5izsREQz7ESyOexEGEDsRH9G7ETdTOxERFPsRLJZ
7EQQYOxEd2bsROZs7EREc+xEqnnsRBiA7ER/huxE5ozsREST7ESqmexEGKDsRHem7ETmrOxE
TLPsRLK57EQQwOxEf8bsRN3M7ERM0+xEqtnsRBjg7ER/5uxE5uzsREzz7ESy+exEGADtRHcG
7UTmDO1ERBPtRLIZ7UQQIO1EdybtROYs7URMM+1EqjntRBhA7UR3Ru1E3UztRERT7USyWe1E
IWDtRHdm7UTmbO1ERHPtRLJ57UQQgO1Ef4btRN2M7URMk+1EspntRBig7UR3pu1E5qztRESz
7USyue1EIcDtRH/G7UTdzO1ETNPtRLLZ7UQQ4O1Ed+btRObs7URM8+1EsvntRBgA7kR/Bu5E
3QzuREQT7kSyGe5EECDuRH8m7kTdLO5ERDPuRKo57kQYQO5Ef0buRN1M7kRMU+5EqlnuRBBg
7kR3Zu5E5mzuRERz7kSyee5EGIDuRHeG7kTmjO5ETJPuRKqZ7kQYoO5Ef6buROas7kRMs+5E
srnuRBjA7kR/xu5E5szuREzT7kSq2e5EEODuRHfm7kTm7O5ERPPuRKr57kQQAO9EfwbvROYM
70REE+9EqhnvRBgg70R3Ju9E5izvREQz70SyOe9EEEDvRH9G70TmTO9ERFPvRKpZ70QYYO9E
f2bvROZs70RUc+9EqnnvRBiA70R3hu9E5ozvREyT70Syme9EGKDvRHem70TdrO9ETLPvRKq5
70QYwO9Ed8bvRObM70RM0+9EstnvRBjg70R/5u9E5uzvREzz70Sy+e9EGADwRHcG8ETmDPBE
TBPwRLIZ8EQQIPBEfybwRN0s8ERMM/BEqjnwRBBA8ER3RvBE3UzwRExT8ESqWfBEEGDwRH9m
8ETdbPBERHPwRLJ58EQYgPBEf4bwROaM8ERMk/BEqpnwRBCg8ER/pvBE3azwRESz8ESqufBE
EMDwRHfG8ETmzPBETNPwRKrZ8EQY4PBEf+bwRN3s8ERE8/BEsvnwRBAA8UR/BvFE3QzxREQT
8USyGfFEECDxRH8m8UTdLPFETDPxRKo58UQQQPFEd0bxRN1M8UREU/FEslnxRBhg8UR3ZvFE
5mzxRERz8USyefFEEIDxRH+G8UTmjPFETJPxRKqZ8UQYoPFEd6bxRN2s8URUs/FEqrnxRBDA
8UR3xvFE3czxREzT8USy2fFEEODxRHfm8UTd7PFETPPxRKr58UQQAPJEfwbyROYM8kRME/JE
shnyRBAg8kR/JvJE5izyREwz8kSqOfJEEEDyRH9G8kTmTPJETFPyRLJZ8kQQYPJEd2byROZs
8kRMc/JEqnnyRBCA8kR/hvJE5ozyREST8kSqmfJEGKDyRH+m8kTmrPJERLPyRKq58kQYwPJE
d8byRN3M8kRE0/JEstnyRBjg8kR/5vJE5uzyRETz8kSy+fJEGADzRH8G80TmDPNERBPzRLIZ
80QQIPNEfybzRN0s80RMM/NEqjnzRBhA80R/RvNE5kzzRFRT80SyWfNEGGDzRHdm80TdbPNE
RHPzRLJ580QQgPNEf4bzROaM80RMk/NEqpnzRBig80R3pvNE3azzRESz80SyufNEEMDzRH/G
80TmzPNETNPzRLLZ80QQ4PNEd+bzRObs80RM8/NEsvnzRBAA9ER/BvRE5gz0REQT9ESyGfRE
ECD0RH8m9ETmLPRETDP0RKo59EQYQPREd0b0ROZM9ERMU/REqln0RBBg9ER3ZvRE5mz0RERz
9ESqefREGID0RH+G9ETdjPRERJP0RLKZ9EQYoPREf6b0RN2s9ERMs/RE</AssayXData><AssayYData Points="2535">HNg1QLXGNUBPeDVA9jc1QIk6NUAahTVAol41QNFyNUDkrDVALkA1QPRvNUBwfjVAIHg1QBh0
NUDcNTVAuEI1QG/1NEASKzVA/1A1QG1CNUA5ITVABYY1QIxMNUCLQjVAdUo1QCmCNUA7jjVA
Uy41QFseNUDBfjVAL2U1QMFENUCpeDVAaVo1QE52NUDadjVAAjs1QCEeNUCtYjVAkVk1QBgT
NUBy4zRA6CE1QL0ZNUC8ojVAgCI1QD8dNUAYCzVAtlo1QD8fNUBVWTVAEYs1QAdJNUA4OTVA
IE01QP5kNUBAqTVAzkc1QMT6NEDZ6TRAGjY1QGEtNUAvEDVA3i41QHAsNUAbmjVAOjE1QOYR
NUCsRzVAWhY1QASPNUAhszRA2vM0QDQ4NUADKjVAzSc1QPMdNUDQETVAWoM1QBQqNUCyXzVA
HUY1QETrNEAQOzVABzU1QLUnNUDkFzVAmdY0QApUNUDZYTVAs+00QFYZNUCs5jRAoOg0QAhB
NUDNazVAFkA1QH4yNUA7vjRAs141QIwZNUAXJDVA7Tk1QJwPNUAmBDVAPhQ1QBclNUAQYDVA
gWs1QF0RNUDT+jRAbA01QMhVNUDb/TRAue80QJ06NUAeDzVApfQ0QNflNEDMAjVAjQU1QJEr
NUAP4TRASec0QAzWNEBcWTVAkA41QAciNUCS+jRAHA01QAsfNUBUEjVA/PA0QPTdNECc8DRA
afA0QIk+NUD+GjVA8bA0QDepNECJwzRAvRY1QBwSNUC/1TRAa/Q0QH3RNEDD/jRAvwg1QFWz
NEAfkjRAZ/U0QOjtNEB/pjRA8uE0QGwLNUC/wTRAx580QNvwNEBQCTVAjcI0QJPvNECyqzRA
QZo0QFDENEAEyTRAxfU0QGcRNUC2zDRA95k0QMK7NECVjDRAV9o0QGD9NEAu4zRA9cQ0QFPO
NEC7wTRABMM0QPD1NEB+CjVAHcE0QMrJNECMpzRAGJM0QJ3ONEAzwjRAV840QAqoNEAOyzRA
uc80QPTINEAm2jRAfdA0QBDiNEBt8DRA55E0QODMNEB30DRA6c80QJK2NEAkvDRAwNk0QB/d
NEA3/jRA+t40QBH9NECbojRAIcc0QKuGNECoszRAG9A0QDaKNEClkjRAOck0QPLWNECluDRA
dTs1QIcZNUDRbDRAnuk0QO/INECnpjRA4WA0QG5zNEAOwTRAcZU0QJzkNECqrDRAA4Y0QLWU
NEDq7jRAxe80QB2GNEAgdDRA0I40QGmLNEC2+DRARO80QPpRNEBqEjVA6nc0QI+tNEB4gjRA
4Ho0QCOVNECnWjRAk6I0QCm+NECysjRAJoo0QDG9NEBY2jRAJ780QAplNECT1jRA8no0QP2K
NEA88zRAXIU0QJS1NEAvmDRAJJI0QPibNEB56zRAKUQ0QM+tNECkfDRATI80QOibNEAEujRA
DMI0QMaYNEDLpjRAc4E0QIKbNEBdszRAnIk0QIKONEBoyTRAf0Y0QDiqNEBjWTRAhIM0QNDf
NEDphjRAAWk0QCE/NEBkezRAtqY0QKBdNEARmTRAsrE0QM2iNEBghjRA5XY0QAiHNEDOmzRA
JcY0QFHDNEBryzRAJXw0QPpwNEBqcTRAxWg0QOqjNEB3dTRASG40QEOyNED2rDRArnY0QPCx
NED2ozRAiH00QDxNNEClsjRAUXg0QMpoNEALkjRAPVQ0QJltNEAjYzRA3+g0QNaBNEAvcTRA
eqA0QP5JNEA2ZjRAs2s0QNdTNEBIbjRAl400QLZyNEBrhDRAvlU0QDt6NECGdDRA3wc0QLST
NECEODRAQcY0QKY4NEBLczRALYU0QEJ3NEBSMjRAQXk0QNqaNEC3UTRAt0M0QF5QNEBWeTRA
MIM0QAShNEBzbjRAakk0QAU/NEBKVDRAh0U0QIpgNEACYTRA5Hg0QERvNEBGIDRADxE0QBAR
NEC3KDRAm680QCp/NECUkjRARlA0QL4/NEBKsTRA+Tc0QIw7NEBnZzRAMxs0QLolNEDWITRA
gkw0QCyONEDsgTRAT0U0QAVhNED+PzRA8Gs0QOAnNECoUDRAsVk0QIMtNECabjRAWJU0QFhP
NEByGzRAKUU0QKp5NEAl9zNAZk80QEdtNEAwLzRAiiQ0QCJENEChOTRA7z00QGNnNEBVXjRA
2DM0QP+iNECNEDRAj1w0QGkwNEB/HTRAcyA0QNlkNEA2dTRADgk0QBMfNEA1YjRA4y80QDEb
NEAMQzRA1jc0QMkwNEDBhzRANgM0QPZdNED5TzRAtls0QGZmNECEQzRAZfAzQKtlNEBcLzRA
qOwzQAZgNEDcVjRA9vszQMggNEAh9zNACRg0QGRSNEDU8TNAZfgzQJgrNEB7PjRAkm40QBRg
NECufjRAGHI0QFMeNEDRGzRAjiA0QDZCNEAAATRAawc0QP4TNEC+UjRA3Do0QLQxNEDsYzRA
Rhw0QPfPM0A4HTRAcmM0QJAwNEDaKTRAAS80QC1VNECcOTRAOWc0QA40NEDeUDRA2lo0QLQH
NEAVOjRAfkI0QDphNEBsPjRAtQk0QL0HNEBx8DNAL1c0QAAVNEDpFDRAliI0QIwSNEA99zNA
V/8zQJr/M0DyNTRAKN8zQKMENECqSDRAzDU0QMkINECkAjRAbfozQNTUM0DUDTRATCQ0QMD3
M0Do8zNALvMzQLUeNEB3CjRADik0QJMmNEDaFTRAUr0zQPYSNEA9LTRAciA0QHgxNEDiAjRA
Z/8zQN/9M0BQIjRA0hU0QP4gNED7HjRATAA0QK3wM0BKNjRA1CA0QB7xM0AlajRAxx00QDpD
NEDpHzRAyvQzQB/cM0A56DNAbmo0QHsbNECbOTRA3AE0QJ4iNECEDDRAbv0zQJ/9M0BmJjRA
z+UzQA08NEAdrjNAdfozQFbZM0BVBTRAZkQ0QK0mNECDADRAiwE0QNXgM0Cz6TNAys8zQGEA
NEBt7jNAFLQzQG0JNECn3jNA/+czQHY3NEAMLzRAcCs0QCvrM0C2UjRAaR40QDElNEALDzRA
GeUzQOWNM0DbCjRAhCs0QJcYNEAWwjNAHvgzQAHlM0BpDDRAlTI0QOcONEA96zNA1Q40QN4k
NEBD1DNAtDI0QA7qM0DR3TNA8z00QNfSM0Dh4TNAxtczQKDJM0AE4DNATN4zQCggNEAuJjRA
xfEzQDXrM0B9CTRAlA80QCHaM0BCFjRAE9szQFcHNEBEITRA1RM0QG7jM0Au7jNA2NozQMnR
M0By/zNAjs4zQOr/M0Dr0DNAAcczQOzYM0CIDDRAbsEzQE1lNEDTtzNAKMYzQPzyM0ALwDNA
pkA0QEq4M0ASCzRANcQzQGhzM0D5wTNA2vkzQJyvM0BvlTNAC/YzQLvlM0Dl3jNAQfQzQKvo
M0D+6TNA1Rk0QE/1M0D2hzNA3A80QA8cNEDY0DNApbUzQK7HM0Cr2DNAdMYzQObMM0BN4TNA
f8QzQHnwM0A+sjNAY8IzQD/eM0AVCjRA/J0zQOPfM0CBnDNAC9kzQOWvM0BgsTNAiNAzQPOq
M0DcnjNAf88zQLLKM0AdszNA3K8zQBWrM0CV2zNA10M0QNQMNEDQODRAoIUzQMo+NECz0TNA
Ngs0QDLaM0C11TNA/zE0QNfdM0DRsjNAftAzQHGoM0BbzzNAoOkzQMfkM0AboDNAOdszQDSR
M0COfzNAmLczQAnDM0AkOjNA9r8zQBaRM0AA2TNAs9ozQBSiM0BgvTNAWYMzQJf0M0DsmzNA
gpczQLepM0A0wjNAaaUzQPODM0CA3zNADcMzQP+2M0CyQDNAzOozQKSpM0B5tjNADbQzQOCb
M0D5lDNAmWkzQNPPM0CPuTNAp70zQB/eM0BdhTNAKM4zQCe0M0AatzNADYUzQJu5M0D2pTNA
HJgzQGEQNEAUeTNAgbczQPr3M0AjxzNA7bIzQKTRM0D+vDNAYqwzQIeHM0D/ZDNAguUzQCO1
M0COtTNAfqIzQHHSM0ANfzNAZ8kzQOmWM0A3qjNAgIMzQEioM0CmsjNA2LgzQPqSM0BssTNA
1YwzQOm4M0BhqzNANJ8zQDnJM0CadjNAppczQDKbM0C1sDNAM80zQCeZM0BUrzNAeJczQPpw
M0B27TNAccUzQOtzM0DysDNAJoczQDpbM0CAoDNAs7wzQK5qM0DibjNAFuEzQAR1M0AZuTNA
F+YzQEVqM0DYrjNAxM0zQKTDM0BdtjNAl6EzQCGVM0CclTNAQo0zQD+vM0DgoTNAH2gzQCFg
M0DtgjNAvIMzQCt8M0BNuDNAAfozQNOuM0CynzNAXHIzQLKTM0BkjzNA7ZMzQIiYM0CXtDNA
+44zQFyEM0BFvTNAl+0zQEspM0AMyjNAHIEzQIR+M0C/jjNA3LAzQCCJM0BLYzNA2GszQN6c
M0ABQjNAAG0zQDbFM0CC2jNAOYgzQPeOM0C8YTNAr54zQIa5M0AhZjNAdIszQKWKM0B1TzNA
JmUzQG57M0CsqzNAwY4zQL+8M0BcfjNA0U0zQF88M0AeFTNAlqMzQMqoM0C33jNA0HMzQECi
M0BYcDNAIFgzQKSoM0DihzNALrQzQN2GM0CuVzNA0lIzQDpsM0C4hjNAvL0zQN+KM0AjmTNA
lmMzQH56M0D8mTNAiNkzQPRZM0D3RzNA0WkzQG50M0DNfjNAGmkzQG55M0B5/jJAKoozQIJq
M0DpZTNAZ3MzQC+RM0CSaTNANIEzQM2kM0BRjzNAylozQCB0M0C5UzNAD5EzQK01M0CudTNA
B6IzQPJkM0AehTNA110zQEhgM0AbtjNA63szQK08M0CDcDNAFJYzQNiNM0DdwDNAfFkzQOIt
M0C3UjNAFkkzQIFwM0DefjNAh0EzQPlpM0CraTNAboMzQAaFM0BjZjNA30ozQD13M0DZODNA
arIzQIuNM0BxLTNAr1EzQAiNM0AOSjNA2z0zQFtyM0A5gDNAJ1IzQAxWM0BktDNAMSMzQCKK
M0DioTNAe44zQKREM0CrVDNALCozQP+OM0DVojNAUSszQHw1M0DJdDNAkmIzQJ2jM0CCfTNA
r5IzQEb7MkDyijNANXkzQGB0M0BdljNAuYQzQJmEM0A9hzNA5zgzQElLM0A/xDNAglczQMdp
M0A1mjNAva4zQMBkM0AHXjNA8ZIzQNdfM0CLWjNA3pEzQJZVM0BNRzNAJA0zQEQTM0AffTNA
348zQNVyM0BtgjNApT4zQMxsM0C0azNAWnMzQPp4M0DhjjNAYXwzQKpyM0DApTNAnNIzQHIi
M0DIkzNA8ZwzQHq0M0A6KzNAj1IzQLIzM0ApQDNAmm8zQCJqM0BNhDNAxG4zQN12M0BJTTNA
C3czQLdMM0CNcDNA8nkzQOBZM0APTzNAYT8zQHpRM0ALCjNAhW4zQDx1M0BrKTNALVczQJ2E
M0AWWDNA/wEzQFVEM0B/AjNAjz4zQF1gM0BxQjNAhGQzQMcwM0BudTNA/W8zQDRDM0BEZzNA
5U4zQK4+M0Bw8TJAVWszQNQyM0DaKzNAPA8zQMiVM0BIKDNAUEkzQN1XM0DyPzNAdTAzQL+s
M0DOLjNAwu8yQGtwM0AjNjNABFYzQMZqM0DkbjNAyh4zQJhYM0AodTNA/T8zQFJRM0AxQTNA
gkozQPiKM0Ck5zJAIm8zQNc7M0AgOzNAwFEzQM4fM0DI/TJAcckyQBBGM0CKSjNAsUwzQPo9
M0B4TTNAOOcyQOF0M0ATWzNAk+oyQC/9MkBHSDNAGBIzQOr5MkAcizNA7MYyQJEuM0AKSDNA
njgzQE0ZM0BOSTNAHG4zQNEvM0DRPTNA4CUzQAE8M0AYWzNAakUzQL4tM0D2xTJAXCIzQGxN
M0CTKTNAwg0zQNk5M0DgTjNA4dAyQEkaM0ABLjNAbAgzQLoyM0BzdzNAgP8yQP5CM0CQXDNA
YGQzQLf+MkA1KDNA0zszQGp9M0BwVTNAMUQzQHYlM0AWfDNAtG4zQLEXM0BhVDNA3D8zQL0b
M0ApLTNA8voyQI8gM0AxKTNAwm0zQBi0M0BMGjNABB4zQO9DM0AHIjNA9gwzQCQJM0CMEDNA
YzQzQNTgMkDNWzNA4/wyQCPrMkB/CDNAyN8yQKsjM0CtKzNADB4zQP8PM0C1FDNAtCMzQDQy
M0AycTNAZRgzQGAVM0CVEjNAT0IzQDr4MkDJETNALSIzQDpMM0CG9zJAFCIzQP1fM0DfRTNA
Yu0yQGxFM0DEJDNAPPIyQDkgM0CK6TJAnzQzQF8kM0C5VDNAkk8zQNQ0M0B6UzNAbm0zQHoB
M0D/8TJAEwUzQFI2M0AJ/DJAJx0zQEK9MkA0JzNAJ98yQFL6MkAHIzNA/T8zQPVIM0AqUTNA
XuoyQIk2M0DlcDNATxozQKr5MkD6TDNA4zkzQGnwMkBbbTNAXxQzQOMiM0BwLDNAl2QzQLtO
M0BvCzNA0RszQHDuMkCrKTNAaGMzQHMhM0DfPzNA5/0yQFsYM0Cv5zJATMAyQHUcM0BpTjNA
0eMyQBLoMkAHHDNAndsyQNpIM0D25jJAsOgyQA6+MkDOGzNA5P8yQKDpMkCu7jJAKigzQLDZ
MkA+PzNAMNoyQDcOM0BSYzNAtEIzQFq/MkCHyzJAtusyQOzzMkB4HjNAz/AyQA/UMkAOBDNA
6AUzQPMrM0Bs4DJAvRczQEvtMkBZ6jJA1u0yQKlMM0BYDTNA0OwyQOoAM0A+LDNAATgzQF8N
M0DUDDNAs+QyQAGnMkDfCjNAuxczQAqOMkD5xzJAJ+wyQFQ+M0BOCjNAHAczQNPaMkAf5jJA
AP8yQLXVMkCXwzJAzOAyQNXdMkCAyjJAx+AyQATWMkBCvTJA3acyQFPsMkB6jDJAcGsyQD7c
MkAhmTJAD/EyQBDpMkAWhzJAa7EyQOpQMkB0hjJAXZ0yQPhNMkB2TzJASn0yQPeYMkBMvzJA
tLcyQLCQMkD1VzJA9lMyQOOKMkBLUTJAVTQyQPRgMkASbDJA90wyQCF/MkCCFTJAHLMyQLxe
MkCsyTFAVAoyQBVoMkDuHzJA7jEyQPggMkBDSjJACxgyQKsmMkB5BDJApv8xQFfzMUD1IjJA
DicyQDXTMUAxEzJAihUyQFQPMkDu8jFARCAyQMvqMUC2LjJAZ18yQKLSMUA2BzJAcDEyQKAc
MkCCETJATiYyQMQKMkAgLzJAbjcyQBwMMkAirzFAn/oxQB4+MkB5IzJAkRoyQLsrMkC+LTJA
yXIyQB0dMkCAijJAnTEyQMTdMUBR3TFATDkyQFzcMUAUDDJAMyIyQPgHMkAV0jFAa+YxQFfr
MUDa4DFAGCcyQOkcMkB27TFA5zQyQK05MkCW7jFA5AQyQJviMUDDQjJAUDkyQBEbMkAG7DFA
lvQxQA7TMUB0RjJAa+wxQOPgMUA36jFAdBAyQATtMUCX0TFA4XcyQCcxMkBhqTFAV/UxQKzy
MUD/NDJAbfExQHTlMUCs4jFA60AyQP7AMUBYETJAQdoxQM/KMUDDDDJA3a4xQPHzMUBd4jFA
IgkyQIXrMUAxMzJAzcQxQJwIMkBlDDJA1OIxQMUEMkD7HTJAPgsyQLEWMkC1+TFAkMYxQDcy
MkBcIzJAww4yQLOzMUBYXzJAoRgyQALVMUB82zFA0igyQB8AMkBA9DFAfEoyQArmMUC+9zFA
1UIyQNsPMkBh9DFAN60xQDIDMkBuITJAe/cxQFq1MUB48DFA3ecxQLrLMUAM6zFAZN4xQKQP
MkC3GzJAjh4yQJjSMUCxDjJAO0UyQGURMkDOEjJAuPAxQI3cMUAXAzJAhygyQB3JMUBy+DFA
AyQyQJIdMkAlVDJAcBsyQJ4bMkBvEzJAmtsxQB1NMkBkBjJAfPIxQCYoMkCVTzJAjAgyQCkr
MkDk/TFApAoyQGUZMkCf/TFAcDMyQLf+MUBkOzJA8C0yQH3uMUCPDzJAMfwxQAYUMkDIJzJA
nG0yQI9XMkDg/jFAZzwyQMI/MkAHJjJA8xEyQMJKMkDrKDJA/l0yQMxAMkBtRTJAQxIyQCwe
MkAoLjJAIyQyQJY8MkCWQzJAsAcyQDlNMkBJVDJAERwyQBtIMkDOETJAf0kyQJFPMkAIXzJA
pAgyQCglMkBpUzJAL0oyQDUnMkBdSzJAHAoyQCxQMkDE6DFA/wIyQHwzMkDtdTJAFlEyQINV
MkCgMTJAj4gyQHWhMkC3MjJA1zUyQEpdMkBLaDJA1lUyQCH4MUBSPzJArAcyQBFGMkBTCTJA
qIYyQCUqMkA4VDJAojMyQLtAMkC+ZTJAgl4yQMpfMkA7UzJACygyQFN4MkBa3DFAaT4yQNwe
MkBUXjJAmBwyQIMkMkC8bTJAxh0yQKBjMkDcNTJACE8yQNU+MkBEdjJALZIyQPLZMUA2FTJA
SykyQOdKMkCIRTJAR3oyQMT+MUAhZzJAZ20yQLQrMkARYjJA5EsyQHVyMkDnmDJAhWQyQDxT
MkABjjJA6RMyQOpCMkC0FjJANhsyQK9hMkAWDDJAHUYyQAh1MkC+DDJAPgUyQMVGMkAVbDJA
bSYyQM4TMkC6STJAmksyQPc9MkCZADJA8qEyQOR8MkDuWjJAEDoyQF9qMkDEIzJAtHwyQDFS
MkCBUzJAD10yQCxGMkAFPzJArlcyQPQgMkD9UTJA3lkyQFByMkANgDJAGwUyQDZiMkB7jTJA
4DQyQMJNMkCvWTJAuZYyQA9uMkCPUjJAbTIyQGgxMkBdnDJAUv8xQIijMkDIWTJAPlAyQNcn
MkAskDJAeFMyQFGhMkBVWTJA7GAyQLNFMkBONDJAjIIyQGBXMkBu9DFAFZEyQHccMkCsFTJA
Bg0yQIeHMkA8ZTJAdx4yQEOMMkBQbzJAJnwyQAMuMkBGkDJAl1AyQEBuMkArcjJAijQyQLB/
MkB8CTJAJ4oyQBk/MkC8EDJAOJgyQFVIMkA9QDJAvDUyQMI8MkD/izJAa1gyQOpeMkDjtDJA
IBwyQFE7MkB+YzJA2xsyQHlpMkDSDTJAH2wyQJ7rMUBqQTJAJzIyQF9MMkAkfzJAl1oyQKSG
MkDMJzJAOYQyQGROMkBjWDJAmVoyQG5CMkDRWTJAwHMyQBmLMkAnPTJAAy0yQPsyMkBnZTJA
sm8yQEV4MkCYeDJA3XUyQJ9EMkBCaTJAxjIyQEYBMkDOkDJAbzEyQM6LMkC5UDJAHH8yQOVS
MkDuRTJAwWMyQCdoMkAfNTJAf4UyQEEZMkBaXTJAG3AyQCxLMkAJTTJAvCMyQDUpMkBhajJA
AE4yQINzMkD8/TFAQk4yQNddMkC7/DFAa0gyQMNsMkDfKTJAJykyQCJbMkBDOjJA9EIyQB1w
MkCEQzJAiTcyQIYlMkDiDzJAuVMyQE04MkCrTjJALS4yQOlrMkDnCjJAXzkyQC0zMkAqVTJA
NUwyQD4lMkBONjJAm3UyQJpXMkCQRzJAlRoyQGciMkBhLjJAcToyQE6DMkBkEjJAnG4yQO4V
MkBOhzJAkkEyQAYnMkDNbDJAIxgyQM9WMkBgbjJAzTEyQIkPMkBISjJAnW0yQOo8MkBMpjJA
SzAyQCIEMkCVMDJAVhYyQKYoMkCucTJAdYkyQAkYMkDEHDJA+W8yQNwXMkC7bDJAmqUyQLpS
MkC2SDJAwnoyQKI3MkB0AzJARkcyQIdAMkBqIjJAy00yQGiDMkCcdTJA2RgyQFwMMkBnZzJA
jzcyQDiDMkD2RDJAiEMyQEk6MkA5ITJASpkyQNpVMkAYHjJAUT8yQDdOMkCadDJA4YwyQIET
MkB6WTJA7zAyQPI+MkD7MjJAczQyQIJzMkC6cjJAgHwyQFUYMkAQejJAjU4yQD5pMkDiWDJA
nkIyQJ1KMkD5UjJAbEsyQKnyMUAT9zFAQ0EyQMtBMkBCdTJAnDEyQPInMkA/gDJA+DMyQAUL
MkB9cjJAko0yQHZ3MkCsAzJAES0yQOA5MkAV+jFAEQoyQKFpMkCTZzJAzlMyQBdWMkBQGzJA
QugxQH6CMkAaSjJA5FQyQA4uMkD3PjJAGCUyQKQgMkA0TTJA7TQyQE8gMkC6FzJAR20yQAmA
MkB2LTJAOjIyQMkYMkAehDJAmVoyQHS/MUBKOjJAXRMyQBGfMkDKVzJAyTEyQKAFMkBYSDJA
4UYyQMH9MUCVdjJADCEyQAZAMkDoijJAEzUyQOJHMkCrGDJA6yYyQKI0MkCSYzJAJlwyQJlI
MkCmATJA2RsyQO8hMkDVOTJAuPIxQOAgMkBADjJA9PsxQM/5MUC1HTJAvlMyQFxaMkCdZzJA
ylgyQLkQMkCbHDJACjsyQOdIMkBDozJAMyUyQH2IMkBlKDJA9P8xQG41MkCRQTJAXzQyQKha
MkC+DDJAOTUyQPUtMkBRZjJA/xgyQEB2MkA9QTJAWOYxQN1oMkBsMTJA31AyQJlWMkBTADJA
tF8yQAXzMUD8ETJAGjIyQOr5MUCuSDJA8esxQM4oMkBERTJA4koyQO1cMkCIIjJAnjcyQEwu
MkDxHjJA7uQxQFJsMkCzHTJAGBgyQPY3MkASGTJAaToyQER2MkD7PDJATHYyQEkDMkCzQDJA
7w0yQGz0MUD6MzJA/0EyQJgMMkDuKjJAvuAxQB/YMUBypzJA9DYyQGh0MkBrETJAi/oxQAlZ
MkDmFDJAB6AyQF88MkCK+DFAbwkyQFEbMkA/5DFAwP0xQBdgMkDGETJAXQwyQKb9MUDyEzJA
wTwyQLdwMkDq7zFA2wkyQISzMkCWDzJASvkxQPUcMkAQOjJAfTUyQPZGMkCAMzJAtgQyQKU1
MkBd5TFA4x0yQEkPMkBATTJA9gkyQMRdMkDYCDJAh+QxQEcQMkA8IDJAS0IyQGQRMkDNBDJA
YAMyQABXMkDgADJAuHcyQKNEMkC23jFAmwUyQNpQMkBs9jFANA4yQEExMkBGETJAm1QyQBcQ
MkB+/zFAI/kxQLwyMkB8GjJAaOsxQKtMMkBtUjJAeDoyQCATMkACBzJAphIyQCICMkD3LzJA
qwEyQO0zMkDi8jFAlDYyQB3dMUClRTJA7RAyQOzYMUBaADJAzwUyQO7mMUDCATJA/BkyQCMF
MkDJIzJAAvkxQNf8MUDCtjFAIPkxQMvrMUB9EDJAZQ0yQNQGMkDR2zFAwr4xQGWNMkDS/DFA
zaIxQCRJMkC+FTJAbygyQETgMUAdGzJAzd8xQFEDMkDtATJAbzMyQEZPMkDOFjJA7TAyQKLH
MUDTFTJA5DEyQJ4FMkB/RDJAP0QyQMplMkDEITJAky4yQK7pMUB3NDJAyPkxQG/7MUD9yjFA
mh4yQKg7MkAIIDJArdoxQNO8MUB2CjJAP9IxQNvrMUCDDTJAeT4yQMjsMUAmFDJAgMMxQEka
MkA7AjJAJS0yQGznMUDT7zFALQ0yQFQdMkAU+DFALjAyQOT/MUAG/DFASxUyQIT9MUAiFjJA
fZcxQC5KMkBc/jFAHRgyQHskMkDzKTJAhSkyQB+tMUC72DFAb2oyQO/cMUDtCzJAdPsxQLD0
MUC7/zFABiIyQA88MkB95TFAP+ExQGvMMUDV2DFASSkyQDsDMkDB8jFA3C0yQOsWMkB4+jFA
cLoxQJcAMkBUsDFAQO8xQK8YMkCJ2DFA/K4xQOzUMUAe1jFAf9IxQIE3MkDGFjJAIx0yQMnh
MUCXATJA0N4xQN/OMUBt/DFAteoxQB3LMUCvzjFAgykyQIzTMUCWFzJAQD4yQEUTMkB22jFA
re4xQED3MUBsxTFA6scxQFnZMUDA9TFAve0xQFHmMUA97TFAN70xQGzuMUDGuDFA9vcxQMv5
MUC5/TFAD9wxQH4iMkCj7jFAJgAyQGTZMUAlEjJAKjEyQMG7MUBV7TFAsAcyQP3uMUAWujFA
RwIyQJrcMUCC0jFAg7cxQAPOMUDUDTJANuYxQGBOMkA53TFAzCYyQFIPMkDyKjJAyBAyQAbp
MUCXEjJAF7oxQMLrMUDwHDJAXxcyQPLsMUBzyDFA/Z4xQBHiMUBK9jFAo74xQLsMMkDz2jFA
kewxQPbyMUCZ3TFAR/AxQDjqMUAA4jFA1LYxQL8FMkAm9zFAudMxQKAmMkDq+DFA58wxQEMd
MkA3sTFAqMcxQMjkMUAcODJAufIxQAvtMUA0IzJAlOkxQMfgMUC/4DFA7bExQNIbMkCR4TFA
FAUyQGotMkCNrTFA1swxQKzOMUBx8TFA0u8xQBwZMkDo7jFAorUxQE3MMUA/pjFA/PIxQOLh
MUA47zFARNUxQEr7MUABAzJAoBsyQHVFMkAZzjFA3eMxQNbeMUA85zFAnPIxQKqiMUDL4DFA
G60xQNHrMUBa4TFASQcyQJbRMUCSozFAH88xQMX1MUD0vjFA7wYyQLe8MUD8oTFAwxIyQILX
MUCjrzFAip8xQHPBMUBspDFAfLgxQKglMkAu+DFAD+AxQIvOMUC5wTFAIhIyQNDQMUB5HTJA
UawxQFG6MUAz3TFAsqMxQLjVMUCvsTFAuZExQAfTMUB6DDJAL74xQNn7MUAB3jFARbExQC29
MUAs8jFAyQgyQBjWMUAjEDJABdAxQJ67MUBe6jFAs/AxQFbGMUCIrTFAxxYyQO//MUAH+zFA
O+gxQKIAMkCnlDFAS6wxQBCcMUDU2zFA//UxQM2aMUCXGzJA8PcxQGbRMUBgtjFAy8cxQJql
MUCJVTFANNgxQOixMUCQzjFAefgxQNchMkA5ATJAOeoxQIoTMkBc/TFAfN4xQB/oMUBZCjJA
4LkxQAGaMUAj1TFAOa0xQLDVMUCU8TFAJfgxQGHbMUBBszFA6vgxQL/KMUAXhjFA6XUxQDG5
MUBw1jFAdA0yQPecMUCQbDFAEBcyQFKkMUADoDFAgRUyQJqoMUDm3zFAJcoxQHvaMUBJ+zFA
b/8xQIHsMUCQ0jFApYkxQBvQMUDltTFA+64xQNruMUAqmzFAq9cxQB6YMUBzyDFAyKMxQBjN
MUD2zjFAmHIxQIvVMUDoqzFAt2IxQGihMUBvrjFA2bYxQL61MUDdpzFARygyQGn2MUBQ5zFA
s7ExQK+eMUCf4DFAxbwxQHf1MUD8xjFAEMgxQHewMUAX8DFAMMUxQGyVMUBkKTJAsekxQJCy
MUAi/jFAftExQFnIMUDgmjFAL6YxQPj/MUDM8DFAPqIxQDjoMUALiDFAiaQxQJOpMUAeeTFA
BqYxQMbxMUBBxjFA29cxQKu6MUCpuzFANtUxQFO7MUDuwjFAaNExQPufMUA84DFAS5YxQPt4
MUDefTFAFaIxQJnUMUCIxTFAZwsyQCjBMUCv0DFAf9wxQLS/MUDP1DFAL8AxQLWeMUArxjFA
IsAxQMGcMUDKzjFAFu0xQDDuMUBPiTFAwaIxQBq6MUDVtzFAB7gxQPaAMUBLCzJA9YoxQIjY
MUDHrjFAS70xQNi8MUCv6jFAxbQxQO+XMUBtwTFAzOAxQKGVMUCSvjFAJs4xQHiLMUBNlTFA
1Y4xQJqnMUDi4DFANo8xQO6hMUAXszFAh8YxQPfDMUA1xTFAILAxQICQMUDiojFAw3sxQHla
MUDzszFAIswxQIedMUANqjFAie4xQEeXMUAWijFAhnQxQH6bMUAUqDFA</AssayYData></Step><Step><CommonData><SampleLocation>2</SampleLocation><SampleID></SampleID><SampleGroup></SampleGroup><SampleInfo></SampleInfo><SampleRow>G</SampleRow><SamplePlate>1</SamplePlate><WellType>REGENERATION</WellType><Concentration>-1</Concentration><ConcentrationUnits>µg/ml</ConcentrationUnits><MolarConcentration>-1</MolarConcentration><MolarConcUnits>nM</MolarConcUnits><MolecularWeight>-1</MolecularWeight><Temperature>30</Temperature><StartTime>2046818</StartTime><AssayTime>5</AssayTime></CommonData><FlowRate>1000</FlowRate><StepType>KREGENERATION</StepType><StepName>Regeneration</StepName><StepStatus>OK</StepStatus><ActualTime>5.00005</ActualTime><CycleTime>0.2</CycleTime><AssayXData Points="25">s7n0RBnA9ESIxvRE5sz0RFXT9ES72fREIuD0RIjm9ETu7PRETfP0RLP59EQiAPVEiAb1RO4M
9URVE/VEsxn1RBkg9USAJvVE7iz1RE0z9USzOfVEIkD1RIhG9UTmTPVETVP1RA==</AssayXData><AssayYData Points="25">i1m/QFK/wkB7cr9ALCW+QJiDwUC1V8FAA1y+QAOdwUDgAcJA0sG+QM1rv0DZe8FAPuK8QGPf
vEB/YcFAgR/AQGxNvUBSs79A3m3CQHk7vkBI1L5AXW3CQFb7vUADIbtAhuK+QA==</AssayYData></Step><Step><CommonData><SampleLocation>1</SampleLocation><SampleID>Buffer</SampleID><SampleGroup></SampleGroup><SampleInfo></SampleInfo><SampleRow>G</SampleRow><SamplePlate>1</SamplePlate><WellType>BUFFER</WellType><Concentration>-1</Concentration><ConcentrationUnits>µg/ml</ConcentrationUnits><MolarConcentration>-1</MolarConcentration><MolarConcUnits>nM</MolarConcUnits><MolecularWeight>-1</MolecularWeight><Temperature>30</Temperature><StartTime>2059137</StartTime><AssayTime>5</AssayTime></CommonData><FlowRate>1000</FlowRate><StepType>KREGENERATION</StepType><StepName>Regeneration</StepName><StepStatus>OK</StepStatus><ActualTime>5.00103</ActualTime><CycleTime>0.2</CycleTime><AssayXData Points="25">s1n1RBlg9USIZvVE7mz1RFVz9USzefVEGYD1RICG9UTujPVEVZP1RLOZ9UQioPVEgKb1ROas
9URVs/VEu7n1RCLA9USAxvVE7sz1RE3T9USz2fVEGeD1RIDm9UTm7PVEVfP1RA==</AssayXData><AssayYData Points="25">vES2QOgktUC5m6ZAHPKrQDLts0DgQadAfpytQGFZt0ANhbBA3XaqQNESs0AT8K1A0VmmQM9l
rEBMr7FAVFuoQE6XrEBogrhAXvitQNurpkCGyK9AadSqQA+3pkAG2q5AKFaxQA==</AssayYData></Step><Step><CommonData><SampleLocation>2</SampleLocation><SampleID></SampleID><SampleGroup></SampleGroup><SampleInfo></SampleInfo><SampleRow>G</SampleRow><SamplePlate>1</SamplePlate><WellType>REGENERATION</WellType><Concentration>-1</Concentration><ConcentrationUnits>µg/ml</ConcentrationUnits><MolarConcentration>-1</MolarConcentration><MolarConcUnits>nM</MolarConcUnits><MolecularWeight>-1</MolecularWeight><Temperature>30</Temperature><StartTime>2071471</StartTime><AssayTime>5</AssayTime></CommonData><FlowRate>1000</FlowRate><StepType>KREGENERATION</StepType><StepName>Regeneration</StepName><StepStatus>OK</StepStatus><ActualTime>5.00005</ActualTime><CycleTime>0.2</CycleTime><AssayXData Points="25">vPn1RCIA9kSJBvZE7wz2RF4T9kS8GfZEIiD2RJEm9kTvLPZEXjP2RMQ59kQrQPZEkUb2RPdM
9kReU/ZEvFn2RCJg9kSJZvZE72z2RF5z9kS8efZEIoD2RImG9kT3jPZEVpP2RA==</AssayXData><AssayYData Points="25">g2ytQNsbs0ArULFAY7urQFZmrEBlp69ARpKqQKKfrEC9brNASXywQDnVrEAcNrVAHl+yQNog
rUCdQrBAPk2wQA/ZqEDoCqtAUbSyQB8usEAg56tA6W+yQGEbskDUOK1ABcCwQA==</AssayYData></Step><Step><CommonData><SampleLocation>1</SampleLocation><SampleID>Buffer</SampleID><SampleGroup></SampleGroup><SampleInfo></SampleInfo><SampleRow>G</SampleRow><SamplePlate>1</SamplePlate><WellType>BUFFER</WellType><Concentration>-1</Concentration><ConcentrationUnits>µg/ml</ConcentrationUnits><MolarConcentration>-1</MolarConcentration><MolarConcUnits>nM</MolarConcUnits><MolecularWeight>-1</MolecularWeight><Temperature>30</Temperature><StartTime>2083760</StartTime><AssayTime>5</AssayTime></CommonData><FlowRate>1000</FlowRate><StepType>KREGENERATION</StepType><StepName>Regeneration</StepName><StepStatus>OK</StepStatus><ActualTime>5.00103</ActualTime><CycleTime>0.2</CycleTime><AssayXData Points="25">vJn2RCKg9kSJpvZE96z2RFaz9kTEufZEIsD2RJHG9kT3zPZEXtP2RLzZ9kQr4PZEieb2RPfs
9kRe8/ZEvPn2RCIA90SJBvdE7wz3RF4T90TEGfdEKyD3RJEm90TvLPdEXjP3RA==</AssayXData><AssayYData Points="25">n1mQQFstiECzBY1AG5iPQOwlhkD1s4pAORGSQKaOiED5CYlABymVQMJcjkBCP4dA7s+MQMew
kkD0r4lAeFKMQGyNkkDhWYhAvgaHQDrnkkDx2I1Af4GHQLHHk0CUgJJA5uyJQA==</AssayYData></Step><Step><CommonData><SampleLocation>2</SampleLocation><SampleID></SampleID><SampleGroup></SampleGroup><SampleInfo></SampleInfo><SampleRow>G</SampleRow><SamplePlate>1</SamplePlate><WellType>REGENERATION</WellType><Concentration>-1</Concentration><ConcentrationUnits>µg/ml</ConcentrationUnits><MolarConcentration>-1</MolarConcentration><MolarConcUnits>nM</MolarConcUnits><MolecularWeight>-1</MolecularWeight><Temperature>30</Temperature><StartTime>2095764</StartTime><AssayTime>5</AssayTime></CommonData><FlowRate>1000</FlowRate><StepType>KREGENERATION</StepType><StepName>Regeneration</StepName><StepStatus>OK</StepStatus><ActualTime>5.00103</ActualTime><CycleTime>0.2</CycleTime><AssayXData Points="25">xDn3RCpA90SRRvdE/0z3RF5T90TEWfdEM2D3RJFm90T/bPdEXnP3RMR590QzgPdEmYb3RPeM
90Rmk/dExJn3RCqg90SRpvdE/6z3RGaz90TEufdEKsD3RJnG90T/zPdEZtP3RA==</AssayXData><AssayYData Points="25">vAiuQA9osEAjMbZAVIyuQA/qsUDl8bdAxUWuQPPsq0BB+bNAGWe1QO+zqkAYprBAf6O0QNvr
rEDHKa5A6YG4QPsrrkDtP6tATgG1QET8sEBDRqtA+XOvQMJctEBVCaxAdzqvQA==</AssayYData></Step><Step><CommonData><SampleLocation>1</SampleLocation><SampleID>Buffer</SampleID><SampleGroup></SampleGroup><SampleInfo></SampleInfo><SampleRow>G</SampleRow><SamplePlate>1</SamplePlate><WellType>BUFFER</WellType><Concentration>-1</Concentration><ConcentrationUnits>µg/ml</ConcentrationUnits><MolarConcentration>-1</MolarConcentration><MolarConcUnits>nM</MolarConcUnits><MolecularWeight>-1</MolecularWeight><Temperature>30</Temperature><StartTime>2107920</StartTime><AssayTime>5</AssayTime></CommonData><FlowRate>1000</FlowRate><StepType>KREGENERATION</StepType><StepName>Regeneration</StepName><StepStatus>OK</StepStatus><ActualTime>5.00103</ActualTime><CycleTime>0.2</CycleTime><AssayXData Points="25">zdn3RDPg90Sa5vdEAO33RGfz90TN+fdEMwD4RJoG+EQADfhEbxP4RM0Z+EQ8IPhEoib4RAAt
+ERvM/hEzTn4RERA+ESaRvhECE34RG9T+ETNWfhEM2D4RKJm+EQAbfhEb3P4RA==</AssayXData><AssayYData Points="25">NtuRQARvjEAAeYZAJ+CNQNyOjUApBoNAcaKEQFMAikDz8YRAaX+IQKNVlED7mI1A3eqDQPzS
iUAx8otAbZGGQOiSjUDgRYxA6MyAQLtdg0CtfZJAmTeNQEIqhkCfiZJAjUCQQA==</AssayYData></Step></KineticsData></ExperimentResults>
