# Supplementary material for: CD147 mediates the adsorption of influenza A virus on the cell surface through direct interaction with HA
Source: Front Cell Infect Microbiol. 2025 Aug 29;15:1647283. doi: 10.3389/fcimb.2025.1647283 (PMC12426278; doi:10.3389/fcimb.2025.1647283)
Supplement: Supplementary file 8 [file DataSheet2.zip › raw data-2/Figure 6/Fingure6 D-I/Fingure6 I/241006_008.frd]

<?xml version="1.0" encoding="UTF-8" standalone="yes"?>
<ExperimentResults><ExperimentInfo Name="Experiment_2"><ExpDescription></ExpDescription><RTDVersion>2.0</RTDVersion><RunID>1786FA82-204D-4522-B915-FFC16C02C1D2</RunID><ExperimentType>KINETICS</ExperimentType><ExperimentSubType>KBASIC</ExperimentSubType><StartDateTime>2024-10-06T21:14:41</StartDateTime><MachineName>4QSYCS2</MachineName><UserName>Labuser</UserName><LotNumber></LotNumber><PlateName>241006</PlateName><PlateName2></PlateName2><SensorName>H8</SensorName><SensorPlate>1</SensorPlate><SensorType>SA (Streptavidin)</SensorType><SensorRole>LIGAND</SensorRole><SensorInfo></SensorInfo><WritingSW>DataAcquisition.exe 11.1.0.11</WritingSW><InstrumentType>OctetRED96e</InstrumentType><InstrumentSerial>FB-90287</InstrumentSerial><InstrumentFW>1.0.0.0</InstrumentFW><IntegrationTime>2.4</IntegrationTime><DSPType>CPF</DSPType><DSPStitching>1</DSPStitching><HasManifest>1</HasManifest><InfoHash>-1544771321</InfoHash></ExperimentInfo><AssayParamsInfo/><KineticsData><Step><CommonData><SampleLocation>12</SampleLocation><SampleID></SampleID><SampleGroup></SampleGroup><SampleInfo></SampleInfo><SampleRow>H</SampleRow><SamplePlate>1</SamplePlate><WellType>BUFFER</WellType><Concentration>-1</Concentration><ConcentrationUnits>µg/ml</ConcentrationUnits><MolarConcentration>-1</MolarConcentration><MolarConcUnits>nM</MolarConcUnits><MolecularWeight>-1</MolecularWeight><Temperature>29.7</Temperature><StartTime>0</StartTime><AssayTime>120</AssayTime></CommonData><FlowRate>1000</FlowRate><StepType>BASELINE</StepType><StepName>Baseline</StepName><StepStatus>OK</StepStatus><ActualTime>120.001</ActualTime><CycleTime>0.2</CycleTime><AssayXData Points="600">AAAAAPLSTT7NzMw+mpkZP83MTD/FIIA/XrqZPzMzsz+R7cw/K4fmP2IQAEAv3QxA/KkZQGZm
JkCWQzNAYhBAQC/dTED8qVlAZmZmQDMzc0AAAIBAZmaGQM3MjEBkO5NAy6GZQAAAoEBmZqZA
/tSsQGQ7s0CamblAAADAQGZmxkDNzMxAZDvTQMuh2UAxCOBAmG7mQM3M7EBkO/NAy6H5QAAA
AEEzMwNBf2oGQbKdCUHNzAxBGQQQQTMzE0F/ahZBsp0ZQc3MHEEZBCBBTDcjQWZmJkGamSlB
5dAsQRkEMEEzMzNBZmY2QZqZOUHNzDxBGQRAQUw3Q0FmZkZBmplJQc3MTEEAAFBBTDdTQX9q
VkGynVlB5dBcQQAAYEFMN2NBf2pmQbKdaUHl0GxBGQRwQTMzc0F/anZBsp15QeXQfEEAAIBB
mpmBQTMzg0HZzoRBZmaGQQwCiEGamYlBMzOLQeXQjEFzaI5BAACQQZqZkUE/NZNBzcyUQWZm
lkEAAJhBppuZQTMzm0HZzpxBZmaeQQwCoEGamaFBMzOjQc3MpEFzaKZBAACoQZqZqUE/NatB
2c6sQXNorkEAALBBppuxQTMzs0HZzrRBc2i2QQAAuEGmm7lBPzW7Qc3MvEFmZr5BDALAQZqZ
wUE/NcNBzczEQWZmxkEMAshBmpnJQT81y0HNzMxBc2jOQQwC0EGamdFBMzPTQdnO1EFzaNZB
AADYQaab2UEzM9tB2c7cQWZm3kEMAuBBppvhQTMz40HZzuRBc2jmQQAA6EGamelBMzPrQc3M
7EFmZu5BDALwQZqZ8UE/NfNB2c70QXNo9kEAAPhBmpn5QT81+0HZzvxBZmb+QQYBAELNzABC
oJoBQm1nAkIzMwNCAAAEQs3MBEKamQVCbWcGQjMzB0IAAAhCzcwIQqCaCUJmZgpCMzMLQgAA
DELNzAxCoJoNQm1nDkIzMw9CAAAQQtPNEEKgmhFCZmYSQjMzE0IAABRC080UQqCaFUJtZxZC
OTQXQgAAGELTzRhCoJoZQmZmGkI5NBtCBgEcQtPNHEKamR1CZmYeQjMzH0IGASBCzcwgQpqZ
IUJmZiJCMzMjQgYBJELNzCRCoJolQmZmJkI5NCdCBgEoQtPNKEKgmilCbWcqQjk0K0IGASxC
zcwsQpqZLUJmZi5CMzMvQgYBMELNzDBCmpkxQm1nMkIzMzNCAAA0QtPNNEKgmjVCbWc2QjMz
N0IAADhC0804QpqZOUJtZzpCMzM7QgAAPELNzDxCoJo9Qm1nPkIzMz9CBgFAQtPNQEKamUFC
ZmZCQjMzQ0IMAkRC081EQpqZRUJtZ0ZCOTRHQgAASELNzEhCmplJQmZmSkIzM0tCAABMQtPN
TEKgmk1CbWdOQjk0T0IGAVBCzcxQQpqZUUJtZ1JCMzNTQgYBVELTzVRCmplVQmZmVkIzM1dC
BgFYQs3MWEKamVlCbWdaQjMzW0IAAFxC081cQpqZXUJtZ15COTRfQgYBYELTzWBCmplhQm1n
YkIzM2NCBgFkQs3MZEKgmmVCZmZmQjMzZ0IAAGhCzcxoQpqZaUJtZ2pCMzNrQgAAbELNzGxC
oJptQmZmbkIzM29CAABwQs3McEKgmnFCZmZyQjk0c0IAAHRC0810QqCadUJmZnZCMzN3QgYB
eELNzHhCmpl5Qm1nekI5NHtCBgF8Qs3MfEKgmn1CbWd+Qjk0f0IAAIBC6WaAQlDNgEI5NIFC
mpmBQoMAgkLpZoJCUM2CQjMzg0KamYNCgwCEQmZmhEJQzYRCtjOFQh2ahUKDAIZCZmaGQs3M
hkK2M4dCmpmHQgAAiEJmZohCzcyIQjMziUKamYlCgwCKQulmikJQzYpCtjOLQh2ai0KDAIxC
ZmaMQlDNjEK2M41CmpmNQgAAjkLpZo5CUM2OQjMzj0KamY9CgwCQQmZmkEJQzZBCtjORQpqZ
kUKDAJJC6WaSQlDNkkK2M5NCmpmTQoMAlELpZpRCzcyUQjMzlUIdmpVCAACWQulmlkLNzJZC
MzOXQqCal0KDAJhCZmaYQs3MmEK2M5lCmpmZQoMAmkLpZppCzcyaQrYzm0IdmptCAACcQulm
nELNzJxCMzOdQpqZnUKDAJ5CZmaeQs3MnkK2M59CHZqfQoMAoEJmZqBCUM2gQjMzoUIdmqFC
gwCiQulmokJQzaJCMzOjQh2ao0KDAKRCZmakQs3MpEIzM6VCmpmlQgAApkLpZqZCUM2mQjMz
p0KamadCgwCoQulmqELNzKhCMzOpQpqZqUKDAKpCZmaqQs3MqkIzM6tCHZqrQoMArEJmZqxC
zcysQrYzrUIdmq1CgwCuQmZmrkLNzK5CMzOvQpqZr0KDALBCZmawQs3MsEIzM7FCmpmxQoMA
skJmZrJCzcyyQrYzs0IdmrNCAAC0QmZmtEJQzbRCMzO1Qh2atUKDALZC6Wa2Qs3MtkIzM7dC
mpm3QoMAuELpZrhCUM24QjMzuUIdmrlCAAC6QmZmukJQzbpCtjO7QpqZu0IAALxCZma8QlDN
vEK2M71Cmpm9QoMAvkJmZr5CUM2+QjMzv0Kamb9CAADAQulmwELNzMBCtjPBQpqZwUKDAMJC
6WbCQs3MwkIzM8NCHZrDQgAAxELpZsRCUM3EQrYzxUIdmsVCgwDGQmZmxkLNzMZCtjPHQpqZ
x0KDAMhC6WbIQlDNyEIzM8lCmpnJQgAAykLpZspCzczKQrYzy0IdmstCgwDMQmZmzEJQzcxC
tjPNQpqZzUKDAM5C6WbOQs3MzkIzM89CmpnPQoMA0EJmZtBCzczQQrYz0UIdmtFCgwDSQmZm
0kJQzdJCtjPTQpqZ00KDANRCZmbUQlDN1EIzM9VCmpnVQoMA1kJmZtZCUM3WQrYz10IdmtdC
gwDYQmZm2ELTzdhCMzPZQpqZ2UKDANpCZmbaQlDN2kK2M9tCHZrbQgAA3ELpZtxCUM3cQrYz
3UKamd1CAADeQulm3kLNzN5CtjPfQpqZ30IAAOBC6WbgQlDN4EIzM+FCmpnhQoMA4kJmZuJC
zcziQjMz40IdmuNCAADkQmZm5EJQzeRCtjPlQpqZ5UIAAOZCZmbmQs3M5kK2M+dCmpnnQoMA
6ELpZuhCzczoQjMz6UIdmulCgwDqQmZm6kJQzepCtjPrQpqZ60KDAOxCZmbsQs3M7EIzM+1C
mpntQgAA7kJmZu5CzczuQjMz70Idmu9C</AssayXData><AssayYData Points="600">AAAAAGd+bLvckFu7IuzjOnHwSbtUNWm7SA6uu9ewzbtNJAE7QnTOu6f1yDkfkAK82PL2urLE
6LoZb4o7okASu0f/Pbss31u6kV5ju8GJObvo5Xa5p7b2Oldq3zoIRe46X2EduVZx6DqLv2i6
Yf6vOagEO7vFf1I7R/m/uqW0rjoLHb65/3eCurLT6rl82Bs7kJ2IO/wF6zob6J47EHOFO0Ee
k7l6B1I6Y5jAOt7WJzvtNyU7Wj01O0QS9Dqekx87Vd6DO3KBqDvwCGw7N0MZOzd5JDt37TA7
i4WlOzfrm7qcDSk7HonZOh4u+zpJF7E68HxROvS5XDutT447W16gOYyI3TuxCp47e55JO0Xn
Kjm/aA08TuXCOh3EfDuaGr06JI6CO/QDnTt+uDQ85kL7uL/1lTtTOdg7bZj9O2KjCTxsfbA7
NFNUO2vUiDuO/L07aUc3O4mjCTyceJA7zEQ3O2m2lDshUdI7YaHJO2Gr2DtBkM47WiTVO/2p
HjyG3tQ7H03GO88EDTxz/Kk79Z7IO9HTyju5T/U7kBT3OydAujvcF5o7iEf+O23Sxzvbsis8
O2oVPPXaJTznzp07Z4o0PEVQCzxYI+o7fokKPCYB1jtz1Uo8aEUBPAEtizs+TWI7BfsyPBAC
xzuIa+k7W3bMO6SJCDx+CRs85lj0O7mA6Tv4qxo8Yl7LO80bKDyR2xo8mcIAPMRhJDzoTBY8
YIkIPLWwBTwv5nE8nvU5PKgvDTxIvTw8McxBPFb/Djz3pAU8FmMjPOIUVDxObUo8QcVPPJsr
FTz0mwg8m8xiPAA5STwYvRE8sMhPPFk6QjwSAhc8n2xkPFxThzzybTw88sg1PBm/OTz/QnM8
b5lLPFTrhTwwknA8Q79gPPeLJjyU10o8DhBwPE30Wjw+X1w8C0tfPAJ/PTxXvHA8EcZgPFtR
TTzPABs81K0uPBexgDzuaEQ89l94PGdoVTwOVUo8zyOOPO5ONzwZBHQ8rzpJPFezMzw3MI88
cASMPEt0TDwpnnU85YYnPN+ugzyYriE8Uy0WPEbihjyC/ks8gChgPHfzSzwdzVQ8TGZzPOjJ
fDxLGEM82LVIPNOubzzXUUE8oBCSPM3VXTxp2ZQ8mXCIPIcRiTwPl4I8Va6GPAEqXjwgHVM8
xKlRPPwnTzxWnTw83mtVPEOCRTx1s4Y8zHJiPJZbgjzQU5c8rOVEPDTedDyleGs88zpsPHwY
WzyB4yw8w32APP5+fTxhP3083kGKPK1ggzxU14U8AC5jPOy4STzN7JI8AnuxPDa3Uzw9M5s8
+/NXPEaqVDyOZ3s8iilZPO+iiTztY4w8L3yEPIqviDzZvYc8WvNrPLuXcTwaBIU8+qeaPEI+
hTxHLYk8p5adPMAepTzjxls80UCWPEWLlzxTjJY8wsSbPOBZrDy+2os8dsySPODgmjzmxGk8
XSaXPN4vazye1Js8XV2IPEtvsTzBZo08+JqKPDbcfjwyjpc8z8xoPAmfgzxIebg8umiEPImP
qDyeLIk8NHeFPAJ2mzw955Y8RRuVPMUbjjy3y6w8g5LIPKUIlDzj62Q8pV+qPHVkeDyNyps8
VrGOPAU7pzwyC5w89cFhPENgnTzdPsk8VuakPAdfjzzL/Io8to6WPO4ipDy57Ww8hFCUPEeG
ijwQVJU8V0egPApBmDzHuK88lWSMPMluqTwC/qQ8Eh6ZPBzjqDwIDZw8tqSlPBeOuDxIU388
7sDdPOZWnjylJJQ8dk26PAFcWzy+DJ48pO6iPHpQnDzjd6I8cxWkPFEpozw2FLg8kiqhPJ/3
vTziIqY8n4eAPETGjjzOwJU8ogTMPO9MpzycZ4485TmmPJx3xDx1Uc88PvqHPNtZozyB79E8
iEWqPKorrTzyO5E88LKnPO/t1TwujsE8Maq/PCAhszyg67w8NKmYPHslvTzOM7o8GTHEPPR2
szyksbg8PTOFPD66sTz9Y8Q8IZ+uPB0yszyni5g8Oo+5PIoGjDy9kqI8JTqtPNLdqjyPJME8
4VqYPEu5ujyjfbc8bhenPDB0wjyHY8A81EyvPGuLrzyH/5I8pe68PJa1yDyKhq080yaNPEyv
jTxSJaQ8XgquPHac2jzbO9Q8m5aePM0vrTzFasg8FrO9PAqXtzyZU6w8AZqkPAr5xDyGm748
0oHXPCWeqTx9oJg86ByyPDIEozxj3tc8lnS5PD1AtzySX7E8rdjJPGk1tTyGB9s8mR2+PEYl
qTy9u9I8w8arPGfmtDzYL5g8893VPFWM5DwoJMY8IgrDPK9RxTxJ8Lg8vI7KPHnfrzwHKsY8
1Z+hPAG5vDxy87Y8dJu4PCkmojwr6ro8RlrSPLOTtjybicQ8PHiqPFGS2DyS3a088avCPDVD
qjwTxbU85jK8PPiwvjxXHN88ue/QPPJ52Dxk9sU84QC0POLArjwBcKs8wHHRPA5a3zxSr9A8
rti/PHsx0Tw03dg8onLWPG2j3TwVRNQ8JHvJPCxa1Dy1z6E8w4fLPDthzzyBu8U8levGPH80
tjy52Mo8YxTCPAOxtDy7qdk8svGxPJMA1zy9hLI8dELKPH+7pDxh4K88sw7JPN+lxjyCbt08
kxe4PCqDxzwDNcI8WqLVPBm/4Ty/gts8GDjdPL8mwTyU7t08yeewPCiv9DziLbk8F2nQPByQ
1zwTP+M81LbhPOct3jxzbvk8/tfgPKk0wjzRQcI86GTAPOcZ2zzZ9Ls89ZbXPCC6tjwiRtw8
dyPuPNkmzTzE/sk86+rHPEQo0Dxr3Mo8PbPNPGGI3zwGbNU8ln7mPGDLojwiYqM8p/HNPNoe
5TzXia48CPLhPDXG7zwT4cQ8PTWxPFnjwTzT69Y8FifqPO7G3zzCnd485cLfPOAB5jygod88
aTP3PHmH6Dykk+88NLfoPNYI5DzNovw8eu7vPIBOzDwxxeU8CnTPPMfW+jyH7vA8LTP8PPTg
zTxCj9k84OPMPIVJ3jxn59w8TjbXPDDj2Dy8OOc8sk/yPK1h6DzRAws9QmW/PHX06zxnDu08
r87dPO9ayzwPK+A8gCzePLbm2jymsME8qvzvPB5/2TytNc48f/PMPCk7Aj3PN9w8l1nIPF22
8DyKAdg83UXIPMMxxTyy5NM88jPaPI2Jxzzhh8g8uwToPPeYvTyFsN48svfMPK2dyjzLUfY8
d5jPPG0k7zx25vQ8caK0PLIA4zx2lNI8</AssayYData></Step><Step><CommonData><SampleLocation>6</SampleLocation><SampleID>CB2</SampleID><SampleGroup></SampleGroup><SampleInfo></SampleInfo><SampleRow>H</SampleRow><SamplePlate>1</SamplePlate><WellType>KLOAD</WellType><Concentration>50</Concentration><ConcentrationUnits>µg/ml</ConcentrationUnits><MolarConcentration>-1</MolarConcentration><MolarConcUnits>nM</MolarConcUnits><MolecularWeight>-1</MolecularWeight><Temperature>30</Temperature><StartTime>158346</StartTime><AssayTime>1200</AssayTime></CommonData><FlowRate>1000</FlowRate><StepType>LOADING</StepType><StepName>Loading</StepName><StepStatus>OK</StepStatus><ActualTime>264.8</ActualTime><CycleTime>0.2</CycleTime><AssayXData Points="1324">gwDwQmxn8ELTzfBCtjPxQh2a8UKDAPJCbGfyQlDN8kI5NPNCHZrzQoMA9ELpZvRC0830Qjk0
9UKgmvVCBgH2Qmxn9kLTzfZCOTT3Qh2a90KDAPhCbGf4QlDN+EK2M/lCHZr5QgYB+kLpZvpC
UM36QrYz+0IdmvtCgwD8Qulm/ELTzfxCtjP9QqCa/UKDAP5CbGf+QtPN/kI5NP9CHZr/QkIA
AEO2MwBD6WYAQ9uZAEMOzQBDgwABQ7YzAUPpZgFDHZoBQw7NAUNCAAJDdTMCQ+lmAkMdmgJD
Ds0CQ0IAA0N1MwND6WYDQ9uZA0NQzQNDgwAEQ7YzBEOoZgRDHZoEQ1DNBEODAAVDdTMFQ6hm
BUPbmQVDUM0FQ0IABkO2MwZDqGYGQ9uZBkMOzQZDgwAHQ7YzB0OoZgdD25kHQ1DNB0ODAAhD
dTMIQytnCEMdmghDUM0IQ0IACUN1MwlD6WYJQ9uZCUNQzQlDQgAKQ7YzCkOoZgpD25kKQw7N
CkNCAAtDdTMLQ+lmC0MdmgtDUM0LQ4MADEN1MwxDqGYMQ9uZDENQzQxDgwANQ7YzDUOoZg1D
25kNQw7NDUODAA5DtjMOQ6hmDkMdmg5DDs0OQ0IAD0N1Mw9DqGYPQ9uZD0NQzQ9DQgAQQ7Yz
EEOoZhBD25kQQw7NEEODABFDtjMRQ6hmEUPbmRFDDs0RQ0IAEkN1MxJDqGYSQ9uZEkNQzRJD
gwATQ7YzE0OoZhNDHZoTQ1DNE0NCABRDdTMUQ6hmFEMdmhRDUM0UQ0IAFUN1MxVD6WYVQx2a
FUNQzRVDQgAWQ3UzFkOoZhZDHZoWQ1DNFkNCABdDdTMXQ6hmF0PbmRdDDs0XQ0IAGEN1MxhD
6mYYQ9uZGEMOzRhDQgAZQ7YzGUOoZhlD25kZQ1DNGUODABpDtjMaQ+pmGkPbmRpDUM0aQ0IA
G0O2MxtDqGYbQ9uZG0NQzRtDgwAcQ7YzHEOoZhxD25kcQw7NHEODAB1DtjMdQ6hmHUMdmh1D
UM0dQ4MAHkO2Mx5DqGYeQx2aHkMOzR5DgwAfQ7YzH0OoZh9D25kfQw7NH0NCACBDtjMgQ6hm
IEPbmSBDUM0gQ0IAIUN1MyFDqGYhQ9uZIUNQzSFDgwAiQ7YzIkOoZiJD25kiQw7NIkNCACND
dTMjQ+pmI0PbmSNDUM0jQ4MAJEO2MyRD6mYkQ9uZJEMOzSRDgwAlQ7YzJUOoZiVD25klQw7N
JUODACZDdTMmQ6hmJkMdmiZDDs0mQ4MAJ0O2MydD6mYnQ9uZJ0MOzSdDQgAoQ7YzKEOoZihD
HZooQ1DNKEODAClDtjMpQ+pmKUPbmSlDUM0pQ0IAKkO2MypD6mYqQx2aKkMOzSpDgwArQ7Yz
K0OoZitDHZorQw7NK0ODACxDtjMsQ6hmLEPbmSxDDs0sQ4MALUN1My1DqGYtQ9uZLUNQzS1D
gwAuQ3UzLkPqZi5DHZouQ1DNLkNCAC9DtjMvQ6hmL0PbmS9DUM0vQ0IAMEO2MzBDqGYwQ9uZ
MENQzTBDQgAxQ3UzMUOoZjFDHZoxQw7NMUODADJDdTMyQ+pmMkPbmTJDUM0yQ0IAM0N1MzND
qGYzQ9uZM0NQzTNDQgA0Q3UzNEOoZjRDHZo0Qw7NNEODADVDdTM1Q+pmNUPbmTVDUM01Q4MA
NkN1MzZDqGY2Q9uZNkNQzTZDgwA3Q7YzN0PqZjdDHZo3Q1DNN0ODADhDtjM4Q6hmOEPbmThD
Ds04Q0IAOUO2MzlDqGY5QxyaOUMOzTlDxAA6Q3QzOkPqZjpD25k6Q1DNOkODADtDtjM7Q6hm
O0McmjtDUM07Q0IAPEO2MzxD6mY8QxyaPEMOzTxDgwA9Q3QzPUPqZj1D25k9Q1DNPUODAD5D
tjM+Q6hmPkPbmT5DUM0+Q0IAP0N0Mz9D6mY/QxyaP0NQzT9DgwBAQ7YzQEPqZkBDHJpAQ1DN
QENCAEFDtjNBQ6hmQUMcmkFDUM1BQ0IAQkN0M0JD6mZCQxyaQkMOzUJDQgBDQ7YzQ0OoZkND
25lDQw7NQ0ODAERDtjNEQ6hmREPbmURDDs1EQ8QARUN0M0VDqGZFQ9uZRUNQzUVDQgBGQ7Yz
RkPqZkZD25lGQ1DNRkNCAEdDtjNHQ6hmR0PbmUdDDs1HQ4MASEO2M0hDqGZIQ9uZSENQzUhD
gwBJQ3QzSUOoZklD25lJQ1DNSUODAEpDdDNKQ6hmSkMcmkpDUM1KQ0IAS0N0M0tD6mZLQxya
S0MOzUtDQgBMQ3QzTEPqZkxD25lMQ1DNTENCAE1DtjNNQ6hmTUMcmk1DDs1NQ4MATkN0M05D
6mZOQxyaTkNQzU5DQgBPQ3QzT0PqZk9D25lPQ1DNT0NCAFBDdDNQQ+pmUEPbmVBDUM1QQ4MA
UUN0M1FDqGZRQ9uZUUNQzVFDQgBSQ3QzUkPqZlJDHJpSQ1DNUkNCAFNDtjNTQ6hmU0McmlND
Ds1TQ4MAVEN0M1RDqGZUQxyaVENQzVRDQgBVQ3QzVUOoZlVD25lVQw7NVUNCAFZDdDNWQ6hm
VkMcmlZDUM1WQ0IAV0N0M1dD6mZXQ9uZV0NQzVdDgwBYQ7YzWEPqZlhD25lYQ1DNWEODAFlD
tjNZQ6hmWUPbmVlDDs1ZQ0IAWkN0M1pD6mZaQ9uZWkNQzVpDgwBbQ3QzW0PqZltD25lbQw7N
W0NCAFxDdDNcQ6hmXEPbmVxDDs1cQ0IAXUN0M11D6mZdQ9uZXUNQzV1DQgBeQ3QzXkMrZ15D
25leQ1DNXkODAF9DdDNfQ6hmX0PbmV9DDs1fQ0IAYEN0M2BD6mZgQxyaYEMOzWBDQgBhQ7Yz
YUOoZmFD25lhQw7NYUODAGJDtjNiQ6hmYkMcmmJDDs1iQ4MAY0O2M2ND6mZjQ9uZY0NQzWND
gwBkQ7YzZEOoZmRD25lkQw7NZEODAGVDdDNlQ6hmZUMcmmVDDs1lQ0IAZkN0M2ZD6mZmQ9uZ
ZkNQzWZDgwBnQ3QzZ0OoZmdD25lnQw7NZ0ODAGhDtjNoQ6hmaEMcmmhDUM1oQ4MAaUN0M2lD
6mZpQ9uZaUNQzWlDQgBqQ7YzakOoZmpD25lqQ1DNakODAGtDtjNrQ6hma0McmmtDUM1rQ4MA
bEN0M2xDqGZsQ9uZbENQzWxDQgBtQ3QzbUOoZm1D25ltQw7NbUODAG5DdDNuQ6hmbkPbmW5D
Ds1uQ4MAb0N0M29DqGZvQ9uZb0NQzW9DQgBwQ3QzcEOoZnBD25lwQw7NcENCAHFDtjNxQ+pm
cUMcmnFDDs1xQ0IAckO2M3JDqGZyQxyackNQzXJDgwBzQ3Qzc0PqZnND25lzQ1DNc0ODAHRD
dDN0Q+pmdEMcmnRDUM10Q4MAdUN0M3VD6mZ1Q9uZdUNQzXVDQgB2Q7YzdkPqZnZDHJp2Q1DN
dkODAHdDdDN3Q6hmd0PbmXdDDs13Q4QAeEO2M3hD6mZ4QxyaeENQzXhDQgB5Q7YzeUOoZnlD
HJp5Q1DNeUNCAHpDtjN6Q+pmekPcmXpDDs16Q4QAe0N0M3tD6mZ7Q9yZe0NQzXtDQgB8Q3Qz
fEOoZnxD3Jl8Qw7NfEOEAH1DtjN9Q6hmfUPcmX1DDs19Q0IAfkO2M35DqGZ+Q9yZfkNQzX5D
QgB/Q7Yzf0OoZn9D3Jl/Qw7Nf0NCAIBDuhmAQ3UzgEMOTYBDqGaAQ0KAgEPbmYBDVLOAQ+7M
gEOH5oBDIQCBQ7oZgUN1M4FD7kyBQ6hmgUNCgIFDupmBQ1SzgUMOzYFDqOaBQyEAgkO6GYJD
dTOCQw5NgkOoZoJDIYCCQ7qZgkN1s4JD7syCQ4fmgkMhAIND2xmDQ3Uzg0PuTINDh2aDQ0KA
g0O6mYNDdbODQ+7Mg0OH5oNDIQCEQ9sZhENUM4RDDk2EQ6hmhEMhgIRDupmEQ1SzhEPuzIRD
h+aEQ0IAhUO6GYVDVDOFQ+5MhUOHZoVDIYCFQ9uZhUNUs4VDDs2FQ4fmhUNCAIZD2xmGQ1Qz
hkPuTIZDh2aGQyGAhkPbmYZDdbOGQy/NhkOH5oZDIQCHQ7oZh0NUM4dDDk2HQ4dmh0NCgIdD
25mHQ1Szh0MOzYdDqOaHQyEAiEO6GYhDdTOIQ+5MiEOoZohDIYCIQ9uZiENUs4hDDs2IQ4fm
iENCAIlD2xmJQ1QziUPuTIlDqGaJQyGAiUPbmYlDVLOJQw7NiUOH5olDIQCKQ9sZikNUM4pD
7kyKQ4dmikMhgIpD25mKQ1SzikPuzIpDh+aKQyEAi0O6GYtDVDOLQ+5Mi0OoZotDQoCLQ9uZ
i0NUs4tDL82LQ6jmi0MhAIxDuhmMQ1QzjEPuTIxDh2aMQyGAjEPbmYxDVLOMQ+7MjEOo5oxD
IQCNQ7oZjUN1M41DDk2NQ4dmjUNCgI1D25mNQ3WzjUPuzI1DqOaNQ0IAjkPbGY5DVDOOQw5N
jkOoZo5DQoCOQ7qZjkNUs45D7syOQ6jmjkMhAI9DuhmPQ3Uzj0PuTI9DqGaPQ0KAj0O6mY9D
VLOPQw7Nj0OH5o9DQgCQQ7oZkENUM5BD7kyQQ4dmkENCgJBD25mQQ1SzkEPuzJBDqOaQQ0IA
kUO6GZFDVDORQ+5MkUOoZpFDQoCRQ7qZkUNUs5FDDs2RQ4fmkUNCAJJDuhmSQ1QzkkMOTZJD
qGaSQ0KAkkO6mZJDVLOSQw7NkkOo5pJDIQCTQ7oZk0NUM5NDDk2TQ4dmk0NCgJNDupmTQ3Wz
k0MOzZNDh+aTQ0IAlEPbGZRDVDOUQw5NlEPJZpRDIYCUQ7qZlENUs5RDDs2UQ4fmlEMhAJVD
2xmVQ5UzlUMOTZVDh2aVQ0KAlUPbmZVDVLOVQw7NlUOH5pVDIQCWQ9sZlkN1M5ZDDk2WQ4dm
lkMhgJZD25mWQ3WzlkMOzZZDqOaWQ0IAl0PbGZdDVDOXQ+5Ml0OHZpdDQoCXQ7qZl0N1s5dD
Ds2XQ4fml0NCAJhD2xmYQ1QzmEMOTZhDqGaYQ0KAmEO6mZhDdbOYQ+7MmEOH5phDQgCZQ7oZ
mUNUM5lDDk2ZQ6hmmUNCgJlD25mZQ1SzmUPuzJlDh+aZQyEAmkO6GZpDdTOaQ+5MmkOoZppD
IYCaQ9uZmkNUs5pDDs2aQ4fmmkMhAJtD2xmbQ1Qzm0MOTZtDqGabQ0KAm0O6mZtDVLObQ+7M
m0Oo5ptDQgCcQ9sZnENUM5xD7kycQ6hmnENCgJxD25mcQ1SznEPuzJxDqOacQ0IAnUO6GZ1D
dTOdQw5NnUOoZp1DIYCdQ7qZnUNUs51D7sydQ6jmnUMhAJ5DuhmeQ3UznkMOTZ5Dh2aeQyGA
nkPbmZ5DdbOeQw7NnkOo5p5DQgCfQ7oZn0N1M59D7kyfQ6hmn0NCgJ9D25mfQ1Szn0MOzZ9D
h+afQyEAoEPbGaBDdTOgQ+5MoEOHZqBDQoCgQ7qZoENUs6BD7sygQ4fmoEMhAKFDuhmhQ3Uz
oUPuTKFDh2ahQyGAoUPbmaFDVLOhQ+7MoUOH5qFDQgCiQ9sZokN1M6JD7kyiQ4dmokNCgKJD
25miQ3WzokPuzKJDqOaiQ0IAo0O6GaNDVDOjQw5No0OHZqNDQoCjQ7qZo0N1s6NDDs2jQ4fm
o0NCAKRD2xmkQ1QzpEMOTaRDh2akQyGApEO6maRDVLOkQ+7MpEOH5qRDQgClQ7oZpUNUM6VD
7kylQ6hmpUNCgKVDupmlQ3WzpUPuzKVDqOalQ0IApkO6GaZDdTOmQw5NpkOoZqZDIYCmQ9uZ
pkN1s6ZDDs2mQ4fmpkMhAKdD2xmnQ1Qzp0PuTKdDh2anQyGAp0PbmadDVLOnQ+7Mp0OH5qdD
QgCoQ7oZqEN1M6hDDk2oQ4dmqENCgKhD25moQ3WzqEMOzahDh+aoQ0IAqUPbGalDdTOpQ+5M
qUOHZqlDQoCpQ9uZqUN1s6lD7sypQ4fmqUMhAKpDuhmqQ3UzqkMvTapDh2aqQ0KAqkO6mapD
dbOqQw7NqkOo5qpDQgCrQ7oZq0N1M6tD7kyrQ4dmq0MhgKtDupmrQ3Wzq0PuzKtDh+arQyEA
rEPbGaxDdTOsQw5NrEOoZqxDQoCsQ7qZrEN1s6xDDs2sQ4fmrENCAK1DuhmtQ1QzrUPuTK1D
h2atQ0KArUPbma1DVLOtQ+7MrUOo5q1DIQCuQ9sZrkN1M65DDk2uQ4dmrkNCgK5D25muQ1Sz
rkPuzK5DqOauQyEAr0PbGa9DVDOvQw5Nr0OoZq9DIYCvQ7qZr0NUs69D7syvQ6jmr0NCALBD
2xmwQ1QzsEPuTLBDqGawQ0KAsEPbmbBDVLOwQw7NsEOo5rBDIQCxQ9sZsUN1M7FD7kyxQ6hm
sUMhgLFD25mxQ1SzsUMOzbFDqOaxQ0IAskO6GbJDdTOyQ+5MskOoZrJDIYCyQ9uZskNUs7JD
Ds2yQ4fmskMhALND2xmzQ3Uzs0MOTbNDqGazQyGAs0PbmbNDdbOzQ+7Ms0OH5rNDIQC0Q7oZ
tEN1M7RD7ky0Q6hmtENCgLRD25m0Q3WztEMOzbRDh+a0Q0IAtUPbGbVDVDO1Q+5MtUOoZrVD
QoC1Q7qZtUNUs7VDDs21Q6jmtUNCALZD2xm2Q1QztkPuTLZDqGa2QyGAtkO6mbZDVLO2Qw7N
tkOH5rZDIQC3Q9sZt0N1M7dDDk23Q6hmt0NCgLdDupm3Q3Wzt0MOzbdDqOa3QyEAuEP8GbhD
VDO4Q+5MuEOHZrhDQoC4Q9uZuENUs7hD7sy4Q4fmuENCALlD2xm5Q3UzuUPuTLlDqGa5Q0KA
uUO6mblDVLO5Qw7NuUOH5rlDQgC6Q9sZukNUM7pDDk26Q4dmukMhgLpD25m6Q3WzukPuzLpD
qOa6Q0IAu0O6GbtDdTO7Qw5Nu0OoZrtDQoC7Q9uZu0NUs7tDDs27Q6jmu0MhALxD2xm8Q3Uz
vEPuTLxDqGa8Q0KAvEPbmbxDVLO8Q+7MvEOo5rxDQgC9Q9sZvUNUM71DD029Q6hmvUNCgL1D
25m9Q1SzvUPuzL1DqOa9QyEAvkPbGb5DVDO+Qw9NvkOoZr5DQoC+Q7uZvkN1s75DD82+Q4fm
vkMhAL9Duxm/Q3Uzv0PuTL9Dh2a/Q0KAv0O7mb9DdbO/Q+7Mv0OH5r9DYwDAQ7sZwEN1M8BD
7kzAQw==</AssayXData><AssayYData Points="1324">JqjVPThOIT7axWQ+KACPPqQjqz7SUMc+7TrkPpY+AD+5mw0/AIkaPyQpKD8Z+jQ/d2pDP+N6
Tz8UhFo/utVnPww7cz+3ZX8/b9mEP5rTij+QOpA/5rOUPw6VmT/mu54/3gKkP3oOqT9ORq4/
4y6yP8tutj9FJLs/6ja/P3FPwz8aS8c/osvKPwO4zj8F6dI/VijWP/dd2j9ISN0/Q5DgP/TF
4z+sDuc/QwjqP3q67D9tke8/WWvyPzTh9D8WWvg/a7P6PyH7/T/HAgBAQIgBQCFIAkDN9QNA
fccEQNxKBkA9PAdA2/0HQPRTCUBzYwpA10sLQBAxDEBBPg1AbzoOQCQVD0CgvQ9ANuwQQPib
EUCfqhJA71QTQOETFECWJRVA4doVQC0rFkBqXhdAmP8XQNLUGEC+XRlAbiUaQHB1GkABkxtA
JhocQDjFHEClYh1AGx0eQFFMHkA/7x5AQGEfQJMMIEANcSBAe54hQNiwIUCyUiJA94EiQFgy
I0CxuSNAmIkkQHTZJEBUOCVADMUlQNsMJkChniZAobYmQOtdJ0Dv8ydAizEoQLGxKEBKrihA
mx8pQEyqKUDh8ylAhTQqQAtoKkBw2ypAElMrQJemK0BQ2CtALQwsQERqLEDQqixAoPMsQOQ5
LUA4gC1AgMotQEEPLkAbfS5AG8EuQBHOLkCV7C5AmHAvQG+CL0Ae0i9AKQkwQCYlMEB5AzBA
ylcwQAxoMECk3zBA0a4wQBYjMUBUOjFA+VYxQOa1MUDcyjFA6joyQHNxMkBOpjJAiZIyQKJU
MkBlfzJAUgczQGfSMkCZHTNAqPwyQAWLM0CAOTNAOUYzQO7KM0Au0TNA0vIzQPAyNEDRPTRA
gjc0QAZlNEABXDRAE0A0QE2YNECVWjRAWbg0QOCJNEBCFzVABbs0QKXpNEAQCzVA5aM0QCwk
NUAJvTRA5WY1QDhzNUA76zRAg3c1QO8cNUDugjVANnQ1QMmRNUBEhDVAtmg1QCmDNUDenjVA
7WM1QK7ONUC36zVAPhQ2QC7TNUDrIzZAedo1QC3dNUByBjZAzvw1QKYQNkAJHjZAA3o2QP5O
NkDcMzZAm0Q2QIUUNkA3MjZAd2k2QOFANkCvhTZAN4M2QHhwNkATcjZAFG02QBdnNkATsTZA
OuM2QOV7NkD+wjZA6782QCrfNkBGjzZAha02QKSMNkC5ozZAq642QNyTNkCUAjdATN82QGwI
N0B0+zZABPs2QA60NkAqxDZAa9k2QAXWNkBgFDdA2+82QPfkNkC15DZAHx03QFdVN0BrHzdA
O0o3QIzTNkBRLDdARD43QPX9NkA14zZA/fQ2QC5yN0AERjdAQws3QAR0N0BXjzdAp1g3QKBy
N0AxjDdAsig3QJqBN0BrNDdAdlI3QAxrN0CA0TdAqB83QDuJN0BZsDdA6Kk3QBdYN0DbpzdA
c3k3QA/WN0DwejdAXNw3QH+oN0B3sTdAyso3QKaoN0AFADhAfro3QDX0N0DH4TdA/zg4QLIS
OEAz7TdAzeY3QGDGN0AE/zdAivA3QJapN0AYsTdAvyU4QOW6N0Ay7DdA1d43QK7CN0DL8zdA
heg3QEn8N0D4OzhATuc3QCkoOECy1jdAvjA4QNQCOEA7IThA50M4QDtmOEAwKjhAjxg4QMtr
OEAMJThAjHE4QCVtOEDYUzhA//s3QOOROEA/WzhAzxI4QPhQOEB5TzhAhi84QKBtOEDvMThA
50k4QPFvOECafDhATDM4QCW/OEAlmDhA8n44QESwOEB2lDhAw544QNqyOEDIxzhAPqE4QGug
OEDMnDhA8q84QOvNOEAQcThAz7U4QJfMOEDayThA7d84QEDJOEB9mDhAD+M4QNHDOECAsThA
JwE5QEK6OEDA6jhARAE5QCHlOEC/6DhAecg4QAvAOEAo/zhACvM4QPfTOED/4jhAeKU4QCjG
OEAYKDlAqwE5QMUTOUB3EzlAquY4QH0wOUDoTDlAkhE5QPNEOUDtPTlAHSI5QNH1OEDUFzlA
UCA5QEJ5OUC6VzlANno5QK01OUBFTDlAfF05QJNDOUAAhzlAaCo5QGxoOUDClTlAv8g5QEBf
OUDyuzlAwGU5QJiIOUCdlzlA36k5QBNpOUAdTDlA5YE5QK6pOUAIdzlAWIs5QKWnOUBxZTlA
lX85QMK/OUAosTlAA6c5QAjIOUBk7TlAPLA5QJrNOUAKfjlAO8Q5QE/MOUB0rjlA5sA5QMTG
OUCfzjlAjsw5QO1DOkDQCTpAHYA5QEDrOUBi0TlAye45QAkeOkANIDpANDU6QFA3OkD92TlA
/w06QKbwOUBi4jlA2lY6QCL9OUAuIzpAMd85QLYaOkBWGTpAmU06QCcbOkCG0zlAq046QBq7
OUDFNzpA1z46QDo3OkAV/TlAU/U5QEtCOkB+/DlAQnk6QGL+OUBkbzpAIpc6QF5JOkDGYTpA
nFc6QCATOkCGaDpAF1g6QFCTOkADrTpARX46QCRQOkDohzpAW546QPQmOkDLyTpAlZM6QK7f
OkA1XDpAe6g6QBtwOkAhYTpAN9o6QPKNOkBfiDpAVas6QIqIOkD0wTpAwoQ6QISfOkD9lTpA
afE6QMK6OkB/gzpAnsU6QHiuOkApmDpAAsw6QJ2bOkCFxzpAPg47QN2wOkA2vjpAGqo6QI8H
O0ATzjpAzHA6QFrKOkA3DztADJk6QGTKOkCM6zpAjc06QM8vO0DJEztAb946QOEIO0ByGztA
xFA7QOfbOkAVSjtAWiU7QIFZO0BdHTtAXrA6QNcEO0AIJztA/Vg7QFshO0BUJztA3Rw7QIos
O0DqQjtATvE6QI41O0DcJTtAjnw7QBB3O0CHuTtAGV47QEJRO0BhpztA6Uw7QEBeO0A5ajtA
CmI7QOepO0BClDtAKFU7QGdnO0B1WDtAWFs7QJqCO0ArfjtACno7QN1uO0AVbTtA1ZY7QNzJ
O0BvaDtARHs7QM4jO0CrhztA7o07QHKnO0A5tjtAQ4g7QCiYO0AnbztAT6E7QMKuO0ALzjtA
jJ07QK6bO0Cn5TtAtvU7QLyzO0AksztArp07QKyYO0At2DtArcw7QA71O0BI4DtAf6Y7QPIB
PEDRvjtAGRs8QBPDO0AoczxATHc7QGD1O0Ab/DtARzU8QFQqPEAVYzxAF8w7QIbhO0A8qztA
o0Q8QBgmPECSHDxAAfU7QBsMPEApKzxACCA8QPApPEALIzxAgws8QAIHPEBMNzxAQFM8QEt9
PEAEajxA8kc8QFELPEBdRTxA/IE8QFHYO0DFCTxAoiI8QJlOPEAcVDxA+R48QExGPEAEUzxA
lYQ8QNloPEC5eDxADFE8QLcNPEDgaTxAjE08QLpdPEDDYTxAFFg8QI63PECcOzxAFm88QJ6l
PEDKNTxAc508QDSBPEB5fTxAGFw8QABsPEBUZDxA1tY8QKs+PEBKpDxAO7k8QBt2PEC8rDxA
hcY8QLG6PEAIwjxAaMs8QBSqPEBnZjxAmm88QGi6PEAXvDxAkLE8QOPePECOwTxAEco8QPer
PED69zxAPPw8QKbAPEAQ3DxASfU8QHbNPEAjlzxA0NY8QFmSPED/1TxAiNo8QIPuPED5lTxA
03E8QHnkPEA9AD1AGME8QCI6PUDE3jxAN8I8QGoVPUD+8jxAfTI9QPUvPUAD3jxA3tM8QFLv
PED8Nj1AtCE9QPMfPUCEIj1ADjg9QFEzPUDJAj1Asz49QPAJPUCYND1ARV09QFZHPUBtHz1A
eU49QJJdPUAsSD1AzhU9QGS1PEC2XD1AMTc9QKd4PUBQWT1A86g9QE0hPUDtMj1AAGM9QItd
PUB4ZD1Au1o9QKE+PUB+Oz1AUT49QFV9PUCATz1A4Eg9QMcCPUBZfj1AVF09QN2XPUDnOT1A
F5M9QDyPPUAphD1AG0k9QKY3PUCNQD1AjrE9QC9gPUCqbz1AuJo9QMZkPUDXez1AU189QDyZ
PUBOiT1AB4I9QAaBPUCyez1AK1o9QAVyPUD+qD1Ajac9QLOqPUD+4D1AKVs9QGfIPUAGxT1A
afA9QGq8PUAktj1A+ZE9QC3HPUBFvT1A0vo9QBLPPUCT/z1APqU9QC28PUCSZT1AHb09QCSu
PUBu1z1AOaY9QJTFPUCatD1A1O49QEC4PUAHwD1AVQU+QOTVPUBwEz5Ap9A9QCbzPUB5lT1A
0NM9QJn6PUD06j1A6cg9QCSsPUBUEj5ARMw9QJoDPkDE4j1A4jI+QLEPPkByLD5Amxw+QLxD
PkCN/j1AF0Q+QLMKPkCoVj5A3uM9QP8aPkDIBj5A/Qg+QCn6PUAQ9j1AbhA+QFMmPkDbxz1A
iQA+QGUkPkC4Hz5AfCg+QIZNPkB5Rz5Az0g+QLxlPkB2Lj5Aexk+QJn9PUBWfz5A5XI+QJlB
PkAESz5Ask4+QNNmPkAEDz5AbXA+QEBuPkAeOD5AGmY+QGQ/PkB1Gj5ArUQ+QB8hPkCgbz5A
eWY+QM03PkAkrD5AWIA+QAqJPkASdz5AFHI+QFxdPkDZbT5ANWg+QPR4PkCarT5AXY4+QGNv
PkCKej5AmoA+QFUlPkC30T5ATH4+QLWPPkCbiD5AY4Y+QM2nPkAGrj5A2ZE+QLuNPkAgiz5A
XXo+QDbqPkCh3z5A2n0+QGKyPkAEwj5AFF4+QNgHP0D4sz5ATsQ+QLehPkBl7j5Aeo8+QGjr
PkDWej5AyYo+QEDdPkCN1j5AZMo+QPXbPkCwtT5Andk+QBv0PkAmqT5AaQU/QBr7PkC68j5A
nt8+QEoDP0Bl2D5AHeI+QLHXPkCR0z5Ards+QNukPkAs8z5AJwQ/QD1AP0Ai6D5A3AM/QDnf
PkAv5T5Amjw/QEExP0Be8j5Aw0E/QDKlPkDgHz9AABE/QP75PkB3Hj9AwFc/QJjiPkADzD5A
veA+QGJZP0Al7D5A/Cw/QGHQPkC+Jj9A6Vg/QLMvP0A+1z5AiP0+QOvyPkB+ej9ASSU/QIIm
P0AbIj9Aaig/QF02P0D4Yz9Arzk/QMT3PkAYoj9AHh4/QJ19P0Bqej9AJgo/QP4zP0BP/z5A
lR4/QHVTP0DbJj9AS1Q/QHpuP0DrED9AJQU/QFUbP0AqTD9Af10/QAMQP0ALij9Aymc/QMJd
P0C8Uz9AeHg/QPBSP0CEWj9A33g/QKIuP0BrXz9A0II/QBZlP0DylT9ASnQ/QP+bP0DxdD9A
Kjo/QMVqP0Dznj9AIZo/QBZmP0BeqD9AG3o/QD0zP0CmfT9AO7Y/QHlPP0A8lT9ArIc/QKW4
P0Dhkj9ANrs/QF54P0C0Yz9A024/QBeMP0A6hT9AiH8/QJG1P0CAZD9AJrw/QMCoP0CHuD9A
CqU/QImwP0AoAkBANsI/QKjlP0Dlxz9A57Q/QKULQECYtj9AUNE/QE2lP0AP0z9AifI/QKOq
P0DKjz9AOX0/QL/JP0BBlz9AmOY/QE3sP0B8lD9AKns/QC3JP0BAyj9ATM0/QHa6P0CUwz9A
e9A/QG39P0A/AkBARc0/QF83QEDGH0BAPQxAQDQTQEDWBkBALJM/QA7sP0C/tD9AOBpAQK/s
P0A3qT9A3hBAQP4WQEB1uD9AKBFAQFsqQEB03T9ATitAQLXeP0D14z9Axv8/QCzmP0A9GEBA
hi9AQPBEQECTuT9AICpAQCgzQEAU/D9AtipAQCYuQEB1S0BABmVAQMEDQEBwSUBARAdAQIcy
QECQQkBAVv4/QI43QEAe7D9ASP0/QFgaQEBiN0BASEpAQP0LQECp5D9A2c0/QCUIQEBEH0BA
qXRAQDlXQEBsa0BAc/k/QC9YQEBAVkBAJmBAQLxPQECt8z9AIXRAQG1bQEBaVkBAffc/QGZr
QED6N0BAH2tAQBRvQEDFOUBAT0pAQDBWQED4eUBAjE5AQHhUQEBmg0BAWzlAQH9aQEAPVUBA
q5JAQP1SQECoQkBAUKRAQJopQEDrE0BAmYRAQH5wQEADR0BA7XRAQHWHQED1WkBA68ZAQNuN
QECZjkBAcohAQES7QEB2/j9AzGtAQKaTQEBtcEBAAIZAQHt2QEA0VkBAZl1AQJ11QEDGrEBA
LlFAQEF2QEB1hEBAl5lAQDesQECNlkBAx6NAQETYQEDKgEBAIl5AQBjFQEAFmUBApKZAQCut
QEB51EBAOLtAQP1yQECAy0BAdJpAQFrqQECGokBAM6xAQETMQEDDhkBAV4xAQCPQQEAA70BA
ouFAQMrYQEDkk0BAMM9AQCSXQEAZwkBAHuNAQALuQEC67kBA97ZAQNqdQEDu6UBArPlAQNrz
QEC1fkBAdAZBQEuzQEAWzkBAir9AQJeXQEAQBEFAovZAQHDZQEC2fkBAaA9BQMizQEDwDkFA
ydpAQM/7QEDe3EBAewNBQB/nQED1BkFAMU9BQJMZQUAf8UBANxpBQPkQQUA0wUBAnuZAQI4a
QUBP5EBAOgVBQL/CQED3bkFAhllBQCAWQUDO6UBA4AhBQF6oQEA96kBARiBBQIYeQUA7/0BA
1ixBQHkTQUDdQ0FAsjVBQHdpQUDRE0FAxwhBQLMBQUDHKEFAweZAQALiQEBzIUFArUBBQI06
QUDXLEFA2CVBQD4/QUCTGUFAlfZAQFtbQUArWkFAR0VBQNM+QUBRTEFA12BBQEsGQUBpOUFA
0xBBQFkGQUAXC0FABFNBQAdOQUD1MUFAWWtBQFgCQUBYYUFAOwpBQHkeQUBDL0FATkFBQOpf
QUD7gEFAtVNBQGBNQUDiXEFANTNBQN0jQUAwUEFA1VdBQMNqQUBYT0FA/mJBQB1gQUAurkFA
Y1tBQMpgQUBWjkFAsmJBQLJvQUCHWEFAwV1BQFmKQUBIGkFAJeVBQMVeQUBUdEFAgspBQJhy
QUAtu0FAcGlBQIFBQUBxrkFA41ZBQI6kQUBlW0FA1g5BQCehQUCxtUFAWZxBQJCyQUBkWUFA
T3FBQFrLQUAgxUFAh2VBQEiMQUCEg0FANWBBQCdeQUDHi0FAW81BQKStQUCAZ0FAyJ5BQMfF
QUDb0UFAzIZBQEGaQUAOxkFAqJBBQBpxQUBzvUFAz9BBQMXIQUAE5kFAFHpBQJaOQUAKzEFA
XrpBQA==</AssayYData></Step><Step><CommonData><SampleLocation>4</SampleLocation><SampleID></SampleID><SampleGroup></SampleGroup><SampleInfo></SampleInfo><SampleRow>H</SampleRow><SamplePlate>1</SamplePlate><WellType>WASH</WellType><Concentration>-1</Concentration><ConcentrationUnits>µg/ml</ConcentrationUnits><MolarConcentration>-1</MolarConcentration><MolarConcUnits>nM</MolarConcUnits><MolecularWeight>-1</MolecularWeight><Temperature>30</Temperature><StartTime>435673</StartTime><AssayTime>120</AssayTime></CommonData><FlowRate>1000</FlowRate><StepType>BASELINE</StepType><StepName>Baseline</StepName><StepStatus>OK</StepStatus><ActualTime>112.6</ActualTime><CycleTime>0.2</CycleTime><AssayXData Points="563">iGbAQyKAwEO7mcBDVbPAQw/NwEOp5sBDIgDBQ7sZwUNVM8FDME3BQ6lmwUNCgMFDu5nBQ1Wz
wUPuzMFDqebBQyIAwkPcGcJDVTPCQ+5MwkOIZsJDIoDCQ7uZwkNVs8JD7szCQ6nmwkMiAMND
3BnDQ1Uzw0MPTcNDiGbDQyKAw0PcmcNDVbPDQw/Nw0OI5sNDQgDEQ7sZxENVM8RD7kzEQ4hm
xENCgMRDu5nEQ3azxEPuzMRDqebEQyIAxUPcGcVDVTPFQw9NxUOIZsVDIoDFQ7uZxUNVs8VD
7szFQ6nmxUMiAMZD3BnGQ1UzxkMPTcZDiGbGQyKAxkO7mcZDVbPGQw/NxkOI5sZDIgDHQ7sZ
x0N2M8dDD03HQ6lmx0NCgMdDu5nHQ1Wzx0MPzcdDqebHQ0IAyEO7GchDVTPIQw9NyEOIZshD
IoDIQ9yZyENVs8hDD83IQ6nmyEMiAMlD3BnJQ1UzyUMPTclDiGbJQyKAyUPcmclDdrPJQ+7M
yUOI5slDQgDKQ9wZykNVM8pDD03KQ4hmykMigMpD3JnKQ1WzykPuzMpDiObKQyIAy0O7GctD
VTPLQ+5My0OpZstDQoDLQ7uZy0NVs8tD7szLQ4jmy0NCAMxDuxnMQ1UzzEMPTcxDiGbMQyKA
zEO7mcxDVbPMQ+7MzEOp5sxDIgDNQ7sZzUNVM81D7kzNQ6lmzUMigM1D3JnNQ1WzzUMPzc1D
iObNQyIAzkO7Gc5DVTPOQw9NzkOpZs5DQoDOQ7uZzkN2s85DD83OQ4jmzkMiAM9D3BnPQ1Uz
z0MPTc9DqWbPQyKAz0Pcmc9DVbPPQ+7Mz0OI5s9DIgDQQ9wZ0EN2M9BD7kzQQ6lm0EMigNBD
3JnQQ1Wz0EPuzNBDiObQQ0IA0UO7GdFDVTPRQw9N0UOpZtFDQoDRQ9yZ0UN2s9FD7szRQ4jm
0UMiANJD3BnSQ1Uz0kPuTNJDiGbSQ0KA0kPcmdJDdrPSQ+7M0kOp5tJDIgDTQ7sZ00NVM9ND
D03TQ6lm00NCgNNDu5nTQ1Wz00MPzdNDiObTQyIA1EO7GdRDVTPUQ+5M1EOIZtRDIoDUQ7uZ
1ENVs9RDD83UQ6nm1ENCANVDuxnVQ3Yz1UPuTNVDqWbVQ0KA1UO7mdVDdrPVQw/N1UOp5tVD
IgDWQ9wZ1kNVM9ZDD03WQ6lm1kMigNZD3JnWQ3az1kMPzdZDqebWQ0IA10PcGddDdjPXQw9N
10OpZtdDIoDXQ9yZ10N2s9dD7szXQ6nm10NCANhDuxnYQ3Yz2EPuTNhDiGbYQyKA2EO7mdhD
drPYQ+7M2EOI5thDQgDZQ9wZ2UNVM9lD7kzZQ6lm2UMigNlD3JnZQ3az2UPuzNlDiObZQ0IA
2kPcGdpDljPaQ+5M2kOIZtpDQoDaQ9yZ2kNVs9pD7szaQ4jm2kMiANtD3BnbQ3Yz20MPTdtD
qWbbQyKA20O7mdtDVbPbQw/N20Op5ttDQgDcQ9wZ3ENVM9xDD03cQ6lm3ENCgNxDu5ncQ3az
3EMPzdxDqebcQyIA3UO7Gd1DVTPdQw9N3UOpZt1DQoDdQ7uZ3UNVs91DD83dQ4jm3UNCAN5D
uxneQ3Yz3kPuTN5DiGbeQyKA3kPcmd5DdrPeQ+7M3kOI5t5DIgDfQ7sZ30NVM99D7kzfQ6lm
30NCgN9Du5nfQ3az30PuzN9DiObfQyIA4EPcGeBDVTPgQ+5M4EOpZuBDQoDgQ7uZ4ENVs+BD
7szgQ4jm4EMiAOFDuxnhQ1Uz4UMPTeFDqWbhQ0KA4UPcmeFDdrPhQ+7M4UOp5uFDQgDiQ7sZ
4kNVM+JDD03iQ4hm4kNCgOJDu5niQ1Wz4kPuzOJDiObiQ0IA40O7GeNDVTPjQw9N40OIZuND
QoDjQ7uZ40NVs+NDD83jQ6nm40MiAORDuxnkQ1Uz5EPuTORDqWbkQ0KA5EPcmeRDVbPkQw/N
5EOI5uRDQgDlQ7sZ5UN2M+VD7kzlQ4hm5UMigOVD3JnlQ3az5UPuzOVDiOblQyIA5kPcGeZD
djPmQ+5M5kOpZuZDIoDmQ7uZ5kN2s+ZD7szmQ4jm5kNCAOdD3BnnQ1Uz50PuTOdDqWbnQyKA
50PcmedDVbPnQ+7M50Op5udDQgDoQ9wZ6EN2M+hDD03oQ6lm6EMigOhDu5noQ1Wz6EMPzehD
qeboQ0IA6UPcGelDVTPpQw9N6UOIZulDIoDpQ9yZ6UNVs+lDD83pQ6nm6UNCAOpDuxnqQ1Uz
6kPuTOpDiGbqQyKA6kPcmepDVbPqQ+7M6kOI5upDYwDrQ9wZ60NVM+tD7kzrQ6lm60MigOtD
3JnrQ3az60PuzOtDiObrQyIA7EPcGexDVTPsQw9N7EOIZuxDQoDsQ7uZ7ENVs+xD7szsQ4jm
7EMiAO1D3BntQ3Yz7UPuTO1DiGbtQ0KA7UPcme1DVbPtQ+7M7UOp5u1DQgDuQ9wZ7kN2M+5D
7kzuQ6lm7kMigO5D3JnuQ3az7kPuzO5DqebuQyIA70PcGe9DVTPvQw9N70OpZu9DIoDvQ9yZ
70NVs+9DD83vQ6nm70MiAPBD3BnwQ1Uz8EPuTPBDqWbwQyKA8EPcmfBDVbPwQ+7M8EOp5vBD
QgDxQ7sZ8UNVM/FD7kzxQ4hm8UMigPFDu5nxQ3az8UPuzPFDqebxQyIA8kO7GfJDVTPyQw9N
8kOIZvJDIoDyQ9yZ8kNVs/JD7szyQ6nm8kNCAPND3BnzQ3Yz80PuTPNDiGbzQ0KA80O7mfND
VbPzQw/N80OI5vNDQgD0Q9wZ9ENVM/RD7kz0Q6lm9EMigPRDu5n0Q1Wz9EPuzPRDiOb0Q0IA
9UO7GfVDVTP1Qw9N9UOIZvVDQoD1Q7uZ9UN2s/VD7sz1Q4jm9UMiAPZDuxn2Q1Uz9kPuTPZD
iGb2QyKA9kO7mfZDVbP2Qw/N9kOp5vZDQgD3Q9wZ90N2M/dD7kz3Q4hm90MigPdD3Jn3Q1Wz
90PuzPdDqeb3Q0IA+EP9GfhDVTP4Qw9N+EOpZvhDQoD4Q7uZ+EM=</AssayXData><AssayYData Points="563">AW1CQHG4QkAmXEJAQiNCQDsbQkBxPEJALdNBQGcQQkBY2EFA5MtBQJPvQUDqn0FAS99BQHHH
QUBiyEFAmLlBQG7BQUDmgUFAX5ZBQGGBQUAgxEFAoXJBQGVeQUBzh0FAQXxBQH5vQUDRc0FA
X2FBQDlJQUA0lUFASkBBQEOSQUAWbkFAdgpBQBVSQUB1c0FADVhBQDlfQUDBNUFAuw1BQDtP
QUCVNUFA7epAQHPiQEB950BA/hlBQOW0QEC71UBAWbZAQC/wQEDbpEBAAqpAQF+7QEB4EUFA
weBAQJvdQEDeiUBAsN9AQLrTQECVtEBAecRAQJl+QEAFxEBANdFAQFSdQEBxyEBAyZtAQO1F
QEDZbkBAqtpAQJObQECVpUBAQJRAQApnQEBUJkBANJBAQASnQEAHc0BAEsxAQGpNQECEeEBA
hAxAQKx0QEBOJkBAagJAQAY1QEBGFkBAnnxAQMvcP0BYaUBARW1AQL50QEApWEBA+UZAQBVZ
QEAwFUBA5X1AQIUbQECCJUBASeI/QL8sQEBUBkBANhZAQC8tQEBdzz9A7PU/QBv7P0BDEEBA
mw5AQAf+P0AV5z9AsPU/QGTnP0A+zz9Ay/M/QNLZP0CC8z9Axb0/QJ32P0Bb4D9A2O4/QJLc
P0Ds0j9AefM/QOKzP0CYvz9AiZA/QEbCP0A4FkBA4cE/QCfPP0CYvj9A1fU/QCm2P0C2mT9A
su0/QJGzP0B00T9AFr0/QE1xP0DWgD9AZJ0/QJCgP0CKdj9AvIo/QP6VP0DJjD9ABsU/QC63
P0BiCz9AmVo/QK+FP0Bqnz9Ao60/QIamP0Aegz9AFWo/QOc9P0B3bz9ATlg/QPgsP0B5MT9A
ax8/QMpGP0AFOD9AH3U/QEaWP0B7OT9AWEk/QC/7PkDlPD9AzjY/QFxNP0BHST9Aq/Y+QH4D
P0DEXD9AdDM/QD89P0CM/T5AlDE/QHdBP0BJVD9ATis/QMfmPkBTuD5Aghc/QDx2P0AgAz9A
vP8+QCgIP0C1UT9AbSU/QCZRP0CX6T5AV6s+QNTPPkCH/D5AMO8+QBYHP0Dk8j5AFu0+QE0e
P0C54j5Ay8c+QLkYP0Am0j5AhRc/QKS7PkAO9D5AAeM+QJq2PkCeWD5AE84+QGr7PkC59j5A
RJU+QAISP0Bjnz5A1bI+QIjEPkCF2D5ALew+QPHpPkDNzz5AVs0+QGcAP0DR0j5AMrI+QCuR
PkDosT5ACn0+QKnePkAg1j5Aqwk/QG1wPkDDvj5A9rY+QDmMPkD8qj5AU1g+QPKyPkD+mT5A
d2o+QI7NPkA41z5ADK4+QN+SPkAubD5AuUA+QIp+PkDvgT5AAZE+QLidPkAeoD5AoHg+QH4/
PkA7Vz5APMQ+QEWbPkB0Nz5Ahm0+QLhYPkDlbz5AsZQ+QPloPkC1dD5AvDM+QHBFPkCyUz5A
vEs+QKAqPkC8Hz5A4DA+QPaLPkBUCz5A1CQ+QL1uPkCefT5A/U8+QMgiPkBfXj5AjEI+QFEr
PkDniD5AfTw+QKQWPkD12z1AhIg+QBhtPkBWNz5ApDA+QIT9PUDoET5Aa1I+QDFRPkDUHD5A
qkQ+QB5aPkDYMD5AMwU+QLoZPkBACT5AzC8+QIdfPkCl7T1A9vE9QMBzPkA/3z1Axvw9QEpi
PkA2RD5AKS0+QAMlPkC57z1AlQc+QBMNPkAmJT5AR/49QPzTPUDRqD1AFRA+QGwNPkC9yT1A
iO89QGAhPkBs1j1AZXw9QCovPkBhyz1AbLc9QKX8PUDNnz1ASh4+QKfyPUAj3T1AlBg+QM2V
PUAzDj5AiYo9QLIAPkBvCD5AeIw9QJjBPUBLnj1A66k9QOumPUAIuz1AgpU9QIrqPUA6uz1A
OM49QGubPUAyxT1AFb89QDCgPUB3tj1A1Mg9QF+NPUDD4z1A8ck9QFFwPUDayz1AKnU9QH29
PUAuqj1AQas9QIXPPUB1dD1AaXU9QO7HPUAqnz1Ajac9QAetPUA0az1AVU49QNC4PUApdT1A
WLQ9QCHYPUBV2T1AljU9QDY2PUCWfT1Ah6w9QNKAPUA4qD1Ab589QLXxPUD9Lz1AvZU9QEJl
PUA4ZT1AOJA9QGlGPUANpT1A2ZU9QDpMPUAabj1AGrk9QIdzPUDDWD1AKHk9QGZ9PUCdTj1A
sVk9QNh4PUDyjz1AEWA9QJOHPUBFQT1A/KM9QB5UPUDgVz1AZ509QAxGPUBsUD1AfVI9QKFL
PUDshj1Ah049QONaPUCoRz1AgF09QKpxPUDe/DxAc+o8QHo3PUAyMD1AU3s9QDNSPUD3HT1A
sRg9QGxePUClFD1A3kE9QL16PUDTOD1AWV89QIYUPUDcXD1ADoM9QAMlPUBPET1AZDU9QHEG
PUCaMT1ADRU9QFiOPUDWKj1ALfM8QAFEPUDpkD1Anik9QKadPUDEGj1AbSo9QBLjPEDrCD1A
MCQ9QNHkPEAv4TxARbU8QMc3PUCs6zxA0+08QNkjPUASXT1AzUI9QDgrPUBd/jxA6hA9QODx
PEDqET1ALO08QM7XPEDQ4jxALeQ8QJoOPUAY7DxAv/88QE4+PUBqDT1Awws9QBbsPEByujxA
rRo9QOv2PECo2jxAd9c8QCz1PED5vjxAItw8QBDUPEAWoDxAxpQ8QHeVPED67jxAL9s8QDHf
PECUnjxASVw8QKWvPEA50DxAO/U8QMfpPEA9izxAKuA8QOsFPUDN5TxALew8QAGxPEDmwTxA
cq88QBG8PEBywTxAAr88QIuqPEBAlDxAkZM8QEHAPEBjfTxAVbc8QOS/PEAjtTxAxKQ8QInR
PEAXzDxARqc8QIa8PEBrZTxA3Xo8QGm8PEBTpjxA4JM8QN2XPECquTxAK5c8QEeDPECoejxA
lJI8QNupPEBi0TxAxa08QCa7PEAssDxALE48QGgqPEClkTxArIc8QFiaPECdhzxADIM8QLLd
PECEgTxAuOc8QFBTPEAEkTxApkw8QLhTPEBGkTxAvnM8QOmEPEA=</AssayYData></Step><Step><CommonData><SampleLocation>8</SampleLocation><SampleID>h5</SampleID><SampleGroup></SampleGroup><SampleInfo></SampleInfo><SampleRow>H</SampleRow><SamplePlate>1</SamplePlate><WellType>KSAMPLE</WellType><Concentration>0</Concentration><ConcentrationUnits>µg/ml</ConcentrationUnits><MolarConcentration>0</MolarConcentration><MolarConcUnits>nM</MolarConcUnits><MolecularWeight>56.5</MolecularWeight><Temperature>30</Temperature><StartTime>561833</StartTime><AssayTime>1100</AssayTime></CommonData><FlowRate>1000</FlowRate><StepType>ASSOC</StepType><StepName>Association</StepName><StepStatus>OK</StepStatus><ActualTime>953.401</ActualTime><CycleTime>0.2</CycleTime><AssayXData Points="4767">VbP4Q+/M+EOp5vhDQwD5Q9wZ+UNVM/lDD035Q4hm+UNDgPlDu5n5Q3az+UPvzPlDiOb5QyIA
+kPcGfpDdjP6Qw9N+kOpZvpDQ4D6Q7uZ+kN2s/pDD836Q6nm+kMiAPtD3Bn7Q1Uz+0MPTftD
iGb7QyKA+0O7mftDdrP7Q+/M+0OI5vtDIgD8Q7sZ/ENVM/xDD038Q4hm/ENDgPxDu5n8Q3az
/EMPzfxDiOb8Q0MA/UO7Gf1DdjP9Q+9M/UOpZv1DQ4D9Q7uZ/UN2s/1DD839Q4jm/UMiAP5D
3Bn+Q3Yz/kPvTP5DqWb+QyKA/kPcmf5DVbP+Qw/N/kOI5v5DIgD/Q9wZ/0N2M/9D70z/Q6lm
/0MigP9D3Jn/Q3az/0MPzf9Dqeb/QyEAAET+DABEuxkARHcmAEREMwBEIUAARO5MAESqWQBE
d2YARERzAEQhgABE7owARLuZAER3pgBERLMARCHAAETuzABEqtkARIjmAERE8wBEIQABRO4M
AUS7GQFEdyYBRFQzAUQhQAFE3kwBRLtZAUSIZgFEVHMBRCGAAUT+jAFEu5kBRHemAURUswFE
EcABRO7MAUSq2QFEiOYBRETzAUQRAAJE7gwCRKoZAkSIJgJERDMCRCFAAkTeTAJEu1kCRIhm
AkRUcwJEIYACRN6MAkS7mQJEiKYCRFSzAkQhwAJE7swCRLvZAkSI5gJERPMCRBEAA0TeDANE
uxkDRIgmA0REMwNEIUADRN5MA0S7WQNEiGYDRFRzA0QhgANE3owDRLuZA0R3pgNEVLMDRCHA
A0TuzANEqtkDRHfmA0RE8wNEIQAERN4MBES7GQREdyYERFQzBEQhQARE3kwERKpZBER3ZgRE
VHMERCGABETujAREqpkERHemBEREswREIcAERN7MBESq2QREiOYERFTzBEQhAAVE7gwFRKoZ
BUSIJgVERDMFRBFABUTeTAVEqlkFRIhmBUREcwVEIYAFRN6MBUSqmQVEd6YFRESzBUQRwAVE
3swFRKrZBUR35gVERPMFRBEABkTeDAZEuxkGRHcmBkRUMwZEEUAGRO5MBkS7WQZEd2YGRFRz
BkQhgAZE7owGRLuZBkSIpgZERLMGRBHABkTuzAZEqtkGRHfmBkRU8wZEEQAHRO4MB0S7GQdE
iCYHREQzB0QhQAdE7kwHRKpZB0SIZgdERHMHRCGAB0TujAdEu5kHRHemB0REswdEIcAHRO7M
B0Sq2QdEiOYHRFTzB0QhAAhE3gwIRKoZCESIJghERDMIRCFACETeTAhEu1kIRHdmCEREcwhE
EYAIRO6MCES7mQhEiKYIRFSzCEQhwAhE3swIRLvZCESI5ghERPMIRCEACUTeDAlEqhkJRHcm
CUREMwlEEUAJRN5MCUSqWQlEd2YJRFRzCUQhgAlE7owJRLuZCUSIpglERLMJRCHACUTuzAlE
u9kJRHfmCURU8wlEIQAKRO4MCkSqGQpEdyYKREQzCkQhQApE7kwKRLtZCkR3ZgpEVHMKRBGA
CkTejApEu5kKRHemCkRUswpEEcAKRN7MCkSq2QpEiOYKRFTzCkQhAAtE3gwLRLsZC0R3JgtE
RDMLRCFAC0TuTAtEqlkLRHdmC0REcwtEEYALRO6MC0SqmQtEiKYLRFSzC0QhwAtE3swLRKrZ
C0SI5gtERPMLRBEADETeDAxEuxkMRIgmDEREMwxEEUAMRN5MDESqWQxEd2YMRFRzDEQhgAxE
3owMRLuZDER3pgxERLMMRCHADETuzAxEqtkMRHfmDERE8wxEIQANRO4MDUS7GQ1EdyYNREQz
DUQhQA1E3kwNRLtZDUR3Zg1ERHMNRCGADUTejA1EqpkNRIimDURUsw1EIcANRO7MDUSq2Q1E
iOYNRETzDUQhAA5E3gwORLsZDkR3Jg5EZTMORCFADkTuTA5EqlkORHdmDkRUcw5EEYAORN6M
DkSqmQ5EiKYORESzDkQRwA5E3swORLvZDkR35g5ERPMORBEAD0TuDA9EqhkPRIgmD0RUMw9E
EUAPRN5MD0SqWQ9Ed2YPRERzD0QhgA9E7owPRLuZD0R3pg9ERLMPRCHAD0TezA9EqtkPRHfm
D0RE8w9EIQAQRN4MEES7GRBEiCYQREQzEEQhQBBE7kwQRLtZEER3ZhBERHMQRCGAEETujBBE
qpkQRIimEEREsxBEEcAQRN7MEESq2RBEd+YQRETzEEQhABFE3gwRRLsZEUR3JhFEVDMRRBFA
EUTuTBFEqlkRRHdmEUREcxFEEYARRO6MEUSqmRFEd6YRRESzEUQhwBFE7swRRLvZEUSI5hFE
RPMRRCEAEkTuDBJEuxkSRIgmEkREMxJEIUASRO5MEkS7WRJEd2YSRERzEkQRgBJE7owSRLuZ
EkR3phJERLMSRCHAEkTuzBJEqtkSRIjmEkRE8xJEIQATRN4ME0S7GRNEiCYTREQzE0QRQBNE
3kwTRLtZE0R3ZhNEVHMTRCGAE0TujBNEqpkTRHemE0REsxNEIcATRN7ME0S72RNEiOYTRETz
E0QhABRE7gwURLsZFER3JhREVDMURCFAFETuTBREu1kURHdmFEREcxREEYAURO6MFES7mRRE
d6YURFSzFEQhwBRE3swURLvZFESI5hREVPMURBEAFUTuDBVEqhkVRIgmFUREMxVEIUAVRO5M
FUSqWRVEd2YVRERzFUQhgBVE3owVRKqZFUR3phVEVLMVRCHAFUTuzBVEqtkVRIjmFURE8xVE
IQAWRN4MFkSqGRZEiCYWREQzFkQRQBZE3kwWRLtZFkSIZhZERHMWRBGAFkTejBZEu5kWRHem
FkREsxZEIcAWRN7MFkS72RZEd+YWRETzFkQhABdE3gwXRLsZF0SIJhdERDMXRCFAF0TuTBdE
qlkXRHdmF0REcxdEIYAXRO6MF0S7mRdEd6YXRESzF0QRwBdE3swXRLvZF0SI5hdERPMXRCEA
GETuDBhEqhkYRIgmGEREMxhEEUAYRN5MGESqWRhEiGYYRFRzGEQhgBhE/owYRKqZGESIphhE
VLMYRCHAGETezBhEu9kYRIjmGERE8xhEEQAZRN4MGUSqGRlEiCYZRFQzGUQhQBlE3kwZRKpZ
GUR3ZhlERHMZRCGAGUTejBlEu5kZRHemGURUsxlEEcAZRN7MGUS72RlEiOYZRFTzGUQRABpE
3gwaRLsZGkR3JhpEVDMaRCFAGkTeTBpEqlkaRIhmGkREcxpEEYAaRO6MGkSqmRpEiKYaRESz
GkQRwBpE7swaRKrZGkR35hpERPMaRCEAG0TeDBtEqhkbRIgmG0REMxtEIUAbRN5MG0S7WRtE
iGYbRFRzG0QygBtE7owbRKqZG0SIphtERLMbRCHAG0TezBtEqtkbRHfmG0RE8xtEIQAcRN4M
HESqGRxEiCYcREQzHEQhQBxE3kwcRLtZHESIZhxEVHMcRBGAHETejBxEqpkcRIimHERUsxxE
IcAcRO7MHES72RxEiOYcRFTzHEQRAB1E3gwdRKoZHUR3Jh1EVDMdRBFAHUTuTB1EqlkdRHdm
HURUcx1EIYAdRN6MHUSqmR1Ed6YdRESzHUQRwB1E7swdRKrZHUSI5h1ERPMdRBEAHkTuDB5E
uxkeRIgmHkREMx5EIUAeRN5MHkS7WR5Ed2YeRFRzHkQRgB5E7oweRLuZHkR3ph5ERLMeRCHA
HkTuzB5EqtkeRHfmHkRE8x5EEQAfRO4MH0S7GR9EdyYfRFQzH0QRQB9E3kwfRKpZH0SIZh9E
RHMfRCGAH0TujB9EqpkfRHemH0RUsx9EIcAfRN7MH0S72R9Ed+YfRFTzH0QRACBE7gwgRKoZ
IESIJiBEVDMgRCFAIETeTCBEqlkgRIhmIERUcyBEIYAgRN6MIES7mSBEd6YgRFSzIEQRwCBE
7swgRKrZIESI5iBERPMgRCEAIUTeDCFEqhkhRIgmIUREMyFEEUAhRO5MIUS7WSFEd2YhRERz
IUQhgCFE7owhRLuZIUR3piFERLMhRBHAIUTezCFEu9khRHfmIURU8yFEEQAiRO4MIkSqGSJE
dyYiRFQzIkQRQCJE3kwiRKpZIkSIZiJERHMiRCGAIkTujCJEqpkiRHemIkREsyJEEcAiRO7M
IkSq2SJEd+YiRFTzIkQRACNE7gwjRLsZI0SIJiNERDMjRDJAI0TeTCNEu1kjRHdmI0RUcyNE
EYAjRO6MI0S7mSNEiKYjRFSzI0QhwCNE3swjRKrZI0R35iNERPMjRCEAJETuDCREuxkkRIgm
JEREMyREEUAkRN5MJESqWSREd2YkRERzJEQhgCRE7owkRLuZJER3piRERLMkRCHAJETezCRE
qtkkRHfmJERU8yREEQAlRN4MJUS7GSVEiCYlREQzJUQhQCVE7kwlRKpZJUSIZiVEVHMlRCGA
JUTujCVEu5klRIimJURUsyVEIcAlRN7MJUSq2SVEiOYlRGXzJUQhACZE7gwmRKoZJkSIJiZE
RDMmRBFAJkTeTCZEu1kmRIhmJkRUcyZEEYAmRO6MJkSqmSZEiKYmRFSzJkQhwCZE3swmRKrZ
JkR35iZEVPMmRCEAJ0TeDCdEqhknRIgmJ0REMydEIUAnRO5MJ0SqWSdEd2YnRERzJ0QRgCdE
/ownRKqZJ0R3pidEVLMnRCHAJ0TezCdEu9knRHfmJ0RE8ydEEQAoRN4MKESqGShEiCYoREQz
KEQRQChE7kwoRLtZKER3ZihEVHMoRCGAKETujChEu5koRHemKERUsyhEIcAoRO7MKESq2ShE
d+YoRFTzKEQhAClE3gwpRLsZKUR3JilERDMpRCFAKUTuTClEqlkpRIhmKUREcylEIYApRO6M
KUSqmSlEiKYpRESzKUQhwClE3swpRKrZKUR35ilERPMpRCEAKkTeDCpEuxkqRIgmKkREMypE
IUAqRO5MKkS7WSpEiGYqRERzKkQhgCpE3owqRLuZKkSIpipEVLMqRBHAKkTezCpEu9kqRHfm
KkRU8ypEEQArRO4MK0S7GStEdyYrRFQzK0QRQCtE3kwrRKpZK0R3ZitERHMrRBGAK0TejCtE
qpkrRIimK0RUsytEEcArRP7MK0Sq2StEd+YrRFTzK0QhACxE3gwsRLsZLER3JixEVDMsRCFA
LETuTCxEqlksRIhmLERUcyxEEYAsRN6MLESqmSxEd6YsRFSzLEQRwCxE3swsRLvZLESI5ixE
VPMsRBEALUTuDC1EuxktRIgmLUREMy1EIUAtRN5MLUS7WS1Ed2YtRFRzLUQhgC1E7owtRKqZ
LUR3pi1EVLMtRBHALUTuzC1Eu9ktRHfmLURE8y1EIQAuRN4MLkSqGS5EdyYuREQzLkQRQC5E
7kwuRLtZLkR3Zi5ERHMuRCGALkTejC5EqpkuRHemLkREsy5EEcAuRO7MLkS72S5Ed+YuRETz
LkQhAC9E3gwvRKoZL0SIJi9EVDMvRCFAL0TeTC9EqlkvRHdmL0RUcy9EEYAvRO6ML0S7mS9E
d6YvRFSzL0QRwC9E3swvRKrZL0SI5i9EVPMvRBEAMETeDDBEqhkwRHcmMEREMzBEIUAwRN5M
MES7WTBEiGYwRFRzMEQRgDBE3owwRKqZMESIpjBEVLMwRBHAMETezDBEu9kwRHfmMERU8zBE
IQAxRO4MMUSqGTFEiCYxREQzMUQhQDFE7kwxRLtZMUSIZjFEVHMxRCGAMUTejDFEu5kxRHem
MUREszFEEcAxRO7MMUSq2TFEd+YxRFTzMUQhADJE3gwyRKoZMkSYJjJEVDMyRBFAMkTeTDJE
qlkyRHdmMkREczJEIYAyRN6MMkS7mTJEiKYyRESzMkQhwDJE3swyRLvZMkSI5jJEVPMyRBEA
M0TeDDNEuxkzRIgmM0REMzNEIUAzRO5MM0S7WTNEiGYzRFRzM0QhgDNE3owzRLuZM0SIpjNE
RLMzRBHAM0TezDNEqtkzRIjmM0RE8zNEEQA0RN4MNESqGTREiCY0REQzNEQhQDRE7kw0RLtZ
NER3ZjREVHM0RCGANETujDREqpk0RHemNERUszREEcA0RO7MNESq2TREd+Y0RFTzNEQhADVE
3gw1RKoZNUR3JjVEVDM1RCFANUTuTDVEu1k1RHdmNURUczVEIYA1RO6MNUSqmTVEiKY1RESz
NUQhwDVE3sw1RKrZNUSI5jVEVPM1RCEANkTuDDZEqhk2RIgmNkRUMzZEIUA2RN5MNkSqWTZE
d2Y2RFRzNkQhgDZE3ow2RKqZNkR3pjZERLM2RCHANkTezDZEqtk2RIjmNkRU8zZEIQA3RO4M
N0SqGTdEdyY3REQzN0QRQDdE7kw3RLtZN0SIZjdEVHM3RBGAN0TujDdEqpk3RHemN0REszdE
EcA3RO7MN0S72TdEd+Y3RETzN0QhADhE3gw4RKoZOER3JjhEVDM4RBFAOETuTDhEqlk4RIhm
OEREczhEEYA4RN6MOES7mThEiKY4RESzOEQRwDhE7sw4RKrZOER35jhEVPM4RCEAOUTeDDlE
uxk5RIgmOUREMzlEEUA5RN5MOUS7WTlEd2Y5RFRzOUQRgDlE3ow5RKqZOUR3pjlERLM5RCHA
OUTezDlEqtk5RIjmOURU8zlEEQA6RN4MOkS7GTpEiCY6RFQzOkQhQDpE7kw6RKpZOkSIZjpE
VHM6RCGAOkTejDpEu5k6RIimOkREszpEIcA6RO7MOkSq2TpEiOY6RETzOkQhADtE3gw7RKoZ
O0SIJjtERDM7RCFAO0TuTDtEu1k7RIhmO0REcztEIYA7RO6MO0S7mTtEiKY7RESzO0QhwDtE
3sw7RLvZO0SI5jtERPM7RBEAPETeDDxEuxk8RIgmPERUMzxEEUA8RN5MPES7WTxEiGY8RERz
PEQRgDxE3ow8RKqZPER4pjxERLM8RBHAPETezDxEu9k8RHjmPERU8zxEEQA9RO4MPUSqGT1E
eCY9REQzPUQiQD1E3kw9RKpZPUR4Zj1EVHM9RBGAPUTejD1Eqpk9RIimPUREsz1EEcA9RN7M
PUSq2T1EiOY9RETzPUQiAD5E7gw+RLsZPkR4Jj5ERDM+RCJAPkTuTD5Eqlk+RHhmPkRUcz5E
IoA+RO6MPkSqmT5EiKY+RFSzPkQiwD5E3sw+RLvZPkSI5j5ERPM+RBEAP0TeDD9Euxk/RHgm
P0RUMz9EIkA/RN5MP0S7WT9EeGY/RERzP0QRgD9E3ow/RLuZP0SIpj9ERLM/RBHAP0TuzD9E
u9k/RIjmP0RE8z9EEQBARO4MQESqGUBEeCZAREQzQEQiQEBE3kxARKpZQER4ZkBERHNARCKA
QETujEBEu5lARIimQEREs0BEIsBARO7MQESq2UBEiOZARFTzQEQiAEFE7gxBRLsZQUSIJkFE
VDNBRBFAQUTuTEFEu1lBRIhmQURUc0FEIoBBRO6MQUS7mUFEiKZBRESzQUQiwEFE3sxBRLvZ
QUR45kFERPNBRCIAQkTuDEJEqhlCRHgmQkREM0JEIkBCRO5MQkS7WUJEiGZCRERzQkQigEJE
3oxCRLuZQkR4pkJEVLNCRCLAQkTezEJEu9lCRIjmQkRU80JEIgBDRN4MQ0SqGUNEeCZDREQz
Q0QRQENE7kxDRLtZQ0SIZkNERHNDRBGAQ0TujENEu5lDRHimQ0RUs0NEIsBDRN7MQ0S72UNE
iOZDRFTzQ0QiAERE7gxERLsZRER4JkRERDNERCJARETuTEREu1lERIhmRERUc0REIoBERN6M
RESqmUREeKZERESzREQiwERE7sxERLvZRESI5kREVPNERBEARUTuDEVEqhlFRHgmRURUM0VE
IkBFRO5MRUS7WUVEiGZFRFRzRUQRgEVE3oxFRLuZRUR4pkVERLNFRBHARUTuzEVEqtlFRIjm
RURU80VEEQBGRN4MRkSqGUZEiCZGREQzRkQiQEZE7kxGRKpZRkR4ZkZERHNGRCKARkTujEZE
u5lGRIimRkREs0ZEIsBGRN7MRkS72UZEiOZGRETzRkQiAEdE3gxHRLsZR0SIJkdERDNHRBFA
R0TuTEdEu1lHRHhmR0REc0dEEYBHRN6MR0S7mUdEiKZHRFSzR0QiwEdE3sxHRKrZR0SI5kdE
RPNHRBEASETeDEhEqhlIRIgmSEREM0hEIkBIRN5MSES7WUhEiGZIRERzSEQRgEhE3oxIRLuZ
SER4pkhEVLNIRCLASETuzEhEqtlIRIjmSERU80hEIgBJRN4MSUSqGUlEeCZJRFQzSUQRQElE
7kxJRKpZSUSIZklERHNJRCKASUTujElEu5lJRIimSURUs0lEEcBJRN7MSUS72UlEeOZJRFTz
SUQiAEpE3gxKRKoZSkSIJkpEVDNKRCJASkTeTEpEqllKRIhmSkREc0pEIoBKRN6MSkSqmUpE
iKZKRESzSkQRwEpE/sxKRKrZSkSI5kpEVPNKRBEAS0TeDEtEuxlLRIgmS0RUM0tEEUBLRN5M
S0TMWUtEeGZLRFRzS0QRgEtE3oxLRLuZS0SIpktEVLNLRBHAS0TuzEtEqtlLRHjmS0RE80tE
IgBMRN4MTES7GUxEiCZMREQzTEQRQExE7kxMRKpZTESIZkxERHNMRBGATETujExEu5lMRIim
TEREs0xEIsBMRN7MTES72UxEeOZMRETzTEQRAE1E7gxNRLsZTUSIJk1EVDNNRBFATUTuTE1E
qllNRIhmTURUc01EEYBNRN6MTUS7mU1EeKZNRFSzTUQRwE1E7sxNRKrZTUR45k1ERPNNRCIA
TkTuDE5EuxlORHgmTkRUM05EIkBORN5MTkSqWU5EiGZORFRzTkQigE5E7oxORKqZTkSIpk5E
VLNORCLATkTezE5EqtlORIjmTkRU805EIgBPRO4MT0SqGU9EiCZPRFQzT0QRQE9E7kxPRKpZ
T0SIZk9ERHNPRBGAT0TejE9Eu5lPRHimT0RUs09EEcBPRN7MT0Sq2U9EiOZPRFTzT0QiAFBE
3gxQRKoZUESIJlBERDNQRCJAUETeTFBEqllQRHhmUERUc1BEEYBQRN6MUESqmVBEeKZQRESz
UEQiwFBE7sxQRKrZUER45lBERPNQRBEAUUTuDFFEzBlRRIgmUURUM1FEEUBRRN5MUUSqWVFE
iGZRRERzUUQigFFE3oxRRLuZUUR4plFERLNRRBHAUUTuzFFEqtlRRHjmUURU81FEIgBSRO4M
UkSqGVJEiCZSREQzUkQRQFJE3kxSRLtZUkR4ZlJERHNSRCKAUkT+jFJEu5lSRIimUkRUs1JE
IsBSRN7MUkSq2VJEiOZSRETzUkQiAFNE3gxTRKoZU0R4JlNEVDNTRBFAU0TeTFNEqllTRIhm
U0RUc1NEEYBTRO6MU0SqmVNEiKZTRESzU0QRwFNE7sxTRKrZU0R45lNEVPNTRCIAVETeDFRE
uxlURHgmVEREM1REIkBURN5MVESqWVREiGZURERzVEQRgFRE3oxURKqZVESIplRERLNURCLA
VETezFREu9lURHjmVERE81REEQBVRN4MVUSqGVVEeCZVREQzVUQiQFVE3kxVRLtZVUSIZlVE
RHNVRBGAVUTujFVEqplVRHimVUREs1VEIsBVRN7MVUSq2VVEeOZVRETzVUQRAFZE3gxWRLsZ
VkSIJlZEVDNWRBFAVkTuTFZEqllWRHhmVkREc1ZEEYBWRO6MVkSqmVZEiKZWRFSzVkQRwFZE
7sxWRKrZVkR45lZEVPNWRCIAV0TuDFdEqhlXRHgmV0REM1dEIkBXRN5MV0S7WVdEeGZXRFRz
V0QRgFdE3oxXRKqZV0SIpldEVLNXRCLAV0TezFdEqtlXRIjmV0RE81dEIgBYRN4MWES7GVhE
iCZYRFQzWEQiQFhE3kxYRKpZWESIZlhERHNYRBGAWETujFhEu5lYRHimWEREs1hEIsBYRO7M
WES72VhEeOZYRFTzWEQRAFlE7gxZRLsZWUR4JllERDNZRCJAWUTuTFlEu1lZRHhmWURUc1lE
EYBZRO6MWUS7mVlEeKZZRFSzWUQRwFlE7sxZRLvZWUR45llERPNZRCIAWkTuDFpEqhlaRHgm
WkRUM1pEIkBaRN5MWkSqWVpEeGZaRERzWkQRgFpE3oxaRKqZWkR4plpEVLNaRCLAWkTezFpE
u9laRIjmWkRU81pEIgBbRO4MW0SqGVtEiCZbREQzW0QRQFtE7kxbRLtZW0SIZltERHNbRCKA
W0TejFtEu5lbRIimW0REs1tEIsBbRN7MW0Sq2VtEeOZbRETzW0QiAFxE7gxcRKoZXER4JlxE
RDNcRCJAXETuTFxEzFlcRHhmXEREc1xEEYBcRN6MXES7mVxEiKZcRFSzXEQRwFxE3sxcRLvZ
XER45lxERPNcRBEAXUTeDF1EuxldRIgmXUREM11EEUBdRN5MXUS7WV1EiGZdRERzXUQigF1E
7oxdRKqZXUR4pl1EVLNdRBHAXUTuzF1EqtldRHjmXURU811EEQBeRP4MXkS7GV5EiCZeREQz
XkQiQF5E3kxeRLtZXkR4Zl5ERHNeRCKAXkTejF5Eu5leRIimXkRUs15EIsBeRN7MXkSq2V5E
eOZeRFTzXkQiAF9E3gxfRKoZX0SIJl9ERDNfRCJAX0TeTF9EqllfRHhmX0REc19EEYBfRN6M
X0S7mV9EeKZfRESzX0QRwF9E3sxfRLvZX0SI5l9ERPNfRBEAYETuDGBEuxlgRIgmYERUM2BE
EUBgRO5MYESqWWBEeGZgRERzYEQRgGBE7oxgRLuZYESIpmBEVLNgRCLAYETuzGBEqtlgRHjm
YERE82BEEQBhRO4MYUSqGWFEiCZhRFQzYUQRQGFE7kxhRKpZYUR4ZmFERHNhRCKAYUTujGFE
u5lhRHimYURUs2FEEcBhRN7MYUSq2WFEiOZhRETzYUQiAGJE7gxiRLsZYkR4JmJEVDNiRBFA
YkTuTGJEqlliRHhmYkREc2JEIoBiRN6MYkS7mWJEeKZiRFSzYkQRwGJE3sxiRKrZYkSI5mJE
RPNiRBEAY0TeDGNEuxljRIgmY0REM2NEEUBjRN5MY0SqWWNEeGZjRERzY0QigGNE7oxjRLuZ
Y0R4pmNEVLNjRCLAY0TezGNEqtljRIjmY0RE82NEIgBkRN4MZES7GWREeCZkRFQzZEQiQGRE
3kxkRKpZZER4ZmRERHNkRCKAZETujGREqplkRIimZEREs2REIsBkRO7MZESq2WREeOZkRFTz
ZEQRAGVE7gxlRLsZZUR4JmVEVDNlRCJAZUTeTGVEu1llRHhmZUREc2VEIoBlRP6MZUS7mWVE
eKZlRFSzZUQiwGVE3sxlRKrZZUSI5mVEVPNlRCIAZkTeDGZEqhlmRHgmZkRUM2ZEEUBmRN5M
ZkSqWWZEeGZmRFRzZkQRgGZE7oxmRKqZZkSIpmZERLNmRBHAZkTuzGZEu9lmRHjmZkRU82ZE
EQBnRN4MZ0SqGWdEeCZnRFQzZ0QiQGdE3kxnRKpZZ0SIZmdERHNnRBGAZ0TejGdEu5lnRIim
Z0RUs2dEIsBnRO7MZ0S72WdEeOZnRFTzZ0QiAGhE7gxoRKoZaESYJmhEVDNoRCJAaETeTGhE
u1loRHhmaEREc2hEIoBoRO6MaES7mWhEiKZoRFSzaEQiwGhE3sxoRLvZaESI5mhERPNoRBEA
aUTuDGlEuxlpRHgmaUREM2lEIkBpRN5MaUS7WWlEeGZpRFRzaUQigGlE7oxpRKqZaUSIpmlE
RLNpRCLAaUTezGlEu9lpRHjmaURU82lEIgBqRN4MakSqGWpEiCZqRFQzakQRQGpE3kxqRKpZ
akSIZmpEVHNqRCKAakTujGpEqplqRHimakRUs2pEIsBqRN7MakSq2WpEiOZqRFTzakQRAGtE
3gxrRKoZa0R4JmtEVDNrRBFAa0TeTGtEu1lrRIhma0RUc2tEIoBrRO6Ma0S7mWtEiKZrRESz
a0QRwGtE7sxrRLvZa0SI5mtERPNrRBEAbETeDGxEuxlsRHgmbEREM2xEEUBsRO5MbESqWWxE
eGZsRERzbEQigGxE3oxsRLuZbER4pmxEVLNsRBHAbETezGxEqtlsRHjmbERU82xEIgBtRO4M
bUSqGW1EeCZtRFQzbUQiQG1E3kxtRLtZbUSIZm1ERHNtRCKAbUTejG1EqpltRHimbURUs21E
IsBtRO7MbUSq2W1EeOZtRFTzbUQiAG5E3gxuRLsZbkSIJm5ERDNuRCJAbkTeTG5EqlluRIhm
bkRUc25EEYBuRN6MbkSqmW5EmKZuRFSzbkQiwG5E3sxuRLvZbkSI5m5EVPNuRBEAb0TeDG9E
qhlvRIgmb0REM29EIkBvRN5Mb0TMWW9EeGZvRERzb0QigG9E7oxvRKqZb0R4pm9EVLNvRBHA
b0TuzG9Eu9lvRIjmb0RU829EEQBwRO4McES7GXBEiCZwREQzcEQRQHBE7kxwRLtZcER4ZnBE
VHNwRBGAcETejHBEqplwRIimcEREs3BEIsBwRO7McESq2XBEiOZwRETzcEQiAHFE7gxxRLsZ
cUSIJnFEVDNxRCJAcUTeTHFEqllxRIhmcURUc3FEEYBxRN6McUS7mXFEeKZxRESzcUQRwHFE
3sxxRLvZcUSI5nFERPNxRCIAckTuDHJEuxlyRIgmckREM3JEIkByRN5MckS7WXJEiGZyRERz
ckQigHJE7oxyRKqZckSIpnJERLNyRBHAckTuzHJEu9lyRHjmckRU83JEEQBzRN4Mc0SqGXNE
iCZzREQzc0QRQHNE7kxzRLtZc0SIZnNERHNzRCKAc0TujHNEu5lzRIimc0RUs3NEEcBzRN7M
c0Sq2XNEeOZzRFTzc0QiAHRE7gx0RKoZdER4JnREVDN0RBFAdETeTHREu1l0RHhmdERUc3RE
IoB0RO6MdES7mXREiKZ0RFSzdEQiwHRE3sx0RKrZdESI5nRERPN0RCIAdUTuDHVEuxl1RHgm
dURUM3VEIkB1RO5MdUS7WXVEiGZ1RERzdUQigHVE3ox1RLuZdUR4pnVERLN1RBHAdUTezHVE
u9l1RHjmdURE83VEIgB2RN4MdkSqGXZEiCZ2RFQzdkQiQHZE3kx2RLtZdkSIZnZERHN2RBGA
dkTejHZEqpl2RIimdkRUs3ZEEcB2RN7MdkSq2XZEeOZ2RETzdkQRAHdE7gx3RLsZd0R4JndE
RDN3RBFAd0TuTHdEu1l3RIhmd0RUc3dEEYB3RO6Md0SqmXdEiKZ3RFSzd0QiwHdE3sx3RLvZ
d0SI5ndERPN3RCIAeETeDHhEqhl4RIgmeEREM3hEEUB4RO5MeES7WXhEiGZ4RFRzeEQRgHhE
3ox4RLuZeESIpnhEVLN4RBHAeETezHhEu9l4RHjmeERU83hEIgB5RN4MeUSqGXlEiCZ5REQz
eUQiQHlE3kx5RKpZeUSIZnlERHN5RCKAeUTujHlEu5l5RHimeUREs3lEIsB5RN7MeUS72XlE
iOZ5RETzeUQRAHpE3gx6RLsZekR4JnpERDN6RBFAekTeTHpEu1l6RHhmekREc3pEEYB6RO6M
ekS7mXpEiKZ6RFSzekQiwHpE3sx6RKrZekR45npERPN6RCIAe0TeDHtEqhl7RHgme0RUM3tE
EUB7RN5Me0SqWXtEiGZ7RERze0QigHtE3ox7RLuZe0SIpntERLN7RBHAe0TezHtEqtl7RIjm
e0RU83tEEQB8RN4MfES7GXxEiCZ8REQzfEQRQHxE3kx8RKpZfESIZnxERHN8RBCAfETujHxE
qpl8RIimfEREs3xEIsB8RN7MfES62XxEiOZ8RETzfEQQAH1E3gx9RKoZfUSIJn1EVDN9RBBA
fUTeTH1Eull9RIhmfUREc31EIoB9RO6MfUSqmX1EiKZ9RESzfUQQwH1E7sx9RLrZfUSI5n1E
VPN9RCIAfkTeDH5Euhl+RHgmfkREM35EEEB+RN5MfkS6WX5EmGZ+RERzfkQigH5E3ox+RKqZ
fkSIpn5EVLN+RBDAfkTezH5Eqtl+RIjmfkRE835EIgB/RO4Mf0S6GX9EiCZ/RFQzf0QQQH9E
7kx/RKpZf0R4Zn9ERHN/RCKAf0TejH9Eupl/RHimf0REs39EIsB/RN7Mf0S62X9EeOZ/RETz
f0QIAIBEbwaARN0MgEREE4BEqhmARBEggER3JoBE1SyARDwzgESqOYBEEUCARHdGgETdTIBE
PFOARKpZgEQIYIBEd2aARNVsgEREc4BEonmARBGAgER3hoBE1YyARESTgESqmYBEEaCARG+m
gETdrIBERLOARKq5gEQRwIBEb8aARNXMgERE04BEotmARBHggERv5oBE1eyARETzgESi+YBE
EQCBRG8GgUTdDIFERBOBRKoZgUQIIIFEdyaBRNUsgUREM4FEojmBRAhAgURvRoFE3UyBRDxT
gUSqWYFECGCBRHdmgUTdbIFEPHOBRKJ5gUQRgIFEd4aBRNWMgUREk4FEopmBRBGggUR3poFE
3ayBRDyzgUSiuYFECMCBRHfGgUTVzIFERNOBRKrZgUQI4IFEb+aBRNXsgURE84FEovmBRBEA
gkRvBoJE1QyCRDwTgkSiGYJECCCCRG8mgkTdLIJERDOCRKI5gkQRQIJEd0aCRNVMgkQ8U4JE
olmCRAhggkRvZoJE3WyCRDxzgkSieYJEEYCCRG+GgkTVjIJERJOCRKqZgkQIoIJEd6aCRNWs
gkREs4JEormCRBHAgkRvxoJE5syCRDzTgkSq2YJECOCCRHfmgkTd7IJEPPOCRKr5gkQIAINE
dwaDRNUMg0Q8E4NEqhmDRAggg0RvJoNE3SyDREQzg0SiOYNECECDRHdGg0TVTINEPFODRKJZ
g0QRYINEb2aDRNVsg0REc4NEonmDRAiAg0RvhoNE3YyDRESTg0SimYNECKCDRG+mg0TVrINE
RLODRKK5g0QRwINEb8aDRN3Mg0Q804NEotmDRAjgg0Rv5oNE5uyDRDzzg0Sq+YNEEQCERHcG
hETVDIREPBOERKIZhEQRIIREdyaERN0shEQ8M4REqjmERBFAhERvRoRE3UyERERThESqWYRE
EWCERHdmhETdbIRERHOERKp5hEQRgIREb4aERNWMhEREk4REopmERBGghERvpoRE3ayERESz
hESquYRECMCERG/GhETVzIREPNOERKrZhEQR4IREb+aERN3shERE84REovmERBEAhUR3BoVE
3QyFRDwThUSqGYVEESCFRHcmhUTdLIVEPDOFRKo5hUQRQIVEb0aFRNVMhUQ8U4VEolmFRAhg
hUR3ZoVE1WyFRDxzhUSqeYVECICFRHeGhUTdjIVEPJOFRKqZhUQRoIVEd6aFRNWshUQ8s4VE
qrmFRBHAhURvxoVE3cyFRDzThUSq2YVEEeCFRHfmhUTd7IVEPPOFRKr5hUQIAIZEbwaGRNUM
hkREE4ZEqhmGRAgghkR3JoZE1SyGRDwzhkSqOYZECECGRHdGhkTVTIZERFOGRKJZhkQRYIZE
b2aGRN1shkQ8c4ZEonmGRAiAhkRvhoZE3YyGRDyThkSqmYZEEaCGRG+mhkTdrIZERLOGRKq5
hkQRwIZEb8aGRN3MhkQ804ZEqtmGRBHghkR35oZE1eyGRDzzhkSi+YZEEQCHRG8Gh0TdDIdE
PBOHRKoZh0QRIIdEbyaHRN0sh0REM4dEojmHRAhAh0RvRodE3UyHRERTh0SiWYdECGCHRHdm
h0TVbIdERHOHRKJ5h0QIgIdEb4aHRN2Mh0Q8k4dEqpmHRAigh0RvpodE3ayHRESzh0SquYdE
EcCHRHfGh0TdzIdEPNOHRKLZh0QR4IdEb+aHRNXsh0RE84dEqvmHRBEAiERvBohE3QyIREQT
iESqGYhECCCIRG8miETdLIhEPDOIRKI5iEQIQIhEb0aIRNVMiEQ8U4hEqlmIRAhgiERvZohE
1WyIRERziESieYhECICIRG+GiETmjIhERJOIRKqZiEQIoIhEd6aIRNWsiEREs4hEormIRAjA
iER3xohE3cyIRETTiESi2YhEEeCIRHfmiETV7IhEPPOIRKr5iEQIAIlEbwaJRNUMiUREE4lE
ohmJRBEgiUR3JolE1SyJRDwziUSiOYlEEUCJRG9GiUTVTIlEPFOJRKpZiUQRYIlEd2aJRN1s
iUREc4lEonmJRBGAiUR3holE1YyJRDyTiUSqmYlECKCJRG+miUTdrIlEPLOJRKq5iUQRwIlE
d8aJRN3MiURE04lEotmJRBHgiURv5olE1eyJRETziUSi+YlEEQCKRHcGikTVDIpEPBOKRKIZ
ikQRIIpEbyaKRN0sikQ8M4pEojmKRAhAikR3RopE3UyKRDxTikSiWYpECGCKRHdmikTVbIpE
RHOKRKp5ikQIgIpEb4aKRNWMikQ8k4pEopmKRBGgikRvpopE1ayKRDyzikSquYpECMCKRHfG
ikTVzIpERNOKRKrZikQI4IpEb+aKRN3sikRE84pEovmKRAgAi0R3BotE3QyLRDwTi0SqGYtE
CCCLRG8mi0TVLItEPDOLRKI5i0QIQItEb0aLRNVMi0Q8U4tEolmLRBFgi0R3ZotE1WyLRDxz
i0SqeYtEEYCLRHeGi0TVjItERJOLRKKZi0QRoItEb6aLROasi0Q8s4tEqrmLRBHAi0R3xotE
1cyLRETTi0Sq2YtEEeCLRG/mi0TV7ItEPPOLRKr5i0QRAIxEbwaMRN0MjEQ8E4xEqhmMRAgg
jER3JoxE1SyMRDwzjESiOYxEEUCMRG9GjETVTIxERFOMRKpZjEQIYIxEb2aMRNVsjEREc4xE
onmMRBGAjERvhoxE3YyMRESTjESimYxEEaCMRG+mjETdrIxEPLOMRKK5jEQRwIxEd8aMRNXM
jERE04xEqtmMRBHgjER35oxE1eyMRETzjESq+YxEEQCNRHcGjUTdDI1EPBONRKoZjUQIII1E
byaNRN0sjUREM41EojmNRAhAjURvRo1E1UyNRERTjUSiWY1EEWCNRG9mjUTVbI1EPHONRKJ5
jUQRgI1Eb4aNRNWMjUREk41EqpmNRAigjUR3po1E3ayNRDyzjUSiuY1EEcCNRG/GjUTdzI1E
PNONRKrZjUQI4I1Eb+aNRNXsjURE841EovmNRAgAjkR3Bo5E1QyOREQTjkSiGY5ECCCORG8m
jkTdLI5EPDOORKI5jkQIQI5Eb0aORNVMjkREU45EqlmORAhgjkR3Zo5E1WyORERzjkSieY5E
EYCORHeGjkTdjI5ERJOORKKZjkQIoI5Ed6aORN2sjkQ8s45EormORAjAjkRvxo5E3cyORETT
jkSq2Y5ECOCORG/mjkTV7I5EPPOORKL5jkQRAI9EdwaPRN0Mj0Q8E49EohmPRAggj0RvJo9E
3SyPREQzj0SiOY9EEUCPRHdGj0TdTI9ERFOPRKpZj0QRYI9Eb2aPRN1sj0REc49EqnmPRAiA
j0Rvho9E1YyPRESTj0SqmY9ECKCPRHemj0TVrI9EPLOPRKq5j0QIwI9Ed8aPRNXMj0Q8049E
qtmPRAjgj0Rv5o9E3eyPRDzzj0Sq+Y9ECACQRG8GkETVDJBERBOQRKoZkEQRIJBEdyaQRN0s
kEREM5BEojmQRAhAkERvRpBE1UyQRERTkESqWZBEEWCQRHdmkETVbJBETHOQRKJ5kEQRgJBE
b4aQRN2MkEQ8k5BEopmQRAigkER3ppBE1ayQRDyzkESiuZBEEcCQRHfGkETVzJBERNOQRKrZ
kEQR4JBEd+aQRN3skEQ885BEovmQRBEAkUR3BpFE1QyRRDwTkUSqGZFECCCRRG8mkUTVLJFE
PDORRKI5kUQIQJFEd0aRRN1MkUQ8U5FEolmRRBFgkUR3ZpFE1WyRRDxzkUSieZFEEYCRRHeG
kUTdjJFERJORRKKZkUQRoJFEb6aRRNWskUQ8s5FEqrmRRAjAkUR3xpFE3cyRRETTkUSi2ZFE
EeCRRHfmkUTd7JFERPORRKL5kUQIAJJEbwaSRN0MkkQ8E5JEqhmSRAggkkRvJpJE3SySREQz
kkSiOZJECECSRG9GkkTdTJJERFOSRKJZkkQIYJJEd2aSRN1skkREc5JEonmSRBGAkkRvhpJE
3YySRDyTkkSimZJECKCSRG+mkkTdrJJEPLOSRKK5kkQRwJJEd8aSRN3MkkRE05JEotmSRAjg
kkRv5pJE3eySRDzzkkSi+ZJEEQCTRHcGk0TdDJNEPBOTRKoZk0QIIJNEdyaTRNUsk0Q8M5NE
qjmTRBFAk0R3RpNE3UyTRERTk0SiWZNEEWCTRG9mk0TVbJNERHOTRKJ5k0QRgJNEd4aTRNWM
k0Q8k5NEqpmTRAigk0R3ppNE3ayTRESzk0SiuZNEEcCTRHfGk0TdzJNEPNOTRKrZk0QI4JNE
d+aTRN3sk0RE85NEqvmTRAgAlER3BpRE1QyURDwTlESiGZREESCURH8mlETdLJRERDOURKo5
lEQRQJREb0aURNVMlEQ8U5REolmURBFglER3ZpRE3WyURDxzlESieZREEYCURG+GlETdjJRE
PJOURKqZlEQIoJREf6aURNWslEQ8s5REqrmURBHAlER3xpRE3cyURDzTlESi2ZRECOCURHfm
lETd7JRERPOURKL5lEQIAJVEdwaVRN0MlUQ8E5VEqhmVRBEglUR3JpVE1SyVREQzlUSiOZVE
EUCVRHdGlUTdTJVEPFOVRKJZlUQRYJVEd2aVRN1slUREc5VEqnmVRBGAlURvhpVE3YyVRDyT
lUSimZVECKCVRG+mlUTdrJVERLOVRKq5lUQIwJVEd8aVRNXMlUQ805VEotmVRBHglURv5pVE
3eyVRETzlUSi+ZVEEQCWRHcGlkTVDJZEPBOWRKIZlkQIIJZEbyaWRN0slkREM5ZEojmWRAhA
lkRvRpZE1UyWRERTlkSqWZZEEWCWRG9mlkTdbJZEPHOWRKJ5lkQRgJZEd4aWRNWMlkREk5ZE
qpmWRAiglkRvppZE3ayWRESzlkSiuZZECMCWRHfGlkTVzJZERNOWRKLZlkQR4JZEb+aWRN3s
lkQ885ZEovmWRBEAl0RvBpdE3QyXRDwTl0SqGZdEESCXRG8ml0TVLJdERDOXRKo5l0QRQJdE
d0aXRNVMl0REU5dEolmXRBFgl0R3ZpdE1WyXRERzl0SqeZdEEYCXRG+Gl0TdjJdERJOXRKKZ
l0QRoJdEd6aXRNWsl0Q8s5dEormXRBHAl0RvxpdE3cyXRETTl0Si2ZdEEeCXRG/ml0TV7JdE
RPOXRKL5l0QRAJhEdwaYRNUMmEREE5hEohmYRAggmERvJphE1SyYREQzmESqOZhEEUCYRG9G
mETVTJhEPFOYRKpZmEQIYJhEd2aYRNVsmEREc5hEonmYRAiAmER3hphE1YyYRDyTmESimZhE
EaCYRG+mmETVrJhERLOYRKq5mEQRwJhEd8aYRN3MmEQ805hEqtmYRAjgmERv5phE3eyYRDzz
mESi+ZhEEQCZRG8GmUTdDJlERBOZRKIZmUQIIJlEdyaZRNUsmUREM5lEqjmZRBFAmURvRplE
3UyZRDxTmUSiWZlECGCZRG9mmUTdbJlERHOZRKp5mUQIgJlEd4aZRN2MmUREk5lEopmZRBGg
mURvpplE3ayZRDyzmUSquZlEEcCZRHfGmUTVzJlEPNOZRKLZmUQR4JlEd+aZRNXsmUQ885lE
qvmZRBEAmkR3BppE1QyaRDwTmkSqGZpEESCaRHcmmkTVLJpERDOaRKo5mkQIQJpEd0aaRNVM
mkREU5pEqlmaRBFgmkR3ZppE1WyaRERzmkSieZpECICaRG+GmkTVjJpERJOaRKKZmkQIoJpE
d6aaRN2smkREs5pEqrmaRAjAmkR3xppE1cyaRDzTmkSq2ZpEEeCaRG/mmkTV7JpEPPOaRKr5
mkQRAJtEdwabRN0Mm0Q8E5tEqhmbRBEgm0RvJptE3SybRDwzm0SqOZtECECbRHdGm0TdTJtE
RFObRKJZm0QRYJtEd2abRNVsm0REc5tEonmbRAiAm0RvhptE1YybRDyTm0SimZtEEaCbRHem
m0TVrJtEPLObRKK5m0QRwJtEd8abRNXMm0RE05tEotmbRBHgm0Rv5ptE3eybRDzzm0Si+ZtE
CACcRG8GnETVDJxERBOcRKIZnEQRIJxEfyacRN0snEREM5xEojmcRAhAnER3RpxE3UycRDxT
nESiWZxEEWCcRHdmnETVbJxERHOcRKJ5nEQIgJxEb4acRNWMnEREk5xEqpmcRBGgnER3ppxE
1aycRDyznESiuZxEEcCcRHfGnETVzJxEPNOcRKLZnEQR4JxEd+acRN3snERE85xEovmcRBEA
nURvBp1E3QydRDwTnUSqGZ1ECCCdRG8mnUTdLJ1ERDOdRKI5nUQIQJ1Eb0adRNVMnUQ8U51E
olmdRBFgnURvZp1E1WydRERznUSieZ1EEYCdRG+GnUTVjJ1EPJOdRKqZnUQRoJ1Ed6adRNWs
nUQ8s51EqrmdRAjAnURvxp1E3cydRETTnUSq2Z1ECOCdRG/mnUTd7J1ERPOdRKL5nUQIAJ5E
bwaeRNUMnkQ8E55EqhmeRAggnkRvJp5E3SyeRDwznkSiOZ5ECECeRHdGnkTVTJ5ERFOeRKJZ
nkQRYJ5Eb2aeRNVsnkREc55EqnmeRBGAnkR3hp5E3YyeRESTnkSimZ5EEaCeRHemnkTVrJ5E
RLOeRKK5nkQRwJ5Eb8aeRNXMnkQ8055EotmeRAjgnkRv5p5E3eyeRETznkSq+Z5ECACfRG8G
n0TVDJ9ERBOfRKoZn0QRIJ9EbyafRNUsn0Q8M59EqjmfRAhAn0R3Rp9E1UyfRDxTn0SqWZ9E
CGCfRHdmn0TdbJ9ERHOfRKp5n0QRgJ9Ed4afRN2Mn0Q8k59EopmfRAign0R3pp9E3ayfRDyz
n0SquZ9ECMCfRG/Gn0TVzJ9EPNOfRKLZn0QR4J9Ed+afRN3sn0Q8859EovmfRAgAoERvBqBE
1QygREQToESiGaBECCCgRG8moETdLKBERDOgRKo5oEQRQKBEb0agRN1MoEQ8U6BEqlmgRBFg
oERvZqBE1WygRERzoESieaBEEYCgRG+GoETdjKBEPJOgRKqZoEQIoKBEb6agRN2soEQ8s6BE
qrmgRBHAoERvxqBE3cygRDzToESq2aBEEeCgRG/moETd7KBERPOgRKr5oEQRAKFEbwahRN0M
oUREE6FEqhmhRAggoURvJqFE1SyhREQzoUSiOaFEEUChRHdGoUTdTKFERFOhRKpZoUQIYKFE
d2ahRN1soUQ8c6FEonmhRBGAoUR3hqFE3YyhRESToUSimaFEEaChRG+moUTdrKFERLOhRKK5
oUQIwKFEb8ahRN3MoURE06FEqtmhRAjgoURv5qFE1eyhRETzoUSi+aFECACiRG8GokTdDKJE
PBOiRKoZokQRIKJEdyaiRNUsokQ8M6JEqjmiRBFAokR3RqJE3UyiRDxTokSqWaJECGCiRG9m
okTVbKJERHOiRKp5okQIgKJEb4aiRN2MokREk6JEqpmiRBGgokR3pqJE3ayiRDyzokSiuaJE
EcCiRG/GokTdzKJERNOiRKrZokQR4KJEd+aiRN3sokQ886JEovmiRBEAo0R3BqNE1QyjREQT
o0SqGaNECCCjRG8mo0TdLKNERDOjRKo5o0QRQKNEb0ajRN1Mo0REU6NEolmjRBFgo0RvZqNE
3WyjRDxzo0SieaNECICjRHeGo0TdjKNEPJOjRKqZo0QRoKNEd6ajRN2so0REs6NEormjRAjA
o0R3xqNE1cyjRETTo0Si2aNEEeCjRHfmo0TV7KNEPPOjRKL5o0QRAKREdwakRN0MpEQ8E6RE
qhmkRBEgpER3JqRE1SykREQzpESqOaREEUCkRG9GpETdTKREPFOkRKJZpEQRYKREd2akRNVs
pEREc6REonmkRBGApERvhqRE1YykRESTpESqmaREEaCkRG+mpETdrKREPLOkRKq5pEQIwKRE
d8akRNXMpERE06REotmkRAjgpER35qRE3eykRDzzpESi+aREEQClRHcGpUTdDKVERBOlRKoZ
pUQRIKVEdyalRNUspUREM6VEojmlRBFApUR3RqVE1UylRERTpUSiWaVECGClRHdmpUTdbKVE
PHOlRKJ5pUQRgKVEd4alRNWMpUREk6VEqpmlRBGgpURvpqVE3aylRESzpUSquaVEEcClRG/G
pUTdzKVEPNOlRKrZpUQR4KVEd+alRNXspURE86VEqvmlRBEApkRvBqZE1QymREQTpkSqGaZE
CCCmRHcmpkTVLKZEPDOmRKI5pkQRQKZEd0amRN1MpkREU6ZEolmmRAhgpkR3ZqZE1WymRERz
pkSieaZECICmRHeGpkTdjKZEPJOmRKqZpkQRoKZEb6amRN2spkREs6ZEormmRBHApkRvxqZE
3cymRDzTpkSi2aZEEeCmRHfmpkTV7KZERPOmRKL5pkQRAKdEdwanRN0Mp0Q8E6dEqhmnRBEg
p0RvJqdE3SynRDwzp0SiOadECECnRG9Gp0TVTKdERFOnRKpZp0QIYKdEb2anRNVsp0Q8c6dE
qnmnRBGAp0RvhqdE3YynRESTp0SqmadECKCnRHemp0TVrKdERLOnRKq5p0QIwKdEb8anRN3M
p0RE06dEotmnRBHgp0Rv5qdE3eynRDzzp0Si+adECACoRHcGqETdDKhEPBOoRKoZqEQIIKhE
dyaoRN0sqEQ8M6hEojmoRBFAqERvRqhE1UyoRDxTqESqWahEEWCoRG9mqETVbKhERHOoRKJ5
qEQIgKhEd4aoRNWMqEREk6hEopmoRBGgqERvpqhE1ayoRDyzqESquahEEcCoRG/GqETdzKhE
RNOoRKrZqEQI4KhEb+aoRNXsqEQ886hEqvmoRBEAqUR3BqlE3QypRDwTqUSqGalECCCpRHcm
qUTdLKlEPDOpRKI5qUQRQKlEd0apRNVMqUREU6lEolmpRBFgqUR3ZqlE3WypRERzqUSiealE
CICpRHeGqUTdjKlERJOpRKqZqUQIoKlEb6apRNWsqUREs6lEormpRBHAqURvxqlE3cypRDzT
qUSi2alEEeCpRG/mqUTd7KlERPOpRKL5qUQRAKpEbwaqRNUMqkREE6pEohmqRAggqkR3JqpE
1SyqRDwzqkSqOapECECqRG9GqkTdTKpERFOqRKpZqkQIYKpEd2aqRN1sqkQ8c6pEqnmqRBGA
qkRvhqpE3YyqRDyTqkSqmapECKCqRG+mqkTVrKpEPLOqRKq5qkQRwKpEb8aqRN3MqkRE06pE
otmqRBHgqkRv5qpE3eyqRETzqkSi+apECACrRG8Gq0TVDKtERBOrRKIZq0QIIKtEbyarRNUs
q0Q8M6tEojmrRBFAq0RvRqtE3UyrRDxTq0SiWatEEWCrRG9mq0TVbKtERHOrRKJ5q0QRgKtE
d4arRNWMq0REk6tEqpmrRAigq0R3pqtE3ayrRESzq0SiuatEEcCrRHfGq0TdzKtERNOrRKLZ
q0QR4KtEb+arRN3sq0RE86tEqvmrRAgArER3BqxE1QysRDwTrESqGaxEESCsRG8mrETVLKxE
PDOsRKI5rEQIQKxEd0asRN1MrEREU6xEolmsRAhgrER3ZqxE1WysRERzrESieaxECICsRHeG
rETVjKxERJOsRKqZrEQIoKxEb6asRN2srEREs6xEormsRBHArERvxqxE3cysRETTrESi2axE
EeCsRG/mrETV7KxERPOsRKr5rEQRAK1EdwatRN0MrUQ8E61EqhmtRBEgrURvJq1E3SytREQz
rUSqOa1ECECtRHdGrUTVTK1EPFOtRKJZrUQRYK1Eb2atRNVsrUREc61EonmtRBGArURvhq1E
3YytRDyTrUSqma1ECKCtRG+mrUTVrK1ERLOtRKK5rUQRwK1Ed8atRNXMrUQ8061EqtmtRAjg
rURv5q1E3eytRETzrUSq+a1ECACuRG8GrkTVDK5ERBOuRKoZrkQRIK5EbyauRNUsrkQ8M65E
ojmuRBFArkRvRq5E3UyuRDxTrkSiWa5EEWCuRHdmrkTVbK5ERHOuRKJ5rkQIgK5Eb4auRNWM
rkQ8k65EopmuRBGgrkR3pq5E1ayuRDyzrkSiua5ECMCuRHfGrkTdzK5ERNOuRKLZrkQR4K5E
d+auRN3srkQ8865EovmuRAgAr0R3Bq9E1QyvREQTr0SiGa9ECCCvRG8mr0TVLK9ERDOvRKI5
r0QRQK9Eb0avRNVMr0REU69EolmvRBFgr0R3Zq9E3WyvRERzr0Sqea9ECICvRHeGr0TdjK9E
RJOvRKqZr0QRoK9Eb6avRNWsr0Q8s69EormvRBHAr0R3xq9E1cyvRDzTr0Si2a9EEeCvRHfm
r0Td7K9ETPOvRKr5r0QIALBEdwawRN0MsEREE7BEqhmwRBEgsERvJrBE1SywRDwzsESiObBE
EUCwRG9GsETVTLBEPFOwRKpZsEQRYLBEd2awRN1ssEREc7BEonmwRAiAsERvhrBE5oywRDyT
sESqmbBEEaCwRG+msETdrLBERLOwRKK5sEQIwLBEb8awRN3MsEQ807BEotmwRBHgsER35rBE
3eywRDzzsESi+bBECACxRHcGsUTVDLFEPBOxRKIZsUQRILFEbyaxRN0ssUQ8M7FEojmxRAhA
sURvRrFE1UyxRERTsUSiWbFEEWCxRHdmsUTVbLFERHOxRKJ5sUQIgLFEb4axRN2MsUREk7FE
qpmxRAigsUR3prFE1ayxRDyzsUSqubFECMCxRG/GsUTdzLFEPNOxRKLZsUQR4LFEb+axRNXs
sUQ887FEqvmxRAgAskR3BrJE3QyyREQTskSiGbJEESCyRHcmskTVLLJERDOyRKo5skQRQLJE
b0ayRN1MskREU7JEqlmyRAhgskRvZrJE3WyyRERzskSiebJEEYCyRG+GskTdjLJERJOyRKKZ
skQRoLJEb6ayRN2sskQ8s7JEqrmyRAjAskRvxrJE1cyyRDzTskSq2bJECOCyRHfmskTd7LJE
PPOyRKr5skQIALNEdwazRN0Ms0REE7NEohmzRBEgs0RvJrNE3SyzRDwzs0SqObNEEUCzRHdG
s0TVTLNERFOzRKJZs0QIYLNEb2azRNVss0REc7NEqnmzRBGAs0R3hrNE3YyzRESTs0SqmbNE
CKCzRG+ms0TdrLNERLOzRKq5s0QIwLNEb8azRNXMs0RE07NEotmzRAjgs0Rv5rNE1eyzRDzz
s0Si+bNECAC0RHcGtETdDLRERBO0RKIZtEQRILREdya0RN0stEREM7REojm0RAhAtER3RrRE
3Uy0RERTtESiWbREEWC0RG9mtETdbLREPHO0RKJ5tEQRgLREd4a0RN2MtEREk7REopm0RBGg
tERvprRE3ay0RDyztESiubRECMC0RHfGtETVzLRERNO0RKLZtEQI4LREb+a0RNXstEQ887RE
ovm0RAgAtURvBrVE1Qy1RDwTtUSqGbVECCC1RG8mtUTVLLVERDO1RKo5tUQRQLVEd0a1RN1M
tUREU7VE</AssayXData><AssayYData Points="4767">GnQ8QLpHPEDWIzxAoBU8QO0iPEDqNDxALDM8QAD8O0C/ATxAGwY8QNXoO0BCEzxA+/o7QF2A
PEB7AzxAlTg8QF96PEADzTtAMCA8QH79O0AeXzxAx/47QDT2O0BBGzxAVTA8QE6qO0A8LDxA
IRY8QA/qO0BvsTtAocs7QKYjPEDxWTxATww8QPQyPEA0MTxAdzA8QHYtPEC4CDxAlcs7QIUR
PECIxTtABkM8QB7tO0BN4jtAe9Q7QLURPECn2jtAAvk7QF+0O0ABLDxAEu47QIgCPECHCjxA
cRc8QPnXO0CU3TtA/rs7QBzUO0ACtTtAgg88QILHO0D7IjxAVuo7QD7kO0C6sztAVrQ7QBKp
O0DW0jtABMs7QIegO0BSzTtAZRc8QGXhO0ChDDxAXxQ8QLXUO0C2xTtAzc47QIu/O0BLBzxA
24s7QGXHO0BZyTtArbc7QFqRO0DA4DtATJI7QGqnO0CY/TtAi+E7QJzFO0B45jtAA987QGZy
O0AU6TtAzJo7QNp+O0DTxTtA69A7QBNrO0DDiztA1oU7QDkFPECAyjtAn6M7QMm0O0DrsztA
oY87QPeEO0CdoTtAOXU7QNV+O0CO4DtA4Zw7QOJsO0BuaDtAJ487QGWxO0AWZDtAC7E7QOOB
O0CJoDtAGYg7QJeiO0D3ZztAlsw7QPJzO0BEWDtA/Jg7QLqiO0CTmjtATZY7QG62O0AZsjtA
mJ47QHvVO0B8dDtAp2o7QP2mO0DjhztALZc7QDeVO0AJkDtAGJs7QFlwO0DlfDtAYVg7QG+G
O0CSyDtArYQ7QG9NO0CHxztAoco7QD9KO0BynztAaXA7QGppO0D9cjtArN07QJRsO0DSiTtA
EHQ7QDCUO0AwMDtAMbw7QNdsO0B0jDtA6G07QHqfO0AGljtAtK47QGJqO0DjVztAf707QElr
O0DDZTtAkj87QDuJO0CASDtA6mk7QNNiO0BvYjtA+Ws7QAkSO0AYqTtA7Dg7QFCuO0CtUztA
Cxc7QK4uO0CGVjtAw6Q7QPg6O0AhOjtA6Is7QBNsO0AkXjtAJ3Q7QGhKO0CIjDtAKh07QEY8
O0DzNjtAeT47QDbyOkC2aTtAEFU7QAc0O0B2PztAQFk7QD8GO0DICztAr0U7QOYxO0BKWjtA
LjU7QFUCO0CfRDtADTg7QC8oO0C0FjtANsg6QF3pOkDTUDtAOcM6QPYaO0APGztAxJg7QFRW
O0Ay0DpAaXI7QBtNO0AZRTtAI/I6QPavO0AkJDtAHBo7QJtKO0BAEDtAci07QCQMO0CxJjtA
1yA7QAkzO0CyQjtAHkQ7QBUzO0AACDtAORk7QOT7OkAuPjtAnzA7QDciO0AS/jpANQ87QHMm
O0AXBTtAZgE7QLFNO0BaGDtASVs7QMj3OkAg6zpAeyk7QKgUO0BxuTpAotc6QGfuOkAKLjtA
eNs6QKwvO0ABPTtAQ7w6QDoVO0D4/DpAfJE6QO3sOkDoxjpAvvA6QE8/O0Ax5zpActA6QEEp
O0AsCTtATgA7QPnjOkC9xDpAEMw6QLISO0AW7jpA3QA7QMPMOkAtlzpAqPA6QDC6OkCz8zpA
jOQ6QBXTOkDj3DpAFag6QI3qOkDh7zpABNc6QF1JOkDsfzpAJjc7QGCKOkAkwDpAUvQ6QHym
OkBB8TpA7ZM6QG2EOkCY1jpAvsY6QFjROkDRwTpAEwE7QIaXOkArkzpAIZE6QLQAO0DSrDpA
Wvk6QKywOkAgyjpAYLc6QKjMOkCwdDpA+5s6QAiGOkDfpDpAiK86QKGcOkAnuzpAvP86QEy/
OkC2rDpAk8w6QAFvOkDATTpAu986QL3pOkAArjpAi2Q6QBkIO0CGzTpAE3Y6QHdVOkCRsjpA
8lY6QICDOkBqgDpAN8k6QI/FOkBOyjpAAXk6QBDIOkCqtjpAJls6QG2qOkBXNTpAm5w6QCyD
OkA/vzpAA6A6QNQrOkA+0TpAjsc6QGeXOkAexTpA0mc6QLazOkCxszpA3b06QDDaOkB69zpA
JqI6QDGIOkDKbTpA88M6QHNlOkC2fzpASsI6QIKpOkDIWTpAbjY6QPRWOkATWzpAs5Y6QCC2
OkCWmjpAOxE6QAZ9OkAcijpAQ306QENCOkCjKDpA3Yc6QMppOkB11jpAaNY6QAZKOkAJlDpA
lJs6QP+eOkC2hTpAgbg6QFqQOkBQQTpApk46QEO2OkCSXDpADXU6QKVZOkCtfzpAioU6QDQ/
OkCzYjpAFGM6QHmKOkA7njpAQUI6QEhIOkD5UjpAz3w6QHVuOkCGYzpAco06QBVROkCqcjpA
PUk6QI+cOkDLSzpAEnw6QBY3OkBjSzpAe1c6QMQ0OkB3UjpAbFA6QFJfOkCKcTpABEc6QO5Z
OkCtZDpAJ2A6QO6kOkC0eDpA0nk6QNZdOkCXHDpATk06QGZtOkDGLTpAgVI6QHBPOkBiTjpA
jis6QF01OkAzIDpA53w6QKIJOkD9YDpA2BE6QLfiOkCSSDpAoGs6QKA/OkDeZzpAMzE6QHs7
OkDuMjpApZ46QH2ZOkCONTpAj4s6QHFvOkCmCjpAKeY5QBduOkBoTTpAjzA6QNJXOkBdajpA
ONg5QPRXOkDn/jlA5ls6QKHwOUBDazpA/vg5QD8DOkASQTpARFg6QGdwOkAsCDpAqxA6QN0n
OkBMODpAZls6QGZEOkAs3zlAehs6QBsFOkCb5zlA4N45QD4dOkBzCDpAuvA5QBYqOkCxPzpA
yzs6QGsGOkC1VjpAHQk6QMEvOkBVFzpAIDM6QGPxOUAztTlAnMQ5QIT+OUDw/TlA1h46QD5T
OkBIuzlAA/U5QCooOkDk0jlAHPQ5QOsWOkCuIDpAGzc6QKLhOUC6/zlAYM05QJ7hOUDNTzpA
G6w5QEvxOUDJuDlAsuo5QHkKOkChNDpA2RQ6QB0pOkDt7zlAMQk6QIC4OUCcIjpAqvs5QCOq
OUAJFDpAb8o5QKzTOUBa8jlA3gc6QDYkOkAQ/TlASQo6QLslOkCmJDpAEBM6QNDdOUBu6jlA
7qA5QGSuOUCgwDlAJN05QKncOUDB5jlAH5w5QCrWOUC2+jlAzsA5QEi4OUAMsTlAP9Q5QCXR
OUCWuzlANNY5QO/QOUCcADpAhMk5QKEuOkAvzjlAaBw6QDcgOkBbsjlA9N45QBibOUCbxzlA
Cf85QP3EOUCTkzlA5g46QNfROUDS1DlAhbM5QB/YOUAMGDpA8Mk5QEOwOUCfrTlAv7s5QKKN
OUAFszlApdY5QKgzOkA/CzpAavE5QAi1OUDnNzlA/305QPYFOkBptjlASNQ5QBeFOUAbrDlA
iS46QJ4AOkB29jlAIR46QAKoOUDqnTlASpg5QIDtOUBQ2DlAU+U5QAPPOUC6wDlAK6k5QK97
OUBs1TlAmI05QH6dOUBoDzpAJJU5QC+4OUAd3DlAw6M5QOqHOUCzyDlAHLM5QLb9OUC0wzlA
CxI6QBa3OUBTiTlAPVI5QIuiOUDWtDlAO5Q5QOilOUCskjlAydc5QHznOUCA0zlA7pY5QJlH
OUCNkDlA9JA5QM2bOUCfuzlAy7c5QELGOUAjYTlAgIY5QFS2OUDClzlA8pU5QER2OUCVyjlA
zXk5QKecOUCBizlAyio5QAN+OUB/yjlAq/g5QAG7OUApzTlA2LA5QEp4OUDPJjlAC7E5QAuo
OUA0iTlAa9Y5QD3JOUDzgzlAiYc5QJeNOUCzWjlA6KA5QHg9OUAVYTlA/pc5QLRKOUDHuTlA
G4s5QBCsOUCqgDlA9HY5QBFNOUCxJjlArJQ5QPKMOUAVUzlAWoI5QE9lOUBOhzlAa485QBJT
OUDnsDlAuG85QDdWOUAMLDlAsn45QPJUOUBHXTlAV4k5QDdMOUDIlTlAPj05QAt6OUAyVTlA
s4c5QMOPOUA+tDlAS0o5QDGGOUB7OzlA41U5QKycOUBtTzlAU5o5QPmLOUBwSzlARJo5QKRY
OUAuozlARHI5QDlcOUDNZTlAjlc5QE6COUB3bjlAWTY5QIdcOUABSTlAqlo5QGEPOUDwOjlA
7yQ5QJESOUCiSTlAO1M5QI1rOUAARjlA10o5QHSMOUAXYDlAcFk5QOFHOUCoLDlAyY85QPx+
OUANODlA4ng5QHA7OUBDbTlAhl05QBYjOUBrOzlADl45QOSBOUCNMTlAnAE5QL7+OEBuQDlA
mBM5QOlCOUCf+ThA8Fc5QFg4OUATSTlAHFk5QBlVOUDfEDlAblk5QP9HOUDZ6ThAl2k5QN5G
OUAyXTlADSI5QI8IOUBmHDlA+SY5QOlkOUA5ITlAjD05QKctOUAtAjlA+kU5QKoOOUDCVTlA
Vhc5QN18OUAqVDlAiT05QLQWOUCiPjlAeEM5QNfqOEAeSjlAGAI5QMfPOECJ8DhAlCk5QGvh
OEAY4jhA+Ts5QJwROUCTDDlAwwE5QM8ZOUBOLTlA/xE5QPIbOUBhsThADRE5QP7kOEAw9DhA
aRg5QDbnOEB4CjlAIyk5QGzLOECKAzlAUOg4QI88OUAbKDlAO0U5QOjQOEBgHjlAyw45QIj/
OEDw8jhAHdA4QKzXOEBlLzlAHuw4QPPbOECb8ThAUc84QLLWOEA5BzlA8to4QLL1OECIGzlA
qhg5QL/2OEBd5DhALBE5QEG7OECI5zhAofU4QMbSOEAs+ThAkAU5QO30OECkGTlAvr04QNDT
OEBczDhA29U4QMjnOEBBoDhAAlA5QLnBOEBZsDhAGac4QE/AOECz/ThA2PU4QCwFOUBixThA
ze84QLSdOEA0yzhAGdU4QDjCOECnnjhA5+Q4QOPUOEBstzhAtOI4QHOqOEAd4ThAdc04QI24
OEAs+jhAAKA4QKmnOEAYtThAm6o4QBC/OEAA5jhAiLg4QH/OOEAqrDhA28E4QFzCOECX2ThA
JLM4QOuvOECz3DhAeu44QHK9OEBSvjhAsNU4QHnlOECBszhAXoY4QBbeOEA2ezhAlqY4QPLQ
OEBupDhA9cU4QFq6OEC3jjhA6l44QCd/OEDxtzhA97Q4QGGrOECJszhAKXs4QHOYOECszThA
nq44QBeEOEDKlThAFpo4QG/SOEDpmDhArrU4QA0wOED4rjhAabU4QIahOED2xThAkak4QDNa
OEBMxjhA9NA4QFZwOEARszhAuLo4QOCMOEAqljhAa8o4QEW5OEDclDhA/bQ4QJGXOEAG2zhA
RnI4QE1YOEBYrjhAopg4QJtQOEBPXThAAm44QP2fOEDpQzhAqXU4QITHOEAUnThAO804QE3Z
OECjVDhAo3o4QHOXOEBLXzhALKs4QGhtOED8rjhAnG84QKWeOEBSdThAioo4QHhPOEDzzThA
D304QBh5OEDFvzhA/ag4QJxMOEC2kDhAQls4QNDfOEAzUzhAf4c4QCilOEBpnDhAeZA4QBhl
OEAyTjhAMKU4QGJ9OECPhjhA6K04QIWWOED5mzhAe0Y4QPlgOEDraThAqlk4QNI0OEDxizhA
OkI4QMA6OEBkUDhAlrM4QCjaOEAWbzhAeTw4QDpROEBcSzhA2Kk4QEVmOECSVzhA3Jo4QKCi
OEBHTDhANIQ4QNuJOEBqLzhAD4Q4QMY2OECPZThAKmg4QLaBOEB2iThAY2U4QCOjOEBecThA
gl84QIpROEAAGjhAuQE4QPjJN0CeWjhAAYI4QO6AOEBsgzhACk04QMJTOED6ijhAi4A4QMas
OEBANjhALTQ4QFBWOEDKSjhAGio4QOZUOEAtOzhAqY44QB4TOEDzajhAbE44QLA2OEA3NDhA
9k84QOBLOEAUPzhABT44QL6IOEADMjhA8z44QBAgOEA3OjhAyoo4QHZbOEAlKThA4F44QARF
OEAIOjhA9W84QLrwN0BJWzhAsj04QJdIOEDiPjhAFl44QE9MOEAkJThA4Ak4QOjqN0Ds/TdA
E2o4QAg1OECvBzhA5D04QEreN0DBCDhACUY4QGo/OEBFFjhAFYk4QDXtN0BGEDhAdn44QHgV
OEDZQzhAfeI3QOZNOEApLDhAvQs4QIBwOEBOOThAf+g3QA05OEABRjhAMG84QJsHOEC8GzhA
9Rc4QAiPOEBbRjhAEP03QI78N0C5NjhAMy84QHsuOEBzVDhAheI3QIcPOED7NThAvi84QM1L
OEAbRjhA9ts3QHszOEAoBThACTw4QD9xOEB94zdAbRo4QLacN0CQGjhAEk44QN35N0DlCThA
U1o4QMZcOEC58DdA+Cc4QL39N0BzQThAOlY4QDkcOED+MjhAAYo4QLj5N0DOHThAq+03QFYg
OEAeADhAZBw4QPUzOEDL3zdA//83QEgJOEDx6jdA/iw4QKtFOECF5DdAILg3QLIaOEB2GThA
cQU4QAG2N0Dc5TdAmtg3QGYIOEDi6TdAWP43QPToN0BJ8zdAOBY4QHUMOECO9TdAqMg3QArb
N0DB9zdAFfc3QEPSN0Av4TdAs8U3QE7xN0DX1jdAW6M3QM0FOED5ijdAo/o3QBXTN0Bi2DdA
b8s3QMtFOED+BjhA5f43QHiAN0Cr0jdAGps3QBLfN0Bh2TdAtMI3QMbfN0Cd6DdAC/c3QLTI
N0BwBzhAyvQ3QEf7N0Ac1TdAlgw4QHe8N0BVozdAfs03QBG+N0AcvjdAsYs3QI/EN0CuKzhA
s9A3QHjUN0CR8zdAVuA3QAXdN0C51TdAl883QD3DN0DvmDdAypo3QPYFOEBEpjdAYsI3QL7T
N0CikjdA0dM3QArdN0ApAzhAF/o3QCfGN0CxxDdAd4o3QAnfN0A6tjdAFro3QOPON0Cz0TdA
e5E3QAaQN0BfsTdAqI43QAanN0DWkzdAoM43QF7nN0CuoTdABrs3QI94N0C54zdAObQ3QOOF
N0DxcjdA7qk3QGaQN0A1xjdAQto3QLLDN0CjsTdA5ho4QLeLN0B2rjdAH8Y3QDquN0D6vzdA
sos3QINsN0DKfDdAD7c3QEeQN0CJvDdAE/c3QIWON0DKuDdAm6Q3QBPSN0CLzDdAR5k3QA/E
N0CkoDdAJ7k3QGTFN0ABhjdAnZA3QFywN0BV0zdAuKc3QGy2N0DSyDdAmq83QDDGN0A3lTdA
x4I3QNP1N0AzeDdAxNM3QKOdN0BeZjdAva03QKBjN0AQdzdAq6U3QMaxN0B9kTdAyIk3QBmd
N0DZojdASXI3QLVfN0BrnzdA1IQ3QP53N0C1jjdAZOQ3QMuIN0DFZDdAdso3QC2iN0DQwDdA
KIA3QNpyN0CPvTdA9383QA1zN0AMeDdA+y43QK2uN0DgqjdAT383QJxTN0AXHTdAZY83QHa8
N0BKxTdArqk3QPV6N0CGfzdAXYk3QFbmN0BkozdAdXo3QGd1N0BgZjdAp7Y3QJilN0A1gzdA
t9s3QKxnN0BSrDdAcnM3QPwsN0A36DdA7Kw3QH+pN0BEpDdAcHg3QJmON0CsrjdAcmM3QBde
N0D+jjdAxXU3QNV2N0B5UjdAZn43QBCTN0DzSzdA5ns3QNRhN0BirjdAIUg3QHa5N0B2kTdA
gGw3QMFfN0AJpjdAz1Q3QJV1N0CDbzdAMfU3QGR/N0APNjdA0X03QLGSN0BEazdAsZk3QHFW
N0C4bDdA2mw3QOlbN0AI0DdAcTw3QF2JN0AFJzdALU03QIenN0CgOjdAvbI3QFt+N0B8czdA
84g3QFWXN0BTijdAvVY3QNupN0DjqjdAdhE3QGU2N0B6QDdAtS43QFS/N0D6RTdAZkU3QFqW
N0DRDjdAT1o3QMBHN0BjOTdA1TY3QIosN0AkoDdAi1A3QMkVN0AAdDdASDw3QJ9MN0AsIzdA
cOI2QFVFN0CRQjdAfU03QDlcN0A6WDdAfGs3QC5GN0DkTzdA2kE3QIQHN0BBTDdA4P82QDJy
N0D6DDdADW83QPlZN0BpfjdABy03QLs6N0A4jjdA74A3QPFnN0B5aDdA12U3QM6QN0B3VjdA
+0Y3QKAiN0D5cjdAdes2QEM5N0AJEjdAPzY3QMQjN0CGMDdAjlo3QC9gN0AcPzdAGBM3QMf1
NkAeQDdAX/M2QDf4NkDSQjdAikg3QGdmN0C8+zZAygY3QLkgN0CRQzdAowA3QDIEN0D49zZA
7NM2QElWN0BuAjdAXhg3QJMfN0DkEzdAhis3QFBAN0DxaTdA5xI3QHwoN0Aw8TZAGgw3QOT8
NkCYUjdAkbA2QBT6NkATLTdA3P02QL0EN0B/MjdAZds2QN93N0AADDdAWQw3QBwRN0BhLjdA
uh03QHZXN0At1zZARQs3QPUCN0A8CDdAFkc3QKAZN0BHTTdAPfM2QFwiN0BPADdAUPQ2QNtx
N0AVCTdA5hc3QFXtNkBmOTdAffk2QFwPN0DZCDdAk243QPMwN0ChGTdAKDI3QJUBN0DhNjdA
utI2QHgqN0BwCTdAy0A3QA/vNkAD1DZAiMY2QFYUN0AcFDdATDE3QBJXN0Ag9TZA4S83QDPQ
NkDpDzdA+yQ3QGMJN0A8DTdAEaM2QJz6NkBO3DZA0dI2QJYMN0D3GDdAsUA3QB8EN0CYKzdA
KEo3QI4LN0AcDjdAu8k2QPXqNkDbSjdA7TM3QKDrNkCu9zZAs/42QKrVNkBqDDdAeSo3QI/G
NkCJ8zZAxiE3QMD8NkCEyzZA2hM3QLT5NkAkTTdATuw2QH//NkDqETdAaB83QLcJN0Ag/DZA
NeM2QBP0NkCByjZAwDA3QH62NkBNtzZAJP42QLP8NkAoUDdA1fY2QGexNkDnuTZA5No2QDQN
N0B3AzdAEtI2QIMQN0AD7TZA1pM2QFS0NkD4BDdAjdQ2QA/CNkD/HDdAFN82QMsPN0DJtzZA
gAQ3QCS/NkBmtjZAeMM2QOT+NkCysDZAkr82QGHfNkDbzDZAf/02QM+UNkDslDZAKMw2QPXg
NkDJWTdAMu42QJSBNkB7oDZAGNk2QB/0NkDYyTZAkKU2QDC8NkAA2DZAlvM2QESqNkAl1DZA
AeE2QDEyN0CNuDZAqsU2QLnlNkA5mTZAgr02QJG+NkAjxzZAq6I2QCH1NkDtuDZAtsc2QK+f
NkAZpDZAfY02QCfXNkDUajZAMKk2QAhfNkC/uzZAl7Q2QHO9NkD7hjZA3KQ2QGODNkBaQjZA
TME2QA/FNkCy2zZA79U2QFRrNkDEfjZA9q42QEPGNkD9kzZA1Ms2QPG+NkC46zZAHPQ2QAjU
NkBlwzZAOIg2QGAAN0CiYDZAG/s2QHh+NkCjozZADp42QBGlNkBhzDZA6Lg2QO7LNkDe2zZA
i6w2QNNxNkDUeDZAJWU2QGy8NkBI3DZAHDI2QAvBNkD2szZADJc2QJyhNkCOwTZAJ/82QLWj
NkDRuTZAf342QMvMNkAAujZAMKw2QDySNkA4kTZAAOo2QGW/NkCQ3zZAPbo2QIvGNkAg0DZA
snM2QMCtNkDNwTZAaJQ2QAfVNkBptTZAH8A2QDiCNkAHnDZAQKg2QGZ9NkDJljZAO4I2QKSN
NkBOfjZAE2E2QN2mNkAK0zZAQlg2QMRkNkDrzjZA0IU2QIjfNkAZQzZAxWM2QKGcNkAxSDZA
s002QJ2GNkArLTZA0Fs2QN3ANkCcoDZAMqg2QJqDNkCNkjZA53U2QLFgNkCSmzZAVWk2QPRX
NkAaUDZAilo2QI/3NkAWujZAe8A2QOWdNkD+WTZAwoQ2QLqeNkBWjzZAY8E2QMB/NkDU8jVA
Hkk2QPAgNkCKjzZApqs2QEFYNkDikDZAN402QKN1NkCFYTZApVo2QFthNkBMUzZARmM2QN9L
NkBncDZAvnA2QEddNkCiSjZAYVo2QGNHNkBvTzZA51w2QLxyNkBbojZADms2QJ7DNkBrcTZA
7IY2QEhuNkCRHzZA72E2QFYZNkDlgTZA7Bs2QBqJNkDJbDZA/FE2QIpgNkB3bTZA2Vs2QOI2
NkDZijZA/VY2QAymNkCDcDZAfIg2QH9KNkD0LjZA/is2QGBxNkDlbzZAwzo2QJksNkAKPDZA
wUg2QMspNkBrJjZATrQ2QOYgNkBSezZA2Vo2QBJHNkC3EjZA1VM2QJgYNkDiNTZA0l42QD9r
NkA+QjZAfn42QHFDNkDEUDZA3Ek2QEdTNkC/VjZAfDI2QIJJNkC1cDZAXlk2QHKKNkAgHDZA
OzI2QEFUNkCHETZA6lU2QN/xNUAOKjZA3ms2QAcPNkAEWTZAoSE2QIhKNkCnAjZAQV82QPQN
NkAwAzZAVVY2QBQINkCDWDZA4SU2QOIWNkDoKjZAfPk1QDRLNkBkRDZAhBE2QLMdNkDqKzZA
4D42QDRSNkDtHDZANO41QFY3NkDNSDZAiQU2QH5ANkA/QDZA2yA2QLcqNkAJSzZA2CQ2QF4E
NkDKBzZAvSM2QNvzNUDLcDZATGA2QKNbNkCAHTZAMTo2QPhWNkDM7TVAfko2QG7NNUBFADZA
OfE1QBb2NUDC+zVAUhw2QJArNkDr8jVANks2QMr4NUCvAzZASi42QK0TNkD5BTZAzEQ2QJjm
NUArMTZAfBI2QI82NkDJCTZAVzg2QGUeNkCIATZAL741QIIpNkDKvTVAhhs2QF0MNkCKKTZA
7Bc2QDv1NUAxIzZARyQ2QH6nNUDWCTZABBM2QPzTNUDVCzZA3Rs2QLgENkBf8jVACSQ2QBoL
NkCt/DVA8yo2QAMiNkAxijVAO9E1QA3kNUDe7zVA9OU1QM/3NUCz/jVAQ/Y1QLwtNkDKsjVA
e+U1QOTINUBUlTVA9SE2QAnfNUBWAjZAlLg1QHLbNUCRDzZA9Ss2QHXuNUCE7TVAXwE2QMDa
NUBm6zVAADY2QGT0NUAq3zVAmOM1QFSpNUB9RDZASvs1QKgsNkD43jVACu81QJQvNkAN3zVA
Z+o1QA+dNUCj+jVAc/E1QNz1NUALBTZAhds1QCM8NkCf5zVA1xU2QHwRNkA/oDVAMLk1QEnd
NUAADjZAYkA2QEAmNkA3ATZAHvA1QOn3NUDK6jVAECg2QI/rNUCy2jVAzg02QCEHNkDK1jVA
aAE2QKX4NUD26DVAWhQ2QPy3NUA4izVAZos1QOVMNkBB7zVA4/w1QPSiNUC40jVA/8s1QBbr
NUAHzjVAsAw2QOW+NUCK7TVAuLA1QDXkNUBiwjVAAr41QM+0NUCu1TVAK7w1QD3CNUDE7zVA
Yd01QF/fNUCAADZAZb41QPGzNUA80jVACZw1QLPgNUAsyTVAnuc1QNwMNkA7iDVACgI2QI+7
NUBZsDVAwLg1QK/DNUDntDVA1o41QHijNUBVCjZAo5A1QJm2NUDirDVAysI1QLHYNUD6tTVA
g8I1QOqZNUCykzVA3b01QNyfNUDkmTVAb9w1QIrYNUDe8jVAn/E1QK/INUCOqzVAfJE1QHWf
NUA0pTVAKbo1QI/UNUAhdzVAt7Y1QGqONUCL1zVArd41QL2kNUC/pDVAPZE1QMChNUDsoDVA
D4c1QIW7NUA40DVAGZQ1QAXONUDfhzVA3n41QLSrNUBl6zVAgGU1QPT3NUAKrDVAZsA1QESy
NUCUnjVA5FU1QOZ+NUDnzTVAL2I1QDeXNUD/fTVABpE1QJp1NUBEsjVAkIs1QHWqNUBFyDVA
t+c1QNOBNUAo0TVAfqw1QI6jNUCWwzVADao1QD2UNUBPsTVA+aY1QP7ANUARfDVAyYU1QH2+
NUCoWjVAKdg1QLlfNUD+vzVAV+M1QBLBNUBBfTVAfo41QK2iNUBG1jVAD4w1QBWpNUCYWTVA
tHs1QPTGNUD40zVAMKc1QHZJNUAlnjVA9+o1QKG0NUA2sjVAH7I1QFemNUCYvjVA5Iw1QJB8
NUB6hTVAN8M1QLFhNUDmOzVAEKg1QHCINUBSpzVATpU1QMNbNUB5tjVAiGw1QGm1NUDJdDVA
yY41QOmGNUA6YTVAy5I1QDq4NUDJuDVABWg1QBB8NUAMbDVAUYs1QKSNNUCRlTVAjmQ1QD1O
NUBEOjVA4ps1QJm3NUBCYTVAyU01QDQrNUCUqDVApmw1QAs+NUDGoDVAYqw1QAKfNUB+ITVA
emk1QOB7NUAWcjVAr3U1QJKhNUCIcTVAbX41QGKjNUBmgzVATXg1QHH6NEAFXDVAOJA1QDOQ
NUC4cjVA7VU1QDkqNUAEPzVAJY01QEiCNUC7PzVAQGA1QMI7NUA/UjVA4nQ1QPbLNUBmOzVA
BwY1QJhtNUB1sDVADp81QMVbNUBWgTVA7Ug1QMA/NUBHoDVATjw1QLErNUBVnjVAYG41QBNO
NUAmZzVAHn01QBtYNUCiPDVA6DM1QPCMNUDQbzVA0ZY1QIVSNUB4MzVAzC81QAQlNUD+CzVA
wD41QFMNNUAuQTVACSI1QLoXNUDXRTVAh5k1QPL6NEBWTTVA0D41QBI8NUALOzVAij81QCRP
NUABYTVATEM1QH1CNUBIIDVAcD41QPhbNUCHNDVAWjo1QOp1NUBPeDVAaxQ1QPNlNUCOhzVA
3D41QH6KNUDrJzVAkQQ1QLlUNUDEQTVAYRo1QJo4NUBCSzVAkPE0QFsnNUB3ZDVA4n01QOx2
NUC/EjVARzM1QGUENUCUQzVA/hM1QMAjNUCJMjVAG+c0QHZVNUDC0DRA3UQ1QEAzNUAIETVA
a1Q1QI0LNUCWHjVAwoc1QPTDNEAGETVACzI1QEwZNUCz/TRAW/80QFjRNEDjXzVA52M1QONV
NUDfUDVAEN40QPRkNUDRDzVAeL00QCf1NEBNDzVANN00QLrgNEDEEDVAxfY0QBYHNUDQ1jRA
iOo0QE07NUAqCTVATUY1QCVcNUBK8zRALS41QKtUNUCLCjVAqC81QAwBNUBlADVAhOs0QL8u
NUCYzjRAiDI1QLPgNEAjTDVApxw1QNAcNUBV1TRAfB81QHdENUDUVzVAizI1QNIvNUDWeTVA
dus0QFHCNEDa7zRAzuo0QIIJNUBjMjVAsg41QCAWNUA4FzVAsQU1QNvnNECypzRAxvo0QPIX
NUBnIzVA19s0QPXwNEAkJzVAzEc1QGcoNUBlDDVAHOU0QL3+NEBJHDVAezk1QCH1NEAYFTVA
SfQ0QNcBNUBsHzVAxNI0QI0ONUA3BTVAm+s0QPr0NEAsJjVAnjA1QOzuNEBq7DRA5Ds1QEKm
NEBdzjRA8PU0QCHjNECvMjVAMgI1QAonNUDTIzVABPo0QDH7NEB5wTRAWuk0QGdRNUAb2jRA
fiY1QCT+NECS0jRAn/s0QPgZNUCh/jRAm/k0QB7+NEBsFjVAJck0QD4ANUBK8TRAt/M0QDY1
NUBSEzVAfOQ0QBDaNEC2NzVATvQ0QM4yNUD41TRAvBQ1QIoVNUATzjRAmN80QFOWNECt/TRA
UM80QA/lNEALuzRAdd80QOsVNUCrlzRAn+00QMP8NEA56TRAHPs0QOLONEAQ9jRAZTY1QLYN
NUD9/zRA1dg0QFO7NEBdsDRAr940QFS0NECYwTRACOo0QOHHNECf3DRAZLQ0QCffNEBK9jRA
zrw0QMbWNEA/ujRADJ80QCAXNUBTBDVAlrQ0QKbKNEAFtjRAe9U0QD68NEA86zRAlao0QInV
NEAJADVAorE0QIK5NEAUBTVADpo0QAzaNEAU4DRANNU0QCaqNEB7/jRAKNE0QCS+NEAYiDRA
pYQ0QIeTNEBKtzRAreQ0QNOKNEDK2TRAX8k0QHToNEBAqDRAy6g0QPS2NEC47jRAfio1QKTF
NECirTRAcrU0QAHGNED+mzRArcs0QL4RNUCLrDRAKiA1QLPmNEA8fjRA0Lg0QKjJNEDYyTRA
ONQ0QEGpNEDKmzRAucE0QLKrNEDQsjRAU8k0QArGNEC2sTRAmcs0QOycNEBnwDRAoMI0QNoE
NUAi9jRAjuY0QOXjNEDq/zRA7es0QCGxNEAQ6zRAmcM0QHKtNEAP5zRAZr40QMmnNEBSrDRA
S5s0QBuHNECQrDRAFp80QAG/NEAOojRAf8E0QO50NECEuTRAR6s0QA/tNEBPkDRAqqE0QJSY
NEAo2zRAA/o0QBDGNED0vjRAPIQ0QB/SNEBznDRAJLE0QOnONEANszRADMM0QIyaNECFgzRA
98k0QCa6NEBGgjRAEIM0QHbVNEDH6jRAnLA0QLxpNEDC0jRA5Wg0QBFzNECjlTRAppI0QAuP
NEABkjRALKw0QMLSNEDGhDRAMa40QPuqNEAqnzRAwok0QDLmNEAjoDRAmYE0QJGoNECJkzRA
X680QEBpNEDigjRAVss0QIuQNED6njRA9pQ0QMvMNECJZTRA/qU0QPpvNEDWeTRAR5A0QDCu
NEBrWzRAT280QOG3NECwUDRAjLI0QEKENEC1lTRABJw0QOF/NEDZxzRAH840QPh5NEBTPjRA
hHc0QKGJNECfSTRAspA0QP5/NEDcZDRA6Tg0QOarNEA0BDVAHG80QD6oNEDgwzRA+ZM0QAG7
NEC7lDRALHo0QM+dNEAiYjRAx840QFOtNEB6vTRAmWM0QKyhNECOhjRA57c0QHyDNEDmaTRA
YME0QB3JNEAfpzRA6Gk0QMNnNEBCnDRAAnA0QLKRNEBfRDRAiFw0QDOONEAsXDRAzD80QN9Y
NEBvWTRAZzw0QLV0NEB+UjRAvLM0QCOMNEAwrjRAqkQ0QM9fNEBHEjRAvo40QKOONEANgTRA
qo80QPgyNEA7HDRADrA0QNJbNEDLSjRAJGM0QD0/NECZlTRA+lc0QAqZNEC9NDRAOxQ0QDB8
NEC3ajRAqr00QPb9M0BjVjRABHk0QOBtNEDMhDRAXPYzQAiFNEDFiTRAt5Y0QG17NEBgYzRA
1FQ0QDJ3NEArgTRAo5c0QEh6NEAeUjRAMVs0QDhHNEBWbDRAroU0QDNHNECFczRAF4s0QLs/
NEAspjRA2pY0QEuwNEAsVjRAPl40QKg/NEDcVjRAszY0QF4cNEB7ZjRAqlw0QLc5NEAKcjRA
4Gw0QPFyNEBqaTRANXE0QJorNEB0YTRACYM0QOF0NEDoNDRABms0QC1eNEAXaDRAli40QHNj
NECxRjRAq1o0QJiKNEDBnzRADWE0QPRlNECKjDRAopE0QHFRNEBRYTRAAUg0QGhINEB0YDRA
WlI0QJufNED7UjRAIF00QGtLNEB1hjRAZVE0QPr4M0DZFTRA+k80QFA3NEBvJTRAkC00QIcz
NECDijRA/Ws0QAthNEAT9TNAgiY0QJ1NNEA3FzRAOzo0QJslNECcEjRAE080QG5RNECVdjRA
WVw0QPQVNEB45jNAEWw0QJMFNEAMUjRACvszQFNSNECIKzRASlA0QJTbM0CkRDRACyQ0QDFX
NEACUjRAEy80QM3wM0BmIjRAVsAzQGgYNEApHzRAqxc0QFcxNEDt5DNAFC40QGVDNEAHgTRA
4Rg0QLEwNEBnRTRAXMkzQD81NEA9FTRAsUI0QCoHNEDsETRA3lo0QJTXM0DJYzRA9zk0QLD4
M0BtYDRAQBk0QAVFNEBhKjRAdF40QEUANEDBBjRAwCI0QPreM0AYGTRAEhg0QCZaNECwZDRA
R0o0QOJcNEA1NjRAPx40QP1bNEBxBjRA0vkzQDXqM0CXCTRA02c0QC1CNEBM/zNAjewzQKfr
M0A/YDRAC/ozQHbXM0CfJzRActYzQC8dNECrNTRAcyE0QJQKNEDoADRA5js0QEw/NEDX7TNA
lDE0QNn9M0BeXzRAMvAzQDBLNEBjujNAZww0QATjM0BvPjRAIA40QIcQNECbpDNA1B40QLpV
NEB8DzRADRg0QGfNM0AS5DNAxe8zQG0xNECDHzRAff4zQGZ0NEBxIjRANyU0QPgmNEDy/jNA
o+QzQAYlNECLNjRAQQM0QEVTNEBr3TNAUiI0QPz6M0AMIjRA2RI0QHs8NEBt9zNAzfkzQMAl
NECp7zNAO9szQKYONEDK5jNA3sszQIPfM0BQJjRARKczQNEsNEAJxTNAdtozQDCKM0CABzRA
8uszQPXxM0BGEjRA/aszQG67M0A46TNAZvAzQP0cNED5CjRAlPYzQFwLNEAiMDRAAtQzQIeX
M0CTrDNAgvszQPDvM0D35jNAivAzQCjlM0DS9zNA1vIzQKHRM0DY4jNAN74zQL4LNEAZ9DNA
5uYzQJsDNEAP8zNAH+IzQMmbM0BjBDRACrszQEfBM0Ax+TNAudczQMfsM0CI1DNAmIozQIQI
NED5CDRAbugzQA2VM0CP8TNAggc0QBLLM0Cm7zNA0dgzQNtANEDJDzRAOdkzQMHDM0C2vzNA
sA80QAe5M0CSEzRAKUc0QDPFM0CrmTNA1Rk0QBjSM0AZzzNABNwzQE7SM0AyNzRATfEzQDzR
M0ClzzNAPAE0QLGNM0BhDzRA5NUzQNbhM0CM9TNAQaszQAT3M0AgAjRAo8QzQKm4M0Aj4zNA
HpozQMgONED5wTNAl7kzQP3SM0CqwjNA15kzQLXYM0Bb0zNAKuYzQO3QM0A/qzNATegzQO3B
M0BA+zNANrEzQN7KM0Ak5TNAedMzQFXIM0CurDNAMAA0QHHFM0DXojNA5MwzQBl7M0C0IzRA
LOIzQEWyM0B7azNAuYIzQH/KM0AuvTNA1bMzQKXYM0D4qzNAG8gzQO/UM0DcvzNALKgzQBRm
M0BI4DNAY8MzQPiEM0BmgDNAR9IzQPbiM0A01TNAjKszQPPHM0BAyjNADH4zQHKiM0Cp8TNA
RsszQFVbM0BSqDNAJDkzQCSPM0AEqTNAFcUzQKKdM0CVuDNA1L8zQGTSM0DlpTNAm0czQMTl
M0DpxTNAC38zQA6QM0B+czNAIrwzQNNwM0BpbTNA548zQK/PM0AjmjNAqpwzQNCTM0AdsDNA
U4QzQEbAM0CYuTNAOqwzQCmnM0DTnTNAUHUzQM3CM0DAwTNAcLczQCSYM0DUfTNAaMgzQByn
M0BwrDNAlFAzQJyAM0CqtTNAAdQzQPCmM0A8jDNAd5AzQNOlM0D80DNAH4czQDusM0BVkjNA
hYYzQMWkM0BKfDNAIIYzQLfKM0AlpTNAMqkzQEBPM0DZijNAIM0zQMZtM0AkhDNALXMzQKRN
M0AxbjNA7aMzQMbSM0DMzTNA7Y8zQGG7M0D2kTNAmkczQDCCM0A3kzNAYR80QF/AM0AJYzNA
eF4zQIOqM0AMgzNAFCYzQEl+M0DskTNA+YozQKanM0AMtjNAH4kzQO3CM0BefzNASIczQIx+
M0C9VTNA18wzQM+YM0AzdzNAsakzQI3AM0AGjDNAbmkzQDykM0BKhDNAQFYzQMe8M0DAozNA
rYEzQEFyM0AcmzNAN1UzQHIpM0CYVDNAM0ozQFvPM0DaRzNAl5QzQImgM0DTmzNAAVszQClL
M0BTcTNAD2gzQAxqM0B/ZTNA8owzQOFCM0CXbzNA5sgzQOw/M0D2cDNA1JYzQJY+M0BSrTNA
/IczQAFzM0DJeDNAOGkzQCCyM0B3RjNAL70zQC5MM0BHkzNArWkzQBaJM0ApfzNA44ozQLOE
M0BilzNAdGIzQKxKM0BtXjNA+TkzQAh4M0BtbDNAw6kzQOawM0CrdTNA6lgzQBSaM0AyjDNA
0qAzQIwxM0AjRzNAzkIzQOtyM0BxijNAm48zQC5NM0DahDNAjaUzQNynM0DxHjNADkYzQL5R
M0CqSDNAmkQzQMBAM0AAWzNAkG4zQAS/M0AkqDNAB0ozQM0PM0AoODNARmkzQG9QM0DcgjNA
LGUzQI4zM0BHVjNAYDkzQLdIM0C5NjNAu10zQC9mM0B6fDNA6ikzQEglM0AgazNAW2QzQI8Q
M0CZTDNAXSUzQDk7M0Bv+zJARwAzQC5AM0C8WTNA0iIzQMdUM0BJOjNAKRUzQG6rM0AcJTNA
KIYzQBhfM0AHZzNAeIMzQA49M0ABEDNAXk8zQNY+M0DQcDNAYlEzQAZuM0CkRDNA+kczQG0e
M0BqVzNAZkozQNBAM0AhOTNAIz8zQKeIM0D1TTNAmjUzQHw8M0BxFDNAhEozQKN0M0DnhjNA
3+cyQLFKM0AtYTNAu00zQEVmM0DzATNAbh0zQOpLM0BJ8DJAAQ0zQB4vM0CpZTNAmW8zQMKA
M0DFGTNAIVAzQBggM0DCYjNAbfQyQAFOM0DWHjNA3KozQPolM0CqTDNA3nUzQGRMM0BlZjNA
5F4zQCcbM0D3ZTNAzS0zQCD4MkA+DjNAZS8zQANzM0AHaTNAq3ozQE10M0BBVDNA+BUzQMw8
M0BpxDJAjiwzQK0dM0BYYTNAi1EzQO1MM0CNVjNAB/syQJNGM0CFRTNAoxQzQOJPM0D5UDNA
aQozQFqTM0A5OTNAPx8zQLLtMkBo7zJAkQYzQJkqM0Bq7DJARF4zQNr9MkAvPjNAPQ8zQPoT
M0BZ/zJAVD0zQJ4hM0A2HDNAw1EzQAJXM0BMQTNA5CkzQOFCM0AHeTNAkiozQM4rM0DGRzNA
qDszQAZfM0AfUTNAay4zQFc/M0AdYDNA6jIzQHgxM0BUUTNAfVkzQIAhM0CaIDNAWQszQElZ
M0DDKzNACS4zQBdOM0CuGTNAwkAzQOsQM0CgHjNA9OYyQBwlM0BKDTNAR/kyQNjnMkASATNA
QTgzQMoqM0CCMTNAtTozQC9TM0DT6zJAdfUyQBUaM0DoajNAhPEyQOIHM0AkWjNAx0wzQM0u
M0DzLTNAbmQzQABKM0C2RjNAWQUzQK3zMkAtKTNAmyAzQGsSM0A99zJAhwMzQO4MM0DFUDNA
8rQyQHDRMkAHAjNASBIzQA1GM0CWBDNAlVczQJbxMkBIAjNAUgkzQN8wM0COATNAcdIyQJ4y
M0AkMzNAEVAzQJ1VM0AnOjNA+CUzQBgSM0BFNjNAjJwyQPj0MkDoQDNApQkzQMAAM0CTGTNA
JeQyQFNJM0AkEjNAb94yQFJKM0C8FTNAQQ0zQBcmM0CTzTJAoRczQMzOMkB+ETNABtUyQNr+
MkCQPDNADxozQOQbM0CETTNA9BwzQF/JMkA1DzNA5DAzQJvGMkBs+zJAgPsyQMUDM0ClLzNA
ItcyQMzZMkCT5DJAqeMyQGXVMkA//DJAlRszQH/uMkCB5zJACfoyQLHxMkCL4jJAfQYzQB3q
MkCdEDNAJA0zQF4wM0B8rjJA3eUyQPbYMkCN5zJAWrEyQKTyMkCY6DJA8c8yQD/0MkAuATNA
n/IyQMIXM0ADMDNAWAEzQIf/MkA8KDNA4iQzQAD7MkDO5zJATSIzQOc0M0C5CTNAxcUyQGQA
M0A+BDNABtYyQA0nM0C6yjJAlOoyQFD1MkB7JjNAzggzQEkEM0Cf4zJAlgwzQEryMkCM5DJA
1hczQLYIM0DJtzJAzLwyQHr9MkCdozJAl+QyQEi2MkCL0DJAMiEzQGsUM0AUzjJAqx4zQGgC
M0Dc9DJAfz8zQIX1MkCt2DJADOgyQInyMkCP4jJAqvAyQMMGM0Bt4DJA/MUyQKW5MkAzEzNA
4ekyQBnGMkAd1zJA3BczQKiyMkBP0TJA2aAyQDfTMkCYBDNADbIyQK3MMkD9xDJAYSQzQG79
MkCO5DJASusyQCsiM0BjuTJA1/wyQI3CMkALxTJAoBkzQGwNM0DVyzJAaMsyQHfcMkACtTJA
bdkyQJebMkCG4DJAELYyQLayMkA6ITNAY+oyQOhzMkC1uzJAnNgyQBDSMkA9tzJAIZcyQF/4
MkBu8jJA3lcyQAe6MkBdtjJA4vgyQMXXMkC97jJAte8yQMWxMkBjlDJAlTgzQDPZMkDStjJA
L/gyQKnTMkCt8jJAOwczQPysMkCB8DJAH4YyQMXhMkCL0jJAU+QyQFu0MkAr+jJAXsIyQCOg
MkAZijJAlLoyQEmoMkB7xjJAudUyQJTaMkDPtjJAseoyQAq2MkAZzzJA4NQyQCy7MkDs3TJA
SJMyQECnMkD4tjJA57cyQEnCMkAxfDJAZuUyQOK+MkBv2TJAy94yQPXbMkCOxDJA28QyQOaM
MkDQuTJAcJIyQIfIMkCP1TJASbQyQNyhMkDQnzJA7n4yQM24MkC2szJAo7YyQMWGMkDlbjJA
dbwyQLzRMkANhjJA9AszQEJIMkD+xDJAQ8UyQKZvMkBbxDJAZO8yQJbIMkBo4zJATx8zQP/L
MkCotjJALq8yQPaMMkA13TJAMAczQIKAMkBIBTNA4osyQJqsMkADpTJAULQyQCCJMkBFrTJA
P80yQHrYMkCk2TJAU54yQGRgMkDpdzJAvbsyQF5+MkCsuTJAkMEyQEXbMkBYxDJAmoYyQCa0
MkDsgjJAW5syQK6WMkBJdTJAWacyQLimMkCukzJApsoyQFPVMkDPijJAIo8yQBDEMkCTljJA
VqYyQBvTMkCmhjJAH08yQKW2MkDocjJA0+syQEfMMkBmhjJANYIyQKG6MkCdpTJAKb0yQIaX
MkB0wjJARpwyQEppMkD+zTJAi68yQP1nMkDfhTJA6G0yQASwMkAaVDJA3WoyQBlzMkBNvDJA
/qoyQKRrMkA3lzJA36cyQEMgMkAGojJAq2UyQPPIMkBKnzJAFqAyQE/FMkCecTJAAjkyQEGf
MkD8ezJADosyQICWMkCiUTJAAm0yQDxEMkCOcjJAlGEyQDGdMkA5YDJAOwoyQDuSMkBYfDJA
YWUyQHWWMkBWKzJA2IQyQDqIMkBcXTJABmUyQMlwMkDFYDJAbWgyQMliMkBmaTJADHMyQDOK
MkClZTJAIFQyQBlGMkAojzJAuS8yQIvFMkATiDJAQGwyQMJ3MkCxkTJAkXEyQMCbMkBZkzJA
HzUyQNqJMkCygzJAy2syQNCOMkDCjDJAp3YyQCV2MkByfjJAN9IyQKBpMkDQfTJABjwyQEOQ
MkClrzJAq38yQJfXMkD9vDJAMWoyQJpWMkCVmDJAamEyQOWWMkBxTDJAXqYyQEd8MkDJUTJA
aFwyQK+BMkA1ZDJA5lQyQFVlMkBJbzJArXoyQPmYMkBdIzJAUXkyQBhwMkD+YDJAPnAyQFSA
MkDDizJATf4xQKZIMkCWaDJADXQyQE5rMkBnMTJAXX8yQLqDMkA0TTJAgIwyQAmFMkAdgjJA
vWYyQMCaMkAMSzJAhGYyQDpEMkA9djJAp2cyQPh+MkCKYTJAtzcyQMt+MkCQczJAdFIyQGiV
MkBuWzJAQYAyQH8/MkCMNjJAsw8yQNtjMkC9VjJA8loyQERtMkAmUjJAF3oyQCIqMkBWYTJA
i44yQGsVMkCafjJAfmoyQBRfMkBAYDJA+08yQGxCMkBpjDJAMFwyQKpWMkCMPTJAVCUyQMp8
MkA0bTJACiEyQKktMkDEXDJA3TkyQEMdMkBMNTJA7XkyQAN5MkC8RDJAGSQyQHZYMkDZNTJA
dt4xQE8qMkAGUjJA21MyQKI2MkDf1jFArTAyQC+KMkBiVzJAbT0yQMpzMkADSTJA+QkyQNZR
MkAG+DFAFnoyQIoeMkA/LjJAF1UyQNZLMkCtVDJA6UEyQCsQMkCUDjJAlVAyQF0vMkC9HjJA
ajgyQEsyMkBVOzJA5DcyQEwNMkAlcjJA6n4yQFZ/MkAm4TFAOy4yQDYkMkB7NTJAY0MyQDIr
MkC3JjJAsiMyQJT1MUDNYTJAvlMyQO83MkB2SzJAmA8yQGAmMkBPODJA1z8yQIhwMkCaDjJA
wP8xQFstMkChLjJAs0EyQMcbMkCYHjJA/T0yQH6qMkDPYTJA+S8yQD5uMkCSNjJAM04yQMxl
MkCW8TFA0C0yQL5oMkCNmjJAylEyQI5xMkABXTJA3yIyQNuUMkBjbTJAyx4yQIBVMkCnUTJA
MloyQLQ5MkAlTzJAWQwyQMAzMkC1VzJA6CEyQBPvMUBhUDJA3j0yQLlKMkBJBzJAidsxQKzl
MUCvFTJAT0wyQKQBMkASQTJAVD0yQPbNMUAZezJAO1AyQDskMkDqHTJAsBEyQE4xMkDyNTJA
tuIxQGycMkDQSjJAfuYxQAgyMkAmPDJADXgyQEMhMkCo+zFAWhYyQPQ4MkAe4jFAQ/wxQOY5
MkCVqDFAKB8yQGvQMUBO/jFAX/cxQF0tMkA0nTJA1igyQLcgMkAr+jFAgVAyQPxHMkDlVzJA
NUMyQJQuMkDAGDJAVmUyQIwbMkC70DFAlFgyQOtJMkBMCzJAIFYyQDsZMkCd9zFAVr0xQOr+
MUAP/zFACy0yQPcjMkDH5zFAHzkyQBLwMUCX/jFAS24yQFFSMkCC1zFArA8yQAvoMUDHCTJA
ERgyQGk2MkB9QDJA7RQyQFr5MUCeNDJA4vQxQDX+MUBy/zFAylgyQNFxMkCFIjJAOgYyQCj6
MUBKYzJAoAkyQAU9MkAXMjJAGVgyQDreMUDQaDJAIC0yQN4tMkDg4TFAheMxQIIiMkAnzjFA
sxwyQOUMMkCp3TFA3hcyQOENMkCcUzJADRkyQJbRMUBF2DFANeoxQLAbMkAz0TFA9R0yQLIa
MkBcOTJAObkxQDXRMUDlADJAleQxQBLqMUDoFjJAeOMxQE/cMUCy2zFA4gMyQKRVMkAdLjJA
b/0xQG/ZMUAXRDJAFEsyQHcXMkDfNTJA7yEyQPv2MUCs7jFAyTAyQJzJMUAeJjJAiUcyQIz6
MUCvtjFAKvcxQG0YMkBR3zFAagAyQCh/MUCCazJAVQYyQM/TMUAnEzJApyIyQMbZMUAo8jFA
dNUxQNDwMUB3FTJAQREyQOUZMkBb9TFA/iMyQKrNMUArpDFA9boxQE8iMkAqADJA6wQyQIXq
MUDwIzJAiY4xQPXsMUA7yjFAFA0yQOiiMUBVzTFAXksyQOfFMUAr1DFA1RYyQJlDMkAE3jFA
mhsyQGDlMUBx1TFAd+YxQMnLMUD2/zFAAvExQDqkMUBd5jFALw0yQOjVMUD0CjJAVN4xQFa/
MUAG4TFAY50xQAgKMkCz2DFAnPwxQO4JMkA+6TFAYaQxQPTfMUCG9zFApeYxQFSkMUBtqDFA
9dAxQCsFMkAXHzJAHNsxQEO4MUCAHjJAUAQyQJ/sMUAx7jFAouIxQNT3MUDx5zFA5u8xQLTU
MUAzmzFAb9ExQHQFMkCEzTFAjs8xQFjrMUDD6jFAEfwxQKH0MUDA0jFAA9MxQJ7kMUAxuzFA
mdoxQA/cMUCA7TFAGuoxQFjxMUBwnjFAFZoxQDLjMUAO+DFA890xQKYFMkDE1jFA3+sxQIzI
MUCVpTFAC/wxQPr2MUBm1TFAfeIxQDilMUBc4zFANPQxQMTuMUD41zFA1sQxQPTIMUCM+jFA
vxAyQDiuMUCI+DFActAxQFDYMUB/5zFA3/kxQCLdMUA6pDFAFAoyQHDaMUAXgjFAz60xQKmX
MUDyuzFAP5sxQOfYMUA5GjJAt7cxQMPGMUABtDFAIMcxQDeEMUBb0DFAbpAxQPXbMUB6yzFA
F8oxQCqtMUCKzTFAzKcxQKagMUCx5jFAS6wxQODgMUBVXzFAVLcxQGTwMUCI5jFA+doxQLDi
MUDFkjFAbqIxQIzeMUC61DFAksAxQHLBMUDTqjFAu8UxQH5+MUA2xzFArM8xQHClMUCGsTFA
pqcxQL4WMkD80DFAL6IxQES1MUDMljFAJ9oxQBdrMUBH5TFAVZwxQD+fMUCiyjFASY0xQFuH
MUD6xjFAFt0xQB+jMUBWCzJAgL0xQBvGMUA2tzFAWN8xQHTPMUC3jjFAUqoxQCr4MUCKgDFA
p+IxQCK/MUBO4jFAAYQxQEa5MUAdkTFAsd0xQAnLMUBuqDFA+8sxQMSOMUB8hjFAjTgyQDOn
MUBP1DFA3fgxQJTmMUDKazFA3K4xQLO+MUCKmDFAHp0xQL+kMUAYnDFA8nYxQOGcMUAjjDFA
5MUxQKalMUD7ijFAopMxQPSYMUBivjFAo84xQBDeMUCjvzFA46IxQAvdMUAoxzFADrQxQADD
MUAo6TFAlGUxQDXQMUB7mzFA1IYxQLicMUC1iTFA6rYxQNXnMUBzgzFA/V0xQOLRMUAa7zFA
vlYxQIyvMUBmZzFAL6IxQFSBMUDEjzFAWqkxQJmWMUCWmDFApHsxQMmsMUB7mzFANIkxQHd3
MUARrDFAIHIxQJ+wMUC2mDFA5qsxQAqiMUD6qTFAtp0xQGCqMUB/tDFAFGUxQOuDMUDSbDFA
K3oxQKa9MUDYZTFAyJkxQA+WMUBCnjFATJAxQOmTMUBddDFAfcYxQPt3MUAEnzFA+qsxQKui
MUCZPTFAqJIxQKllMUBshDFAdEkxQP13MUBRLDFAlJoxQKiYMUCZdjFAJqExQPu5MUDyWzFA
IoUxQIq8MUAZUDFA4nMxQBexMUATjTFA5n4xQEJ8MUBe0DFAip0xQLdvMUCOrzFA7qIxQJCL
MUA2ijFA94IxQFpsMUAlrDFAUKsxQB2rMUBjojFAJUUxQGVPMUCTaTFAS3MxQCRxMUDXdDFA
0tMxQJSaMUCiYjFAvFsxQOJPMUAUcDFAIIMxQNdGMUDGcTFAUGIxQOlkMUBmzDFAk4ExQJts
MUDUlTFA40ExQDiHMUB8pjFA32kxQNqWMUCzfDFAYq0xQJCCMUDsFjFAH+4wQHNtMUBAQjFA
0XAxQBZyMUC2WTFAD4ExQH5wMUB/bjFAkXUxQHBWMUCTdTFA31MxQFh6MUCNrTFAfSwxQDov
MUChuzFAhooxQA4sMUCrTTFACzYxQNEhMUA/WDFA1WcxQAoqMUCKeTFAWo8xQFB6MUBsbDFA
BHwxQEuAMUAFXTFAGJExQFB4MUDdkjFAsFAxQCkvMUDkfjFAAk4xQFYtMUA4VDFAbbcxQNhI
MUDFaDFAv3ExQL+WMUBMazFAbT0xQJVdMUDvMTFAWWIxQMZhMUAFNjFAbWgxQJ6vMUBULjFA
6UAxQJZ+MUADeTFAKZAxQJY8MUDmRTFAyl0xQB5zMUAjnDFAapYxQLFWMUCX/jBA0mUxQExO
MUAtQDFAumMxQEtYMUAKLTFAshIxQPRNMUDwZzFAsnwxQHoJMUCpUDFAiW4xQPhEMUADMjFA
/0wxQJxGMUCAKjFABDAxQM4bMUBqGzFAPD8xQJ1MMUAXZjFAXXgxQN93MUB/VTFAwEUxQMw8
MUCoLjFANjwxQAoaMUDY9DBArU0xQGZZMUClPjFA6YMxQOKJMUDJNTFAzhYxQHE9MUA3GTFA
AKcxQK4pMUCbbTFA0PowQNmLMUCtKjFAN2ExQDCyMUCEgTFATWgxQMdYMUCeNzFAOG8xQLpB
MUDeVTFASI0xQLF5MUCCPDFAQmcxQMpBMUAUgjFAT3wxQCJ9MUC5HDFAw34xQNH0MEA3gTFA
hj0xQGBpMUCaQjFAW08xQJJFMUCXhDFA1E8xQNYIMUC3PjFAH1gxQN8sMUBjTzFA5i0xQJ4e
MUAclTFAGmUxQHX/MED2ojFA828xQGEfMUDdPTFAVxQxQLyeMUDFMzFA/AAxQPsNMUBTXzFA
CpcxQHpZMUA8ZDFAUkIxQL48MUCiYTFAWhYxQDIoMUCuTDFAQF0xQPAGMUDRRzFAN4gxQLQy
MUCKSzFAIVExQCGCMUBiUjFAeBIxQFpRMUDeSDFAb3oxQDZNMUDZNzFAsGcxQIRCMUBl+DBA
+TwxQPtMMUBHZjFAFkYxQHtBMUBrazFANWYxQAtrMUBLPTFADmoxQM1RMUBWOzFA15IxQC8u
MUCnVzFA</AssayYData></Step><Step><CommonData><SampleLocation>4</SampleLocation><SampleID></SampleID><SampleGroup></SampleGroup><SampleInfo></SampleInfo><SampleRow>H</SampleRow><SamplePlate>1</SamplePlate><WellType>WASH</WellType><Concentration>-1</Concentration><ConcentrationUnits>µg/ml</ConcentrationUnits><MolarConcentration>-1</MolarConcentration><MolarConcUnits>nM</MolarConcUnits><MolecularWeight>-1</MolecularWeight><Temperature>30</Temperature><StartTime>1528601</StartTime><AssayTime>600</AssayTime></CommonData><FlowRate>1000</FlowRate><StepType>DISASSOC</StepType><StepName>Dissociation</StepName><StepStatus>OK</StepStatus><ActualTime>507.001</ActualTime><CycleTime>0.2</CycleTime><AssayXData Points="2535">qlm1RBlgtUR/ZrVE5Wy1RERztUSqebVEGYC1RH+GtUTljLVETJO1RLKZtUQQoLVEd6a1ROWs
tUREs7VEsrm1RBnAtUR3xrVE3cy1RETTtUSy2bVEGeC1RHfmtUTd7LVETPO1RKr5tUQQALZE
dwa2RN0MtkREE7ZEqhm2RBkgtkR3JrZE3Sy2REwztkSqObZEGUC2RHdGtkTlTLZETFO2RKpZ
tkQZYLZEd2a2RN1stkRMc7ZEsnm2RBCAtkR/hrZE3Yy2REyTtkSymbZEGaC2RH+mtkTlrLZE
TLO2RLK5tkQZwLZEf8a2ROXMtkRM07ZEstm2RBngtkR/5rZE3ey2RETztkSq+bZEGQC3RH8G
t0TlDLdERBO3RKoZt0QZILdEdya3ROUst0REM7dEqjm3RBlAt0R/RrdE5Uy3RExTt0SqWbdE
GWC3RHdmt0TdbLdEVHO3RLJ5t0QZgLdEd4a3RN2Mt0REk7dEspm3RBmgt0R/prdE5ay3REyz
t0SyubdEGcC3RH/Gt0TdzLdETNO3RLLZt0QQ4LdEd+a3RN3st0RM87dEsvm3RBAAuER/BrhE
3Qy4REQTuESyGbhEGSC4RHcmuETlLLhETDO4RLI5uEQQQLhEd0a4ROVMuERMU7hEslm4RBBg
uER/ZrhE3Wy4RERzuESqebhEGYC4RH+GuETljLhETJO4RLKZuEQZoLhEd6a4ROWsuEREs7hE
qrm4RBDAuER/xrhE5cy4RETTuESy2bhEGeC4RH/muETd7LhERPO4RKr5uEQZALlEdwa5ROUM
uUREE7lEshm5RBkguUR/JrlE5Sy5REwzuUSqOblEGUC5RHdGuUTlTLlERFO5RKpZuUQZYLlE
f2a5RN1suURMc7lEsnm5RBCAuUR/hrlE3Yy5REyTuUSqmblEGaC5RH+muUTdrLlETLO5RLK5
uUQQwLlEd8a5ROXMuURM07lEstm5RBnguUR35rlE5ey5REzzuUSq+blEGQC6RH8GukTdDLpE
RBO6RLIZukQZILpEfya6RN0sukREM7pEsjm6RBBAukR3RrpE5Uy6RExTukSqWbpEEGC6RHdm
ukTlbLpERHO6RKp5ukQZgLpEf4a6ROWMukREk7pEspm6RBmgukR/prpE3ay6RESzukSqubpE
GcC6RHfGukTlzLpERNO6RLLZukQZ4LpEd+a6ROXsukRE87pEsvm6RBkAu0R3BrtE3Qy7REwT
u0SyGbtEECC7RHcmu0TlLLtETDO7RKo5u0QQQLtEf0a7RN1Mu0RMU7tEslm7RBBgu0R/ZrtE
3Wy7RERzu0SqebtEGYC7RHeGu0TljLtETJO7RKqZu0QQoLtEd6a7RN2su0RMs7tEsrm7RBDA
u0R/xrtE3cy7RETTu0Sq2btEGeC7RHfmu0Tl7LtETPO7RKr5u0QZALxEfwa8RN0MvEREE7xE
shm8RBkgvER/JrxE3Sy8REwzvESyObxEGUC8RHdGvETlTLxETFO8RLJZvEQZYLxEf2a8ROVs
vEREc7xEqnm8RBmAvER/hrxE3Yy8RESTvESqmbxEEKC8RH+mvETlrLxERLO8RLq5vEQQwLxE
f8a8RN3MvERE07xEqtm8RBDgvER35rxE5ey8RETzvESq+bxEGQC9RHcGvUTlDL1ERBO9RLIZ
vUQQIL1Efya9RN0svURMM71Eqjm9RBBAvUR3Rr1E5Uy9RExTvUSqWb1EEGC9RH9mvUTlbL1E
THO9RKp5vUQZgL1Ef4a9ROWMvUREk71Espm9RBmgvUR3pr1E3ay9REyzvUSqub1EGcC9RH/G
vUTlzL1ETNO9RLLZvUQQ4L1Ef+a9RN3svURE871Eqvm9RBkAvkR3Br5E5Qy+REQTvkSyGb5E
ECC+RHcmvkTdLL5ETDO+RLI5vkQQQL5Ed0a+RN1MvkRUU75Eqlm+RBlgvkR3Zr5E5Wy+RERz
vkSqeb5EGYC+RHeGvkTdjL5ETJO+RLqZvkQQoL5Ed6a+ROWsvkREs75Esrm+RBnAvkR/xr5E
5cy+RETTvkSq2b5EEOC+RHfmvkTl7L5ETPO+RLL5vkQQAL9Efwa/ROUMv0RME79Eqhm/RBkg
v0R3Jr9E5Sy/REQzv0SqOb9EEEC/RH9Gv0TdTL9ERFO/RKpZv0QZYL9Ef2a/ROVsv0RMc79E
snm/RBCAv0R/hr9E5Yy/REyTv0Symb9EEKC/RH+mv0TdrL9ETLO/RKq5v0QZwL9Ef8a/ROXM
v0RE079Estm/RBDgv0R35r9E5ey/RETzv0Sy+b9EGQDARH8GwETdDMBERBPARKoZwEQZIMBE
dybARN0swEREM8BEsjnARBlAwER3RsBE3UzARERTwESyWcBEEGDARH9mwETdbMBETHPARLJ5
wEQQgMBEd4bAROWMwERMk8BEspnARBCgwER3psBE3azAREyzwESyucBEGcDARH/GwETdzMBE
TNPARLLZwEQQ4MBEd+bARN3swERM88BEsvnARBAAwUR3BsFE5QzBREwTwUSqGcFEECDBRH8m
wUTdLMFETDPBRKo5wUQZQMFEf0bBROVMwUREU8FEslnBRBlgwUR/ZsFE5WzBRERzwUSyecFE
EIDBRH+GwUTdjMFETJPBRKqZwUQZoMFEd6bBRN2swUREs8FEsrnBRBnAwUR3xsFE3czBREzT
wUSq2cFEEODBRH/mwUTl7MFETPPBRLL5wUQQAMJEdwbCROUMwkRME8JEqhnCRBAgwkR/JsJE
3SzCREQzwkSqOcJEEEDCRH9GwkTdTMJETFPCRLJZwkQQYMJEd2bCROVswkREc8JEsnnCRBCA
wkR/hsJE3YzCREyTwkSqmcJEGaDCRH+mwkTdrMJERLPCRKq5wkQZwMJEf8bCROXMwkRE08JE
qtnCRBDgwkR/5sJE5ezCREzzwkSy+cJEGQDDRHcGw0TdDMNETBPDRKoZw0QZIMNEdybDROUs
w0REM8NEqjnDRBlAw0R/RsNE5UzDRExTw0SqWcNEEGDDRH9mw0TdbMNETHPDRLJ5w0QZgMNE
f4bDROWMw0RMk8NEspnDRBCgw0R/psNE3azDREyzw0SqucNEEMDDRH/Gw0TlzMNERNPDRKrZ
w0QQ4MNEd+bDROXsw0RE88NEsvnDRBAAxER/BsRE5QzEREQTxESqGcREGSDERH8mxETlLMRE
RDPERKo5xEQZQMREd0bEROVMxEREU8REslnERBlgxER3ZsRE5WzERERzxESqecREGYDERH+G
xETljMRERJPERKqZxEQZoMREf6bEROWsxEREs8REsrnERBnAxER/xsRE5czERETTxESy2cRE
GeDERHfmxETl7MRETPPERKr5xEQZAMVEfwbFROUMxUREE8VEshnFRBAgxUR/JsVE5SzFREQz
xUSyOcVEEEDFRHdGxUTdTMVETFPFRKpZxUQZYMVEd2bFRN1sxURMc8VEqnnFRBmAxUR/hsVE
3YzFRESTxUSymcVEEKDFRH+mxUTdrMVETLPFRLK5xUQZwMVEd8bFRN3MxURM08VEqtnFRBng
xUR/5sVE5ezFREzzxUSq+cVEGQDGRH8GxkTlDMZETBPGRKoZxkQQIMZEfybGRN0sxkREM8ZE
qjnGRBBAxkR3RsZE5UzGRERTxkSqWcZEEGDGRH9mxkTdbMZETHPGRKp5xkQZgMZEd4bGRN2M
xkRMk8ZEspnGRBCgxkR/psZE3azGRFSzxkSyucZEEMDGRH/GxkTlzMZERNPGRLLZxkQQ4MZE
d+bGRN3sxkRM88ZEsvnGRBAAx0R/BsdE3QzHREQTx0SyGcdEGSDHRHcmx0TlLMdETDPHRLI5
x0QZQMdEf0bHROVMx0RMU8dEqlnHRBBgx0R/ZsdE5WzHRExzx0SyecdEGYDHRH+Gx0TljMdE
TJPHRKqZx0QQoMdEd6bHRN2sx0REs8dEsrnHRBnAx0R3xsdE5czHRETTx0Sq2cdEGeDHRHfm
x0Tl7MdERPPHRKr5x0QZAMhEdwbIROUMyEREE8hEqhnIRBkgyER/JshE3SzIREQzyESyOchE
GUDIRHdGyETlTMhERFPIRKpZyEQQYMhEd2bIRN1syERMc8hEsnnIRBmAyER/hshE5YzIREST
yESqmchEEKDIRH+myETlrMhERLPIRKq5yEQQwMhEf8bIRN3MyERM08hEqtnIRBngyER/5shE
5ezIRFTzyESq+chEGQDJRHcGyUTlDMlETBPJRKoZyUQQIMlEfybJROUsyURMM8lEqjnJRBBA
yUR/RslE5UzJRExTyUSyWclEGWDJRH9myUTdbMlETHPJRKp5yUQQgMlEf4bJROWMyURMk8lE
qpnJRBmgyUR/pslE5azJRESzyUSyuclEGcDJRHfGyUTlzMlETNPJRLLZyUQZ4MlEf+bJROXs
yURE88lEsvnJRBkAykR3BspE5QzKREwTykSyGcpEECDKRHcmykTdLMpETDPKRLI5ykQQQMpE
d0bKRN1MykREU8pEqlnKRBBgykR3ZspE3WzKRExzykSqecpEGYDKRHeGykTljMpERJPKRLKZ
ykQQoMpEf6bKROWsykREs8pEqrnKRBDAykR/xspE3czKRETTykSq2cpEGeDKRHfmykTl7MpE
TPPKRLL5ykQQAMtEfwbLRN0My0REE8tEqhnLRBkgy0R3JstE5SzLREQzy0SyOctEGUDLRH9G
y0TlTMtETFPLRKpZy0QQYMtEf2bLROVsy0RMc8tEqnnLRBmAy0R3hstE3YzLRESTy0SymctE
EKDLRH+my0TlrMtERLPLRKq5y0QQwMtEf8bLROXMy0RE08tEqtnLRBngy0R/5stE3ezLRETz
y0Sy+ctEGQDMRH8GzETlDMxERBPMRLIZzEQZIMxEfybMRN0szERMM8xEqjnMRBBAzER3RsxE
5UzMRERTzESqWcxEEGDMRH9mzETlbMxETHPMRKp5zEQZgMxEf4bMROWMzEREk8xEqpnMRBmg
zER/psxE5azMREyzzESyucxEEMDMRH/GzETlzMxERNPMRKrZzEQZ4MxEf+bMROXszERE88xE
svnMRBAAzUR3Bs1E3QzNREQTzUSyGc1EECDNRH8mzUTlLM1ETDPNRKo5zUQZQM1Ef0bNROVM
zUREU81EslnNRBlgzUR3Zs1E3WzNRERzzUSyec1EGYDNRHeGzUTdjM1ETJPNRKqZzUQQoM1E
f6bNRN2szUREs81EsrnNRBDAzUR3xs1E5czNRETTzUSy2c1EEODNRHfmzUTl7M1ETPPNRKr5
zUQZAM5EdwbORN0MzkREE85EshnORBAgzkR/Js5E3SzOREwzzkSqOc5EEEDORH9GzkTdTM5E
TFPORLJZzkQZYM5Ed2bORN1szkREc85EqnnORBCAzkR/hs5E3YzORESTzkSqmc5EEKDORH+m
zkTdrM5ERLPORKq5zkQZwM5Ef8bOROXMzkRM085EqtnORBDgzkR/5s5E5ezORETzzkSq+c5E
GQDPRHcGz0TlDM9ERBPPRLIZz0QZIM9EdybPROUsz0REM89EqjnPRBBAz0R/Rs9E5UzPRFRT
z0SqWc9EGWDPRHdmz0TlbM9ETHPPRKp5z0QQgM9Ed4bPROWMz0RMk89EspnPRBCgz0R3ps9E
3azPREyzz0Squc9EGcDPRH/Gz0TlzM9ERNPPRLLZz0QQ4M9Ef+bPRN3sz0RE889EqvnPRBkA
0ER/BtBE3QzQREwT0ESyGdBEGSDQRH8m0ETlLNBERDPQRLI50EQQQNBEd0bQRN1M0ERMU9BE
qlnQRBlg0ER3ZtBE3WzQRExz0ESyedBEGYDQRHeG0ETljNBETJPQRKqZ0EQZoNBEf6bQRN2s
0ERMs9BEsrnQRBnA0ESHxtBE5czQRETT0ESy2dBEEODQRH/m0ETl7NBETPPQRLL50EQQANFE
fwbRRN0M0UREE9FEqhnRRBkg0UR/JtFE5SzRREQz0USqOdFEGUDRRHdG0UTdTNFERFPRRKpZ
0UQQYNFEd2bRROVs0UREc9FEqnnRRBmA0UR/htFE3YzRREST0USymdFEGaDRRHem0UTdrNFE
RLPRRLK50UQQwNFEf8bRRN3M0URM09FEqtnRRBDg0UR/5tFE5ezRRETz0USy+dFEEADSRHcG
0kTlDNJETBPSRKoZ0kQQINJEdybSROUs0kREM9JEsjnSRBlA0kR3RtJE3UzSRExT0kSqWdJE
EGDSRH9m0kTlbNJETHPSRKp50kQZgNJEd4bSROWM0kREk9JEqpnSRBCg0kR/ptJE5azSREyz
0kSqudJEGcDSRH/G0kTlzNJERNPSRLLZ0kQZ4NJEf+bSRN3s0kRE89JEqvnSRBAA00R/BtNE
3QzTREwT00SyGdNEGSDTRH8m00TlLNNETDPTRLI500QZQNNEd0bTROVM00REU9NEslnTRBlg
00R3ZtNE3WzTRERz00SyedNEEIDTRH+G00TljNNERJPTRKqZ00QQoNNEf6bTROWs00RMs9NE
qrnTRBnA00R/xtNE3czTREzT00Sy2dNEGeDTRHfm00Tl7NNERPPTRLL500QQANREfwbURN0M
1EREE9REqhnURBkg1ER3JtRE5SzUREQz1ESqOdREGUDURHdG1ETlTNRERFPURLJZ1EQQYNRE
f2bURN1s1ERMc9REqnnURBCA1ER/htRE5YzUREST1ESqmdREEKDURHem1ETdrNRERLPURLK5
1EQQwNREd8bUROXM1ERM09REstnURBng1ER/5tRE3ezURETz1ESq+dREGQDVRHcG1UTdDNVE
RBPVRLIZ1UQQINVEfybVROUs1URMM9VEqjnVRBlA1UR/RtVE5UzVRERT1USyWdVEGGDVRHdm
1UTmbNVETHPVRKp51UQYgNVEd4bVROaM1URMk9VEspnVRBig1UR/ptVE5qzVRESz1USqudVE
EMDVRH/G1UTdzNVERNPVRKrZ1UQQ4NVEd+bVRN3s1URE89VEqvnVRBgA1kR3BtZE5gzWREwT
1kSyGdZEGCDWRHcm1kTmLNZERDPWRLI51kQYQNZEd0bWROZM1kRUU9ZEslnWRBhg1kR/ZtZE
3WzWRExz1kSyedZEGIDWRHeG1kTdjNZERJPWRLKZ1kQYoNZEf6bWRN2s1kRMs9ZEsrnWRBDA
1kR3xtZE3czWREzT1kSy2dZEGODWRHfm1kTd7NZETPPWRLL51kQQANdEfwbXRN0M10REE9dE
qhnXRBgg10R3JtdE5izXREwz10SyOddEEEDXRH9G10TmTNdERFPXRKpZ10QQYNdEf2bXRN1s
10REc9dEsnnXRBiA10R3htdE5ozXREyT10S6mddEGKDXRHem10TdrNdETLPXRLK510QQwNdE
f8bXRObM10RE09dEstnXRBjg10R/5tdE3ezXRETz10Sy+ddEEADYRH8G2ETmDNhETBPYRLIZ
2EQYINhEdybYROYs2ERMM9hEsjnYRBhA2ER3RthE3UzYRExT2ESqWdhEGGDYRHdm2ETmbNhE
THPYRKp52EQQgNhEf4bYRN2M2ERMk9hEspnYRBCg2ER/pthE5qzYREyz2ESyudhEEMDYRH/G
2ETdzNhERNPYRKrZ2EQY4NhEf+bYRObs2ERE89hEuvnYRBAA2UR/BtlE3QzZREQT2USyGdlE
GCDZRHcm2UTmLNlERDPZRKo52UQYQNlEf0bZRN1M2UREU9lEslnZRBhg2UR/ZtlE3WzZRERz
2USyedlEGIDZRHeG2UTmjNlERJPZRLKZ2UQYoNlEf6bZRN2s2UREs9lEqrnZRBjA2UR3xtlE
5szZREzT2USy2dlEEODZRH/m2UTd7NlERPPZRKr52UQQANpEdwbaROYM2kREE9pEshnaRBAg
2kR/JtpE3SzaREwz2kSqOdpEGEDaRH9G2kTmTNpERFPaRKpZ2kQYYNpEd2baRN1s2kREc9pE
qnnaRBCA2kR/htpE3YzaREyT2kSymdpEEKDaRHem2kTmrNpETLPaRKq52kQQwNpEd8baRObM
2kRM09pEqtnaRBDg2kR/5tpE3ezaREzz2kSq+dpEEADbRH8G20TdDNtETBPbRLIZ20QYINtE
fybbRN0s20REM9tEsjnbRBBA20R3RttE5kzbRERT20SqWdtEEGDbRHdm20TmbNtERHPbRKp5
20QQgNtEd4bbROaM20RMk9tEqpnbRBig20R/pttE3azbREyz20SqudtEGMDbRH/G20TmzNtE
TNPbRKrZ20QY4NtEd+bbRN3s20RE89tEqvnbRBAA3ER3BtxE5gzcREwT3ESqGdxEGCDcRH8m
3ETdLNxERDPcRLI53EQQQNxEf0bcROZM3ERMU9xEqlncRBhg3ER/ZtxE5mzcRExz3ESyedxE
GIDcRHeG3ETdjNxERJPcRLKZ3EQQoNxEd6bcRN2s3EREs9xEsrncRBDA3ER3xtxE5szcREzT
3ESq2dxEEODcRH/m3ETd7NxERPPcRKr53EQYAN1EdwbdRN0M3UREE91EshndRBAg3UR/Jt1E
3SzdREQz3USqOd1EEEDdRHdG3UTmTN1ETFPdRLJZ3UQYYN1Ed2bdROZs3UREc91EqnndRBiA
3UR/ht1E5ozdREST3USymd1EGKDdRHem3UTmrN1ERLPdRLK53UQYwN1Ef8bdRObM3URM091E
qtndRBjg3UR/5t1E5uzdRETz3USq+d1EGADeRHcG3kTmDN5ERBPeRKoZ3kQYIN5EdybeROYs
3kREM95EqjneRBBA3kR/Rt5E3UzeRERT3kSyWd5EEGDeRH9m3kTdbN5ERHPeRLJ53kQYgN5E
f4beRN2M3kREk95EqpneRBCg3kR3pt5E5qzeREyz3kSqud5EGMDeRH/G3kTdzN5ETNPeRLLZ
3kQY4N5Ef+beRN3s3kRE895EsvneRBgA30R3Bt9E5gzfREwT30SyGd9EGCDfRHcm30TmLN9E
RDPfRKo530QQQN9Ed0bfROZM30REU99EqlnfRBhg30R/Zt9E5mzfRExz30Sqed9EEIDfRH+G
30TdjN9ETJPfRLKZ30QYoN9Ed6bfROas30RMs99EqrnfRBDA30R3xt9E3czfRETT30Sy2d9E
GODfRHfm30Td7N9ETPPfRLL530QYAOBEfwbgRN0M4ERME+BEqhngRBgg4ER/JuBE3SzgREQz
4ESqOeBEGEDgRH9G4ETmTOBETFPgRKpZ4EQhYOBEf2bgRN1s4ERMc+BEqnngRBiA4ER/huBE
3YzgREyT4ESymeBEGKDgRHem4ETurOBERLPgRLq54EQQwOBEf8bgRObM4ERM0+BEstngRBDg
4ER35uBE3ezgREzz4ESq+eBEEADhRHcG4UTdDOFETBPhRKoZ4UQQIOFEfybhRN0s4UREM+FE
qjnhRBhA4UR/RuFE5kzhRExT4USyWeFEEGDhRHdm4UTmbOFERHPhRLJ54UQQgOFEf4bhROaM
4UREk+FEspnhRBCg4UR/puFE5qzhREyz4USqueFEEMDhRHfG4UTdzOFETNPhRKrZ4UQY4OFE
d+bhRObs4URE8+FEqvnhRBgA4kR3BuJE5gziREQT4kSyGeJEGCDiRH8m4kTmLOJERDPiRKo5
4kQYQOJEf0biRN1M4kRMU+JEqlniRBBg4kR3ZuJE5mziRERz4kSyeeJEGIDiRHeG4kTmjOJE
TJPiRLKZ4kQYoOJEf6biRN2s4kREs+JEsrniRBDA4kR3xuJE5sziRETT4kSy2eJEEODiRH/m
4kTd7OJETPPiRLL54kQQAONEdwbjROYM40RME+NEshnjRBAg40R3JuNE5izjREQz40SqOeNE
GEDjRH9G40TmTONERFPjRKpZ40QQYONEd2bjRN1s40RMc+NEqnnjRBCA40R/huNE5ozjREyT
40SymeNEGKDjRH+m40TmrONERLPjRLK540QYwONEf8bjRObM40RE0+NEqtnjRBjg40R35uNE
5uzjREzz40Sy+eNEGADkRHcG5ETdDORETBPkRKoZ5EQYIOREdybkRN0s5EREM+REsjnkRBBA
5ER/RuRE3UzkRERT5ESqWeREEGDkRHdm5ETdbORETHPkRLJ55EQQgOREf4bkRN2M5EREk+RE
spnkRBCg5ER/puRE3azkREyz5ESyueREEMDkRHfG5ETmzORETNPkRLLZ5EQQ4OREh+bkRObs
5ERM8+REqvnkRBgA5UR3BuVE5gzlREQT5USqGeVEGCDlRHcm5UTmLOVETDPlRKo55UQQQOVE
f0blROZM5URMU+VEslnlRBBg5UR3ZuVE3WzlRERz5USqeeVEGIDlRHeG5UTmjOVERJPlRKqZ
5UQQoOVEf6blRN2s5UREs+VEsrnlRBjA5UR/xuVE3czlRETT5USy2eVEGODlRHfm5UTd7OVE
RPPlRLL55UQYAOZEdwbmRN0M5kREE+ZEqhnmRBAg5kR/JuZE5izmREQz5kSyOeZEEEDmRHdG
5kTdTOZETFPmRLJZ5kQQYOZEd2bmRN1s5kREc+ZEqnnmRBCA5kR/huZE3YzmREyT5kSqmeZE
GKDmRHem5kTdrOZERLPmRKq55kQQwOZEd8bmRObM5kRM0+ZEqtnmRBjg5kR35uZE5uzmREzz
5kSy+eZEEADnRH8G50TmDOdERBPnRKoZ50QYIOdEfybnRN0s50RMM+dEqjnnRBBA50R/RudE
3UznRExT50SyWedEGGDnRH9m50TmbOdERHPnRLJ550QYgOdEf4bnRN2M50REk+dEspnnRBig
50R3pudE3aznREyz50SquedEEMDnRH/G50TmzOdERNPnRLLZ50QY4OdEd+bnRObs50RM8+dE
qvnnRBgA6ER3BuhE5gzoREQT6ESqGehEGCDoRH8m6ETdLOhETDPoRKo56EQQQOhEf0boROZM
6ERMU+hEqlnoRBhg6ER/ZuhE3WzoRERz6ESyeehEEIDoRH+G6ETdjOhETJPoRKqZ6EQQoOhE
f6boROas6ERMs+hEsrnoRBjA6ER/xuhE3czoREzT6ESq2ehEEODoRH/m6ETd7OhERPPoRLL5
6EQYAOlEfwbpRN0M6UREE+lEqhnpRBAg6UR/JulE3SzpREQz6USyOelEGEDpRH9G6UTdTOlE
RFPpRKpZ6UQYYOlEd2bpROZs6UREc+lEsnnpRBCA6UR/hulE5ozpREST6USqmelEEKDpRHem
6UTdrOlERLPpRLK56UQYwOlEf8bpRObM6URE0+lEstnpRBDg6UR/5ulE3ezpREzz6USy+elE
GADqRHcG6kTmDOpERBPqRKoZ6kQQIOpEdybqROYs6kRMM+pEsjnqRBhA6kR/RupE3UzqRExT
6kSqWepEEGDqRH9m6kTdbOpERHPqRKp56kQQgOpEd4bqROaM6kREk+pEqpnqRBCg6kR/pupE
5qzqRESz6kSquepEGMDqRH/G6kTmzOpERNPqRKrZ6kQQ4OpEf+bqRObs6kRM8+pEsvnqRBAA
60R/ButE5gzrREQT60SqGetEECDrRHcm60TdLOtETDPrRKo560QYQOtEd0brRN1M60REU+tE
qlnrRBBg60R3ZutE5mzrRExz60SqeetEGIDrRHeG60TmjOtERJPrRKqZ60QQoOtEd6brROas
60REs+tEsrnrRBjA60R/xutE3czrRETT60Sy2etEEODrRHfm60Tm7OtERPPrRLL560QQAOxE
fwbsRN0M7ERME+xEqhnsRBAg7ER/JuxE5izsREQz7ESyOexEGEDsRH9G7ETdTOxERFPsRLJZ
7EQQYOxEd2bsROZs7EREc+xEqnnsRBiA7ER/huxE5ozsREST7ESqmexEGKDsRHem7ETmrOxE
TLPsRLK57EQQwOxEf8bsRN3M7ERM0+xEqtnsRBjg7ER/5uxE5uzsREzz7ESy+exEGADtRHcG
7UTmDO1ERBPtRLIZ7UQQIO1EdybtROYs7URMM+1EqjntRBhA7UR3Ru1E3UztRERT7USyWe1E
IWDtRHdm7UTmbO1ERHPtRLJ57UQQgO1Ef4btRN2M7URMk+1EspntRBig7UR3pu1E5qztRESz
7USyue1EIcDtRH/G7UTdzO1ETNPtRLLZ7UQQ4O1Ed+btRObs7URM8+1EsvntRBgA7kR/Bu5E
3QzuREQT7kSyGe5EECDuRH8m7kTdLO5ERDPuRKo57kQYQO5Ef0buRN1M7kRMU+5EqlnuRBBg
7kR3Zu5E5mzuRERz7kSyee5EGIDuRHeG7kTmjO5ETJPuRKqZ7kQYoO5Ef6buROas7kRMs+5E
srnuRBjA7kR/xu5E5szuREzT7kSq2e5EEODuRHfm7kTm7O5ERPPuRKr57kQQAO9EfwbvROYM
70REE+9EqhnvRBgg70R3Ju9E5izvREQz70SyOe9EEEDvRH9G70TmTO9ERFPvRKpZ70QYYO9E
f2bvROZs70RUc+9EqnnvRBiA70R3hu9E5ozvREyT70Syme9EGKDvRHem70TdrO9ETLPvRKq5
70QYwO9Ed8bvRObM70RM0+9EstnvRBjg70R/5u9E5uzvREzz70Sy+e9EGADwRHcG8ETmDPBE
TBPwRLIZ8EQQIPBEfybwRN0s8ERMM/BEqjnwRBBA8ER3RvBE3UzwRExT8ESqWfBEEGDwRH9m
8ETdbPBERHPwRLJ58EQYgPBEf4bwROaM8ERMk/BEqpnwRBCg8ER/pvBE3azwRESz8ESqufBE
EMDwRHfG8ETmzPBETNPwRKrZ8EQY4PBEf+bwRN3s8ERE8/BEsvnwRBAA8UR/BvFE3QzxREQT
8USyGfFEECDxRH8m8UTdLPFETDPxRKo58UQQQPFEd0bxRN1M8UREU/FEslnxRBhg8UR3ZvFE
5mzxRERz8USyefFEEIDxRH+G8UTmjPFETJPxRKqZ8UQYoPFEd6bxRN2s8URUs/FEqrnxRBDA
8UR3xvFE3czxREzT8USy2fFEEODxRHfm8UTd7PFETPPxRKr58UQQAPJEfwbyROYM8kRME/JE
shnyRBAg8kR/JvJE5izyREwz8kSqOfJEEEDyRH9G8kTmTPJETFPyRLJZ8kQQYPJEd2byROZs
8kRMc/JEqnnyRBCA8kR/hvJE5ozyREST8kSqmfJEGKDyRH+m8kTmrPJERLPyRKq58kQYwPJE
d8byRN3M8kRE0/JEstnyRBjg8kR/5vJE5uzyRETz8kSy+fJEGADzRH8G80TmDPNERBPzRLIZ
80QQIPNEfybzRN0s80RMM/NEqjnzRBhA80R/RvNE5kzzRFRT80SyWfNEGGDzRHdm80TdbPNE
RHPzRLJ580QQgPNEf4bzROaM80RMk/NEqpnzRBig80R3pvNE3azzRESz80SyufNEEMDzRH/G
80TmzPNETNPzRLLZ80QQ4PNEd+bzRObs80RM8/NEsvnzRBAA9ER/BvRE5gz0REQT9ESyGfRE
ECD0RH8m9ETmLPRETDP0RKo59EQYQPREd0b0ROZM9ERMU/REqln0RBBg9ER3ZvRE5mz0RERz
9ESqefREGID0RH+G9ETdjPRERJP0RLKZ9EQYoPREf6b0RN2s9ERMs/RE</AssayXData><AssayYData Points="2535">IWkxQF8xMUCyWzFAMCYxQJYtMUCOWjFA9x0xQFePMUDsjjFA3TkxQAZpMUAbSzFA7RAxQEs+
MUBTFTFAeRExQLVWMUAvTTFA5AIxQOpTMUAVWTFAIV4xQEcDMUANQDFAMyYxQIFKMUBnCzFA
pkgxQDhdMUAEHDFA8VgxQKM5MUBNXDFA3l0xQEFIMUCZXTFAt0IxQEU+MUDb8TBAcf0wQKok
MUDtOTFAUwUxQFNhMUBoGDFAkx4xQPEVMUBnIzFAkhIxQJlJMUApZDFAID0xQH7SMEAe6DBA
yB4xQJcaMUAt1zBAAiQxQJ5OMUCq/jBAYTMxQPIiMUCE+DBAxBwxQI0cMUBdVTFABjUxQCIa
MUBjCDFAUO8wQJ4BMUBiKjFArt8wQO4sMUCw+jBAoOowQJ/aMEBGxzBAg/4wQIjbMECh/jBA
eioxQOtNMUC1JDFAs+MwQGUaMUBdADFAMZwwQO3dMEAFEDFA6/4wQCBBMUAi8jBATsswQD7W
MEAfATFAzMswQGr7MED91jBAnNowQHfjMEDh2jBARZ0wQAsPMUBkszBApfYwQMEaMUBUnzBA
hRcxQC/ZMEANAzFAHjkxQJcqMUDb6jBATikxQNXjMEBP2zBAmcMwQNYeMUB+4TBAwL0wQD5T
MUDSBDFAq80wQATUMEDM5DBAbswwQLULMUBX4jBAAkwxQLbxMECDnDBAwsQwQLvQMEAoyDBA
eJ4wQOLKMEAt3DBARNgwQNiRMED90TBALdUwQLvjMEAwhDBAZswwQCGKMEAWvTBApdUwQFLJ
MEAuZzBAgp4wQMP+MECTGzFAv9UwQPXBMEA3ATFA1uMwQMnTMEDMlDBAKbswQEHEMEAhuTBA
ZdMwQBnbMEAt/jBAr9gwQOqqMEC7pjBAVdMwQBveMEC92DBAmaMwQDjDMEDH1TBAN6kwQPYd
MUCXoDBAaqQwQMbEMEC34DBAeIQwQKzJMECbjDBAjdwwQB/HMEAujTBAjbswQHjqMEDKejBA
LAMxQAvyMEB7pTBAH+owQK+WMECptzBA+bwwQDGMMED8UjBAW28wQM6+MEB7eDBAsqYwQA/N
MECOnjBAWcAwQLTZMECrnjBAosMwQCHNMEAEwzBAh30wQNevMECz1zBA7JowQK2tMEAnlTBA
AdMwQKbQMECBiDBAq2wwQAmuMEAHkjBAMoQwQCSrMEBFYDBAyHgwQO6FMEA0QDFAkeswQD1v
MEAbmzBAf6IwQGbLMEARzTBAvYkwQPubMEAEazBAcq8wQMStMED/2TBAJZwwQG6GMEAgtTBA
yrUwQKVZMED5xjBAEJgwQKq1MECKtDBAgpcwQPrEMECPcDBAxoAwQIORMEAnSDBAHbAwQDCo
MECUlzBAKWwwQGBhMEARtTBARK4wQBlZMEDndjBANoswQHyNMEB/ezBATE8wQDGDMEB8oTBA
UJMwQBvYMEAncjBA4YQwQHeJMEAVZjBAF5UwQL+SMEADOzBANZQwQEJ/MEDHXDBAZ28wQMJU
MEDgcTBAf4wwQFfKMEB6ZTBA2o0wQEllMECiXjBA1oEwQAciMECqaTBAZo4wQD4tMEDetDBA
83UwQPyYMEDCVDBAxmgwQPhpMEC9ojBAWj0wQB5jMECtbjBAep8wQC6QMEAqqDBAQKQwQNst
MECgbDBAXeYwQGOJMEDkhzBAzFswQGaDMEDgVDBA4kcwQCpeMECDoDBAIjYwQA+hMEA7mzBA
IaowQBE5MEDzhjBAj1MwQNtsMECkbjBApnQwQD1cMEBnWTBAwYwwQOyuMEB8gzBAUbkwQCnW
MEBqnDBAFjYwQHySMECYtzBAn2kwQFQ7MEBAQTBAG1QwQJB6MEC+bzBAg0UwQD9RMECCfDBA
T3YwQPN1MEA6hzBAtLcwQEhbMEBiojBAZEwwQIRrMEAQqDBAxj8wQDlZMEBlhTBATEowQDeM
MEDAUzBAHYMwQD9XMEBhaTBAfEcwQOV2MED6GTBA23MwQKJoMEDfiDBAmlgwQMScMECMaTBA
dJcwQExKMECJVDBAcoowQKVfMEAFoDBAnH0wQMdXMEB1TzBAEmEwQDAVMECfWjBAqUowQBxS
MEDTlzBAbUYwQJpMMEDjUDBAqjQwQHgvMEBJnzBAwXYwQAYSMEB1XjBA/zwwQIJNMEBHWDBA
OUcwQPg0MEC8QjBA1l0wQDamMEBGDzBAc14wQHdVMECVJjBAxygwQORWMECNbDBAi1swQDZn
MEAiWTBAeSEwQFswMECIgzBAx2swQL9dMEDWWjBAS1cwQGZQMECQRzBACY4wQAuHMECSYTBA
30EwQChoMEC8YzBANlEwQJFXMEA4fzBA0EYwQEpRMED/hDBAj38wQHZfMEAq5y9AUz8wQCY2
MEA1YzBAoBkwQOgmMEATYjBA6zswQMNhMEARgjBAii8wQJOFMECQfTBAhYIwQJqhMEApQzBA
wQ0wQChBMECIETBAC20wQOsqMEBXKjBAQt4vQJ1TMECLQzBAQW0wQLIJMEDLdjBA/igwQOhg
MEAaZjBAAx4wQGU4MECNMzBAGA0wQPxMMED8UzBAqFEwQL8xMEAAFzBAD/MvQO0UMEDeOzBA
UEEwQEx0MECURTBALncwQIRKMEDwPDBAgF4wQOk1MEA1DDBArCowQLU9MEDX5i9AcFcwQIhm
MEBbPzBA/i4wQIFFMEBBQDBAr1cwQOVIMECbJjBA7n8wQIUmMEB2OTBAowAwQMJJMEASaDBA
JQkwQGICMEDTTjBAo3AwQHYeMECdGTBADxIwQAteMEBJCzBAWTAwQEr2L0Be+C9A1V0wQEkz
MEAU6i9A2TgwQGwDMECcQDBAwwkwQOAWMEAKFjBAIQ8wQAwFMEBzRzBAWQ0wQAQ3MECCyy9A
Z3EwQA7uL0DHDTBAOXYwQH4LMED1LzBASDAwQJkBMEC7PTBAPUcwQIxtMEC2JTBAoAwwQEYA
MEDkQzBAxzwwQJbiL0A8HzBALEUwQNsEMECRJTBAI1kwQNBWMEBuSjBAQSAwQGEqMECg+S9A
eeovQDZ4MECb9i9AVQswQDUUMEAMGzBAa+8vQFD0L0AsczBAQjIwQE9NMECOJjBA6gYwQHBf
MEAl1S9A9B8wQCb9L0BmHzBA4xQwQCTpL0BPSzBAqtkvQBHiL0A9STBAYh8wQPzsL0BD4i9A
+2owQGP/L0BF7C9ADqgvQC4KMEAsMzBAUwwwQNDhL0CsMDBA6SowQDvTL0De5y9A7DIwQIrS
L0AE4C9AOhAwQI7tL0BnIDBA8kMwQAv4L0DtADBAlBQwQHQPMEA/BjBAdyYwQOL7L0DpJzBA
fCowQJhBMEAAKTBAdtEvQLYZMEBxHjBAMhowQIgIMEB71i9ADB4wQHAKMEAx0C9AGq0vQNcT
MEBcOTBAGwMwQOf1L0AUGzBAneEvQMfaL0CI5i9A7xcwQBYOMECOzS9AVeovQAzdL0DVBzBA
thwwQG/xL0B+tS9ABOgvQCjtL0A0EzBAJe8vQLDPL0C3/i9AGF0wQIsNMEAQuC9AlOMvQCO8
L0Ca+S9ASCEwQLvVL0DP5C9AJPQvQLjsL0Ao4y9AUtcvQFrIL0BK0C9ABgowQCzIL0Ajwi9A
Gb4vQNMFMEBD+i9Az9ovQPUWMEDt2C9AG+AvQD/tL0DGCTBA7ywwQPYCMEBF5i9AaOwvQAMg
MECIGjBA6fUvQInML0CIDDBAqq4vQAACMEBZyy9A76kvQKP8L0Dfri9AagYwQMnzL0Be4i9A
bvYvQJLiL0AAEzBAZPIvQCETMEBm3i9AL+4vQOMmMEDlsy9AD98vQJ7OL0D0zy9AZM4vQKcH
MEDpIjBAnxMwQFK3L0Ciky9AqawvQKHlL0AYxC9AWN8vQFN9L0Dkpy9AcyswQBzTL0Bgwy9A
ldIvQGMBMEAF/y9APaYvQEr6L0ASPDBAQhAwQLDsL0A3uC9Aq8ovQFyeL0CL+i9A/XYvQKoX
MECT3y9Au/MvQIvKL0Blmi9A6MUvQH2+L0DKzi9APxkwQOymL0CQ6i9AcI4vQGYEMEAfmS9A
pvEvQKjiL0B94S9Ag80vQP7EL0DEBTBA0TMwQImxL0BZ/y9AubYvQNy3L0Cj7y9AP7QvQAGU
L0ATwC9AqRkwQPYCMEDQsy9AB98vQBi5L0AgqC9AufAvQETzL0D/tS9AFq0vQN6rL0B1hy9A
FxQwQGqzL0Acyy9A/swvQDzQL0Bp1C9AYt8vQB+cL0DRyS9AVZsvQOO5L0DWmi9A2dsvQJFU
L0BkIjBAaHgvQAPcL0BRky9AqwcwQO3VL0DS0C9AFc4vQB/wL0DzbS9AxckvQMbHL0DkhS9A
HdgvQMykL0Ap+y9ABMAvQN65L0AAyC9AUcQvQO7JL0D2lC9AlhYwQMbBL0BFlS9AvrYvQLrC
L0Bi4C9AP4YvQNLVL0DVyS9AaMYvQOATMECVyS9Aj6IvQLHZL0Ciky9At+0vQO7WL0DkrC9A
IcQvQJe7L0DWey9ArMAvQKq1L0A2Oi9AAsovQHXBL0AKvC9AVNYvQPfOL0DQwC9Ast8vQFiY
L0Dcwy9AKKovQMGoL0Bsny9ARPEvQEjOL0B9zS9AQJIvQKWaL0AeADBATNMvQKGcL0AnmS9A
CHYvQJmiL0Ah4i9ASpcvQCupL0CFeS9AVLMvQMbUL0Bbri9AhFYvQOaQL0D0dS9A/KQvQIKZ
L0BxmC9Ap2gvQLmNL0D26S9A2ZsvQFuxL0AZvS9AUFUvQLVRL0DM2S9Ae1svQIK0L0Bdhi9A
GogvQHNwL0BvzS9AJCwvQEimL0BNnC9A5eIvQM2JL0AHgS9ALb8vQB2hL0CqnC9AjMEvQPJu
L0Avmy9AwacvQNCfL0CNeC9AHL0vQMqUL0CpWy9AepQvQGa7L0CH8i9AOZEvQOSYL0ARxi9A
hqQvQKasL0BJ1C9AtZsvQObTL0Adxi9Axp8vQLteL0Djmi9AeoQvQGrKL0Bl6i9ALKQvQPes
L0DjkS9AYn4vQGHiL0DRMi9Aur0vQPu2L0Cqcy9AgXwvQO9dL0Beli9ArjkvQAqLL0CCWi9A
yaEvQCBwL0C+vS9AIY8vQMCKL0A9jC9AMXkvQNJuL0Dmpi9AcS8vQFvHL0C+mC9ANocvQIyp
L0ASfi9AVcgvQMF9L0Dhmy9AXa8vQC91L0BkqS9A6IgvQDKUL0BYbS9AttAvQFECMEAdyy9A
7oAvQLWUL0Czly9ArH0vQEytL0C0Ty9AOp0vQN3AL0D65y9AKIQvQBCsL0AedS9AM50vQKeK
L0DOnS9A1kYvQF2UL0CYli9AJMYvQFyXL0Dqgy9ACn4vQByrL0Awui9A+78vQMKjL0AZcC9A
5XEvQIyqL0BVZy9AE4UvQPvBL0AeXy9ALakvQECJL0DAhC9AGYovQLSNL0DYQi9Ak00vQJ6f
L0B7ZC9AZ/QvQHObL0C3My9A3JMvQJ2bL0AwyS9AmMYvQKSHL0DthS9AIHsvQMLJL0Adoy9A
kqAvQO2rL0C0kS9AgYAvQFOAL0A8ki9AQa8vQF18L0DVqS9AJ44vQJo9L0B6kS9AanIvQKFu
L0AfbS9ASLwvQHJKL0CWmi9A4qUvQPVzL0Cabi9AM4ovQBOOL0CTni9ANIIvQK6WL0AfhS9A
hYovQCe0L0A/UC9AYFwvQCF2L0DsqS9AG+gvQAykL0BOLy9AM4wvQPJ2L0BzpS9A+JgvQG68
L0Cjki9AnbsvQJtDL0Dycy9AMGMvQMilL0AmhC9ApWsvQHyPL0AEnC9AelovQAoqL0AiZi9A
DW0vQHs7L0Drhy9AMX8vQMdCL0B9ei9AerYvQDltL0AAni9A+IYvQKGvL0C6ci9Ai3cvQMy0
L0AlZC9AHJQvQJSfL0CwVi9AF1YvQK1ZL0A6ri9A7ZovQFOKL0DDcC9AVpovQPOYL0DnVS9A
51gvQFpdL0AeUy9A/1svQPB9L0DGTC9AqH8vQBlPL0Cyci9AK0IvQB5fL0BI0S9Auy0vQCB1
L0CbXC9AGlkvQLx1L0CfgS9Af3wvQIhYL0AQui9AaWkvQCBmL0Dfei9Ay1IvQGlqL0CIhy9A
8FQvQIBJL0Bcey9Au0QvQB5BL0CvUy9AxjUvQIQtL0BpOS9AeWYvQLh+L0CgCS9A8BovQDVR
L0Adxi9A0kkvQNNnL0CneC9ATkkvQANmL0BleC9A8EAvQA9cL0CcjS9A1ZMvQCKZL0DtJi9A
WxQvQIRhL0ADLS9AsFwvQIkrL0AqXC9AKjwvQFwLL0CQdS9AV1QvQBWTL0CAWS9Ad3QvQMi0
L0ASIy9AdE0vQIYpL0DZeC9Avn0vQD03L0BHLi9AdjMvQA5QL0BX/S5AsFAvQKdQL0CDXS9A
YTgvQL5LL0Cpny9ASxkvQLg1L0A0MS9A6govQKVYL0CWiS9AppcvQJRSL0CbSy9AmxQvQP0o
L0AiYS9A09MvQIhvL0Cwii9AYQAvQOokL0DsMC9AdfEuQERAL0AGIC9AzO0uQF+WL0BNJC9A
Av0uQLVCL0CRaS9AUV4vQMxqL0CyiC9ABEMvQDJrL0D6iC9AzE0vQAJ8L0DKJy9ASVkvQICO
L0AaKS9A30AvQJY4L0Bh/C5A4okvQFRDL0Apay9ACz0vQJUPL0CDZS9APV0vQIU6L0BZGS9A
QS8vQM1RL0AnFi9Ai38vQGgXL0CEVi9AsjUvQEVWL0DJQi9AvE4vQEpJL0BuLy9AW28vQK9g
L0C2Ny9AWEUvQLRIL0AZSC9Ae10vQMwKL0BzPi9A7novQOpdL0D5CC9ASPEuQDEBL0BLVS9A
ZAAvQKi8LkAGCS9AqY8uQNzrLkB/xy5AX+suQDe8LkDv/S5AnM0uQE30LkB1Ii9AQ9QuQJ77
LkBKti5AS+guQAXYLkCUsC5AbqUuQIbCLkAtdC5APYUuQPysLkDSmy5AZD0uQPOMLkDggi5A
iXsuQBWcLkAFiS5AbX0uQLClLkC9lS5AHm0uQA0qLkB8ny5ANFcuQKBcLkCKEi5ALUcuQFL6
LUBY+S1AYiEuQD4+LkA/QS5ASCYuQJU+LkDTXS5AMYMuQM0VLkBYJy5ALkUuQIonLkCpMi5A
JTMuQHNnLkBETy5AjC0uQCVRLkAeIi5A/WUuQChaLkDDAy5AmwwuQGkgLkBrUi5AIicuQIcm
LkCrFi5AozkuQM8nLkBxRy5ArCkuQHwqLkBWYy5AkVkuQFxyLkDVSy5Ae1wuQCVMLkCwKS5A
J5EuQKFJLkCbPC5A/TIuQAotLkCKbC5AAUAuQB9sLkCvGS5ALzouQC5OLkD4ZS5AAHkuQI4z
LkDdTC5AwTAuQClbLkDAcS5A8kUuQK5ZLkCvRi5ATj8uQNp8LkAHEC5AXSguQIeoLkDdJy5A
CfAtQNMFLkBqSy5AxUAuQKsLLkCkJC5AjJIuQPQSLkAlmC5A6SQuQF3zLUCoDC5A6iEuQHEs
LkCMmS5ACyIuQPlbLkCD3C1AIhcuQBENLkB0Jy5A3jIuQIFoLkD86S1AlRsuQFg3LkD8NC5A
OTYuQPJxLkCYTy5ATX8uQFXoLUBlCy5AgQEuQGr0LUA2UC5AsRouQNouLkDB+S1AoNstQGoO
LkAlCi5AIPgtQGjtLUCQBS5AmS8uQCa2LUB/Oi5ARh4uQIneLUDVNS5AsQMuQCryLUDcGy5A
YgguQM8vLkCOMS5APzAuQDFELkDFbS5AkV4uQK5VLkDTWi5AfyYuQNJkLkCSXi5A9YEuQG9J
LkDCWi5ASjEuQA1MLkByhS5AQzUuQDh6LkD8QS5Ar1MuQEVTLkChTy5ArHMuQBgCLkDGVS5A
IjIuQNBwLkBqiS5Ap2MuQLJaLkAVaS5AxRsuQJSOLkCgey5AH2YuQEMxLkA7bC5AimIuQI6P
LkAgYC5AAzQuQKB6LkB/gi5A4zguQKWyLkAeZi5AVlwuQIU9LkB1RS5AV0ouQBilLkCsOy5A
pyguQBxtLkCDSi5AYosuQD2XLkAScy5AMVQuQBhALkAJmS5AXk8uQGKaLkBzqi5AaGQuQNlK
LkCpOC5AYowuQCdmLkBYkS5AlbwuQB1RLkDefS5Ae54uQDaNLkCHPy5AqmIuQHxLLkC/qy5A
WKMuQBlvLkCGgy5AIVouQDB2LkBdWS5ADGUuQAoOLkDrsS5AVYEuQIh1LkDyii5AuFEuQIeZ
LkAnlC5APEguQK+OLkBSmi5AErguQB17LkC2cy5AKGkuQGaCLkCYaS5AhXMuQO+PLkCUgC5A
u7suQEtkLkBBaS5A7IwuQGF3LkAdey5AZ4wuQEVbLkDFZi5AxFkuQOQfLkCliS5AJ3ouQGmf
LkCPqy5A714uQF2hLkDSSC5AhYQuQP67LkBaZC5A/VAuQGZzLkBtgy5Am2YuQCS9LkBYki5A
99EuQDxmLkB/PC5A0YEuQBOWLkByhC5AYU0uQOv3LkDddC5A6GguQCKYLkAWyC5AWbMuQABt
LkA2bi5As7IuQH2rLkCNdi5A/LYuQEqoLkCDgC5AlqEuQLGnLkAFgi5A+PEuQOV5LkB4qC5A
F4QuQECiLkBTtC5Ak6IuQPhwLkChoS5A2F0uQJOwLkC1SS5Af4EuQDnPLkDWtS5AB34uQDHl
LkABcC5AprQuQDLgLkBS0S5AeDwuQNPMLkBHWy5A3YsuQPaELkCUpC5Ai4kuQJhzLkCVvC5A
T34uQNm5LkAjXS5A5m4uQBW1LkDDwi5AtX0uQFyGLkBIni5AsKUuQMuoLkDPuS5A64EuQI28
LkDoZy5A9qkuQB5sLkDmlS5As4suQMWaLkCxgS5AxdcuQFHhLkCVay5A7a0uQDO2LkBmfi5A
tLMuQGxdLkBEkC5AVMMuQIzPLkA7nC5AFW8uQHhmLkDWVy5A3rEuQOzTLkCOdi5AO04uQMXB
LkD9ly5Awq8uQHimLkBAni5AcnYuQFC6LkDSiS5AxKUuQIjTLkCKoC5AsdEuQOWALkCWVi5A
PpUuQOdkLkDkcC5AgNQuQBeiLkBQwy5Ag6YuQP+7LkBEWC5AkYEuQOnGLkAqmi5AeZ8uQAyP
LkB/yy5Ae8ouQC6pLkAReS5AsmkuQJpuLkBXyS5AWqIuQAZsLkC4ci5AYKguQO6xLkAkrC5A
VJIuQJCQLkDTwy5An7cuQEqsLkCkxy5AcJMuQG2+LkAndy5AyZMuQN+QLkB32S5Ab34uQEKk
LkA4uS5AW28uQP+CLkA1dC5As7EuQOtnLkC4ly5AGUQuQOCNLkBYmS5AW9wuQJn1LkBZUi5A
bocuQPdmLkAhhC5ACLkuQP2fLkCBFi5AZ5kuQCqSLkCZkS5AtIguQKK3LkBMoy5AmLUuQDFr
LkBSrC5Ar2kuQNrBLkCUUC5AM2MuQOuELkCDfC5AuoAuQGibLkA1ji5AKZ0uQF+lLkCEvy5A
N2cuQL+/LkDszi5AqKkuQDKRLkBqmS5ALrsuQFfBLkAthS5A3PMuQPWHLkBsgy5Aj2IuQL2U
LkArdC5Ato0uQBd3LkDQnS5AtVAuQId2LkCBei5A5XYuQDh9LkCavy5AioQuQPORLkDjoy5A
a4UuQDPILkCPXC5AJm4uQAh/LkBCtS5A6YYuQAulLkCByS5AirMuQJhuLkCVsy5AslYuQOt8
LkDikS5A/10uQDtlLkBFPy5AmowuQEaZLkCYbC5A64YuQCGRLkArjy5A2r4uQJycLkA+Py5A
mzsuQOVqLkAQoC5A60EuQFAjLkAJfS5AsbIuQAWRLkAKby5Av10uQBNLLkAY/i5AdFUuQFSZ
LkBTlS5AQkIuQD/ULkBAky5ADLcuQF3OLkDTmC5AzWAuQNBjLkCfji5A8GAuQHRoLkAyXS5A
rDwuQJGvLkBHpy5A+qguQDyFLkBAeC5ASaMuQP2WLkDTtC5AonAuQG6rLkDUkS5A/KAuQM54
LkC2qy5AwlYuQFeKLkCskC5A1jcuQN6kLkDchC5ABp4uQIamLkBRli5A4WUuQIy8LkDF+S1A
1qYuQLyWLkDcgC5AuZYuQMeGLkDaTC5AANQuQExFLkDspy5ANlAuQC6mLkA6eS5AdWQuQH9h
LkDIUi5AqGUuQKyTLkAvki5AsGYuQNTBLkBlWy5Aa5cuQKN/LkCbWy5ASVUuQCmBLkBAkS5A
+m4uQICOLkC9gi5AGb4uQCSVLkAwQi5AwVwuQPWhLkAwbC5ArZQuQLWpLkBPiy5AXFQuQAyD
LkBFiC5AeHQuQAeSLkA+fy5AYYYuQOyELkCcOS5A1V0uQIVeLkAOey5AMIUuQBTILkBEpi5A
ndIuQOVpLkCuey5AYVQuQOOoLkBHaS5Aba0uQL6BLkAKeS5AU4YuQOB8LkDYZC5AUK0uQEvC
LkC1Li5ANE0uQASnLkBOZi5A0TYuQDyRLkCXqC5A0VEuQL+GLkDezS5Ar6guQAk6LkAYjS5A
TXAuQMxsLkBnPS5A930uQFueLkCyNi5Ay3EuQAlULkDxAy5APIsuQNCkLkAdlS5AvFkuQBCC
LkBVgC5AocUuQAFiLkDApi5AqXQuQLzjLkCh5C5AtGEuQDNRLkCpVS5A4nYuQMe3LkAPuS5A
HHkuQDF6LkCJXC5ARYUuQKBcLkDxlS5A2IAuQGZdLkDYSi5AUVIuQKDlLkB9bC5Ah0guQNNa
LkD2VS5A05cuQPBWLkBeay5AtZkuQKZ1LkB92S1A4WouQOJMLkD3Xy5AE9EuQJlxLkDdfC5A
/BEuQOOfLkCzYy5AHYouQEl3LkCxZS5AaHYuQPhULkAeTS5AQpcuQEVXLkAlTi5AzmQuQINS
LkDVby5A9lguQJOCLkBaaS5AoqMuQLhlLkDFhy5ARHEuQNeTLkA4VS5AEYcuQC2ALkDPdS5A
5WkuQK04LkBmay5ApscuQChgLkCXQy5Aj4IuQMBdLkBjmi5AwZguQGx7LkBYSy5AIVguQPgt
LkDAYC5ATIYuQJUnLkAUQS5AX2UuQOFPLkCecC5Aq7QuQAkpLkAcaC5AHHIuQH1yLkBMiy5A
bYAuQLkoLkBPcS5AMkUuQJxDLkDNQi5A5H4uQBF/LkAplC5Af30uQBBdLkD1Gy5AQl8uQHE+
LkADby5AcCwuQIWELkBWjS5A4VouQGyELkDPVS5ApVIuQNZALkD9DS5A4C8uQEaVLkCahi5A
k20uQH1kLkDnli5AqncuQMtSLkAV/y1Avn8uQHNELkAeEy5A3TQuQLQ2LkCFJi5AeQYuQCoq
LkCeVi5AdDMuQBp7LkApOi5AoDIuQGiPLkBReS5AdE4uQNkwLkAwQS5AxH0uQFWLLkDbaS5A
f10uQNNRLkApUC5AJHMuQH6QLkAxTy5ABTUuQAtXLkAyZy5AW2UuQA5MLkBQbC5AhHcuQEw8
LkAaXC5AgFouQA07LkA9Yy5AFFYuQNxzLkA8HS5AzxIuQEJkLkByRy5A+gQuQDlFLkAocS5A
CPctQNR4LkBVai5AVoEuQPIkLkDvdi5A0lsuQAdfLkDWfy5ABf4tQNFZLkD5Ji5AjyAuQGmM
LkAVfy5Af2AuQBAPLkCPQC5AaIIuQLuFLkBOXC5ARLMuQJdXLkDQVi5AtbYuQOYxLkDELC5A
zRUuQGpBLkDjAC5A11cuQFQtLkDjWC5A4gAuQKVULkAHli5AHl4uQAlmLkA7Ay5AF1EuQBZC
LkAdji5AHj0uQL4cLkBZdy5A3T0uQKcsLkDpQi5ANWMuQAcPLkA+eC5AYH4uQCVwLkAeKi5A
WzouQFOKLkC5Fy5A4lcuQGRBLkChWS5Ay+EtQAprLkB1cS5AyD0uQBF9LkC6QS5AxG8uQOdk
LkBqES5APhYuQDO1LkCUHi5AuDMuQK6XLkCBai5A7VcuQBr2LUAK/i1AzGMuQF0gLkCJXy5A
tCsuQKFVLkC/ai5A+gYuQLQ5LkDVRy5AWnwuQKsTLkCsMS5ALRYuQFM5LkB5Uy5AsCAuQIU7
LkBtUi5AUxsuQCxALkCOcC5Ag2EuQHc4LkAIBC5AKh4uQMpNLkCkpC5AohcuQGChLkAhfC5A
tjIuQCNYLkDwTS5A/UAuQAYsLkAbfy5ATBQuQGEVLkC7OC5AvlAuQE+eLkCnJi5A/PstQLxy
LkAIaS5AomIuQG4RLkDjVi5AiQQuQExKLkANDS5AzfYtQJFCLkAhAy5ALS4uQMToLUDmGy5A
Gw4uQIJKLkANFC5AXCsuQIwILkAEMi5AiQMuQEIILkBgPS5ApD4uQDwdLkDs+y1AEDguQE1L
LkBhxy1AD0UuQKUsLkAfEC5AAzUuQDMPLkAcZC5ApzAuQAFHLkDdMC5A7QkuQDHgLUDSAi5A
IyQuQNxkLkChMy5ADGsuQMoNLkDdUi5A/xguQP4BLkD4By5A3zcuQHcULkDbQS5ACUcuQKH/
LUD8Xi5AySwuQPcJLkDZAS5AshAuQDI/LkBmLy5A/TYuQMIdLkAEBS5A2EcuQJIbLkBtLC5A
GjguQPAGLkD/Mi5ASfItQPiWLkBhPy5AK3EuQBMZLkDwEy5AZ+0tQNM1LkDzQC5A+DQuQG11
LkCrCy5Ag+ItQC1cLkBKLy5Auy4uQG44LkBI7i1APS4uQPgvLkA4Oi5A3y0uQHvjLUA2Hi5A
NAAuQLtCLkBwMS5A1xUuQKZGLkDFCS5A9E8uQLATLkA7Oy5A7uEtQPJTLkCKVC5AdgouQKIS
LkDbCS5ACEYuQOw0LkBkLS5AYA8uQI07LkBVCy5AwfktQO76LUBsIy5ALGAuQOUNLkB7Ky5A
MeAtQFgWLkDkMy5AuVouQNt5LkDKBC5AKlcuQCJJLkBZ7y1ANzguQKYyLkD7Yi5AS1cuQMk4
LkBNVy5ApBQuQFPgLUA3HS5A1REuQLb1LUCPCC5ABQkuQHc0LkD29y1ASjMuQPJDLkD7Ty5A
+8EtQPUHLkCjYS5ALkUuQK9XLkB6+C1AuLQtQJ3MLUAJMS5A4CUuQLwcLkB49C1AA/8tQC4O
LkCYDi5AyPAtQOYeLkC2GC5ApRcuQKMYLkDdJi5ATdstQEcgLkDeHC5A/g0uQBwbLkAbDi5A
AAYuQPAuLkCq+S1ACsMtQN0BLkAjmi5A8CguQFM3LkAEKy5APBQuQBYXLkCX4C1AQ0guQEcV
LkD3Ly5ABgwuQOQMLkAO2S1AWPctQAIKLkCREi5AIlsuQNHWLUCvRS5AZAAuQAz4LUCg1C1A
LBYuQFgcLkBJ3i1AhiwuQLTXLUDSFy5A9TguQPgOLkCxBS5AHw8uQNcfLkDPGy5AqVAuQDr6
LUCwDC5AG0cuQCsDLkAC+S1A4wAuQCAsLkARIi5Ad1AuQHOVLUB4+y1AzSEuQPrFLUAW7C1A
C+4tQGi8LUDMVi5AwxIuQLYtLkAGwC1AxDouQBwnLkCQLi5AWQkuQKYKLkC3Gy5AMQEuQKsa
LkCAMS5AKhAuQCD8LUCL2C1AueotQEMfLkC8Ey5ALOgtQP1LLkDR9S1AmTwuQDzBLUBd4i1A
ZR4uQEz5LUCRHy5A2/UtQM24LUAD/S1ALQMuQLPyLUC9AS5AeM0tQM+wLUANzC1A3fEtQH+4
LUA89C1AZdAtQBkQLkAXLS5AzrotQC8ILkBHAi5AfjUuQJqqLUCK6i1A</AssayYData></Step><Step><CommonData><SampleLocation>2</SampleLocation><SampleID></SampleID><SampleGroup></SampleGroup><SampleInfo></SampleInfo><SampleRow>H</SampleRow><SamplePlate>1</SamplePlate><WellType>REGENERATION</WellType><Concentration>-1</Concentration><ConcentrationUnits>µg/ml</ConcentrationUnits><MolarConcentration>-1</MolarConcentration><MolarConcUnits>nM</MolarConcUnits><MolecularWeight>-1</MolecularWeight><Temperature>30</Temperature><StartTime>2046818</StartTime><AssayTime>5</AssayTime></CommonData><FlowRate>1000</FlowRate><StepType>KREGENERATION</StepType><StepName>Regeneration</StepName><StepStatus>OK</StepStatus><ActualTime>5.00005</ActualTime><CycleTime>0.2</CycleTime><AssayXData Points="25">s7n0RBnA9ESIxvRE5sz0RFXT9ES72fREIuD0RIjm9ETu7PRETfP0RLP59EQiAPVEiAb1RO4M
9URVE/VEsxn1RBkg9USAJvVE7iz1RE0z9USzOfVEIkD1RIhG9UTmTPVETVP1RA==</AssayXData><AssayYData Points="25">bKO3QDytukAUi7dA6WO2QL/nuEB8eblABr21QFTRt0CkmrhAIni0QFW/tUBVg7hAtTi2QB2K
tkBKkLlAgpu4QCIQtkBKC7hAXkm4QFyUtEBH1LVA5qi4QILmtEB/57NAyYm3QA==</AssayYData></Step><Step><CommonData><SampleLocation>1</SampleLocation><SampleID>Buffer</SampleID><SampleGroup></SampleGroup><SampleInfo></SampleInfo><SampleRow>H</SampleRow><SamplePlate>1</SamplePlate><WellType>BUFFER</WellType><Concentration>-1</Concentration><ConcentrationUnits>µg/ml</ConcentrationUnits><MolarConcentration>-1</MolarConcentration><MolarConcUnits>nM</MolarConcUnits><MolecularWeight>-1</MolecularWeight><Temperature>30</Temperature><StartTime>2059137</StartTime><AssayTime>5</AssayTime></CommonData><FlowRate>1000</FlowRate><StepType>KREGENERATION</StepType><StepName>Regeneration</StepName><StepStatus>OK</StepStatus><ActualTime>5.00103</ActualTime><CycleTime>0.2</CycleTime><AssayXData Points="25">s1n1RBlg9USIZvVE7mz1RFVz9USzefVEGYD1RICG9UTujPVEVZP1RLOZ9UQioPVEgKb1ROas
9URVs/VEu7n1RCLA9USAxvVE7sz1RE3T9USz2fVEGeD1RIDm9UTm7PVEVfP1RA==</AssayXData><AssayYData Points="25">hKuRQCSJkEA0sohAmVeJQHLUjkBz8ohAkF+MQA5+kEDnqoxAnjmKQMUTj0AqmYtAOC2IQLJf
iUBAzY1AtNyJQLmhjEC8LpJAOouNQIXKiEB6oYxAFgmKQPpWiECJxYtAA7yNQA==</AssayYData></Step><Step><CommonData><SampleLocation>2</SampleLocation><SampleID></SampleID><SampleGroup></SampleGroup><SampleInfo></SampleInfo><SampleRow>H</SampleRow><SamplePlate>1</SamplePlate><WellType>REGENERATION</WellType><Concentration>-1</Concentration><ConcentrationUnits>µg/ml</ConcentrationUnits><MolarConcentration>-1</MolarConcentration><MolarConcUnits>nM</MolarConcUnits><MolecularWeight>-1</MolecularWeight><Temperature>30</Temperature><StartTime>2071471</StartTime><AssayTime>5</AssayTime></CommonData><FlowRate>1000</FlowRate><StepType>KREGENERATION</StepType><StepName>Regeneration</StepName><StepStatus>OK</StepStatus><ActualTime>5.00005</ActualTime><CycleTime>0.2</CycleTime><AssayXData Points="25">vPn1RCIA9kSJBvZE7wz2RF4T9kS8GfZEIiD2RJEm9kTvLPZEXjP2RMQ59kQrQPZEkUb2RPdM
9kReU/ZEvFn2RCJg9kSJZvZE72z2RF5z9kS8efZEIoD2RImG9kT3jPZEVpP2RA==</AssayXData><AssayYData Points="25">/Da1QEeyuUBsy7dAYYC0QDCktkAYpLlAjmq2QI9bt0C73bpA23a3QEUOtUCbx7hAeK+3QBz0
s0AfVLZA8VC5QDC/tUCK7rZAv0q7QCfmuEB4l7ZALFO6QNhkuEBpa7RAv5y2QA==</AssayYData></Step><Step><CommonData><SampleLocation>1</SampleLocation><SampleID>Buffer</SampleID><SampleGroup></SampleGroup><SampleInfo></SampleInfo><SampleRow>H</SampleRow><SamplePlate>1</SamplePlate><WellType>BUFFER</WellType><Concentration>-1</Concentration><ConcentrationUnits>µg/ml</ConcentrationUnits><MolarConcentration>-1</MolarConcentration><MolarConcUnits>nM</MolarConcUnits><MolecularWeight>-1</MolecularWeight><Temperature>30</Temperature><StartTime>2083760</StartTime><AssayTime>5</AssayTime></CommonData><FlowRate>1000</FlowRate><StepType>KREGENERATION</StepType><StepName>Regeneration</StepName><StepStatus>OK</StepStatus><ActualTime>5.00103</ActualTime><CycleTime>0.2</CycleTime><AssayXData Points="25">vJn2RCKg9kSJpvZE96z2RFaz9kTEufZEIsD2RJHG9kT3zPZEXtP2RLzZ9kQr4PZEieb2RPfs
9kRe8/ZEvPn2RCIA90SJBvdE7wz3RF4T90TEGfdEKyD3RJEm90TvLPdEXjP3RA==</AssayXData><AssayYData Points="25">mm90QKx8akCrpnBAfOJvQMlVZ0C/529Ap4x3QOj5aUAGbmtAYFZ5QHsvcUAbSmdAyndtQEF0
d0Al1mtAEuZvQAU9dEBFoWhAbKVpQD0peEAvlHBApUFoQOVPd0DnLHdAZt9sQA==</AssayYData></Step><Step><CommonData><SampleLocation>2</SampleLocation><SampleID></SampleID><SampleGroup></SampleGroup><SampleInfo></SampleInfo><SampleRow>H</SampleRow><SamplePlate>1</SamplePlate><WellType>REGENERATION</WellType><Concentration>-1</Concentration><ConcentrationUnits>µg/ml</ConcentrationUnits><MolarConcentration>-1</MolarConcentration><MolarConcUnits>nM</MolarConcUnits><MolecularWeight>-1</MolecularWeight><Temperature>30</Temperature><StartTime>2095764</StartTime><AssayTime>5</AssayTime></CommonData><FlowRate>1000</FlowRate><StepType>KREGENERATION</StepType><StepName>Regeneration</StepName><StepStatus>OK</StepStatus><ActualTime>5.00103</ActualTime><CycleTime>0.2</CycleTime><AssayXData Points="25">xDn3RCpA90SRRvdE/0z3RF5T90TEWfdEM2D3RJFm90T/bPdEXnP3RMR590QzgPdEmYb3RPeM
90Rmk/dExJn3RCqg90SRpvdE/6z3RGaz90TEufdEKsD3RJnG90T/zPdEZtP3RA==</AssayXData><AssayYData Points="25">jDqdQAEVn0AXKKJAtUWbQH1wnkC5I6NAm0WcQMCgmkAJdKFAVgqiQMWNmkDHZp9AX6ehQAWn
mkB4oZxAr5SiQLzMmkCxippAIwiiQLRTn0C045tA/PCeQHNSoUDoL5tAy9GdQA==</AssayYData></Step><Step><CommonData><SampleLocation>1</SampleLocation><SampleID>Buffer</SampleID><SampleGroup></SampleGroup><SampleInfo></SampleInfo><SampleRow>H</SampleRow><SamplePlate>1</SamplePlate><WellType>BUFFER</WellType><Concentration>-1</Concentration><ConcentrationUnits>µg/ml</ConcentrationUnits><MolarConcentration>-1</MolarConcentration><MolarConcUnits>nM</MolarConcUnits><MolecularWeight>-1</MolecularWeight><Temperature>30</Temperature><StartTime>2107920</StartTime><AssayTime>5</AssayTime></CommonData><FlowRate>1000</FlowRate><StepType>KREGENERATION</StepType><StepName>Regeneration</StepName><StepStatus>OK</StepStatus><ActualTime>5.00103</ActualTime><CycleTime>0.2</CycleTime><AssayXData Points="25">zdn3RDPg90Sa5vdEAO33RGfz90TN+fdEMwD4RJoG+EQADfhEbxP4RM0Z+EQ8IPhEoib4RAAt
+ERvM/hEzTn4RERA+ESaRvhECE34RG9T+ETNWfhEM2D4RKJm+EQAbfhEb3P4RA==</AssayXData><AssayYData Points="25">VLVwQHLBaUDbXmFAGVNrQIT4ZkC0yVxAdKhgQKPoaUDZxV9AFCpjQLD6c0AhI21A+CBdQLCq
YkC6YmRAt5hhQE0ua0B4eWdANltaQKM0XUByBnFA6ENtQCVtYUDzs3FAXWluQA==</AssayYData></Step></KineticsData></ExperimentResults>
