# Supplementary material for: CD147 mediates the adsorption of influenza A virus on the cell surface through direct interaction with HA
Source: Front Cell Infect Microbiol. 2025 Aug 29;15:1647283. doi: 10.3389/fcimb.2025.1647283 (PMC12426278; doi:10.3389/fcimb.2025.1647283)
Supplement: Supplementary file 8 [file DataSheet2.zip › raw data-2/Figure 6/Fingure6 D-I/Fingure6 I/241006_Manifest.fmx]

<?xml version="1.0" encoding="UTF-8" standalone="yes"?>
<ManifestData><Version>1.0</Version><RunID>1786FA82-204D-4522-B915-FFC16C02C1D2</RunID><WritingSW>DataAcquisition.exe 11.1.0.11</WritingSW><MethodFile>241006_ExpMethod.fmf</MethodFile><SettingsFile></SettingsFile><DataFile>241006_001.frd</DataFile><DataFile>241006_002.frd</DataFile><DataFile>241006_003.frd</DataFile><DataFile>241006_004.frd</DataFile><DataFile>241006_005.frd</DataFile><DataFile>241006_006.frd</DataFile><DataFile>241006_007.frd</DataFile><DataFile>241006_008.frd</DataFile></ManifestData>
