# Supplementary material for: CD147 mediates the adsorption of influenza A virus on the cell surface through direct interaction with HA
Source: Front Cell Infect Microbiol. 2025 Aug 29;15:1647283. doi: 10.3389/fcimb.2025.1647283 (PMC12426278; doi:10.3389/fcimb.2025.1647283)
Supplement: Supplementary file 8 [file DataSheet2.zip › raw data-2/Figure 6/Fingure6 D-I/Fingure6 I/AppTraceColors.ini]

0	A8	-14261055
0	B8	-3721216
0	C8	-12144190
0	D8	-8992723
0	E8	-1264826
0	F8	-4545552
0	H8	-14513767
1	A8A8	-16744193
1	B8B8	-16744193
1	C8C8	-16744193
1	D8D8	-16744193
1	E8E8	-16744193
1	F8F8	-16744193
