# Supplementary material for: CD147 mediates the adsorption of influenza A virus on the cell surface through direct interaction with HA
Source: Front Cell Infect Microbiol. 2025 Aug 29;15:1647283. doi: 10.3389/fcimb.2025.1647283 (PMC12426278; doi:10.3389/fcimb.2025.1647283)
Supplement: Supplementary file 8 [file DataSheet2.zip › raw data-2/Figure 6/Fingure6 D-I/Fingure6 I/OctetExperiment.log]

2024/10/06 20:39:25	Instrument is busy
2024/10/06 20:39:26	Instrument is finished
2024/10/06 20:39:27	Ready
2024/10/06 20:39:33	Experiment started
2024/10/06 20:39:33	Plate 1 temperature = 30 C
2024/10/06 20:39:33	Starting new step
2024/10/06 20:39:33	Waiting to pick up sensor location A8
2024/10/06 20:39:33	Picking sensors location A8
2024/10/06 20:39:42	Checking sensors location A8
2024/10/06 20:39:43	Sensor 1: Integration Time = 2.06 ms
2024/10/06 20:39:43	Sensor 2: Integration Time = 1.83 ms
2024/10/06 20:39:43	Sensor 3: Integration Time = 1.94 ms
2024/10/06 20:39:43	Sensor 4: Integration Time = 1.94 ms
2024/10/06 20:39:43	Sensor 5: Integration Time = 2.31 ms
2024/10/06 20:39:43	Sensor 6: Integration Time = 2.59 ms
2024/10/06 20:39:43	Sensor 7: Integration Time = 2.04 ms
2024/10/06 20:39:43	Sensor 8: Integration Time = 2.38 ms
2024/10/06 20:39:50	Picking sensors completed location A8
2024/10/06 20:39:50	Ready to move to sample location A12
2024/10/06 20:39:50	Moving to sample location A12
2024/10/06 20:39:50	Plate 1 temperature = 30 C
2024/10/06 20:39:59	Arrived at sample location A12
2024/10/06 20:39:59	Waiting to start sample location A12
2024/10/06 20:40:00	Processing sample location A12
2024/10/06 20:41:59	Sample completed location A12
2024/10/06 20:41:59	Waiting to start new step
2024/10/06 20:42:00	Starting new step
2024/10/06 20:42:00	Ready to move to sample location A6
2024/10/06 20:42:00	Moving to sample location A6
2024/10/06 20:42:12	Arrived at sample location A6
2024/10/06 20:42:12	Waiting to start sample location A6
2024/10/06 20:42:12	Processing sample location A6
2024/10/06 20:46:39	Assay step skipped
2024/10/06 20:46:39	Waiting to start new step
2024/10/06 20:46:40	Starting new step
2024/10/06 20:46:40	Ready to move to sample location A4
2024/10/06 20:46:40	Moving to sample location A4
2024/10/06 20:46:49	Arrived at sample location A4
2024/10/06 20:46:49	Waiting to start sample location A4
2024/10/06 20:46:49	Processing sample location A4
2024/10/06 20:48:44	Assay step skipped
2024/10/06 20:48:45	Waiting to start new step
2024/10/06 20:48:45	Starting new step
2024/10/06 20:48:45	Ready to move to sample location A8
2024/10/06 20:48:45	Moving to sample location A8
2024/10/06 20:48:55	Arrived at sample location A8
2024/10/06 20:48:55	Waiting to start sample location A8
2024/10/06 20:48:55	Processing sample location A8
2024/10/06 21:04:51	Assay step skipped
2024/10/06 21:04:52	Waiting to start new step
2024/10/06 21:04:52	Starting new step
2024/10/06 21:04:52	Ready to move to sample location A4
2024/10/06 21:04:52	Moving to sample location A4
2024/10/06 21:05:02	Arrived at sample location A4
2024/10/06 21:05:02	Waiting to start sample location A4
2024/10/06 21:05:02	Processing sample location A4
2024/10/06 21:13:32	Assay step skipped
2024/10/06 21:13:32	Waiting to start new step
2024/10/06 21:13:32	Starting new step
2024/10/06 21:13:32	Ready to move to sample location A2
2024/10/06 21:13:32	Moving to sample location A2
2024/10/06 21:13:40	Arrived at sample location A2
2024/10/06 21:13:40	Waiting to start sample location A2
2024/10/06 21:13:40	Processing sample location A2
2024/10/06 21:13:45	Sample completed location A2
2024/10/06 21:13:45	Waiting to start new step
2024/10/06 21:13:45	Starting new step
2024/10/06 21:13:45	Ready to move to sample location A1
2024/10/06 21:13:45	Moving to sample location A1
2024/10/06 21:13:52	Arrived at sample location A1
2024/10/06 21:13:52	Waiting to start sample location A1
2024/10/06 21:13:53	Processing sample location A1
2024/10/06 21:13:57	Sample completed location A1
2024/10/06 21:13:57	Waiting to start new step
2024/10/06 21:13:58	Starting new step
2024/10/06 21:13:58	Ready to move to sample location A2
2024/10/06 21:13:58	Moving to sample location A2
2024/10/06 21:14:05	Arrived at sample location A2
2024/10/06 21:14:05	Waiting to start sample location A2
2024/10/06 21:14:05	Processing sample location A2
2024/10/06 21:14:09	Sample completed location A2
2024/10/06 21:14:10	Waiting to start new step
2024/10/06 21:14:10	Starting new step
2024/10/06 21:14:10	Ready to move to sample location A1
2024/10/06 21:14:10	Moving to sample location A1
2024/10/06 21:14:17	Arrived at sample location A1
2024/10/06 21:14:17	Waiting to start sample location A1
2024/10/06 21:14:17	Processing sample location A1
2024/10/06 21:14:22	Sample completed location A1
2024/10/06 21:14:22	Waiting to start new step
2024/10/06 21:14:22	Starting new step
2024/10/06 21:14:22	Ready to move to sample location A2
2024/10/06 21:14:22	Moving to sample location A2
2024/10/06 21:14:29	Arrived at sample location A2
2024/10/06 21:14:29	Waiting to start sample location A2
2024/10/06 21:14:29	Processing sample location A2
2024/10/06 21:14:34	Sample completed location A2
2024/10/06 21:14:34	Waiting to start new step
2024/10/06 21:14:34	Starting new step
2024/10/06 21:14:34	Ready to move to sample location A1
2024/10/06 21:14:34	Moving to sample location A1
2024/10/06 21:14:41	Arrived at sample location A1
2024/10/06 21:14:41	Waiting to start sample location A1
2024/10/06 21:14:41	Processing sample location A1
2024/10/06 21:14:46	Sample completed location A1
2024/10/06 21:14:46	Waiting for ejection start location A8
2024/10/06 21:14:46	Ejecting sensor location A8
2024/10/06 21:15:08	Ejecting completed location A8
2024/10/06 21:15:08	Experiment finished
2024/10/06 21:15:08	Ready
