# Supplementary material for: CD147 mediates the adsorption of influenza A virus on the cell surface through direct interaction with HA
Source: Front Cell Infect Microbiol. 2025 Aug 29;15:1647283. doi: 10.3389/fcimb.2025.1647283 (PMC12426278; doi:10.3389/fcimb.2025.1647283)
Supplement: Supplementary file 8 [file DataSheet2.zip › raw data-2/Figure 6/Fingure6 D-I/Fingure6 I/TemperatureLog.csv]

Temperature Log
Time (s)	Plate	Cabin
2024/10/06 20:39:25	29.7000	30.9000
2024/10/06 20:39:33	29.7000	31.0000
2024/10/06 20:40:33	29.9000	31.1000
2024/10/06 20:41:34	30.0000	31.1000
2024/10/06 20:42:00	30.0000	31.1000
2024/10/06 20:43:00	30.0000	31.1000
2024/10/06 20:44:00	30.0000	31.1000
2024/10/06 20:45:00	30.0000	31.1000
2024/10/06 20:46:00	30.0000	31.1000
2024/10/06 20:46:40	30.0000	31.0000
2024/10/06 20:47:40	30.0000	31.0000
2024/10/06 20:48:40	30.0000	31.1000
2024/10/06 20:48:45	30.0000	31.1000
2024/10/06 20:49:45	30.0000	31.0000
2024/10/06 20:50:45	30.0000	31.1000
2024/10/06 20:51:45	30.0000	31.1000
2024/10/06 20:52:46	30.0000	31.0000
2024/10/06 20:53:46	30.0000	31.0000
2024/10/06 20:54:46	30.0000	31.1000
2024/10/06 20:55:46	30.0000	31.0000
2024/10/06 20:56:46	30.0000	31.0000
2024/10/06 20:57:46	30.0000	31.1000
2024/10/06 20:58:47	30.0000	31.1000
2024/10/06 20:59:47	30.0000	31.0000
2024/10/06 21:00:47	30.0000	31.1000
2024/10/06 21:01:47	30.0000	31.0000
2024/10/06 21:02:47	30.0000	31.1000
2024/10/06 21:03:47	30.0000	31.1000
2024/10/06 21:04:47	30.0000	31.1000
2024/10/06 21:04:52	30.0000	31.1000
2024/10/06 21:05:52	30.0000	31.1000
2024/10/06 21:06:52	30.0000	31.1000
2024/10/06 21:07:52	30.0000	31.1000
2024/10/06 21:08:53	30.0000	31.1000
2024/10/06 21:09:53	30.0000	31.1000
2024/10/06 21:10:53	30.0000	31.2000
2024/10/06 21:11:53	30.0000	31.1000
2024/10/06 21:12:53	30.0000	31.1000
2024/10/06 21:13:32	30.0000	31.1000
2024/10/06 21:13:45	30.0000	31.1000
2024/10/06 21:13:58	30.0000	31.1000
2024/10/06 21:14:10	30.0000	31.1000
2024/10/06 21:14:22	30.0000	31.0000
2024/10/06 21:14:34	30.0000	31.0000
2024/10/06 21:15:08	30.0000	31.1000
Signature=0x51D98E46
