# Supplementary material for: CD147 mediates the adsorption of influenza A virus on the cell surface through direct interaction with HA
Source: Front Cell Infect Microbiol. 2025 Aug 29;15:1647283. doi: 10.3389/fcimb.2025.1647283 (PMC12426278; doi:10.3389/fcimb.2025.1647283)
Supplement: Supplementary file 8 [file DataSheet2.zip › raw data-2/Figure 6/Fingure6 D-I/Fingure6 I/Tracer.log]

"Experiment_10" N="Experiment_14" />
2024/10/06 05:24:39.1 SetHeaterTemperature 30.0
2024/10/06 05:24:39.1 Temperature monitor ENABLE
2024/10/06 05:24:39.1 Set Heater[65535] @ 30.000000[C]
2024/10/06 05:24:39.2 Temperature monitor ENABLE
2024/10/06 05:24:39.2 Temp: 2024/10/06 05:24:39, 29.7000, 30.8000
2024/10/06 05:24:39.2 bShakeWhileWaiting=1, nShakerRPM=1000
2024/10/06 05:24:39.2 DELAYED START: Waiting for 600 s
2024/10/06 05:24:39.3 Old State:4-ENGN_State_SystemReady New State:ENGN_State_ControllerBusy
2024/10/06 05:24:39.4 GMC_SetPosZ
2024/10/06 05:24:39.6 GMC_ServoHere
2024/10/06 05:24:39.7 GMC_SetPosXY
2024/10/06 05:24:39.9 GMC_SetPosZ
2024/10/06 05:24:40.2 Old State:29-ENGN_State_ControllerBusy New State:ENGN_State_ControllerDone
2024/10/06 05:24:40.2 StartShaker(1000)
2024/10/06 05:24:40.3 Old State:30-ENGN_State_ControllerDone New State:ENGN_State_SystemReady
2024/10/06 05:25:20.0 Spectrometer EOS_B0010: AVRG=20.
2024/10/06 05:25:20.0 Spectrometer EOS_B0014: AVRG=20.
2024/10/06 05:25:20.0 Spectrometer EOS_B0011: AVRG=20.
2024/10/06 05:25:20.0 Spectrometer EOS_B0018: AVRG=20.
2024/10/06 05:25:20.0 Spectrometer EOS_B0012: AVRG=20.
2024/10/06 05:25:20.0 Spectrometer EOS_B0017: AVRG=20.
2024/10/06 05:25:20.0 Spectrometer EOS_B0013: AVRG=20.
2024/10/06 05:25:20.0 Spectrometer EOS_B0019: AVRG=20.
2024/10/06 05:25:20.1 Starting new assay
2024/10/06 05:25:20.4 Old State:4-ENGN_State_SystemReady New State:ENGN_StateRunning_StartNewStep
2024/10/06 05:25:20.4 Spectrometer EOS_B0010: AVRG=20.
2024/10/06 05:25:20.4 Spectrometer EOS_B0014: AVRG=20.
2024/10/06 05:25:20.4 Spectrometer EOS_B0011: AVRG=20.
2024/10/06 05:25:20.4 Spectrometer EOS_B0018: AVRG=20.
2024/10/06 05:25:20.4 Spectrometer EOS_B0012: AVRG=20.
2024/10/06 05:25:20.4 Spectrometer EOS_B0017: AVRG=20.
2024/10/06 05:25:20.4 Spectrometer EOS_B0013: AVRG=20.
2024/10/06 05:25:20.4 Spectrometer EOS_B0019: AVRG=20.
2024/10/06 05:25:20.4 Plate 1 temperature = 30 C
2024/10/06 05:25:20.5 Old State:6-ENGN_StateRunning_StartNewStep New State:ENGN_StateRunning_WaitPickingSensors
2024/10/06 05:25:20.5 Pick(0, 3)
2024/10/06 05:25:20.6 Old State:7-ENGN_StateRunning_WaitPickingSensors New State:ENGN_StateRunning_PickingSensors
2024/10/06 05:25:20.6 GMC_SetPosZ
2024/10/06 05:25:20.6 Temp: 2024/10/06 05:25:20, 29.9000, 30.8000
2024/10/06 05:25:20.8 GMC_ServoHere
2024/10/06 05:25:21.0 GMC_SetPosXY
2024/10/06 05:25:23.2 GMC_SetPosZ
2024/10/06 05:25:28.6 GMC_SetPosZ
2024/10/06 05:25:28.8 Old State:8-ENGN_StateRunning_PickingSensors New State:ENGN_StateRunning_CheckingSensors
2024/10/06 05:25:28.9 Spectrometer EOS_B0010: AVRG=20.
2024/10/06 05:25:28.9 Spectrometer EOS_B0014: AVRG=20.
2024/10/06 05:25:28.9 Spectrometer EOS_B0011: AVRG=20.
2024/10/06 05:25:28.9 Spectrometer EOS_B0018: AVRG=20.
2024/10/06 05:25:28.9 Spectrometer EOS_B0012: AVRG=20.
2024/10/06 05:25:28.9 Spectrometer EOS_B0017: AVRG=20.
2024/10/06 05:25:28.9 Spectrometer EOS_B0013: AVRG=20.
2024/10/06 05:25:28.9 Spectrometer EOS_B0019: AVRG=20.
2024/10/06 05:25:29.0 
2024/10/06 05:25:29.0 Detect Sensors
2024/10/06 05:25:29.0 ==============
2024/10/06 05:25:29.0 1	YES		0.0	6455.6
2024/10/06 05:25:29.0 2	YES		0.0	7324.8
2024/10/06 05:25:29.0 3	YES		0.0	7092.6
2024/10/06 05:25:29.0 4	YES		0.0	7637.3
2024/10/06 05:25:29.0 5	YES		0.0	6307.4
2024/10/06 05:25:29.0 6	YES		0.0	5621.7
2024/10/06 05:25:29.0 7	YES		0.0	6961.8
2024/10/06 05:25:29.0 8	YES		0.0	5314.7
2024/10/06 05:25:29.0 
2024/10/06 05:25:29.0 Spectrometer EOS_B0010: AVRG=20.
2024/10/06 05:25:29.0 Spectrometer EOS_B0014: AVRG=20.
2024/10/06 05:25:29.0 Spectrometer EOS_B0011: AVRG=20.
2024/10/06 05:25:29.0 Spectrometer EOS_B0018: AVRG=20.
2024/10/06 05:25:29.0 Spectrometer EOS_B0012: AVRG=20.
2024/10/06 05:25:29.0 Spectrometer EOS_B0017: AVRG=20.
2024/10/06 05:25:29.0 Spectrometer EOS_B0013: AVRG=20.
2024/10/06 05:25:29.0 Spectrometer EOS_B0019: AVRG=20.
2024/10/06 05:25:29.0 Spectrometer EOS_B0010: AVRG=20.
2024/10/06 05:25:29.0 Spectrometer EOS_B0014: AVRG=20.
2024/10/06 05:25:29.0 Spectrometer EOS_B0011: AVRG=20.
2024/10/06 05:25:29.0 Spectrometer EOS_B0018: AVRG=20.
2024/10/06 05:25:29.0 Spectrometer EOS_B0012: AVRG=20.
2024/10/06 05:25:29.0 Spectrometer EOS_B0017: AVRG=20.
2024/10/06 05:25:29.0 Spectrometer EOS_B0013: AVRG=20.
2024/10/06 05:25:29.0 Spectrometer EOS_B0019: AVRG=20.
2024/10/06 05:25:29.2 CH1: Correction Factor = 1.90028
2024/10/06 05:25:29.2 Spectrometer EOS_B0010: AVRG=20.
2024/10/06 05:25:29.2 CH2: Correction Factor = 1.78985
2024/10/06 05:25:29.2 Spectrometer EOS_B0014: AVRG=20.
2024/10/06 05:25:29.2 CH3: Correction Factor = 1.76908
2024/10/06 05:25:29.2 Spectrometer EOS_B0011: AVRG=20.
2024/10/06 05:25:29.2 CH4: Correction Factor = 1.65774
2024/10/06 05:25:29.2 Spectrometer EOS_B0018: AVRG=20.
2024/10/06 05:25:29.2 CH5: Correction Factor = 2.0888
2024/10/06 05:25:29.2 Spectrometer EOS_B0012: AVRG=20.
2024/10/06 05:25:29.2 CH6: Correction Factor = 2.29725
2024/10/06 05:25:29.2 Spectrometer EOS_B0017: AVRG=20.
2024/10/06 05:25:29.2 CH7: Correction Factor = 1.74302
2024/10/06 05:25:29.2 Spectrometer EOS_B0013: AVRG=20.
2024/10/06 05:25:29.2 CH8: Correction Factor = 2.33555
2024/10/06 05:25:29.2 Spectrometer EOS_B0019: AVRG=20.
2024/10/06 05:25:29.3 CH1: Correction Factor = 1.10013
2024/10/06 05:25:29.3 Spectrometer EOS_B0010: AVRG=20.
2024/10/06 05:25:29.3 CH2: Correction Factor = 1.09241
2024/10/06 05:25:29.4 Spectrometer EOS_B0014: AVRG=20.
2024/10/06 05:25:29.4 CH3: Correction Factor = 1.09021
2024/10/06 05:25:29.4 Spectrometer EOS_B0011: AVRG=20.
2024/10/06 05:25:29.4 CH4: Correction Factor = 1.08244
2024/10/06 05:25:29.4 Spectrometer EOS_B0018: AVRG=20.
2024/10/06 05:25:29.4 CH5: Correction Factor = 1.11341
2024/10/06 05:25:29.4 Spectrometer EOS_B0012: AVRG=20.
2024/10/06 05:25:29.4 CH6: Correction Factor = 1.12018
2024/10/06 05:25:29.4 Spectrometer EOS_B0017: AVRG=20.
2024/10/06 05:25:29.4 CH7: Correction Factor = 1.08912
2024/10/06 05:25:29.4 Spectrometer EOS_B0013: AVRG=20.
2024/10/06 05:25:29.4 CH8: Correction Factor = 1.12491
2024/10/06 05:25:29.4 Spectrometer EOS_B0019: AVRG=20.
2024/10/06 05:25:29.5 CH1: Correction Factor = 1.01859
2024/10/06 05:25:29.5 Spectrometer EOS_B0010: AVRG=20.
2024/10/06 05:25:29.5 CH2: Correction Factor = 1.01564
2024/10/06 05:25:29.5 Spectrometer EOS_B0014: AVRG=20.
2024/10/06 05:25:29.5 CH3: Correction Factor = 1.01679
2024/10/06 05:25:29.5 Spectrometer EOS_B0011: AVRG=20.
2024/10/06 05:25:29.5 CH4: Correction Factor = 1.01889
2024/10/06 05:25:29.5 Spectrometer EOS_B0018: AVRG=20.
2024/10/06 05:25:29.5 CH5: Correction Factor = 1.01991
2024/10/06 05:25:29.5 Spectrometer EOS_B0012: AVRG=20.
2024/10/06 05:25:29.5 CH6: Correction Factor = 1.02345
2024/10/06 05:25:29.5 Spectrometer EOS_B0017: AVRG=20.
2024/10/06 05:25:29.5 CH7: Correction Factor = 1.01494
2024/10/06 05:25:29.5 Spectrometer EOS_B0013: AVRG=20.
2024/10/06 05:25:29.5 CH8: Correction Factor = 1.02256
2024/10/06 05:25:29.5 Spectrometer EOS_B0019: AVRG=20.
2024/10/06 05:25:29.7 CH1: Correction Factor = 1.00339
2024/10/06 05:25:29.7 Spectrometer EOS_B0010: AVRG=20.
2024/10/06 05:25:29.7 CH2: Correction Factor = 1.00355
2024/10/06 05:25:29.7 Spectrometer EOS_B0014: AVRG=20.
2024/10/06 05:25:29.7 CH3: Correction Factor = 1.00461
2024/10/06 05:25:29.7 Spectrometer EOS_B0011: AVRG=20.
2024/10/06 05:25:29.7 CH4: Correction Factor = 1.00126
2024/10/06 05:25:29.7 Spectrometer EOS_B0018: AVRG=20.
2024/10/06 05:25:29.7 CH5: Correction Factor = 1.00635
2024/10/06 05:25:29.7 Spectrometer EOS_B0012: AVRG=20.
2024/10/06 05:25:29.7 CH6: Correction Factor = 1.00477
2024/10/06 05:25:29.7 Spectrometer EOS_B0017: AVRG=20.
2024/10/06 05:25:29.7 CH7: Correction Factor = 1.00247
2024/10/06 05:25:29.7 Spectrometer EOS_B0013: AVRG=20.
2024/10/06 05:25:29.7 CH8: Correction Factor = 1.0043
2024/10/06 05:25:29.7 Spectrometer EOS_B0019: AVRG=20.
2024/10/06 05:25:29.8 CH1: Correction Factor = 0.999638
2024/10/06 05:25:29.8 Spectrometer EOS_B0010: AVRG=20.
2024/10/06 05:25:29.8 CH2: Correction Factor = 1.00355
2024/10/06 05:25:29.8 Spectrometer EOS_B0014: AVRG=20.
2024/10/06 05:25:29.8 CH3: Correction Factor = 1.00046
2024/10/06 05:25:29.8 Spectrometer EOS_B0011: AVRG=20.
2024/10/06 05:25:29.8 CH4: Correction Factor = 1.00127
2024/10/06 05:25:29.8 Spectrometer EOS_B0018: AVRG=20.
2024/10/06 05:25:29.8 CH5: Correction Factor = 0.999701
2024/10/06 05:25:29.8 Spectrometer EOS_B0012: AVRG=20.
2024/10/06 05:25:29.8 CH6: Correction Factor = 0.998795
2024/10/06 05:25:29.8 Spectrometer EOS_B0017: AVRG=20.
2024/10/06 05:25:29.8 CH7: Correction Factor = 1.00245
2024/10/06 05:25:29.8 Spectrometer EOS_B0013: AVRG=20.
2024/10/06 05:25:29.8 CH8: Correction Factor = 1.00125
2024/10/06 05:25:29.8 Spectrometer EOS_B0019: AVRG=20.
2024/10/06 05:25:30.0 CH1: Correction Factor = 0.999536
2024/10/06 05:25:30.0 Spectrometer EOS_B0010: AVRG=20.
2024/10/06 05:25:30.0 CH2: Correction Factor = 0.999704
2024/10/06 05:25:30.0 Spectrometer EOS_B0014: AVRG=20.
2024/10/06 05:25:30.0 CH3: Correction Factor = 1.00049
2024/10/06 05:25:30.0 Spectrometer EOS_B0011: AVRG=20.
2024/10/06 05:25:30.0 CH4: Correction Factor = 1.00146
2024/10/06 05:25:30.0 Spectrometer EOS_B0018: AVRG=20.
2024/10/06 05:25:30.0 CH5: Correction Factor = 0.999643
2024/10/06 05:25:30.0 Spectrometer EOS_B0012: AVRG=20.
2024/10/06 05:25:30.0 CH6: Correction Factor = 1.00167
2024/10/06 05:25:30.0 Spectrometer EOS_B0017: AVRG=20.
2024/10/06 05:25:30.0 CH7: Correction Factor = 0.998428
2024/10/06 05:25:30.0 Spectrometer EOS_B0013: AVRG=20.
2024/10/06 05:25:30.0 CH8: Correction Factor = 1.00138
2024/10/06 05:25:30.0 Spectrometer EOS_B0019: AVRG=20.
2024/10/06 05:25:30.0 Sensor 1: Integration Time = 2.13 ms
2024/10/06 05:25:30.0 Sensor 2: Integration Time = 2.00 ms
2024/10/06 05:25:30.0 Sensor 3: Integration Time = 1.97 ms
2024/10/06 05:25:30.0 Sensor 4: Integration Time = 1.84 ms
2024/10/06 05:25:30.0 Sensor 5: Integration Time = 2.39 ms
2024/10/06 05:25:30.0 Sensor 6: Integration Time = 2.65 ms
2024/10/06 05:25:30.0 Sensor 7: Integration Time = 1.93 ms
2024/10/06 05:25:30.0 Sensor 8: Integration Time = 2.71 ms
2024/10/06 05:25:30.0 WaitControllerIdle(30000)
2024/10/06 05:25:30.2 GMC_HomeZ
2024/10/06 05:25:30.2 HomeDevice[0005]
2024/10/06 05:25:36.8 GMC_SetPosZ
2024/10/06 05:25:37.1 GMC_ServoHere
2024/10/06 05:25:37.4 Old State:9-ENGN_StateRunning_CheckingSensors New State:ENGN_StateRunning_PickingSensorsComplete
2024/10/06 05:25:37.4 StartShaker(1000)
2024/10/06 05:25:37.4 Integration Time: 2.13,2.00,1.97,1.84,2.39,2.65,1.93,2.71,
2024/10/06 05:25:37.5 Old State:10-ENGN_StateRunning_PickingSensorsComplete New State:ENGN_StateRunning_WaitGoingToSample
2024/10/06 05:25:37.5 Sample96_Q(0, 0, 0)
2024/10/06 05:25:37.6 
2024/10/06 05:25:37.6 START SCAN: 
2024/10/06 05:25:37.6    CycleTime (ms)    = 200
2024/10/06 05:25:37.6    CycleCount        = 600
2024/10/06 05:25:37.6    ScansToAverage    = 20
2024/10/06 05:25:37.6    FinishTime (s)    = 120
2024/10/06 05:25:37.6    Temperature       = 29.9
2024/10/06 05:25:37.6    Lamp Power        = 33
2024/10/06 05:25:37.6    Spec PCB temps    = 42.5, 42.0, 42.4, 42.2, 42.0, 42.2, 41.1, 41.6
2024/10/06 05:25:37.6 
2024/10/06 05:25:37.6 GMC_SetPosZ
2024/10/06 05:25:37.7 Old State:12-ENGN_StateRunning_WaitGoingToSample New State:ENGN_StateRunning_GoingToSample
2024/10/06 05:25:37.7 Plate 1 temperature = 30 C
2024/10/06 05:25:37.7 Pickups: 141, Warn: 90, Error: 100
2024/10/06 05:25:37.8 GMC_ServoHere
2024/10/06 05:25:37.9 GMC_SetPosXY
2024/10/06 05:25:40.1 GMC_SetPosZ
2024/10/06 05:25:43.1 Old State:13-ENGN_StateRunning_GoingToSample New State:ENGN_StateRunning_GoingToSampleComplete
2024/10/06 05:25:43.2 Old State:14-cycle=1, Elapsed Time:    0.0,  Ideal Time:    0.0,  Delay time =   0.00  New State:ENGN_StateRunning_WaitSampling
2024/10/06 05:25:43.2 Step started at: 05:25:37
2024/10/06 05:25:43.2 XYZ movement time  = 5451 ms + Scan start delay = 5410 ms
2024/10/06 05:25:43.3 Old State:15-ENGN_StateRunning_WaitSampling New State:ENGN_StateRunning_Sampling
2024/10/06 05:25:47.5 Shaker current speed = 991 rpm, set speed = 1000
2024/10/06 05:26:20.6 Temp: 2024/10/06 05:26:20, 30.0000, 30.7000
2024/10/06 05:27:20.8 Temp: 2024/10/06 05:27:20, 30.0000, 30.7000
2024/10/06 05:27:42.9 
2024/10/06 05:27:42.9 STOP SCAN: 
2024/10/06 05:27:42.9    CycleTime (ms)    = 200
2024/10/06 05:27:42.9    CurrentCycle      = 600
2024/10/06 05:27:42.9    RunTime (ms)      = 119958
2024/10/06 05:27:42.9    AverageCycle (ms) = 199.9
2024/10/06 05:27:42.9    Temperature       = 30.0
2024/10/06 05:27:42.9    DATA OVERRUN %    = 0.00
2024/10/06 05:27:42.9    Spec PCB temps    = 42.5, 42.1, 42.4, 42.2, 42.1, 42.3, 41.1, 41.6
2024/10/06 05:27:42.9 
2024/10/06 05:27:42.9 Old State:16-cycle=600, Elapsed Time:  120.0,  Ideal Time:  119.8,  Delay time =   0.04  New State:ENGN_StateRunning_SamplingComplete
2024/10/06 05:27:43.1 Old State:18-ENGN_StateRunning_SamplingComplete New State:ENGN_StateRunning_WaitNewStep
2024/10/06 05:27:43.2 Old State:5-ENGN_StateRunning_WaitNewStep New State:ENGN_StateRunning_StartNewStep
2024/10/06 05:27:43.2 Spectrometer EOS_B0010: AVRG=20.
2024/10/06 05:27:43.2 Spectrometer EOS_B0014: AVRG=20.
2024/10/06 05:27:43.2 Spectrometer EOS_B0011: AVRG=20.
2024/10/06 05:27:43.2 Spectrometer EOS_B0018: AVRG=20.
2024/10/06 05:27:43.2 Spectrometer EOS_B0012: AVRG=20.
2024/10/06 05:27:43.2 Spectrometer EOS_B0017: AVRG=20.
2024/10/06 05:27:43.2 Spectrometer EOS_B0013: AVRG=20.
2024/10/06 05:27:43.2 Spectrometer EOS_B0019: AVRG=20.
2024/10/06 05:27:43.2 StartShaker(1000)
2024/10/06 05:27:43.3 Old State:6-ENGN_StateRunning_StartNewStep New State:ENGN_StateRunning_WaitGoingToSample
2024/10/06 05:27:43.3 Sample96_Q(0, 0, 7)
2024/10/06 05:27:43.3 
2024/10/06 05:27:43.3 START SCAN: 
2024/10/06 05:27:43.3    CycleTime (ms)    = 200
2024/10/06 05:27:43.3    CycleCount        = 6000
2024/10/06 05:27:43.3    ScansToAverage    = 20
2024/10/06 05:27:43.3    FinishTime (s)    = 1200
2024/10/06 05:27:43.3    Temperature       = 30.0
2024/10/06 05:27:43.3    Lamp Power        = 33
2024/10/06 05:27:43.3    Spec PCB temps    = 42.5, 42.1, 42.4, 42.2, 42.1, 42.2, 41.1, 41.5
2024/10/06 05:27:43.3 
2024/10/06 05:27:43.3 GMC_SetPosZ
2024/10/06 05:27:43.4 Old State:12-ENGN_StateRunning_WaitGoingToSample New State:ENGN_StateRunning_GoingToSample
2024/10/06 05:27:43.5 Temp: 2024/10/06 05:27:43, 30.0000, 30.7000
2024/10/06 05:27:46.2 GMC_ServoHere
2024/10/06 05:27:46.4 GMC_SetPosXY
2024/10/06 05:27:47.6 GMC_SetPosZ
2024/10/06 05:27:52.8 Old State:13-ENGN_StateRunning_GoingToSample New State:ENGN_StateRunning_GoingToSampleComplete
2024/10/06 05:27:52.9 Old State:14-cycle=1, Elapsed Time:    0.0,  Ideal Time:    0.0,  Delay time =   0.00  New State:ENGN_StateRunning_WaitSampling
2024/10/06 05:27:52.9 Step started at: 05:27:43
2024/10/06 05:27:52.9 XYZ movement time  = 9341 ms + Scan start delay = 9315 ms
2024/10/06 05:27:53.0 Old State:15-ENGN_StateRunning_WaitSampling New State:ENGN_StateRunning_Sampling
2024/10/06 05:27:53.3 Shaker current speed = 990 rpm, set speed = 1000
2024/10/06 05:28:43.6 Temp: 2024/10/06 05:28:43, 30.0000, 30.7000
2024/10/06 05:29:43.8 Temp: 2024/10/06 05:29:43, 30.0000, 30.7000
2024/10/06 05:30:43.9 Temp: 2024/10/06 05:30:43, 30.0000, 30.7000
2024/10/06 05:31:07.6 
2024/10/06 05:31:07.6 STOP SCAN: 
2024/10/06 05:31:07.6    CycleTime (ms)    = 200
2024/10/06 05:31:07.6    CurrentCycle      = 975
2024/10/06 05:31:07.6    RunTime (ms)      = 194955
2024/10/06 05:31:07.6    AverageCycle (ms) = 200.0
2024/10/06 05:31:07.6    Temperature       = 30.0
2024/10/06 05:31:07.6    DATA OVERRUN %    = 0.00
2024/10/06 05:31:07.6    Spec PCB temps    = 42.5, 42.0, 42.4, 42.2, 42.0, 42.3, 41.1, 41.5
2024/10/06 05:31:07.6 
2024/10/06 05:31:07.6 Old State:16-cycle=975, Elapsed Time:  195.0,  Ideal Time:  194.8,  Delay time =   0.04  New State:ENGN_StateRunning_SamplingSkipped
2024/10/06 05:31:07.8 Old State:17-ENGN_StateRunning_SamplingSkipped New State:ENGN_StateRunning_WaitNewStep
2024/10/06 05:31:08.1 Old State:5-ENGN_StateRunning_WaitNewStep New State:ENGN_StateRunning_StartNewStep
2024/10/06 05:31:08.1 Spectrometer EOS_B0010: AVRG=20.
2024/10/06 05:31:08.1 Spectrometer EOS_B0014: AVRG=20.
2024/10/06 05:31:08.1 Spectrometer EOS_B0011: AVRG=20.
2024/10/06 05:31:08.1 Spectrometer EOS_B0018: AVRG=20.
2024/10/06 05:31:08.1 Spectrometer EOS_B0012: AVRG=20.
2024/10/06 05:31:08.1 Spectrometer EOS_B0017: AVRG=20.
2024/10/06 05:31:08.1 Spectrometer EOS_B0013: AVRG=20.
2024/10/06 05:31:08.1 Spectrometer EOS_B0019: AVRG=20.
2024/10/06 05:31:08.1 StartShaker(1000)
2024/10/06 05:31:08.3 Old State:6-ENGN_StateRunning_StartNewStep New State:ENGN_StateRunning_WaitGoingToSample
2024/10/06 05:31:08.3 Sample96_Q(0, 0, 2)
2024/10/06 05:31:08.3 
2024/10/06 05:31:08.3 START SCAN: 
2024/10/06 05:31:08.3    CycleTime (ms)    = 200
2024/10/06 05:31:08.3    CycleCount        = 600
2024/10/06 05:31:08.3    ScansToAverage    = 20
2024/10/06 05:31:08.3    FinishTime (s)    = 120
2024/10/06 05:31:08.3    Temperature       = 30.0
2024/10/06 05:31:08.3    Lamp Power        = 33
2024/10/06 05:31:08.3    Spec PCB temps    = 42.4, 42.1, 42.4, 42.2, 42.0, 42.3, 41.2, 41.5
2024/10/06 05:31:08.3 
2024/10/06 05:31:08.4 Old State:12-ENGN_StateRunning_WaitGoingToSample New State:ENGN_StateRunning_GoingToSample
2024/10/06 05:31:08.4 Temp: 2024/10/06 05:31:08, 30.0000, 30.7000
2024/10/06 05:31:08.4 GMC_SetPosZ
2024/10/06 05:31:13.4 GMC_ServoHere
2024/10/06 05:31:13.6 GMC_SetPosXY
2024/10/06 05:31:14.5 GMC_SetPosZ
2024/10/06 05:31:18.1 Old State:13-ENGN_StateRunning_GoingToSample New State:ENGN_StateRunning_GoingToSampleComplete
2024/10/06 05:31:18.2 Old State:14-cycle=1, Elapsed Time:    0.0,  Ideal Time:    0.0,  Delay time =   0.00  New State:ENGN_StateRunning_WaitSampling
2024/10/06 05:31:18.2 Step started at: 05:31:08
2024/10/06 05:31:18.2 XYZ movement time  = 9751 ms + Scan start delay = 9765 ms
2024/10/06 05:31:18.2 Shaker current speed = 992 rpm, set speed = 1000
2024/10/06 05:31:18.3 Old State:15-ENGN_StateRunning_WaitSampling New State:ENGN_StateRunning_Sampling
2024/10/06 05:32:08.5 Temp: 2024/10/06 05:32:08, 30.0000, 30.8000
2024/10/06 05:32:42.8 
2024/10/06 05:32:42.8 STOP SCAN: 
2024/10/06 05:32:42.8    CycleTime (ms)    = 200
2024/10/06 05:32:42.8    CurrentCycle      = 424
2024/10/06 05:32:42.8    RunTime (ms)      = 84759
2024/10/06 05:32:42.8    AverageCycle (ms) = 199.9
2024/10/06 05:32:42.8    Temperature       = 30.0
2024/10/06 05:32:42.8    DATA OVERRUN %    = 0.00
2024/10/06 05:32:42.8    Spec PCB temps    = 42.6, 42.1, 42.4, 42.2, 42.0, 42.2, 41.1, 41.5
2024/10/06 05:32:42.8 
2024/10/06 05:32:42.9 Old State:16-cycle=424, Elapsed Time:   84.8,  Ideal Time:   84.6,  Delay time =   0.05  New State:ENGN_StateRunning_SamplingSkipped
2024/10/06 05:32:43.0 Old State:17-ENGN_StateRunning_SamplingSkipped New State:ENGN_StateRunning_WaitNewStep
2024/10/06 05:32:43.4 Old State:5-ENGN_StateRunning_WaitNewStep New State:ENGN_StateRunning_StartNewStep
2024/10/06 05:32:43.4 Spectrometer EOS_B0010: AVRG=20.
2024/10/06 05:32:43.4 Spectrometer EOS_B0014: AVRG=20.
2024/10/06 05:32:43.4 Spectrometer EOS_B0011: AVRG=20.
2024/10/06 05:32:43.4 Spectrometer EOS_B0018: AVRG=20.
2024/10/06 05:32:43.4 Spectrometer EOS_B0012: AVRG=20.
2024/10/06 05:32:43.4 Spectrometer EOS_B0017: AVRG=20.
2024/10/06 05:32:43.4 Spectrometer EOS_B0013: AVRG=20.
2024/10/06 05:32:43.4 Spectrometer EOS_B0019: AVRG=20.
2024/10/06 05:32:43.4 StartShaker(1000)
2024/10/06 05:32:43.5 Old State:6-ENGN_StateRunning_StartNewStep New State:ENGN_StateRunning_WaitGoingToSample
2024/10/06 05:32:43.5 Sample96_Q(0, 0, 10)
2024/10/06 05:32:43.5 GMC_SetPosZ
2024/10/06 05:32:43.5 
2024/10/06 05:32:43.5 START SCAN: 
2024/10/06 05:32:43.5    CycleTime (ms)    = 200
2024/10/06 05:32:43.5    CycleCount        = 5500
2024/10/06 05:32:43.5    ScansToAverage    = 20
2024/10/06 05:32:43.5    FinishTime (s)    = 1100
2024/10/06 05:32:43.5    Temperature       = 30.0
2024/10/06 05:32:43.5    Lamp Power        = 33
2024/10/06 05:32:43.5    Spec PCB temps    = 42.6, 42.1, 42.4, 42.2, 42.0, 42.3, 41.1, 41.6
2024/10/06 05:32:43.5 
2024/10/06 05:32:43.6 Old State:12-ENGN_StateRunning_WaitGoingToSample New State:ENGN_StateRunning_GoingToSample
2024/10/06 05:32:43.6 Temp: 2024/10/06 05:32:43, 30.0000, 30.8000
2024/10/06 05:32:47.0 GMC_ServoHere
2024/10/06 05:32:47.2 GMC_SetPosXY
2024/10/06 05:32:48.6 GMC_SetPosZ
2024/10/06 05:32:54.6 Old State:13-ENGN_StateRunning_GoingToSample New State:ENGN_StateRunning_GoingToSampleComplete
2024/10/06 05:32:54.6 Shaker current speed = 991 rpm, set speed = 1000
2024/10/06 05:32:54.7 Old State:14-cycle=1, Elapsed Time:    0.0,  Ideal Time:    0.0,  Delay time =   0.00  New State:ENGN_StateRunning_WaitSampling
2024/10/06 05:32:54.7 Step started at: 05:32:43
2024/10/06 05:32:54.7 XYZ movement time  = 10971 ms + Scan start delay = 10985 ms
2024/10/06 05:32:54.8 Old State:15-ENGN_StateRunning_WaitSampling New State:ENGN_StateRunning_Sampling
2024/10/06 05:33:43.8 Temp: 2024/10/06 05:33:43, 30.0000, 30.7000
2024/10/06 05:34:43.9 Temp: 2024/10/06 05:34:43, 30.0000, 30.8000
2024/10/06 05:35:44.1 Temp: 2024/10/06 05:35:44, 30.0000, 30.8000
2024/10/06 05:36:44.2 Temp: 2024/10/06 05:36:44, 30.0000, 30.8000
2024/10/06 05:37:44.4 Temp: 2024/10/06 05:37:44, 30.0000, 30.8000
2024/10/06 05:38:44.5 Temp: 2024/10/06 05:38:44, 30.0000, 30.8000
2024/10/06 05:39:44.7 Temp: 2024/10/06 05:39:44, 30.0000, 30.8000
2024/10/06 05:40:44.9 Temp: 2024/10/06 05:40:44, 30.0000, 30.8000
2024/10/06 05:41:45.0 Temp: 2024/10/06 05:41:45, 30.0000, 30.8000
2024/10/06 05:42:45.2 Temp: 2024/10/06 05:42:45, 30.0000, 30.7000
2024/10/06 05:43:45.3 Temp: 2024/10/06 05:43:45, 30.0000, 30.7000
2024/10/06 05:44:45.5 Temp: 2024/10/06 05:44:45, 30.0000, 30.7000
2024/10/06 05:45:45.6 Temp: 2024/10/06 05:45:45, 30.0000, 30.8000
2024/10/06 05:46:45.8 Temp: 2024/10/06 05:46:45, 30.0000, 30.8000
2024/10/06 05:47:45.9 Temp: 2024/10/06 05:47:45, 30.0000, 30.7000
2024/10/06 05:48:46.1 Temp: 2024/10/06 05:48:46, 30.0000, 30.7000
2024/10/06 05:49:46.3 Temp: 2024/10/06 05:49:46, 30.0000, 30.7000
2024/10/06 05:50:46.4 Temp: 2024/10/06 05:50:46, 30.0000, 30.7000
2024/10/06 05:51:14.5 
2024/10/06 05:51:14.5 STOP SCAN: 
2024/10/06 05:51:14.5    CycleTime (ms)    = 200
2024/10/06 05:51:14.5    CurrentCycle      = 5500
2024/10/06 05:51:14.5    RunTime (ms)      = 1099957
2024/10/06 05:51:14.5    AverageCycle (ms) = 200.0
2024/10/06 05:51:14.5    Temperature       = 30.0
2024/10/06 05:51:14.5    DATA OVERRUN %    = 0.00
2024/10/06 05:51:14.5    Spec PCB temps    = 42.6, 42.1, 42.4, 42.2, 42.0, 42.3, 41.3, 41.6
2024/10/06 05:51:14.5 
2024/10/06 05:51:14.5 Old State:16-cycle=5500, Elapsed Time: 1100.0,  Ideal Time: 1099.8,  Delay time =   0.04  New State:ENGN_StateRunning_SamplingComplete
2024/10/06 05:51:14.6 Old State:18-ENGN_StateRunning_SamplingComplete New State:ENGN_StateRunning_WaitNewStep
2024/10/06 05:51:15.0 Old State:5-ENGN_StateRunning_WaitNewStep New State:ENGN_StateRunning_StartNewStep
2024/10/06 05:51:15.0 Spectrometer EOS_B0010: AVRG=20.
2024/10/06 05:51:15.0 Spectrometer EOS_B0014: AVRG=20.
2024/10/06 05:51:15.0 Spectrometer EOS_B0011: AVRG=20.
2024/10/06 05:51:15.0 Spectrometer EOS_B0018: AVRG=20.
2024/10/06 05:51:15.0 Spectrometer EOS_B0012: AVRG=20.
2024/10/06 05:51:15.0 Spectrometer EOS_B0017: AVRG=20.
2024/10/06 05:51:15.0 Spectrometer EOS_B0013: AVRG=20.
2024/10/06 05:51:15.0 Spectrometer EOS_B0019: AVRG=20.
2024/10/06 05:51:15.0 StartShaker(1000)
2024/10/06 05:51:15.1 Old State:6-ENGN_StateRunning_StartNewStep New State:ENGN_StateRunning_WaitGoingToSample
2024/10/06 05:51:15.1 Sample96_Q(0, 0, 2)
2024/10/06 05:51:15.1 
2024/10/06 05:51:15.1 START SCAN: 
2024/10/06 05:51:15.1    CycleTime (ms)    = 200
2024/10/06 05:51:15.1    CycleCount        = 3000
2024/10/06 05:51:15.1    ScansToAverage    = 20
2024/10/06 05:51:15.1    FinishTime (s)    = 600
2024/10/06 05:51:15.1    Temperature       = 30.0
2024/10/06 05:51:15.1    Lamp Power        = 33
2024/10/06 05:51:15.1    Spec PCB temps    = 42.6, 42.1, 42.4, 42.2, 42.0, 42.3, 41.3, 41.6
2024/10/06 05:51:15.1 
2024/10/06 05:51:15.2 Old State:12-ENGN_StateRunning_WaitGoingToSample New State:ENGN_StateRunning_GoingToSample
2024/10/06 05:51:15.2 GMC_SetPosZ
2024/10/06 05:51:15.3 Temp: 2024/10/06 05:51:15, 30.0000, 30.7000
2024/10/06 05:51:21.0 GMC_ServoHere
2024/10/06 05:51:21.1 GMC_SetPosXY
2024/10/06 05:51:22.5 GMC_SetPosZ
2024/10/06 05:51:26.1 Old State:13-ENGN_StateRunning_GoingToSample New State:ENGN_StateRunning_GoingToSampleComplete
2024/10/06 05:51:26.1 Shaker current speed = 991 rpm, set speed = 1000
2024/10/06 05:51:26.2 Old State:14-cycle=1, Elapsed Time:    0.0,  Ideal Time:    0.0,  Delay time =   0.00  New State:ENGN_StateRunning_WaitSampling
2024/10/06 05:51:26.2 Step started at: 05:51:15
2024/10/06 05:51:26.2 XYZ movement time  = 10892 ms + Scan start delay = 10907 ms
2024/10/06 05:51:26.3 Old State:15-ENGN_StateRunning_WaitSampling New State:ENGN_StateRunning_Sampling
2024/10/06 05:52:15.5 Temp: 2024/10/06 05:52:15, 30.0000, 30.7000
2024/10/06 05:53:15.6 Temp: 2024/10/06 05:53:15, 30.0000, 30.7000
2024/10/06 05:54:15.8 Temp: 2024/10/06 05:54:15, 30.0000, 30.7000
2024/10/06 05:55:15.9 Temp: 2024/10/06 05:55:15, 30.0000, 30.7000
2024/10/06 05:56:16.1 Temp: 2024/10/06 05:56:16, 30.0000, 30.7000
2024/10/06 05:57:16.2 Temp: 2024/10/06 05:57:16, 30.0000, 30.8000
2024/10/06 05:58:16.4 Temp: 2024/10/06 05:58:16, 30.0000, 30.7000
2024/10/06 05:59:16.5 Temp: 2024/10/06 05:59:16, 30.0000, 30.8000
2024/10/06 06:00:16.7 Temp: 2024/10/06 06:00:16, 30.0000, 30.7000
2024/10/06 06:01:16.9 Temp: 2024/10/06 06:01:16, 30.0000, 30.7000
2024/10/06 06:01:25.9 
2024/10/06 06:01:25.9 STOP SCAN: 
2024/10/06 06:01:25.9    CycleTime (ms)    = 200
2024/10/06 06:01:25.9    CurrentCycle      = 3000
2024/10/06 06:01:25.9    RunTime (ms)      = 599957
2024/10/06 06:01:25.9    AverageCycle (ms) = 200.0
2024/10/06 06:01:25.9    Temperature       = 30.0
2024/10/06 06:01:25.9    DATA OVERRUN %    = 0.00
2024/10/06 06:01:25.9    Spec PCB temps    = 42.6, 42.1, 42.4, 42.3, 42.1, 42.3, 41.2, 41.6
2024/10/06 06:01:25.9 
2024/10/06 06:01:26.0 Old State:16-cycle=3000, Elapsed Time:  600.0,  Ideal Time:  599.8,  Delay time =   0.04  New State:ENGN_StateRunning_SamplingComplete
2024/10/06 06:01:26.1 Old State:18-ENGN_StateRunning_SamplingComplete New State:ENGN_StateRunning_WaitNewStep
2024/10/06 06:01:26.2 Old State:5-ENGN_StateRunning_WaitNewStep New State:ENGN_StateRunning_StartNewStep
2024/10/06 06:01:26.2 Spectrometer EOS_B0010: AVRG=20.
2024/10/06 06:01:26.2 Spectrometer EOS_B0014: AVRG=20.
2024/10/06 06:01:26.2 Spectrometer EOS_B0011: AVRG=20.
2024/10/06 06:01:26.2 Spectrometer EOS_B0018: AVRG=20.
2024/10/06 06:01:26.2 Spectrometer EOS_B0012: AVRG=20.
2024/10/06 06:01:26.2 Spectrometer EOS_B0017: AVRG=20.
2024/10/06 06:01:26.2 Spectrometer EOS_B0013: AVRG=20.
2024/10/06 06:01:26.2 Spectrometer EOS_B0019: AVRG=20.
2024/10/06 06:01:26.2 StartShaker(1000)
2024/10/06 06:01:26.4 Old State:6-ENGN_StateRunning_StartNewStep New State:ENGN_StateRunning_WaitGoingToSample
2024/10/06 06:01:26.4 Sample96_Q(0, 0, 11)
2024/10/06 06:01:26.4 
2024/10/06 06:01:26.4 START SCAN: 
2024/10/06 06:01:26.4    CycleTime (ms)    = 200
2024/10/06 06:01:26.4    CycleCount        = 25
2024/10/06 06:01:26.4    ScansToAverage    = 20
2024/10/06 06:01:26.4    FinishTime (s)    = 5
2024/10/06 06:01:26.4    Temperature       = 30.0
2024/10/06 06:01:26.4    Lamp Power        = 33
2024/10/06 06:01:26.4    Spec PCB temps    = 42.6, 42.1, 42.4, 42.3, 42.1, 42.3, 41.2, 41.6
2024/10/06 06:01:26.4 
2024/10/06 06:01:26.4 GMC_SetPosZ
2024/10/06 06:01:26.5 Old State:12-ENGN_StateRunning_WaitGoingToSample New State:ENGN_StateRunning_GoingToSample
2024/10/06 06:01:26.5 Temp: 2024/10/06 06:01:26, 30.0000, 30.7000
2024/10/06 06:01:29.9 GMC_ServoHere
2024/10/06 06:01:30.1 GMC_SetPosXY
2024/10/06 06:01:31.6 GMC_SetPosZ
2024/10/06 06:01:37.8 Shaker current speed = 988 rpm, set speed = 1000
2024/10/06 06:01:37.9 Old State:13-ENGN_StateRunning_GoingToSample New State:ENGN_StateRunning_GoingToSampleComplete
2024/10/06 06:01:38.0 Old State:14-cycle=1, Elapsed Time:    0.0,  Ideal Time:    0.0,  Delay time =   0.00  New State:ENGN_StateRunning_WaitSampling
2024/10/06 06:01:38.0 Step started at: 06:01:26
2024/10/06 06:01:38.0 XYZ movement time  = 11474 ms + Scan start delay = 11447 ms
2024/10/06 06:01:38.1 Old State:15-ENGN_StateRunning_WaitSampling New State:ENGN_StateRunning_Sampling
2024/10/06 06:01:42.8 
2024/10/06 06:01:42.8 STOP SCAN: 
2024/10/06 06:01:42.8    CycleTime (ms)    = 200
2024/10/06 06:01:42.8    CurrentCycle      = 25
2024/10/06 06:01:42.8    RunTime (ms)      = 4955
2024/10/06 06:01:42.8    AverageCycle (ms) = 198.2
2024/10/06 06:01:42.8    Temperature       = 30.0
2024/10/06 06:01:42.8    DATA OVERRUN %    = 0.00
2024/10/06 06:01:42.8    Spec PCB temps    = 42.6, 42.1, 42.4, 42.2, 42.1, 42.2, 41.2, 41.6
2024/10/06 06:01:42.8 
2024/10/06 06:01:42.9 Old State:16-cycle=25, Elapsed Time:    5.0,  Ideal Time:    4.8,  Delay time =   0.04  New State:ENGN_StateRunning_SamplingComplete
2024/10/06 06:01:43.0 Old State:18-ENGN_StateRunning_SamplingComplete New State:ENGN_StateRunning_WaitNewStep
2024/10/06 06:01:43.3 Old State:5-ENGN_StateRunning_WaitNewStep New State:ENGN_StateRunning_StartNewStep
2024/10/06 06:01:43.4 Spectrometer EOS_B0010: AVRG=20.
2024/10/06 06:01:43.4 Spectrometer EOS_B0014: AVRG=20.
2024/10/06 06:01:43.4 Spectrometer EOS_B0011: AVRG=20.
2024/10/06 06:01:43.4 Spectrometer EOS_B0018: AVRG=20.
2024/10/06 06:01:43.4 Spectrometer EOS_B0012: AVRG=20.
2024/10/06 06:01:43.4 Spectrometer EOS_B0017: AVRG=20.
2024/10/06 06:01:43.4 Spectrometer EOS_B0013: AVRG=20.
2024/10/06 06:01:43.4 Spectrometer EOS_B0019: AVRG=20.
2024/10/06 06:01:43.4 StartShaker(1000)
2024/10/06 06:01:43.5 Old State:6-ENGN_StateRunning_StartNewStep New State:ENGN_StateRunning_WaitGoingToSample
2024/10/06 06:01:43.5 Sample96_Q(0, 0, 0)
2024/10/06 06:01:43.5 
2024/10/06 06:01:43.5 START SCAN: 
2024/10/06 06:01:43.5    CycleTime (ms)    = 200
2024/10/06 06:01:43.5    CycleCount        = 25
2024/10/06 06:01:43.5    ScansToAverage    = 20
2024/10/06 06:01:43.5    FinishTime (s)    = 5
2024/10/06 06:01:43.5    Temperature       = 30.0
2024/10/06 06:01:43.5    Lamp Power        = 33
2024/10/06 06:01:43.5    Spec PCB temps    = 42.6, 42.1, 42.4, 42.2, 42.1, 42.2, 41.2, 41.6
2024/10/06 06:01:43.5 
2024/10/06 06:01:43.6 GMC_SetPosZ
2024/10/06 06:01:43.6 Old State:12-ENGN_StateRunning_WaitGoingToSample New State:ENGN_StateRunning_GoingToSample
2024/10/06 06:01:43.7 Temp: 2024/10/06 06:01:43, 30.0000, 30.7000
2024/10/06 06:01:49.6 GMC_ServoHere
2024/10/06 06:01:49.8 GMC_SetPosXY
2024/10/06 06:01:51.6 GMC_SetPosZ
2024/10/06 06:01:54.6 Shaker current speed = 988 rpm, set speed = 1000
2024/10/06 06:01:54.7 Old State:13-ENGN_StateRunning_GoingToSample New State:ENGN_StateRunning_GoingToSampleComplete
2024/10/06 06:01:54.8 Old State:14-cycle=1, Elapsed Time:    0.0,  Ideal Time:    0.0,  Delay time =   0.00  New State:ENGN_StateRunning_WaitSampling
2024/10/06 06:01:54.8 Step started at: 06:01:43
2024/10/06 06:01:54.8 XYZ movement time  = 11152 ms + Scan start delay = 11151 ms
2024/10/06 06:01:54.9 Old State:15-ENGN_StateRunning_WaitSampling New State:ENGN_StateRunning_Sampling
2024/10/06 06:01:59.6 
2024/10/06 06:01:59.6 STOP SCAN: 
2024/10/06 06:01:59.6    CycleTime (ms)    = 200
2024/10/06 06:01:59.6    CurrentCycle      = 25
2024/10/06 06:01:59.6    RunTime (ms)      = 4955
2024/10/06 06:01:59.6    AverageCycle (ms) = 198.2
2024/10/06 06:01:59.6    Temperature       = 30.0
2024/10/06 06:01:59.6    DATA OVERRUN %    = 0.00
2024/10/06 06:01:59.6    Spec PCB temps    = 42.6, 42.1, 42.4, 42.3, 42.0, 42.3, 41.3, 41.6
2024/10/06 06:01:59.6 
2024/10/06 06:01:59.7 Old State:16-cycle=25, Elapsed Time:    5.0,  Ideal Time:    4.8,  Delay time =   0.04  New State:ENGN_StateRunning_SamplingComplete
2024/10/06 06:01:59.8 Old State:18-ENGN_StateRunning_SamplingComplete New State:ENGN_StateRunning_WaitNewStep
2024/10/06 06:01:59.9 Old State:5-ENGN_StateRunning_WaitNewStep New State:ENGN_StateRunning_StartNewStep
2024/10/06 06:01:59.9 Spectrometer EOS_B0010: AVRG=20.
2024/10/06 06:01:59.9 Spectrometer EOS_B0014: AVRG=20.
2024/10/06 06:01:59.9 Spectrometer EOS_B0011: AVRG=20.
2024/10/06 06:01:59.9 Spectrometer EOS_B0018: AVRG=20.
2024/10/06 06:01:59.9 Spectrometer EOS_B0012: AVRG=20.
2024/10/06 06:01:59.9 Spectrometer EOS_B0017: AVRG=20.
2024/10/06 06:01:59.9 Spectrometer EOS_B0013: AVRG=20.
2024/10/06 06:01:59.9 Spectrometer EOS_B0019: AVRG=20.
2024/10/06 06:01:59.9 StartShaker(1000)
2024/10/06 06:02:00.0 Old State:6-ENGN_StateRunning_StartNewStep New State:ENGN_StateRunning_WaitGoingToSample
2024/10/06 06:02:00.0 Sample96_Q(0, 0, 11)
2024/10/06 06:02:00.1 GMC_SetPosZ
2024/10/06 06:02:00.1 
2024/10/06 06:02:00.1 START SCAN: 
2024/10/06 06:02:00.1    CycleTime (ms)    = 200
2024/10/06 06:02:00.1    CycleCount        = 25
2024/10/06 06:02:00.1    ScansToAverage    = 20
2024/10/06 06:02:00.1    FinishTime (s)    = 5
2024/10/06 06:02:00.1    Temperature       = 30.0
2024/10/06 06:02:00.1    Lamp Power        = 33
2024/10/06 06:02:00.1    Spec PCB temps    = 42.6, 42.1, 42.4, 42.3, 42.0, 42.3, 41.3, 41.6
2024/10/06 06:02:00.1 
2024/10/06 06:02:00.2 Temp: 2024/10/06 06:02:00, 30.0000, 30.7000
2024/10/06 06:02:00.2 Old State:12-ENGN_StateRunning_WaitGoingToSample New State:ENGN_StateRunning_GoingToSample
2024/10/06 06:02:02.9 GMC_ServoHere
2024/10/06 06:02:03.1 GMC_SetPosXY
2024/10/06 06:02:04.9 GMC_SetPosZ
2024/10/06 06:02:11.1 Shaker current speed = 987 rpm, set speed = 1000
2024/10/06 06:02:11.2 Old State:13-ENGN_StateRunning_GoingToSample New State:ENGN_StateRunning_GoingToSampleComplete
2024/10/06 06:02:11.3 Old State:14-cycle=1, Elapsed Time:    0.0,  Ideal Time:    0.0,  Delay time =   0.00  New State:ENGN_StateRunning_WaitSampling
2024/10/06 06:02:11.3 Step started at: 06:02:00
2024/10/06 06:02:11.3 XYZ movement time  = 11083 ms + Scan start delay = 11078 ms
2024/10/06 06:02:11.4 Old State:15-ENGN_StateRunning_WaitSampling New State:ENGN_StateRunning_Sampling
2024/10/06 06:02:16.1 
2024/10/06 06:02:16.1 STOP SCAN: 
2024/10/06 06:02:16.1    CycleTime (ms)    = 200
2024/10/06 06:02:16.1    CurrentCycle      = 25
2024/10/06 06:02:16.1    RunTime (ms)      = 4958
2024/10/06 06:02:16.1    AverageCycle (ms) = 198.3
2024/10/06 06:02:16.1    Temperature       = 30.0
2024/10/06 06:02:16.1    DATA OVERRUN %    = 0.00
2024/10/06 06:02:16.1    Spec PCB temps    = 42.6, 42.1, 42.4, 42.2, 42.1, 42.3, 41.3, 41.6
2024/10/06 06:02:16.1 
2024/10/06 06:02:16.2 Old State:16-cycle=25, Elapsed Time:    5.0,  Ideal Time:    4.8,  Delay time =   0.04  New State:ENGN_StateRunning_SamplingComplete
2024/10/06 06:02:16.3 Old State:18-ENGN_StateRunning_SamplingComplete New State:ENGN_StateRunning_WaitNewStep
2024/10/06 06:02:16.4 Old State:5-ENGN_StateRunning_WaitNewStep New State:ENGN_StateRunning_StartNewStep
2024/10/06 06:02:16.4 Spectrometer EOS_B0010: AVRG=20.
2024/10/06 06:02:16.4 Spectrometer EOS_B0014: AVRG=20.
2024/10/06 06:02:16.4 Spectrometer EOS_B0011: AVRG=20.
2024/10/06 06:02:16.4 Spectrometer EOS_B0018: AVRG=20.
2024/10/06 06:02:16.4 Spectrometer EOS_B0012: AVRG=20.
2024/10/06 06:02:16.4 Spectrometer EOS_B0017: AVRG=20.
2024/10/06 06:02:16.4 Spectrometer EOS_B0013: AVRG=20.
2024/10/06 06:02:16.4 Spectrometer EOS_B0019: AVRG=20.
2024/10/06 06:02:16.4 StartShaker(1000)
2024/10/06 06:02:16.5 Old State:6-ENGN_StateRunning_StartNewStep New State:ENGN_StateRunning_WaitGoingToSample
2024/10/06 06:02:16.5 Sample96_Q(0, 0, 0)
2024/10/06 06:02:16.6 
2024/10/06 06:02:16.6 START SCAN: 
2024/10/06 06:02:16.6    CycleTime (ms)    = 200
2024/10/06 06:02:16.6    CycleCount        = 25
2024/10/06 06:02:16.6    ScansToAverage    = 20
2024/10/06 06:02:16.6    FinishTime (s)    = 5
2024/10/06 06:02:16.6    Temperature       = 30.0
2024/10/06 06:02:16.6    Lamp Power        = 33
2024/10/06 06:02:16.6    Spec PCB temps    = 42.6, 42.1, 42.4, 42.2, 42.1, 42.3, 41.3, 41.6
2024/10/06 06:02:16.6 
2024/10/06 06:02:16.7 Old State:12-ENGN_StateRunning_WaitGoingToSample New State:ENGN_StateRunning_GoingToSample
2024/10/06 06:02:16.7 Temp: 2024/10/06 06:02:16, 30.0000, 30.7000
2024/10/06 06:02:16.7 GMC_SetPosZ
2024/10/06 06:02:22.8 GMC_ServoHere
2024/10/06 06:02:23.0 GMC_SetPosXY
2024/10/06 06:02:24.8 GMC_SetPosZ
2024/10/06 06:02:27.8 Shaker current speed = 990 rpm, set speed = 1000
2024/10/06 06:02:27.9 Old State:13-ENGN_StateRunning_GoingToSample New State:ENGN_StateRunning_GoingToSampleComplete
2024/10/06 06:02:28.0 Old State:14-cycle=1, Elapsed Time:    0.0,  Ideal Time:    0.0,  Delay time =   0.00  New State:ENGN_StateRunning_WaitSampling
2024/10/06 06:02:28.0 Step started at: 06:02:16
2024/10/06 06:02:28.0 XYZ movement time  = 11281 ms + Scan start delay = 11277 ms
2024/10/06 06:02:28.1 Old State:15-ENGN_StateRunning_WaitSampling New State:ENGN_StateRunning_Sampling
2024/10/06 06:02:32.8 
2024/10/06 06:02:32.8 STOP SCAN: 
2024/10/06 06:02:32.8    CycleTime (ms)    = 200
2024/10/06 06:02:32.8    CurrentCycle      = 25
2024/10/06 06:02:32.8    RunTime (ms)      = 4959
2024/10/06 06:02:32.8    AverageCycle (ms) = 198.4
2024/10/06 06:02:32.8    Temperature       = 30.0
2024/10/06 06:02:32.8    DATA OVERRUN %    = 0.00
2024/10/06 06:02:32.8    Spec PCB temps    = 42.6, 42.1, 42.4, 42.3, 42.1, 42.3, 41.3, 41.6
2024/10/06 06:02:32.8 
2024/10/06 06:02:32.9 Old State:16-cycle=25, Elapsed Time:    5.0,  Ideal Time:    4.8,  Delay time =   0.04  New State:ENGN_StateRunning_SamplingComplete
2024/10/06 06:02:33.0 Old State:18-ENGN_StateRunning_SamplingComplete New State:ENGN_StateRunning_WaitNewStep
2024/10/06 06:02:33.2 Old State:5-ENGN_StateRunning_WaitNewStep New State:ENGN_StateRunning_StartNewStep
2024/10/06 06:02:33.2 Spectrometer EOS_B0010: AVRG=20.
2024/10/06 06:02:33.2 Spectrometer EOS_B0014: AVRG=20.
2024/10/06 06:02:33.2 Spectrometer EOS_B0011: AVRG=20.
2024/10/06 06:02:33.2 Spectrometer EOS_B0018: AVRG=20.
2024/10/06 06:02:33.2 Spectrometer EOS_B0012: AVRG=20.
2024/10/06 06:02:33.2 Spectrometer EOS_B0017: AVRG=20.
2024/10/06 06:02:33.2 Spectrometer EOS_B0013: AVRG=20.
2024/10/06 06:02:33.2 Spectrometer EOS_B0019: AVRG=20.
2024/10/06 06:02:33.2 StartShaker(1000)
2024/10/06 06:02:33.4 Old State:6-ENGN_StateRunning_StartNewStep New State:ENGN_StateRunning_WaitGoingToSample
2024/10/06 06:02:33.4 Sample96_Q(0, 0, 11)
2024/10/06 06:02:33.4 
2024/10/06 06:02:33.4 START SCAN: 
2024/10/06 06:02:33.4    CycleTime (ms)    = 200
2024/10/06 06:02:33.4    CycleCount        = 25
2024/10/06 06:02:33.4    ScansToAverage    = 20
2024/10/06 06:02:33.4    FinishTime (s)    = 5
2024/10/06 06:02:33.4    Temperature       = 30.0
2024/10/06 06:02:33.4    Lamp Power        = 33
2024/10/06 06:02:33.4    Spec PCB temps    = 42.6, 42.1, 42.4, 42.3, 42.1, 42.3, 41.3, 41.6
2024/10/06 06:02:33.4 
2024/10/06 06:02:33.4 GMC_SetPosZ
2024/10/06 06:02:33.5 Old State:12-ENGN_StateRunning_WaitGoingToSample New State:ENGN_StateRunning_GoingToSample
2024/10/06 06:02:33.5 Temp: 2024/10/06 06:02:33, 30.0000, 30.7000
2024/10/06 06:02:36.3 GMC_ServoHere
2024/10/06 06:02:36.5 GMC_SetPosXY
2024/10/06 06:02:38.3 GMC_SetPosZ
2024/10/06 06:02:44.4 Shaker current speed = 989 rpm, set speed = 1000
2024/10/06 06:02:44.5 Old State:13-cycle=1, Elapsed Time:    0.0,  Ideal Time:    0.0,  Delay time =   0.00  New State:ENGN_StateRunning_GoingToSampleComplete
2024/10/06 06:02:44.6 Old State:14-ENGN_StateRunning_GoingToSampleComplete New State:ENGN_StateRunning_WaitSampling
2024/10/06 06:02:44.6 Step started at: 06:02:33
2024/10/06 06:02:44.6 XYZ movement time  = 11070 ms + Scan start delay = 10971 ms
2024/10/06 06:02:44.7 Old State:15-ENGN_StateRunning_WaitSampling New State:ENGN_StateRunning_Sampling
2024/10/06 06:02:49.3 
2024/10/06 06:02:49.3 STOP SCAN: 
2024/10/06 06:02:49.3    CycleTime (ms)    = 200
2024/10/06 06:02:49.3    CurrentCycle      = 25
2024/10/06 06:02:49.3    RunTime (ms)      = 4956
2024/10/06 06:02:49.3    AverageCycle (ms) = 198.2
2024/10/06 06:02:49.3    Temperature       = 30.0
2024/10/06 06:02:49.3    DATA OVERRUN %    = 0.00
2024/10/06 06:02:49.3    Spec PCB temps    = 42.6, 42.1, 42.4, 42.3, 42.1, 42.3, 41.2, 41.6
2024/10/06 06:02:49.3 
2024/10/06 06:02:49.4 Old State:16-cycle=25, Elapsed Time:    5.0,  Ideal Time:    4.8,  Delay time =   0.04  New State:ENGN_StateRunning_SamplingComplete
2024/10/06 06:02:49.5 Old State:18-ENGN_StateRunning_SamplingComplete New State:ENGN_StateRunning_WaitNewStep
2024/10/06 06:02:49.7 Old State:5-ENGN_StateRunning_WaitNewStep New State:ENGN_StateRunning_StartNewStep
2024/10/06 06:02:49.7 Spectrometer EOS_B0010: AVRG=20.
2024/10/06 06:02:49.8 Spectrometer EOS_B0014: AVRG=20.
2024/10/06 06:02:49.8 Spectrometer EOS_B0011: AVRG=20.
2024/10/06 06:02:49.8 Spectrometer EOS_B0018: AVRG=20.
2024/10/06 06:02:49.8 Spectrometer EOS_B0012: AVRG=20.
2024/10/06 06:02:49.8 Spectrometer EOS_B0017: AVRG=20.
2024/10/06 06:02:49.8 Spectrometer EOS_B0013: AVRG=20.
2024/10/06 06:02:49.8 Spectrometer EOS_B0019: AVRG=20.
2024/10/06 06:02:49.8 StartShaker(1000)
2024/10/06 06:02:49.9 Old State:6-ENGN_StateRunning_StartNewStep New State:ENGN_StateRunning_WaitGoingToSample
2024/10/06 06:02:49.9 Sample96_Q(0, 0, 0)
2024/10/06 06:02:49.9 
2024/10/06 06:02:49.9 START SCAN: 
2024/10/06 06:02:49.9    CycleTime (ms)    = 200
2024/10/06 06:02:49.9    CycleCount        = 25
2024/10/06 06:02:49.9    ScansToAverage    = 20
2024/10/06 06:02:49.9    FinishTime (s)    = 5
2024/10/06 06:02:49.9    Temperature       = 30.0
2024/10/06 06:02:49.9    Lamp Power        = 33
2024/10/06 06:02:49.9    Spec PCB temps    = 42.6, 42.1, 42.4, 42.3, 42.1, 42.3, 41.2, 41.6
2024/10/06 06:02:49.9 
2024/10/06 06:02:49.9 GMC_SetPosZ
2024/10/06 06:02:50.0 Old State:12-ENGN_StateRunning_WaitGoingToSample New State:ENGN_StateRunning_GoingToSample
2024/10/06 06:02:50.0 Temp: 2024/10/06 06:02:50, 30.0000, 30.7000
2024/10/06 06:02:56.0 GMC_ServoHere
2024/10/06 06:02:56.2 GMC_SetPosXY
2024/10/06 06:02:58.0 GMC_SetPosZ
2024/10/06 06:03:01.1 Shaker current speed = 992 rpm, set speed = 1000
2024/10/06 06:03:01.2 Old State:13-ENGN_StateRunning_GoingToSample New State:ENGN_StateRunning_GoingToSampleComplete
2024/10/06 06:03:01.3 Old State:14-cycle=1, Elapsed Time:    0.0,  Ideal Time:    0.0,  Delay time =   0.00  New State:ENGN_StateRunning_WaitSampling
2024/10/06 06:03:01.3 Step started at: 06:02:49
2024/10/06 06:03:01.3 XYZ movement time  = 11177 ms + Scan start delay = 11171 ms
2024/10/06 06:03:01.4 Old State:15-ENGN_StateRunning_WaitSampling New State:ENGN_StateRunning_Sampling
2024/10/06 06:03:06.0 
2024/10/06 06:03:06.0 STOP SCAN: 
2024/10/06 06:03:06.0    CycleTime (ms)    = 200
2024/10/06 06:03:06.0    CurrentCycle      = 25
2024/10/06 06:03:06.0    RunTime (ms)      = 4957
2024/10/06 06:03:06.0    AverageCycle (ms) = 198.3
2024/10/06 06:03:06.0    Temperature       = 30.0
2024/10/06 06:03:06.0    DATA OVERRUN %    = 0.00
2024/10/06 06:03:06.0    Spec PCB temps    = 42.6, 42.1, 42.5, 42.2, 42.1, 42.3, 41.2, 41.6
2024/10/06 06:03:06.0 
2024/10/06 06:03:06.1 Old State:16-cycle=25, Elapsed Time:    5.0,  Ideal Time:    4.8,  Delay time =   0.04  New State:ENGN_StateRunning_SamplingComplete
2024/10/06 06:03:06.2 Old State:18-ENGN_StateRunning_SamplingComplete New State:ENGN_StateRunning_WaitNewStep
2024/10/06 06:03:06.6 Old State:5-ENGN_StateRunning_WaitNewStep New State:ENGN_StateRunning_StartNewStep
2024/10/06 06:03:06.6 Spectrometer EOS_B0010: AVRG=20.
2024/10/06 06:03:06.6 Spectrometer EOS_B0014: AVRG=20.
2024/10/06 06:03:06.6 Spectrometer EOS_B0011: AVRG=20.
2024/10/06 06:03:06.6 Spectrometer EOS_B0018: AVRG=20.
2024/10/06 06:03:06.6 Spectrometer EOS_B0012: AVRG=20.
2024/10/06 06:03:06.6 Spectrometer EOS_B0017: AVRG=20.
2024/10/06 06:03:06.6 Spectrometer EOS_B0013: AVRG=20.
2024/10/06 06:03:06.6 Spectrometer EOS_B0019: AVRG=20.
2024/10/06 06:03:06.6 StartShaker(1000)
2024/10/06 06:03:06.7 Old State:6-ENGN_StateRunning_StartNewStep New State:ENGN_StateRunning_WaitGoingToSample
2024/10/06 06:03:06.7 Sample96_Q(0, 0, 4)
2024/10/06 06:03:06.7 
2024/10/06 06:03:06.7 START SCAN: 
2024/10/06 06:03:06.7    CycleTime (ms)    = 200
2024/10/06 06:03:06.7    CycleCount        = 600
2024/10/06 06:03:06.7    ScansToAverage    = 20
2024/10/06 06:03:06.7    FinishTime (s)    = 120
2024/10/06 06:03:06.7    Temperature       = 30.0
2024/10/06 06:03:06.7    Lamp Power        = 33
2024/10/06 06:03:06.7    Spec PCB temps    = 42.6, 42.1, 42.4, 42.3, 42.1, 42.3, 41.2, 41.6
2024/10/06 06:03:06.7 
2024/10/06 06:03:06.8 GMC_SetPosZ
2024/10/06 06:03:06.8 Old State:12-ENGN_StateRunning_WaitGoingToSample New State:ENGN_StateRunning_GoingToSample
2024/10/06 06:03:06.9 Temp: 2024/10/06 06:03:06, 30.0000, 30.7000
2024/10/06 06:03:09.7 GMC_ServoHere
2024/10/06 06:03:09.9 GMC_SetPosXY
2024/10/06 06:03:10.6 GMC_SetPosZ
2024/10/06 06:03:14.8 Old State:13-ENGN_StateRunning_GoingToSample New State:ENGN_StateRunning_GoingToSampleComplete
2024/10/06 06:03:14.9 Old State:14-cycle=1, Elapsed Time:    0.0,  Ideal Time:    0.0,  Delay time =   0.00  New State:ENGN_StateRunning_WaitSampling
2024/10/06 06:03:14.9 Step started at: 06:03:06
2024/10/06 06:03:14.9 XYZ movement time  = 8046 ms + Scan start delay = 8023 ms
2024/10/06 06:03:15.0 Old State:15-ENGN_StateRunning_WaitSampling New State:ENGN_StateRunning_Sampling
2024/10/06 06:03:16.7 Shaker current speed = 991 rpm, set speed = 1000
2024/10/06 06:04:07.0 Temp: 2024/10/06 06:04:07, 30.0000, 30.7000
2024/10/06 06:05:07.2 Temp: 2024/10/06 06:05:07, 30.0000, 30.7000
2024/10/06 06:05:14.7 
2024/10/06 06:05:14.7 STOP SCAN: 
2024/10/06 06:05:14.7    CycleTime (ms)    = 200
2024/10/06 06:05:14.7    CurrentCycle      = 600
2024/10/06 06:05:14.7    RunTime (ms)      = 119958
2024/10/06 06:05:14.7    AverageCycle (ms) = 199.9
2024/10/06 06:05:14.7    Temperature       = 30.0
2024/10/06 06:05:14.7    DATA OVERRUN %    = 0.00
2024/10/06 06:05:14.7    Spec PCB temps    = 42.6, 42.1, 42.4, 42.3, 42.1, 42.3, 41.2, 41.6
2024/10/06 06:05:14.7 
2024/10/06 06:05:14.7 Old State:16-cycle=600, Elapsed Time:  120.0,  Ideal Time:  119.8,  Delay time =   0.04  New State:ENGN_StateRunning_SamplingComplete
2024/10/06 06:05:14.9 Old State:18-ENGN_StateRunning_SamplingComplete New State:ENGN_StateRunning_WaitEjecting
2024/10/06 06:05:14.9 EJECT: To Tray, position=3,0
2024/10/06 06:05:14.9    EjectOffset = 10.0
2024/10/06 06:05:15.0 GMC_SetPosZ
2024/10/06 06:05:15.0 Old State:19-ENGN_StateRunning_WaitEjecting New State:ENGN_StateRunning_Ejecting
2024/10/06 06:05:19.0 GMC_ServoHere
2024/10/06 06:05:19.2 GMC_SetPosXY
2024/10/06 06:05:21.4 GMC_SetPosZ
2024/10/06 06:05:25.5 GMC_Eject
2024/10/06 06:05:25.5 EjectDone => EjectEject
2024/10/06 06:05:25.5 SetEjectorPosn(0)
2024/10/06 06:05:28.8 GMC_HomeZ
2024/10/06 06:05:28.8 HomeDevice[0005]
2024/10/06 06:05:34.3 GMC_SetPosZ
2024/10/06 06:05:34.7 GMC_ServoHere
2024/10/06 06:05:34.8 GMC_SetPosZ
2024/10/06 06:05:35.0 GMC_ServoHere
2024/10/06 06:05:35.2 GMC_SetPosXY
2024/10/06 06:05:37.4 GMC_SetPosZ
2024/10/06 06:05:37.7 Old State:20-ENGN_StateRunning_Ejecting New State:ENGN_StateRunning_EjectingComplete
2024/10/06 06:05:37.9 Old State:21-ENGN_StateRunning_EjectingComplete New State:ENGN_StateRunning_Finished
2024/10/06 06:05:37.9 StopShaker
2024/10/06 06:05:38.0 Old State:22-ENGN_StateRunning_Finished New State:ENGN_State_SystemReady
2024/10/06 06:05:38.1 Temp: 2024/10/06 06:05:38, 30.0000, 30.7000
2024/10/06 06:05:38.1 Temperature monitor DISABLE
2024/10/06 06:05:38.1 
2024/10/06 06:05:38.1 ASSAY SUMMARY:
2024/10/06 06:05:38.1 ==============
2024/10/06 06:05:38.1   Step #   Duration   Cycles  Overrun %
2024/10/06 06:05:38.1        1     119     600    0.00
2024/10/06 06:05:38.1        2     194     975    0.00
2024/10/06 06:05:38.1        3      84     424    0.00
2024/10/06 06:05:38.1        4    1099    5500    0.00
2024/10/06 06:05:38.1        5     599    3000    0.00
2024/10/06 06:05:38.1        6       4      25    0.00
2024/10/06 06:05:38.1        7       4      25    0.00
2024/10/06 06:05:38.1        8       4      25    0.00
2024/10/06 06:05:38.1        9       4      25    0.00
2024/10/06 06:05:38.1       10       4      25    0.00
2024/10/06 06:05:38.1       11       4      25    0.00
2024/10/06 06:05:38.1       12     119     600    0.00
2024/10/06 06:05:38.1 -------------------------------------------
2024/10/06 06:05:38.1    Total    2249   11249    0.00
2024/10/06 06:05:38.1 Temperature monitor DISABLE
2024/10/06 06:05:38.3 DFIO: Start writing C:\DATA\wangT\mcb2-h7\Experiment_14\241006_001.frd
2024/10/06 06:05:38.3 DFIO: Finished writing C:\DATA\wangT\mcb2-h7\Experiment_14\241006_001.frd
2024/10/06 06:05:38.3 DFIO: Start writing C:\DATA\wangT\mcb2-h7\Experiment_14\241006_002.frd
2024/10/06 06:05:38.4 DFIO: Finished writing C:\DATA\wangT\mcb2-h7\Experiment_14\241006_002.frd
2024/10/06 06:05:38.4 DFIO: Start writing C:\DATA\wangT\mcb2-h7\Experiment_14\241006_003.frd
2024/10/06 06:05:38.4 DFIO: Finished writing C:\DATA\wangT\mcb2-h7\Experiment_14\241006_003.frd
2024/10/06 06:05:38.4 DFIO: Start writing C:\DATA\wangT\mcb2-h7\Experiment_14\241006_004.frd
2024/10/06 06:05:38.4 DFIO: Finished writing C:\DATA\wangT\mcb2-h7\Experiment_14\241006_004.frd
2024/10/06 06:05:38.4 DFIO: Start writing C:\DATA\wangT\mcb2-h7\Experiment_14\241006_005.frd
2024/10/06 06:05:38.4 DFIO: Finished writing C:\DATA\wangT\mcb2-h7\Experiment_14\241006_005.frd
2024/10/06 06:05:38.4 DFIO: Start writing C:\DATA\wangT\mcb2-h7\Experiment_14\241006_006.frd
2024/10/06 06:05:38.4 DFIO: Finished writing C:\DATA\wangT\mcb2-h7\Experiment_14\241006_006.frd
2024/10/06 06:05:38.4 DFIO: Start writing C:\DATA\wangT\mcb2-h7\Experiment_14\241006_007.frd
2024/10/06 06:05:38.4 DFIO: Finished writing C:\DATA\wangT\mcb2-h7\Experiment_14\241006_007.frd
2024/10/06 06:05:38.4 DFIO: Start writing C:\DATA\wangT\mcb2-h7\Experiment_14\241006_008.frd
2024/10/06 06:05:38.4 DFIO: Finished writing C:\DATA\wangT\mcb2-h7\Experiment_14\241006_008.frd
2024/10/06 06:05:38.4 DFIO: Finished writing C:\DATA\wangT\mcb2-h7\Experiment_14\241006_Manifest.fmx
2024/10/06 06:32:01.6 <I Name="ExperimentName" O="Experiment_10" N="Experiment_14" />
2024/10/06 06:32:01.6 Sample plate definitions were changed
2024/10/06 06:32:01.6 Assay steps step 1: Name Baseline2 to Baseline, Sample A1 to A12
2024/10/06 06:32:01.6 Assay steps step 2: Sample A8 to A4
2024/10/06 06:32:01.6 Assay steps step 3: Sample A3 to A5
2024/10/06 06:32:01.6 Assay steps step 4: Sample A11 to A9
2024/10/06 06:32:01.6 Assay steps step 5: Name Dissociation to Baseline, Sample A3 to A5
2024/10/06 06:32:01.6 Assay steps step 6: Sample A12 to A11
2024/10/06 06:32:01.6 1 Assay steps step were deleted
2024/10/06 06:32:01.7 SetHeaterTemperature 30.0
2024/10/06 06:32:01.7 Temperature monitor ENABLE
2024/10/06 06:32:01.7 Set Heater[65535] @ 30.000000[C]
2024/10/06 06:32:01.8 Temperature monitor ENABLE
2024/10/06 06:32:01.8 Temp: 2024/10/06 06:32:01, 26.3000, 30.5000
2024/10/06 06:32:01.8 bShakeWhileWaiting=1, nShakerRPM=1000
2024/10/06 06:32:01.8 DELAYED START: Waiting for 600 s
2024/10/06 06:32:01.8 Old State:4-ENGN_State_SystemReady New State:ENGN_State_ControllerBusy
2024/10/06 06:32:01.9 GMC_SetPosZ
2024/10/06 06:32:02.1 GMC_ServoHere
2024/10/06 06:32:02.2 GMC_SetPosXY
2024/10/06 06:32:02.4 GMC_SetPosZ
2024/10/06 06:32:02.7 Old State:29-ENGN_State_ControllerBusy New State:ENGN_State_ControllerDone
2024/10/06 06:32:02.8 StartShaker(1000)
2024/10/06 06:32:02.8 Old State:30-ENGN_State_ControllerDone New State:ENGN_State_SystemReady
2024/10/06 06:32:14.5 Spectrometer EOS_B0010: AVRG=20.
2024/10/06 06:32:14.5 Spectrometer EOS_B0014: AVRG=20.
2024/10/06 06:32:14.5 Spectrometer EOS_B0011: AVRG=20.
2024/10/06 06:32:14.5 Spectrometer EOS_B0018: AVRG=20.
2024/10/06 06:32:14.5 Spectrometer EOS_B0012: AVRG=20.
2024/10/06 06:32:14.5 Spectrometer EOS_B0017: AVRG=20.
2024/10/06 06:32:14.5 Spectrometer EOS_B0013: AVRG=20.
2024/10/06 06:32:14.5 Spectrometer EOS_B0019: AVRG=20.
2024/10/06 06:32:14.6 Starting new assay
2024/10/06 06:32:14.9 Old State:4-ENGN_State_SystemReady New State:ENGN_StateRunning_StartNewStep
2024/10/06 06:32:14.9 Spectrometer EOS_B0010: AVRG=20.
2024/10/06 06:32:14.9 Spectrometer EOS_B0014: AVRG=20.
2024/10/06 06:32:14.9 Spectrometer EOS_B0011: AVRG=20.
2024/10/06 06:32:14.9 Spectrometer EOS_B0018: AVRG=20.
2024/10/06 06:32:14.9 Spectrometer EOS_B0012: AVRG=20.
2024/10/06 06:32:14.9 Spectrometer EOS_B0017: AVRG=20.
2024/10/06 06:32:14.9 Spectrometer EOS_B0013: AVRG=20.
2024/10/06 06:32:14.9 Spectrometer EOS_B0019: AVRG=20.
2024/10/06 06:32:14.9 Plate 1 temperature = 30 C
2024/10/06 06:32:15.0 Old State:6-ENGN_StateRunning_StartNewStep New State:ENGN_StateRunning_WaitPickingSensors
2024/10/06 06:32:15.0 Pick(0, 3)
2024/10/06 06:32:15.1 GMC_SetPosZ
2024/10/06 06:32:15.2 Old State:7-ENGN_StateRunning_WaitPickingSensors New State:ENGN_StateRunning_PickingSensors
2024/10/06 06:32:15.2 Temp: 2024/10/06 06:32:15, 29.7000, 30.5000
2024/10/06 06:32:15.3 GMC_ServoHere
2024/10/06 06:32:15.5 GMC_SetPosXY
2024/10/06 06:32:17.7 GMC_SetPosZ
2024/10/06 06:32:23.0 GMC_SetPosZ
2024/10/06 06:32:23.4 Old State:8-ENGN_StateRunning_PickingSensors New State:ENGN_StateRunning_CheckingSensors
2024/10/06 06:32:23.4 Spectrometer EOS_B0010: AVRG=20.
2024/10/06 06:32:23.4 Spectrometer EOS_B0014: AVRG=20.
2024/10/06 06:32:23.4 Spectrometer EOS_B0011: AVRG=20.
2024/10/06 06:32:23.4 Spectrometer EOS_B0018: AVRG=20.
2024/10/06 06:32:23.4 Spectrometer EOS_B0012: AVRG=20.
2024/10/06 06:32:23.4 Spectrometer EOS_B0017: AVRG=20.
2024/10/06 06:32:23.4 Spectrometer EOS_B0013: AVRG=20.
2024/10/06 06:32:23.4 Spectrometer EOS_B0019: AVRG=20.
2024/10/06 06:32:23.5 
2024/10/06 06:32:23.5 Detect Sensors
2024/10/06 06:32:23.5 ==============
2024/10/06 06:32:23.5 1	YES		0.0	6492.2
2024/10/06 06:32:23.5 2	YES		0.0	7303.0
2024/10/06 06:32:23.5 3	YES		0.0	7091.9
2024/10/06 06:32:23.5 4	YES		0.0	7654.4
2024/10/06 06:32:23.5 5	YES		0.0	6041.9
2024/10/06 06:32:23.5 6	YES		0.0	5691.6
2024/10/06 06:32:23.5 7	YES		0.0	7041.4
2024/10/06 06:32:23.5 8	YES		0.0	5340.0
2024/10/06 06:32:23.5 
2024/10/06 06:32:23.5 Spectrometer EOS_B0010: AVRG=20.
2024/10/06 06:32:23.5 Spectrometer EOS_B0014: AVRG=20.
2024/10/06 06:32:23.5 Spectrometer EOS_B0011: AVRG=20.
2024/10/06 06:32:23.6 Spectrometer EOS_B0018: AVRG=20.
2024/10/06 06:32:23.6 Spectrometer EOS_B0012: AVRG=20.
2024/10/06 06:32:23.6 Spectrometer EOS_B0017: AVRG=20.
2024/10/06 06:32:23.6 Spectrometer EOS_B0013: AVRG=20.
2024/10/06 06:32:23.6 Spectrometer EOS_B0019: AVRG=20.
2024/10/06 06:32:23.6 Spectrometer EOS_B0010: AVRG=20.
2024/10/06 06:32:23.6 Spectrometer EOS_B0014: AVRG=20.
2024/10/06 06:32:23.6 Spectrometer EOS_B0011: AVRG=20.
2024/10/06 06:32:23.6 Spectrometer EOS_B0018: AVRG=20.
2024/10/06 06:32:23.6 Spectrometer EOS_B0012: AVRG=20.
2024/10/06 06:32:23.6 Spectrometer EOS_B0017: AVRG=20.
2024/10/06 06:32:23.6 Spectrometer EOS_B0013: AVRG=20.
2024/10/06 06:32:23.6 Spectrometer EOS_B0019: AVRG=20.
2024/10/06 06:32:23.7 CH1: Correction Factor = 1.89761
2024/10/06 06:32:23.7 Spectrometer EOS_B0010: AVRG=20.
2024/10/06 06:32:23.7 CH2: Correction Factor = 1.82087
2024/10/06 06:32:23.7 Spectrometer EOS_B0014: AVRG=20.
2024/10/06 06:32:23.7 CH3: Correction Factor = 1.79832
2024/10/06 06:32:23.7 Spectrometer EOS_B0011: AVRG=20.
2024/10/06 06:32:23.7 CH4: Correction Factor = 1.68857
2024/10/06 06:32:23.7 Spectrometer EOS_B0018: AVRG=20.
2024/10/06 06:32:23.7 CH5: Correction Factor = 2.1899
2024/10/06 06:32:23.7 Spectrometer EOS_B0012: AVRG=20.
2024/10/06 06:32:23.7 CH6: Correction Factor = 2.27708
2024/10/06 06:32:23.7 Spectrometer EOS_B0017: AVRG=20.
2024/10/06 06:32:23.7 CH7: Correction Factor = 1.7405
2024/10/06 06:32:23.7 Spectrometer EOS_B0013: AVRG=20.
2024/10/06 06:32:23.7 CH8: Correction Factor = 2.33432
2024/10/06 06:32:23.7 Spectrometer EOS_B0019: AVRG=20.
2024/10/06 06:32:23.9 CH1: Correction Factor = 1.09894
2024/10/06 06:32:23.9 Spectrometer EOS_B0010: AVRG=20.
2024/10/06 06:32:23.9 CH2: Correction Factor = 1.09491
2024/10/06 06:32:23.9 Spectrometer EOS_B0014: AVRG=20.
2024/10/06 06:32:23.9 CH3: Correction Factor = 1.09177
2024/10/06 06:32:23.9 Spectrometer EOS_B0011: AVRG=20.
2024/10/06 06:32:23.9 CH4: Correction Factor = 1.08475
2024/10/06 06:32:23.9 Spectrometer EOS_B0018: AVRG=20.
2024/10/06 06:32:23.9 CH5: Correction Factor = 1.11964
2024/10/06 06:32:23.9 Spectrometer EOS_B0012: AVRG=20.
2024/10/06 06:32:23.9 CH6: Correction Factor = 1.11878
2024/10/06 06:32:23.9 Spectrometer EOS_B0017: AVRG=20.
2024/10/06 06:32:23.9 CH7: Correction Factor = 1.08779
2024/10/06 06:32:23.9 Spectrometer EOS_B0013: AVRG=20.
2024/10/06 06:32:23.9 CH8: Correction Factor = 1.12849
2024/10/06 06:32:23.9 Spectrometer EOS_B0019: AVRG=20.
2024/10/06 06:32:24.0 CH1: Correction Factor = 1.01736
2024/10/06 06:32:24.0 Spectrometer EOS_B0010: AVRG=20.
2024/10/06 06:32:24.0 CH2: Correction Factor = 1.01907
2024/10/06 06:32:24.0 Spectrometer EOS_B0014: AVRG=20.
2024/10/06 06:32:24.0 CH3: Correction Factor = 1.01936
2024/10/06 06:32:24.0 Spectrometer EOS_B0011: AVRG=20.
2024/10/06 06:32:24.0 CH4: Correction Factor = 1.01739
2024/10/06 06:32:24.0 Spectrometer EOS_B0018: AVRG=20.
2024/10/06 06:32:24.0 CH5: Correction Factor = 1.0227
2024/10/06 06:32:24.0 Spectrometer EOS_B0012: AVRG=20.
2024/10/06 06:32:24.0 CH6: Correction Factor = 1.02167
2024/10/06 06:32:24.0 Spectrometer EOS_B0017: AVRG=20.
2024/10/06 06:32:24.0 CH7: Correction Factor = 1.01793
2024/10/06 06:32:24.0 Spectrometer EOS_B0013: AVRG=20.
2024/10/06 06:32:24.0 CH8: Correction Factor = 1.02236
2024/10/06 06:32:24.0 Spectrometer EOS_B0019: AVRG=20.
2024/10/06 06:32:24.2 CH1: Correction Factor = 1.00604
2024/10/06 06:32:24.2 Spectrometer EOS_B0010: AVRG=20.
2024/10/06 06:32:24.2 CH2: Correction Factor = 1.00311
2024/10/06 06:32:24.2 Spectrometer EOS_B0014: AVRG=20.
2024/10/06 06:32:24.2 CH3: Correction Factor = 1.00307
2024/10/06 06:32:24.2 Spectrometer EOS_B0011: AVRG=20.
2024/10/06 06:32:24.2 CH4: Correction Factor = 1.00446
2024/10/06 06:32:24.2 Spectrometer EOS_B0018: AVRG=20.
2024/10/06 06:32:24.2 CH5: Correction Factor = 1.0033
2024/10/06 06:32:24.2 Spectrometer EOS_B0012: AVRG=20.
2024/10/06 06:32:24.2 CH6: Correction Factor = 1.00585
2024/10/06 06:32:24.2 Spectrometer EOS_B0017: AVRG=20.
2024/10/06 06:32:24.2 CH7: Correction Factor = 1.00116
2024/10/06 06:32:24.2 Spectrometer EOS_B0013: AVRG=20.
2024/10/06 06:32:24.2 CH8: Correction Factor = 1.00405
2024/10/06 06:32:24.2 Spectrometer EOS_B0019: AVRG=20.
2024/10/06 06:32:24.4 CH1: Correction Factor = 1.00233
2024/10/06 06:32:24.4 Spectrometer EOS_B0010: AVRG=20.
2024/10/06 06:32:24.4 CH2: Correction Factor = 0.999185
2024/10/06 06:32:24.4 Spectrometer EOS_B0014: AVRG=20.
2024/10/06 06:32:24.4 CH3: Correction Factor = 0.999161
2024/10/06 06:32:24.4 Spectrometer EOS_B0011: AVRG=20.
2024/10/06 06:32:24.4 CH4: Correction Factor = 1.0003
2024/10/06 06:32:24.4 Spectrometer EOS_B0018: AVRG=20.
2024/10/06 06:32:24.4 CH5: Correction Factor = 1.00015
2024/10/06 06:32:24.4 Spectrometer EOS_B0012: AVRG=20.
2024/10/06 06:32:24.4 CH6: Correction Factor = 0.999623
2024/10/06 06:32:24.4 Spectrometer EOS_B0017: AVRG=20.
2024/10/06 06:32:24.4 CH7: Correction Factor = 1.00137
2024/10/06 06:32:24.4 Spectrometer EOS_B0013: AVRG=20.
2024/10/06 06:32:24.4 CH8: Correction Factor = 1.00121
2024/10/06 06:32:24.4 Spectrometer EOS_B0019: AVRG=20.
2024/10/06 06:32:24.5 CH1: Correction Factor = 0.998361
2024/10/06 06:32:24.5 Spectrometer EOS_B0010: AVRG=20.
2024/10/06 06:32:24.5 CH2: Correction Factor = 0.999205
2024/10/06 06:32:24.5 Spectrometer EOS_B0014: AVRG=20.
2024/10/06 06:32:24.5 CH3: Correction Factor = 0.999043
2024/10/06 06:32:24.5 Spectrometer EOS_B0011: AVRG=20.
2024/10/06 06:32:24.5 CH4: Correction Factor = 1.00026
2024/10/06 06:32:24.5 Spectrometer EOS_B0018: AVRG=20.
2024/10/06 06:32:24.5 CH5: Correction Factor = 1.00018
2024/10/06 06:32:24.5 Spectrometer EOS_B0012: AVRG=20.
2024/10/06 06:32:24.5 CH6: Correction Factor = 0.999678
2024/10/06 06:32:24.5 Spectrometer EOS_B0017: AVRG=20.
2024/10/06 06:32:24.5 CH7: Correction Factor = 1.00108
2024/10/06 06:32:24.5 Spectrometer EOS_B0013: AVRG=20.
2024/10/06 06:32:24.5 CH8: Correction Factor = 0.998212
2024/10/06 06:32:24.5 Spectrometer EOS_B0019: AVRG=20.
2024/10/06 06:32:24.5 Sensor 1: Integration Time = 2.14 ms
2024/10/06 06:32:24.5 Sensor 2: Integration Time = 2.03 ms
2024/10/06 06:32:24.5 Sensor 3: Integration Time = 2.00 ms
2024/10/06 06:32:24.5 Sensor 4: Integration Time = 1.87 ms
2024/10/06 06:32:24.5 Sensor 5: Integration Time = 2.52 ms
2024/10/06 06:32:24.5 Sensor 6: Integration Time = 2.62 ms
2024/10/06 06:32:24.5 Sensor 7: Integration Time = 1.93 ms
2024/10/06 06:32:24.5 Sensor 8: Integration Time = 2.70 ms
2024/10/06 06:32:24.5 WaitControllerIdle(30000)
2024/10/06 06:32:24.6 GMC_HomeZ
2024/10/06 06:32:24.6 HomeDevice[0005]
2024/10/06 06:32:31.4 GMC_SetPosZ
2024/10/06 06:32:31.7 GMC_ServoHere
2024/10/06 06:32:32.1 Old State:9-ENGN_StateRunning_CheckingSensors New State:ENGN_StateRunning_PickingSensorsComplete
2024/10/06 06:32:32.1 StartShaker(1000)
2024/10/06 06:32:32.1 Integration Time: 2.14,2.03,2.00,1.87,2.52,2.62,1.93,2.70,
2024/10/06 06:32:32.2 Old State:10-ENGN_StateRunning_PickingSensorsComplete New State:ENGN_StateRunning_WaitGoingToSample
2024/10/06 06:32:32.2 Sample96_Q(0, 0, 11)
2024/10/06 06:32:32.2 
2024/10/06 06:32:32.2 START SCAN: 
2024/10/06 06:32:32.2    CycleTime (ms)    = 200
2024/10/06 06:32:32.2    CycleCount        = 600
2024/10/06 06:32:32.2    ScansToAverage    = 20
2024/10/06 06:32:32.2    FinishTime (s)    = 120
2024/10/06 06:32:32.2    Temperature       = 29.9
2024/10/06 06:32:32.2    Lamp Power        = 33
2024/10/06 06:32:32.2    Spec PCB temps    = 42.5, 42.1, 42.4, 42.2, 42.1, 42.2, 41.2, 41.6
2024/10/06 06:32:32.2 
2024/10/06 06:32:32.2 GMC_SetPosZ
2024/10/06 06:32:32.3 Plate 1 temperature = 30 C
2024/10/06 06:32:32.3 Pickups: 142, Warn: 90, Error: 100
2024/10/06 06:32:32.3 Old State:12-ENGN_StateRunning_WaitGoingToSample New State:ENGN_StateRunning_GoingToSample
2024/10/06 06:32:32.4 GMC_ServoHere
2024/10/06 06:32:32.6 GMC_SetPosXY
2024/10/06 06:32:34.7 GMC_SetPosZ
2024/10/06 06:32:40.9 Old State:13-ENGN_StateRunning_GoingToSample New State:ENGN_StateRunning_GoingToSampleComplete
2024/10/06 06:32:41.0 Old State:14-cycle=1, Elapsed Time:    0.0,  Ideal Time:    0.0,  Delay time =   0.00  New State:ENGN_StateRunning_WaitSampling
2024/10/06 06:32:41.0 Step started at: 06:32:32
2024/10/06 06:32:41.0 XYZ movement time  = 8593 ms + Scan start delay = 8576 ms
2024/10/06 06:32:41.1 Old State:15-ENGN_StateRunning_WaitSampling New State:ENGN_StateRunning_Sampling
2024/10/06 06:32:42.1 Shaker current speed = 991 rpm, set speed = 1000
2024/10/06 06:33:15.2 Temp: 2024/10/06 06:33:15, 30.1000, 30.5000
2024/10/06 06:34:03.7 
2024/10/06 06:34:03.7 STOP SCAN: 
2024/10/06 06:34:03.7    CycleTime (ms)    = 200
2024/10/06 06:34:03.7    CurrentCycle      = 415
2024/10/06 06:34:03.7    RunTime (ms)      = 82958
2024/10/06 06:34:03.7    AverageCycle (ms) = 199.9
2024/10/06 06:34:03.7    Temperature       = 30.1
2024/10/06 06:34:03.7    DATA OVERRUN %    = 0.00
2024/10/06 06:34:03.7    Spec PCB temps    = 42.5, 42.1, 42.4, 42.2, 42.1, 42.3, 41.2, 41.6
2024/10/06 06:34:03.7 
2024/10/06 06:34:03.8 Old State:16-cycle=415, Elapsed Time:   83.0,  Ideal Time:   82.8,  Delay time =   0.04  New State:ENGN_StateRunning_SamplingSkipped
2024/10/06 06:34:03.9 Old State:17-ENGN_StateRunning_SamplingSkipped New State:ENGN_StateRunning_WaitNewStep
2024/10/06 06:34:04.1 Old State:5-ENGN_StateRunning_WaitNewStep New State:ENGN_StateRunning_StartNewStep
2024/10/06 06:34:04.2 Spectrometer EOS_B0010: AVRG=20.
2024/10/06 06:34:04.2 Spectrometer EOS_B0014: AVRG=20.
2024/10/06 06:34:04.2 Spectrometer EOS_B0011: AVRG=20.
2024/10/06 06:34:04.2 Spectrometer EOS_B0018: AVRG=20.
2024/10/06 06:34:04.2 Spectrometer EOS_B0012: AVRG=20.
2024/10/06 06:34:04.2 Spectrometer EOS_B0017: AVRG=20.
2024/10/06 06:34:04.2 Spectrometer EOS_B0013: AVRG=20.
2024/10/06 06:34:04.2 Spectrometer EOS_B0019: AVRG=20.
2024/10/06 06:34:04.2 StartShaker(1000)
2024/10/06 06:34:04.3 Old State:6-ENGN_StateRunning_StartNewStep New State:ENGN_StateRunning_WaitGoingToSample
2024/10/06 06:34:04.3 Sample96_Q(0, 0, 3)
2024/10/06 06:34:04.3 
2024/10/06 06:34:04.3 START SCAN: 
2024/10/06 06:34:04.3    CycleTime (ms)    = 200
2024/10/06 06:34:04.3    CycleCount        = 6000
2024/10/06 06:34:04.3    ScansToAverage    = 20
2024/10/06 06:34:04.3    FinishTime (s)    = 1200
2024/10/06 06:34:04.3    Temperature       = 30.1
2024/10/06 06:34:04.3    Lamp Power        = 33
2024/10/06 06:34:04.3    Spec PCB temps    = 42.5, 42.1, 42.4, 42.2, 42.1, 42.3, 41.2, 41.6
2024/10/06 06:34:04.3 
2024/10/06 06:34:04.4 Temp: 2024/10/06 06:34:04, 30.1000, 30.5000
2024/10/06 06:34:04.4 Old State:12-ENGN_StateRunning_WaitGoingToSample New State:ENGN_StateRunning_GoingToSample
2024/10/06 06:34:04.4 GMC_SetPosZ
2024/10/06 06:34:10.5 GMC_ServoHere
2024/10/06 06:34:10.7 GMC_SetPosXY
2024/10/06 06:34:12.1 GMC_SetPosZ
2024/10/06 06:34:15.9 Shaker current speed = 994 rpm, set speed = 1000
2024/10/06 06:34:16.0 Old State:13-ENGN_StateRunning_GoingToSample New State:ENGN_StateRunning_GoingToSampleComplete
2024/10/06 06:34:16.1 Old State:14-cycle=1, Elapsed Time:    0.0,  Ideal Time:    0.0,  Delay time =   0.00  New State:ENGN_StateRunning_WaitSampling
2024/10/06 06:34:16.1 Step started at: 06:34:04
2024/10/06 06:34:16.1 XYZ movement time  = 11560 ms + Scan start delay = 11532 ms
2024/10/06 06:34:16.2 Old State:15-ENGN_StateRunning_WaitSampling New State:ENGN_StateRunning_Sampling
2024/10/06 06:35:04.5 Temp: 2024/10/06 06:35:04, 30.0000, 30.4000
2024/10/06 06:36:04.7 Temp: 2024/10/06 06:36:04, 30.0000, 30.4000
2024/10/06 06:37:04.9 Temp: 2024/10/06 06:37:04, 30.0000, 30.4000
2024/10/06 06:38:05.0 Temp: 2024/10/06 06:38:05, 30.0000, 30.4000
2024/10/06 06:39:05.2 Temp: 2024/10/06 06:39:05, 30.0000, 30.4000
2024/10/06 06:40:05.3 Temp: 2024/10/06 06:40:05, 30.0000, 30.4000
2024/10/06 06:41:05.5 Temp: 2024/10/06 06:41:05, 30.0000, 30.4000
2024/10/06 06:42:05.6 Temp: 2024/10/06 06:42:05, 30.0000, 30.4000
2024/10/06 06:43:05.8 Temp: 2024/10/06 06:43:05, 30.0000, 30.4000
2024/10/06 06:44:05.9 Temp: 2024/10/06 06:44:05, 30.0000, 30.4000
2024/10/06 06:45:06.1 Temp: 2024/10/06 06:45:06, 30.0000, 30.4000
2024/10/06 06:46:06.3 Temp: 2024/10/06 06:46:06, 30.0000, 30.4000
2024/10/06 06:47:06.4 Temp: 2024/10/06 06:47:06, 30.0000, 30.5000
2024/10/06 06:47:11.1 Step 2 extended by 60 seconds
2024/10/06 06:47:14.8 
2024/10/06 06:47:14.8 STOP SCAN: 
2024/10/06 06:47:14.8    CycleTime (ms)    = 200
2024/10/06 06:47:14.8    CurrentCycle      = 3895
2024/10/06 06:47:14.8    RunTime (ms)      = 778959
2024/10/06 06:47:14.8    AverageCycle (ms) = 200.0
2024/10/06 06:47:14.8    Temperature       = 30.0
2024/10/06 06:47:14.8    DATA OVERRUN %    = 0.00
2024/10/06 06:47:14.8    Spec PCB temps    = 42.6, 42.1, 42.4, 42.2, 42.0, 42.2, 41.2, 41.6
2024/10/06 06:47:14.8 
2024/10/06 06:47:14.9 Old State:16-cycle=3895, Elapsed Time:  779.0,  Ideal Time:  778.8,  Delay time =   0.04  New State:ENGN_StateRunning_SamplingSkipped
2024/10/06 06:47:15.0 Old State:17-ENGN_StateRunning_SamplingSkipped New State:ENGN_StateRunning_WaitNewStep
2024/10/06 06:47:15.1 Old State:5-ENGN_StateRunning_WaitNewStep New State:ENGN_StateRunning_StartNewStep
2024/10/06 06:47:15.2 Spectrometer EOS_B0010: AVRG=20.
2024/10/06 06:47:15.2 Spectrometer EOS_B0014: AVRG=20.
2024/10/06 06:47:15.2 Spectrometer EOS_B0011: AVRG=20.
2024/10/06 06:47:15.2 Spectrometer EOS_B0018: AVRG=20.
2024/10/06 06:47:15.2 Spectrometer EOS_B0012: AVRG=20.
2024/10/06 06:47:15.2 Spectrometer EOS_B0017: AVRG=20.
2024/10/06 06:47:15.2 Spectrometer EOS_B0013: AVRG=20.
2024/10/06 06:47:15.2 Spectrometer EOS_B0019: AVRG=20.
2024/10/06 06:47:15.2 StartShaker(1000)
2024/10/06 06:47:15.3 Old State:6-ENGN_StateRunning_StartNewStep New State:ENGN_StateRunning_WaitGoingToSample
2024/10/06 06:47:15.3 Sample96_Q(0, 0, 4)
2024/10/06 06:47:15.3 
2024/10/06 06:47:15.3 START SCAN: 
2024/10/06 06:47:15.3    CycleTime (ms)    = 200
2024/10/06 06:47:15.3    CycleCount        = 600
2024/10/06 06:47:15.3    ScansToAverage    = 20
2024/10/06 06:47:15.3    FinishTime (s)    = 120
2024/10/06 06:47:15.3    Temperature       = 30.0
2024/10/06 06:47:15.3    Lamp Power        = 33
2024/10/06 06:47:15.3    Spec PCB temps    = 42.6, 42.1, 42.4, 42.2, 42.0, 42.3, 41.2, 41.6
2024/10/06 06:47:15.3 
2024/10/06 06:47:15.4 Temp: 2024/10/06 06:47:15, 30.0000, 30.5000
2024/10/06 06:47:15.4 Old State:12-ENGN_StateRunning_WaitGoingToSample New State:ENGN_StateRunning_GoingToSample
2024/10/06 06:47:15.4 GMC_SetPosZ
2024/10/06 06:47:19.2 GMC_ServoHere
2024/10/06 06:47:19.4 GMC_SetPosXY
2024/10/06 06:47:19.7 GMC_SetPosZ
2024/10/06 06:47:23.9 Old State:13-ENGN_StateRunning_GoingToSample New State:ENGN_StateRunning_GoingToSampleComplete
2024/10/06 06:47:24.0 Old State:14-cycle=1, Elapsed Time:    0.0,  Ideal Time:    0.0,  Delay time =   0.00  New State:ENGN_StateRunning_WaitSampling
2024/10/06 06:47:24.0 Step started at: 06:47:15
2024/10/06 06:47:24.0 XYZ movement time  = 8557 ms + Scan start delay = 8523 ms
2024/10/06 06:47:24.1 Old State:15-ENGN_StateRunning_WaitSampling New State:ENGN_StateRunning_Sampling
2024/10/06 06:47:25.2 Shaker current speed = 993 rpm, set speed = 1000
2024/10/06 06:48:15.5 Temp: 2024/10/06 06:48:15, 30.0000, 30.5000
2024/10/06 06:49:15.7 Temp: 2024/10/06 06:49:15, 30.0000, 30.5000
2024/10/06 06:49:23.8 
2024/10/06 06:49:23.8 STOP SCAN: 
2024/10/06 06:49:23.8    CycleTime (ms)    = 200
2024/10/06 06:49:23.8    CurrentCycle      = 600
2024/10/06 06:49:23.8    RunTime (ms)      = 119959
2024/10/06 06:49:23.8    AverageCycle (ms) = 199.9
2024/10/06 06:49:23.8    Temperature       = 30.0
2024/10/06 06:49:23.8    DATA OVERRUN %    = 0.00
2024/10/06 06:49:23.8    Spec PCB temps    = 42.6, 42.1, 42.4, 42.2, 42.1, 42.2, 41.2, 41.6
2024/10/06 06:49:23.8 
2024/10/06 06:49:23.8 Old State:16-cycle=600, Elapsed Time:  120.0,  Ideal Time:  119.8,  Delay time =   0.04  New State:ENGN_StateRunning_SamplingComplete
2024/10/06 06:49:23.9 Old State:18-ENGN_StateRunning_SamplingComplete New State:ENGN_StateRunning_WaitNewStep
2024/10/06 06:49:24.4 Old State:5-ENGN_StateRunning_WaitNewStep New State:ENGN_StateRunning_StartNewStep
2024/10/06 06:49:24.4 Spectrometer EOS_B0010: AVRG=20.
2024/10/06 06:49:24.4 Spectrometer EOS_B0014: AVRG=20.
2024/10/06 06:49:24.4 Spectrometer EOS_B0011: AVRG=20.
2024/10/06 06:49:24.4 Spectrometer EOS_B0018: AVRG=20.
2024/10/06 06:49:24.4 Spectrometer EOS_B0012: AVRG=20.
2024/10/06 06:49:24.4 Spectrometer EOS_B0017: AVRG=20.
2024/10/06 06:49:24.4 Spectrometer EOS_B0013: AVRG=20.
2024/10/06 06:49:24.4 Spectrometer EOS_B0019: AVRG=20.
2024/10/06 06:49:24.4 StartShaker(1000)
2024/10/06 06:49:24.5 Old State:6-ENGN_StateRunning_StartNewStep New State:ENGN_StateRunning_WaitGoingToSample
2024/10/06 06:49:24.5 Sample96_Q(0, 0, 8)
2024/10/06 06:49:24.5 
2024/10/06 06:49:24.5 START SCAN: 
2024/10/06 06:49:24.5    CycleTime (ms)    = 200
2024/10/06 06:49:24.5    CycleCount        = 5500
2024/10/06 06:49:24.5    ScansToAverage    = 20
2024/10/06 06:49:24.5    FinishTime (s)    = 1100
2024/10/06 06:49:24.5    Temperature       = 30.0
2024/10/06 06:49:24.5    Lamp Power        = 33
2024/10/06 06:49:24.5    Spec PCB temps    = 42.6, 42.1, 42.4, 42.2, 42.1, 42.2, 41.2, 41.6
2024/10/06 06:49:24.5 
2024/10/06 06:49:24.6 Temp: 2024/10/06 06:49:24, 30.0000, 30.5000
2024/10/06 06:49:24.6 Old State:12-ENGN_StateRunning_WaitGoingToSample New State:ENGN_StateRunning_GoingToSample
2024/10/06 06:49:24.7 GMC_SetPosZ
2024/10/06 06:49:28.8 GMC_ServoHere
2024/10/06 06:49:28.9 GMC_SetPosXY
2024/10/06 06:49:29.7 GMC_SetPosZ
2024/10/06 06:49:35.1 Shaker current speed = 990 rpm, set speed = 1000
2024/10/06 06:49:35.2 Old State:13-cycle=1, Elapsed Time:    0.0,  Ideal Time:    0.0,  Delay time =   0.00  New State:ENGN_StateRunning_GoingToSampleComplete
2024/10/06 06:49:35.3 Old State:14-ENGN_StateRunning_GoingToSampleComplete New State:ENGN_StateRunning_WaitSampling
2024/10/06 06:49:35.3 Step started at: 06:49:24
2024/10/06 06:49:35.3 XYZ movement time  = 10573 ms + Scan start delay = 10494 ms
2024/10/06 06:49:35.4 Old State:15-ENGN_StateRunning_WaitSampling New State:ENGN_StateRunning_Sampling
2024/10/06 06:50:24.8 Temp: 2024/10/06 06:50:24, 30.0000, 30.4000
2024/10/06 06:50:47.6 ### RaiseErrorEvent(3, 7, 17, DSP Failed!) ###
2024/10/06 06:50:47.6     Assay=0, Step=3, CurrentCycle=362, m_eCurrentState=16
2024/10/06 06:50:47.6 SendErrorMsg(16, 1030817, 3, DSP Failed!)
2024/10/06 06:50:47.6 DSPERR=17 @ 72.4s: DSP Failed!
2024/10/06 06:50:47.8 ### RaiseErrorEvent(3, 7, 17, DSP Failed!) ###
2024/10/06 06:50:47.8     Assay=0, Step=3, CurrentCycle=363, m_eCurrentState=16
2024/10/06 06:50:47.8 SendErrorMsg(16, 1030817, 3, DSP Failed!)
2024/10/06 06:50:47.8 DSPERR=17 @ 72.6s: DSP Failed!
2024/10/06 06:50:48.0 ### RaiseErrorEvent(3, 7, 17, DSP Failed!) ###
2024/10/06 06:50:48.0     Assay=0, Step=3, CurrentCycle=364, m_eCurrentState=16
2024/10/06 06:50:48.0 SendErrorMsg(16, 1030817, 3, DSP Failed!)
2024/10/06 06:50:48.0 DSPERR=17 @ 72.8s: DSP Failed!
2024/10/06 06:50:48.2 ### RaiseErrorEvent(3, 7, 17, DSP Failed!) ###
2024/10/06 06:50:48.2     Assay=0, Step=3, CurrentCycle=365, m_eCurrentState=16
2024/10/06 06:50:48.2 SendErrorMsg(16, 1030817, 3, DSP Failed!)
2024/10/06 06:50:48.2 DSPERR=17 @ 73.0s: DSP Failed!
2024/10/06 06:50:48.4 ### RaiseErrorEvent(3, 7, 17, DSP Failed!) ###
2024/10/06 06:50:48.4     Assay=0, Step=3, CurrentCycle=366, m_eCurrentState=16
2024/10/06 06:50:48.4 SendErrorMsg(16, 1030817, 3, DSP Failed!)
2024/10/06 06:50:48.4 DSPERR=17 @ 73.2s: DSP Failed!
2024/10/06 06:50:48.6 ### RaiseErrorEvent(3, 7, 17, DSP Failed!) ###
2024/10/06 06:50:48.6     Assay=0, Step=3, CurrentCycle=367, m_eCurrentState=16
2024/10/06 06:50:48.6 SendErrorMsg(16, 2030814, 3, DSP Failed!)
2024/10/06 06:50:48.6 DSPERR=17 @ 73.4s: DSP Failed!
2024/10/06 06:51:24.9 Temp: 2024/10/06 06:51:24, 30.0000, 30.4000
2024/10/06 06:52:25.1 Temp: 2024/10/06 06:52:25, 30.0000, 30.4000
2024/10/06 06:53:25.2 Temp: 2024/10/06 06:53:25, 30.0000, 30.4000
2024/10/06 06:54:25.4 Temp: 2024/10/06 06:54:25, 30.0000, 30.4000
2024/10/06 06:55:25.5 Temp: 2024/10/06 06:55:25, 30.0000, 30.5000
2024/10/06 06:56:25.7 Temp: 2024/10/06 06:56:25, 30.0000, 30.5000
2024/10/06 06:57:25.9 Temp: 2024/10/06 06:57:25, 30.0000, 30.5000
2024/10/06 06:58:26.0 Temp: 2024/10/06 06:58:26, 30.0000, 30.5000
2024/10/06 06:59:26.2 Temp: 2024/10/06 06:59:26, 30.0000, 30.5000
2024/10/06 07:00:26.3 Temp: 2024/10/06 07:00:26, 30.0000, 30.5000
2024/10/06 07:01:26.5 Temp: 2024/10/06 07:01:26, 30.0000, 30.5000
2024/10/06 07:02:26.6 Temp: 2024/10/06 07:02:26, 30.0000, 30.5000
2024/10/06 07:03:26.8 Temp: 2024/10/06 07:03:26, 30.0000, 30.5000
2024/10/06 07:04:26.9 Temp: 2024/10/06 07:04:26, 30.0000, 30.5000
2024/10/06 07:05:27.3 Temp: 2024/10/06 07:05:27, 30.0000, 30.6000
2024/10/06 07:06:27.4 Temp: 2024/10/06 07:06:27, 30.0000, 30.5000
2024/10/06 07:07:27.9 Temp: 2024/10/06 07:07:27, 30.0000, 30.5000
2024/10/06 07:07:55.0 
2024/10/06 07:07:55.0 STOP SCAN: 
2024/10/06 07:07:55.0    CycleTime (ms)    = 200
2024/10/06 07:07:55.0    CurrentCycle      = 5500
2024/10/06 07:07:55.0    RunTime (ms)      = 1099958
2024/10/06 07:07:55.0    AverageCycle (ms) = 200.0
2024/10/06 07:07:55.0    Temperature       = 30.0
2024/10/06 07:07:55.0    DATA OVERRUN %    = 0.00
2024/10/06 07:07:55.0    Spec PCB temps    = 42.6, 42.1, 42.4, 42.3, 42.1, 42.3, 41.3, 41.6
2024/10/06 07:07:55.0 
2024/10/06 07:07:55.1 Old State:16-cycle=5500, Elapsed Time: 1100.0,  Ideal Time: 1099.8,  Delay time =   0.04  New State:ENGN_StateRunning_SamplingComplete
2024/10/06 07:07:55.2 Old State:18-ENGN_StateRunning_SamplingComplete New State:ENGN_StateRunning_WaitNewStep
2024/10/06 07:07:55.7 Old State:5-ENGN_StateRunning_WaitNewStep New State:ENGN_StateRunning_StartNewStep
2024/10/06 07:07:55.7 Spectrometer EOS_B0010: AVRG=20.
2024/10/06 07:07:55.7 Spectrometer EOS_B0014: AVRG=20.
2024/10/06 07:07:55.7 Spectrometer EOS_B0011: AVRG=20.
2024/10/06 07:07:55.7 Spectrometer EOS_B0018: AVRG=20.
2024/10/06 07:07:55.7 Spectrometer EOS_B0012: AVRG=20.
2024/10/06 07:07:55.7 Spectrometer EOS_B0017: AVRG=20.
2024/10/06 07:07:55.7 Spectrometer EOS_B0013: AVRG=20.
2024/10/06 07:07:55.7 Spectrometer EOS_B0019: AVRG=20.
2024/10/06 07:07:55.7 StartShaker(1000)
2024/10/06 07:07:55.8 Old State:6-ENGN_StateRunning_StartNewStep New State:ENGN_StateRunning_WaitGoingToSample
2024/10/06 07:07:55.8 Sample96_Q(0, 0, 4)
2024/10/06 07:07:55.8 
2024/10/06 07:07:55.8 START SCAN: 
2024/10/06 07:07:55.8    CycleTime (ms)    = 200
2024/10/06 07:07:55.8    CycleCount        = 600
2024/10/06 07:07:55.8    ScansToAverage    = 20
2024/10/06 07:07:55.8    FinishTime (s)    = 120
2024/10/06 07:07:55.8    Temperature       = 30.0
2024/10/06 07:07:55.8    Lamp Power        = 33
2024/10/06 07:07:55.8    Spec PCB temps    = 42.6, 42.1, 42.4, 42.2, 42.1, 42.3, 41.2, 41.6
2024/10/06 07:07:55.8 
2024/10/06 07:07:55.8 GMC_SetPosZ
2024/10/06 07:07:55.9 Old State:12-ENGN_StateRunning_WaitGoingToSample New State:ENGN_StateRunning_GoingToSample
2024/10/06 07:07:56.0 Temp: 2024/10/06 07:07:56, 30.0000, 30.5000
2024/10/06 07:08:01.0 GMC_ServoHere
2024/10/06 07:08:01.1 GMC_SetPosXY
2024/10/06 07:08:01.9 GMC_SetPosZ
2024/10/06 07:08:06.0 Shaker current speed = 991 rpm, set speed = 1000
2024/10/06 07:08:06.1 Old State:13-ENGN_StateRunning_GoingToSample New State:ENGN_StateRunning_GoingToSampleComplete
2024/10/06 07:08:06.3 Old State:14-cycle=1, Elapsed Time:    0.0,  Ideal Time:    0.0,  Delay time =   0.00  New State:ENGN_StateRunning_WaitSampling
2024/10/06 07:08:06.3 Step started at: 07:07:55
2024/10/06 07:08:06.3 XYZ movement time  = 10253 ms + Scan start delay = 10196 ms
2024/10/06 07:08:06.4 Old State:15-ENGN_StateRunning_WaitSampling New State:ENGN_StateRunning_Sampling
2024/10/06 07:08:56.0 Temp: 2024/10/06 07:08:56, 30.0000, 30.6000
2024/10/06 07:09:56.4 Temp: 2024/10/06 07:09:56, 30.0000, 30.6000
2024/10/06 07:10:06.0 
2024/10/06 07:10:06.0 STOP SCAN: 
2024/10/06 07:10:06.0    CycleTime (ms)    = 200
2024/10/06 07:10:06.0    CurrentCycle      = 600
2024/10/06 07:10:06.0    RunTime (ms)      = 119959
2024/10/06 07:10:06.0    AverageCycle (ms) = 199.9
2024/10/06 07:10:06.0    Temperature       = 30.0
2024/10/06 07:10:06.0    DATA OVERRUN %    = 0.00
2024/10/06 07:10:06.0    Spec PCB temps    = 42.6, 42.1, 42.4, 42.2, 42.1, 42.3, 41.3, 41.6
2024/10/06 07:10:06.0 
2024/10/06 07:10:06.0 Old State:16-cycle=600, Elapsed Time:  120.0,  Ideal Time:  119.8,  Delay time =   0.04  New State:ENGN_StateRunning_SamplingComplete
2024/10/06 07:10:06.1 Old State:18-ENGN_StateRunning_SamplingComplete New State:ENGN_StateRunning_WaitNewStep
2024/10/06 07:10:06.4 Old State:5-ENGN_StateRunning_WaitNewStep New State:ENGN_StateRunning_StartNewStep
2024/10/06 07:10:06.4 Spectrometer EOS_B0010: AVRG=20.
2024/10/06 07:10:06.4 Spectrometer EOS_B0014: AVRG=20.
2024/10/06 07:10:06.4 Spectrometer EOS_B0011: AVRG=20.
2024/10/06 07:10:06.4 Spectrometer EOS_B0018: AVRG=20.
2024/10/06 07:10:06.4 Spectrometer EOS_B0012: AVRG=20.
2024/10/06 07:10:06.4 Spectrometer EOS_B0017: AVRG=20.
2024/10/06 07:10:06.4 Spectrometer EOS_B0013: AVRG=20.
2024/10/06 07:10:06.4 Spectrometer EOS_B0019: AVRG=20.
2024/10/06 07:10:06.4 StartShaker(1000)
2024/10/06 07:10:06.5 Old State:6-ENGN_StateRunning_StartNewStep New State:ENGN_StateRunning_WaitGoingToSample
2024/10/06 07:10:06.5 Sample96_Q(0, 0, 10)
2024/10/06 07:10:06.5 
2024/10/06 07:10:06.5 START SCAN: 
2024/10/06 07:10:06.5    CycleTime (ms)    = 200
2024/10/06 07:10:06.5    CycleCount        = 25
2024/10/06 07:10:06.5    ScansToAverage    = 20
2024/10/06 07:10:06.5    FinishTime (s)    = 5
2024/10/06 07:10:06.5    Temperature       = 30.0
2024/10/06 07:10:06.5    Lamp Power        = 33
2024/10/06 07:10:06.5    Spec PCB temps    = 42.6, 42.1, 42.4, 42.2, 42.1, 42.3, 41.3, 41.6
2024/10/06 07:10:06.5 
2024/10/06 07:10:06.6 Old State:12-ENGN_StateRunning_WaitGoingToSample New State:ENGN_StateRunning_GoingToSample
2024/10/06 07:10:06.7 GMC_SetPosZ
2024/10/06 07:10:06.9 Temp: 2024/10/06 07:10:06, 30.0000, 30.6000
2024/10/06 07:10:10.8 GMC_ServoHere
2024/10/06 07:10:10.9 GMC_SetPosXY
2024/10/06 07:10:12.0 GMC_SetPosZ
2024/10/06 07:10:17.2 Invalid state for SkipStep
2024/10/06 07:10:18.0 Shaker current speed = 989 rpm, set speed = 1000
2024/10/06 07:10:18.1 Old State:13-cycle=1, Elapsed Time:    0.0,  Ideal Time:    0.0,  Delay time =   0.00  New State:ENGN_StateRunning_GoingToSampleComplete
2024/10/06 07:10:18.2 Old State:14-ENGN_StateRunning_GoingToSampleComplete New State:ENGN_StateRunning_WaitSampling
2024/10/06 07:10:18.2 Step started at: 07:10:06
2024/10/06 07:10:18.2 XYZ movement time  = 11500 ms + Scan start delay = 11418 ms
2024/10/06 07:10:18.3 Old State:15-ENGN_StateRunning_WaitSampling New State:ENGN_StateRunning_Sampling
2024/10/06 07:10:22.9 
2024/10/06 07:10:22.9 STOP SCAN: 
2024/10/06 07:10:22.9    CycleTime (ms)    = 200
2024/10/06 07:10:22.9    CurrentCycle      = 25
2024/10/06 07:10:22.9    RunTime (ms)      = 4958
2024/10/06 07:10:22.9    AverageCycle (ms) = 198.3
2024/10/06 07:10:22.9    Temperature       = 30.0
2024/10/06 07:10:22.9    DATA OVERRUN %    = 0.00
2024/10/06 07:10:22.9    Spec PCB temps    = 42.6, 42.1, 42.4, 42.3, 42.0, 42.3, 41.3, 41.6
2024/10/06 07:10:22.9 
2024/10/06 07:10:22.9 Old State:16-cycle=25, Elapsed Time:    5.0,  Ideal Time:    4.8,  Delay time =   0.04  New State:ENGN_StateRunning_SamplingComplete
2024/10/06 07:10:23.1 Old State:18-ENGN_StateRunning_SamplingComplete New State:ENGN_StateRunning_WaitNewStep
2024/10/06 07:10:23.2 Old State:5-ENGN_StateRunning_WaitNewStep New State:ENGN_StateRunning_StartNewStep
2024/10/06 07:10:23.2 Spectrometer EOS_B0010: AVRG=20.
2024/10/06 07:10:23.2 Spectrometer EOS_B0014: AVRG=20.
2024/10/06 07:10:23.2 Spectrometer EOS_B0011: AVRG=20.
2024/10/06 07:10:23.2 Spectrometer EOS_B0018: AVRG=20.
2024/10/06 07:10:23.2 Spectrometer EOS_B0012: AVRG=20.
2024/10/06 07:10:23.2 Spectrometer EOS_B0017: AVRG=20.
2024/10/06 07:10:23.2 Spectrometer EOS_B0013: AVRG=20.
2024/10/06 07:10:23.2 Spectrometer EOS_B0019: AVRG=20.
2024/10/06 07:10:23.2 StartShaker(1000)
2024/10/06 07:10:23.3 Old State:6-ENGN_StateRunning_StartNewStep New State:ENGN_StateRunning_WaitGoingToSample
2024/10/06 07:10:23.3 Sample96_Q(0, 0, 0)
2024/10/06 07:10:23.4 GMC_SetPosZ
2024/10/06 07:10:23.4 
2024/10/06 07:10:23.4 START SCAN: 
2024/10/06 07:10:23.4    CycleTime (ms)    = 200
2024/10/06 07:10:23.4    CycleCount        = 25
2024/10/06 07:10:23.4    ScansToAverage    = 20
2024/10/06 07:10:23.4    FinishTime (s)    = 5
2024/10/06 07:10:23.4    Temperature       = 30.0
2024/10/06 07:10:23.4    Lamp Power        = 33
2024/10/06 07:10:23.4    Spec PCB temps    = 42.6, 42.1, 42.4, 42.3, 42.0, 42.3, 41.3, 41.6
2024/10/06 07:10:23.4 
2024/10/06 07:10:23.5 Old State:12-ENGN_StateRunning_WaitGoingToSample New State:ENGN_StateRunning_GoingToSample
2024/10/06 07:10:23.6 Temp: 2024/10/06 07:10:23, 30.0000, 30.6000
2024/10/06 07:10:29.1 GMC_ServoHere
2024/10/06 07:10:29.3 GMC_SetPosXY
2024/10/06 07:10:31.0 GMC_SetPosZ
2024/10/06 07:10:34.1 Shaker current speed = 988 rpm, set speed = 1000
2024/10/06 07:10:34.2 Old State:13-ENGN_StateRunning_GoingToSample New State:ENGN_StateRunning_GoingToSampleComplete
2024/10/06 07:10:34.3 Old State:14-cycle=1, Elapsed Time:    0.0,  Ideal Time:    0.0,  Delay time =   0.00  New State:ENGN_StateRunning_WaitSampling
2024/10/06 07:10:34.3 Step started at: 07:10:23
2024/10/06 07:10:34.3 XYZ movement time  = 10705 ms + Scan start delay = 10666 ms
2024/10/06 07:10:34.4 Old State:15-ENGN_StateRunning_WaitSampling New State:ENGN_StateRunning_Sampling
2024/10/06 07:10:39.0 
2024/10/06 07:10:39.0 STOP SCAN: 
2024/10/06 07:10:39.0    CycleTime (ms)    = 200
2024/10/06 07:10:39.0    CurrentCycle      = 25
2024/10/06 07:10:39.0    RunTime (ms)      = 4959
2024/10/06 07:10:39.0    AverageCycle (ms) = 198.4
2024/10/06 07:10:39.0    Temperature       = 30.0
2024/10/06 07:10:39.0    DATA OVERRUN %    = 0.00
2024/10/06 07:10:39.0    Spec PCB temps    = 42.6, 42.1, 42.4, 42.2, 42.1, 42.3, 41.3, 41.6
2024/10/06 07:10:39.0 
2024/10/06 07:10:39.1 Old State:16-cycle=25, Elapsed Time:    5.0,  Ideal Time:    4.8,  Delay time =   0.04  New State:ENGN_StateRunning_SamplingComplete
2024/10/06 07:10:39.2 Old State:18-ENGN_StateRunning_SamplingComplete New State:ENGN_StateRunning_WaitNewStep
2024/10/06 07:10:39.8 Old State:5-ENGN_StateRunning_WaitNewStep New State:ENGN_StateRunning_StartNewStep
2024/10/06 07:10:39.8 Spectrometer EOS_B0010: AVRG=20.
2024/10/06 07:10:39.8 Spectrometer EOS_B0014: AVRG=20.
2024/10/06 07:10:39.8 Spectrometer EOS_B0011: AVRG=20.
2024/10/06 07:10:39.8 Spectrometer EOS_B0018: AVRG=20.
2024/10/06 07:10:39.8 Spectrometer EOS_B0012: AVRG=20.
2024/10/06 07:10:39.8 Spectrometer EOS_B0017: AVRG=20.
2024/10/06 07:10:39.8 Spectrometer EOS_B0013: AVRG=20.
2024/10/06 07:10:39.8 Spectrometer EOS_B0019: AVRG=20.
2024/10/06 07:10:39.8 StartShaker(1000)
2024/10/06 07:10:39.9 Old State:6-ENGN_StateRunning_StartNewStep New State:ENGN_StateRunning_WaitGoingToSample
2024/10/06 07:10:39.9 Sample96_Q(0, 0, 10)
2024/10/06 07:10:39.9 Temp: 2024/10/06 07:10:39, 30.0000, 30.6000
2024/10/06 07:10:39.9 
2024/10/06 07:10:39.9 START SCAN: 
2024/10/06 07:10:39.9    CycleTime (ms)    = 200
2024/10/06 07:10:39.9    CycleCount        = 25
2024/10/06 07:10:39.9    ScansToAverage    = 20
2024/10/06 07:10:39.9    FinishTime (s)    = 5
2024/10/06 07:10:39.9    Temperature       = 30.0
2024/10/06 07:10:39.9    Lamp Power        = 33
2024/10/06 07:10:39.9    Spec PCB temps    = 42.6, 42.1, 42.4, 42.2, 42.1, 42.3, 41.2, 41.6
2024/10/06 07:10:39.9 
2024/10/06 07:10:40.0 Old State:12-ENGN_StateRunning_WaitGoingToSample New State:ENGN_StateRunning_GoingToSample
2024/10/06 07:10:40.1 GMC_SetPosZ
2024/10/06 07:10:43.0 GMC_ServoHere
2024/10/06 07:10:43.1 GMC_SetPosXY
2024/10/06 07:10:44.8 GMC_SetPosZ
2024/10/06 07:10:50.6 Shaker current speed = 990 rpm, set speed = 1000
2024/10/06 07:10:50.7 Old State:13-ENGN_StateRunning_GoingToSample New State:ENGN_StateRunning_GoingToSampleComplete
2024/10/06 07:10:50.8 Old State:14-cycle=1, Elapsed Time:    0.0,  Ideal Time:    0.0,  Delay time =   0.00  New State:ENGN_StateRunning_WaitSampling
2024/10/06 07:10:50.8 Step started at: 07:10:39
2024/10/06 07:10:50.8 XYZ movement time  = 10689 ms + Scan start delay = 10679 ms
2024/10/06 07:10:50.9 Old State:15-ENGN_StateRunning_WaitSampling New State:ENGN_StateRunning_Sampling
2024/10/06 07:10:55.6 
2024/10/06 07:10:55.6 STOP SCAN: 
2024/10/06 07:10:55.6    CycleTime (ms)    = 200
2024/10/06 07:10:55.6    CurrentCycle      = 25
2024/10/06 07:10:55.6    RunTime (ms)      = 4958
2024/10/06 07:10:55.6    AverageCycle (ms) = 198.3
2024/10/06 07:10:55.6    Temperature       = 30.0
2024/10/06 07:10:55.6    DATA OVERRUN %    = 0.00
2024/10/06 07:10:55.6    Spec PCB temps    = 42.6, 42.1, 42.4, 42.2, 42.1, 42.2, 41.3, 41.6
2024/10/06 07:10:55.6 
2024/10/06 07:10:55.6 Old State:16-cycle=25, Elapsed Time:    5.0,  Ideal Time:    4.8,  Delay time =   0.04  New State:ENGN_StateRunning_SamplingComplete
2024/10/06 07:10:55.8 Old State:18-ENGN_StateRunning_SamplingComplete New State:ENGN_StateRunning_WaitNewStep
2024/10/06 07:10:56.3 Old State:5-ENGN_StateRunning_WaitNewStep New State:ENGN_StateRunning_StartNewStep
2024/10/06 07:10:56.3 Spectrometer EOS_B0010: AVRG=20.
2024/10/06 07:10:56.3 Spectrometer EOS_B0014: AVRG=20.
2024/10/06 07:10:56.3 Spectrometer EOS_B0011: AVRG=20.
2024/10/06 07:10:56.4 Spectrometer EOS_B0018: AVRG=20.
2024/10/06 07:10:56.4 Spectrometer EOS_B0012: AVRG=20.
2024/10/06 07:10:56.4 Spectrometer EOS_B0017: AVRG=20.
2024/10/06 07:10:56.4 Spectrometer EOS_B0013: AVRG=20.
2024/10/06 07:10:56.4 Spectrometer EOS_B0019: AVRG=20.
2024/10/06 07:10:56.4 StartShaker(1000)
2024/10/06 07:10:56.4 Temp: 2024/10/06 07:10:56, 30.0000, 30.6000
2024/10/06 07:10:56.5 Old State:6-ENGN_StateRunning_StartNewStep New State:ENGN_StateRunning_WaitGoingToSample
2024/10/06 07:10:56.5 Sample96_Q(0, 0, 0)
2024/10/06 07:10:56.5 
2024/10/06 07:10:56.5 START SCAN: 
2024/10/06 07:10:56.5    CycleTime (ms)    = 200
2024/10/06 07:10:56.5    CycleCount        = 25
2024/10/06 07:10:56.5    ScansToAverage    = 20
2024/10/06 07:10:56.5    FinishTime (s)    = 5
2024/10/06 07:10:56.5    Temperature       = 30.0
2024/10/06 07:10:56.5    Lamp Power        = 33
2024/10/06 07:10:56.5    Spec PCB temps    = 42.6, 42.1, 42.4, 42.2, 42.1, 42.2, 41.2, 41.6
2024/10/06 07:10:56.5 
2024/10/06 07:10:56.5 GMC_SetPosZ
2024/10/06 07:10:56.6 Old State:12-ENGN_StateRunning_WaitGoingToSample New State:ENGN_StateRunning_GoingToSample
2024/10/06 07:11:02.3 GMC_ServoHere
2024/10/06 07:11:02.4 GMC_SetPosXY
2024/10/06 07:11:04.1 GMC_SetPosZ
2024/10/06 07:11:07.0 Shaker current speed = 991 rpm, set speed = 1000
2024/10/06 07:11:07.1 Old State:13-ENGN_StateRunning_GoingToSample New State:ENGN_StateRunning_GoingToSampleComplete
2024/10/06 07:11:07.2 Old State:14-cycle=1, Elapsed Time:    0.0,  Ideal Time:    0.0,  Delay time =   0.00  New State:ENGN_StateRunning_WaitSampling
2024/10/06 07:11:07.2 Step started at: 07:10:56
2024/10/06 07:11:07.2 XYZ movement time  = 10554 ms + Scan start delay = 10540 ms
2024/10/06 07:11:07.3 Old State:15-ENGN_StateRunning_WaitSampling New State:ENGN_StateRunning_Sampling
2024/10/06 07:11:12.0 
2024/10/06 07:11:12.0 STOP SCAN: 
2024/10/06 07:11:12.0    CycleTime (ms)    = 200
2024/10/06 07:11:12.0    CurrentCycle      = 25
2024/10/06 07:11:12.0    RunTime (ms)      = 4957
2024/10/06 07:11:12.0    AverageCycle (ms) = 198.3
2024/10/06 07:11:12.0    Temperature       = 30.0
2024/10/06 07:11:12.0    DATA OVERRUN %    = 0.00
2024/10/06 07:11:12.0    Spec PCB temps    = 42.6, 42.1, 42.4, 42.2, 42.1, 42.2, 41.3, 41.6
2024/10/06 07:11:12.0 
2024/10/06 07:11:12.0 Old State:16-cycle=25, Elapsed Time:    5.0,  Ideal Time:    4.8,  Delay time =   0.04  New State:ENGN_StateRunning_SamplingComplete
2024/10/06 07:11:12.2 Old State:18-ENGN_StateRunning_SamplingComplete New State:ENGN_StateRunning_WaitNewStep
2024/10/06 07:11:12.3 Old State:5-ENGN_StateRunning_WaitNewStep New State:ENGN_StateRunning_StartNewStep
2024/10/06 07:11:12.3 Spectrometer EOS_B0010: AVRG=20.
2024/10/06 07:11:12.3 Spectrometer EOS_B0014: AVRG=20.
2024/10/06 07:11:12.3 Spectrometer EOS_B0011: AVRG=20.
2024/10/06 07:11:12.3 Spectrometer EOS_B0018: AVRG=20.
2024/10/06 07:11:12.3 Spectrometer EOS_B0012: AVRG=20.
2024/10/06 07:11:12.3 Spectrometer EOS_B0017: AVRG=20.
2024/10/06 07:11:12.3 Spectrometer EOS_B0013: AVRG=20.
2024/10/06 07:11:12.3 Spectrometer EOS_B0019: AVRG=20.
2024/10/06 07:11:12.3 StartShaker(1000)
2024/10/06 07:11:12.4 Old State:6-ENGN_StateRunning_StartNewStep New State:ENGN_StateRunning_WaitGoingToSample
2024/10/06 07:11:12.4 Sample96_Q(0, 0, 10)
2024/10/06 07:11:12.5 
2024/10/06 07:11:12.5 START SCAN: 
2024/10/06 07:11:12.5    CycleTime (ms)    = 200
2024/10/06 07:11:12.5    CycleCount        = 25
2024/10/06 07:11:12.5    ScansToAverage    = 20
2024/10/06 07:11:12.5    FinishTime (s)    = 5
2024/10/06 07:11:12.5    Temperature       = 30.0
2024/10/06 07:11:12.5    Lamp Power        = 33
2024/10/06 07:11:12.5    Spec PCB temps    = 42.6, 42.1, 42.4, 42.2, 42.1, 42.2, 41.3, 41.6
2024/10/06 07:11:12.5 
2024/10/06 07:11:12.5 GMC_SetPosZ
2024/10/06 07:11:12.6 Old State:12-ENGN_StateRunning_WaitGoingToSample New State:ENGN_StateRunning_GoingToSample
2024/10/06 07:11:12.6 Temp: 2024/10/06 07:11:12, 30.0000, 30.6000
2024/10/06 07:11:15.3 GMC_ServoHere
2024/10/06 07:11:15.5 GMC_SetPosXY
2024/10/06 07:11:17.2 GMC_SetPosZ
2024/10/06 07:11:23.0 Shaker current speed = 993 rpm, set speed = 1000
2024/10/06 07:11:23.1 Old State:13-cycle=1, Elapsed Time:    0.0,  Ideal Time:    0.0,  Delay time =   0.00  New State:ENGN_StateRunning_GoingToSampleComplete
2024/10/06 07:11:23.2 Old State:14-ENGN_StateRunning_GoingToSampleComplete New State:ENGN_StateRunning_WaitSampling
2024/10/06 07:11:23.2 Step started at: 07:11:12
2024/10/06 07:11:23.2 XYZ movement time  = 10561 ms + Scan start delay = 10496 ms
2024/10/06 07:11:23.3 Old State:15-ENGN_StateRunning_WaitSampling New State:ENGN_StateRunning_Sampling
2024/10/06 07:11:27.9 
2024/10/06 07:11:27.9 STOP SCAN: 
2024/10/06 07:11:27.9    CycleTime (ms)    = 200
2024/10/06 07:11:27.9    CurrentCycle      = 25
2024/10/06 07:11:27.9    RunTime (ms)      = 4960
2024/10/06 07:11:27.9    AverageCycle (ms) = 198.4
2024/10/06 07:11:27.9    Temperature       = 30.0
2024/10/06 07:11:27.9    DATA OVERRUN %    = 0.00
2024/10/06 07:11:27.9    Spec PCB temps    = 42.6, 42.2, 42.4, 42.3, 42.1, 42.3, 41.3, 41.6
2024/10/06 07:11:27.9 
2024/10/06 07:11:27.9 Old State:16-cycle=25, Elapsed Time:    5.0,  Ideal Time:    4.8,  Delay time =   0.04  New State:ENGN_StateRunning_SamplingComplete
2024/10/06 07:11:28.1 Old State:18-ENGN_StateRunning_SamplingComplete New State:ENGN_StateRunning_WaitNewStep
2024/10/06 07:11:28.4 Old State:5-ENGN_StateRunning_WaitNewStep New State:ENGN_StateRunning_StartNewStep
2024/10/06 07:11:28.4 Spectrometer EOS_B0010: AVRG=20.
2024/10/06 07:11:28.4 Spectrometer EOS_B0014: AVRG=20.
2024/10/06 07:11:28.4 Spectrometer EOS_B0011: AVRG=20.
2024/10/06 07:11:28.4 Spectrometer EOS_B0018: AVRG=20.
2024/10/06 07:11:28.4 Spectrometer EOS_B0012: AVRG=20.
2024/10/06 07:11:28.4 Spectrometer EOS_B0017: AVRG=20.
2024/10/06 07:11:28.4 Spectrometer EOS_B0013: AVRG=20.
2024/10/06 07:11:28.4 Spectrometer EOS_B0019: AVRG=20.
2024/10/06 07:11:28.4 StartShaker(1000)
2024/10/06 07:11:28.5 Old State:6-ENGN_StateRunning_StartNewStep New State:ENGN_StateRunning_WaitGoingToSample
2024/10/06 07:11:28.5 Sample96_Q(0, 0, 0)
2024/10/06 07:11:28.6 
2024/10/06 07:11:28.6 START SCAN: 
2024/10/06 07:11:28.6    CycleTime (ms)    = 200
2024/10/06 07:11:28.6    CycleCount        = 25
2024/10/06 07:11:28.6    ScansToAverage    = 20
2024/10/06 07:11:28.6    FinishTime (s)    = 5
2024/10/06 07:11:28.6    Temperature       = 30.0
2024/10/06 07:11:28.6    Lamp Power        = 33
2024/10/06 07:11:28.6    Spec PCB temps    = 42.6, 42.1, 42.4, 42.3, 42.1, 42.3, 41.3, 41.6
2024/10/06 07:11:28.6 
2024/10/06 07:11:28.7 Old State:12-ENGN_StateRunning_WaitGoingToSample New State:ENGN_StateRunning_GoingToSample
2024/10/06 07:11:28.7 GMC_SetPosZ
2024/10/06 07:11:28.7 Temp: 2024/10/06 07:11:28, 30.0000, 30.5000
2024/10/06 07:11:34.5 GMC_ServoHere
2024/10/06 07:11:34.6 GMC_SetPosXY
2024/10/06 07:11:36.3 GMC_SetPosZ
2024/10/06 07:11:39.4 Shaker current speed = 991 rpm, set speed = 1000
2024/10/06 07:11:39.5 Old State:13-cycle=1, Elapsed Time:    0.0,  Ideal Time:    0.0,  Delay time =   0.00  New State:ENGN_StateRunning_GoingToSampleComplete
2024/10/06 07:11:39.6 Old State:14-ENGN_StateRunning_GoingToSampleComplete New State:ENGN_StateRunning_WaitSampling
2024/10/06 07:11:39.6 Step started at: 07:11:28
2024/10/06 07:11:39.6 XYZ movement time  = 10872 ms + Scan start delay = 10786 ms
2024/10/06 07:11:39.7 Old State:15-ENGN_StateRunning_WaitSampling New State:ENGN_StateRunning_Sampling
2024/10/06 07:11:44.3 
2024/10/06 07:11:44.3 STOP SCAN: 
2024/10/06 07:11:44.3    CycleTime (ms)    = 200
2024/10/06 07:11:44.3    CurrentCycle      = 25
2024/10/06 07:11:44.3    RunTime (ms)      = 4958
2024/10/06 07:11:44.3    AverageCycle (ms) = 198.3
2024/10/06 07:11:44.3    Temperature       = 30.0
2024/10/06 07:11:44.3    DATA OVERRUN %    = 0.00
2024/10/06 07:11:44.3    Spec PCB temps    = 42.6, 42.1, 42.4, 42.3, 42.1, 42.3, 41.3, 41.6
2024/10/06 07:11:44.3 
2024/10/06 07:11:44.4 Old State:16-cycle=25, Elapsed Time:    5.0,  Ideal Time:    4.8,  Delay time =   0.04  New State:ENGN_StateRunning_SamplingComplete
2024/10/06 07:11:44.5 Old State:18-ENGN_StateRunning_SamplingComplete New State:ENGN_StateRunning_WaitEjecting
2024/10/06 07:11:44.5 EJECT: To Tray, position=3,0
2024/10/06 07:11:44.5    EjectOffset = 10.0
2024/10/06 07:11:44.6 GMC_SetPosZ
2024/10/06 07:11:44.6 Old State:19-ENGN_StateRunning_WaitEjecting New State:ENGN_StateRunning_Ejecting
2024/10/06 07:11:47.6 GMC_ServoHere
2024/10/06 07:11:47.8 GMC_SetPosXY
2024/10/06 07:11:50.0 GMC_SetPosZ
2024/10/06 07:11:54.1 GMC_Eject
2024/10/06 07:11:54.1 EjectDone => EjectEject
2024/10/06 07:11:54.1 SetEjectorPosn(0)
2024/10/06 07:11:57.3 GMC_HomeZ
2024/10/06 07:11:57.3 HomeDevice[0005]
2024/10/06 07:12:02.8 GMC_SetPosZ
2024/10/06 07:12:03.2 GMC_ServoHere
2024/10/06 07:12:03.4 GMC_SetPosZ
2024/10/06 07:12:03.6 GMC_ServoHere
2024/10/06 07:12:03.7 GMC_SetPosXY
2024/10/06 07:12:06.0 GMC_SetPosZ
2024/10/06 07:12:06.3 Old State:20-ENGN_StateRunning_Ejecting New State:ENGN_StateRunning_EjectingComplete
2024/10/06 07:12:06.4 Old State:21-ENGN_StateRunning_EjectingComplete New State:ENGN_StateRunning_Finished
2024/10/06 07:12:06.4 StopShaker
2024/10/06 07:12:06.6 Old State:22-ENGN_StateRunning_Finished New State:ENGN_State_SystemReady
2024/10/06 07:12:06.6 Temp: 2024/10/06 07:12:06, 30.0000, 30.6000
2024/10/06 07:12:06.6 Temperature monitor DISABLE
2024/10/06 07:12:06.6 
2024/10/06 07:12:06.6 ASSAY SUMMARY:
2024/10/06 07:12:06.6 ==============
2024/10/06 07:12:06.6   Step #   Duration   Cycles  Overrun %
2024/10/06 07:12:06.6        1      82     415    0.00
2024/10/06 07:12:06.6        2     778    3895    0.00
2024/10/06 07:12:06.6        3     119     600    0.00
2024/10/06 07:12:06.6        4    1099    5500    0.00
2024/10/06 07:12:06.6        5     119     600    0.00
2024/10/06 07:12:06.6        6       4      25    0.00
2024/10/06 07:12:06.6        7       4      25    0.00
2024/10/06 07:12:06.6        8       4      25    0.00
2024/10/06 07:12:06.6        9       4      25    0.00
2024/10/06 07:12:06.6       10       4      25    0.00
2024/10/06 07:12:06.6       11       4      25    0.00
2024/10/06 07:12:06.6 -------------------------------------------
2024/10/06 07:12:06.6    Total    2231   11160    0.00
2024/10/06 07:12:06.6 Temperature monitor DISABLE
2024/10/06 07:12:07.1 DFIO: Start writing C:\DATA\wangT\mcb2-h9\Experiment_14\241006_001.frd
2024/10/06 07:12:07.1 DFIO: Finished writing C:\DATA\wangT\mcb2-h9\Experiment_14\241006_001.frd
2024/10/06 07:12:07.1 DFIO: Start writing C:\DATA\wangT\mcb2-h9\Experiment_14\241006_002.frd
2024/10/06 07:12:07.1 DFIO: Finished writing C:\DATA\wangT\mcb2-h9\Experiment_14\241006_002.frd
2024/10/06 07:12:07.1 DFIO: Start writing C:\DATA\wangT\mcb2-h9\Experiment_14\241006_003.frd
2024/10/06 07:12:07.1 DFIO: Finished writing C:\DATA\wangT\mcb2-h9\Experiment_14\241006_003.frd
2024/10/06 07:12:07.1 DFIO: Start writing C:\DATA\wangT\mcb2-h9\Experiment_14\241006_004.frd
2024/10/06 07:12:07.1 DFIO: Finished writing C:\DATA\wangT\mcb2-h9\Experiment_14\241006_004.frd
2024/10/06 07:12:07.1 DFIO: Start writing C:\DATA\wangT\mcb2-h9\Experiment_14\241006_005.frd
2024/10/06 07:12:07.2 DFIO: Finished writing C:\DATA\wangT\mcb2-h9\Experiment_14\241006_005.frd
2024/10/06 07:12:07.2 DFIO: Start writing C:\DATA\wangT\mcb2-h9\Experiment_14\241006_006.frd
2024/10/06 07:12:07.2 DFIO: Finished writing C:\DATA\wangT\mcb2-h9\Experiment_14\241006_006.frd
2024/10/06 07:12:07.2 DFIO: Start writing C:\DATA\wangT\mcb2-h9\Experiment_14\241006_007.frd
2024/10/06 07:12:07.2 DFIO: Finished writing C:\DATA\wangT\mcb2-h9\Experiment_14\241006_007.frd
2024/10/06 07:12:07.2 DFIO: Start writing C:\DATA\wangT\mcb2-h9\Experiment_14\241006_008.frd
2024/10/06 07:12:07.2 DFIO: Finished writing C:\DATA\wangT\mcb2-h9\Experiment_14\241006_008.frd
2024/10/06 07:12:07.2 DFIO: Finished writing C:\DATA\wangT\mcb2-h9\Experiment_14\241006_Manifest.fmx
2024/10/06 07:20:57.3 f:\dd\vctools\vc7libs\ship\atlmfc\src\mfc\doccore.cpp(334) : AppMsg - Warning: File save with new name failed.
2024/10/06 07:24:27.3 <I Name="ExperimentName" O="Experiment_10" N="Experiment_15" />
2024/10/06 07:24:27.3 Sample plate definitions were changed
2024/10/06 07:24:27.3 Assay steps step 1: Name Baseline2 to Baseline, Sample A1 to A12
2024/10/06 07:24:27.3 Assay steps step 2: Sample A8 to A4
2024/10/06 07:24:27.3 Assay steps step 3: Sample A3 to A5
2024/10/06 07:24:27.3 Assay steps step 4: Sample A11 to A8
2024/10/06 07:24:27.3 Assay steps step 5: Name Dissociation to Association, Sample A3 to A5
2024/10/06 07:24:27.3 Assay steps step 6: Sample A12 to A11
2024/10/06 07:24:27.3 1 Assay steps step were deleted
2024/10/06 07:24:27.3 SetHeaterTemperature 30.0
2024/10/06 07:24:27.3 Temperature monitor ENABLE
2024/10/06 07:24:27.3 Set Heater[65535] @ 30.000000[C]
2024/10/06 07:24:27.4 Temperature monitor ENABLE
2024/10/06 07:24:27.4 Temp: 2024/10/06 07:24:27, 26.3000, 30.5000
2024/10/06 07:24:27.4 bShakeWhileWaiting=1, nShakerRPM=1000
2024/10/06 07:24:27.5 DELAYED START: Waiting for 600 s
2024/10/06 07:24:27.5 GMC_SetPosZ
2024/10/06 07:24:27.5 Old State:4-ENGN_State_SystemReady New State:ENGN_State_ControllerBusy
2024/10/06 07:24:27.7 GMC_ServoHere
2024/10/06 07:24:27.9 GMC_SetPosXY
2024/10/06 07:24:28.1 GMC_SetPosZ
2024/10/06 07:24:28.4 Old State:29-ENGN_State_ControllerBusy New State:ENGN_State_ControllerDone
2024/10/06 07:24:28.5 StartShaker(1000)
2024/10/06 07:24:28.5 Old State:30-ENGN_State_ControllerDone New State:ENGN_State_SystemReady
2024/10/06 07:25:04.4 Spectrometer EOS_B0010: AVRG=20.
2024/10/06 07:25:04.4 Spectrometer EOS_B0014: AVRG=20.
2024/10/06 07:25:04.4 Spectrometer EOS_B0011: AVRG=20.
2024/10/06 07:25:04.4 Spectrometer EOS_B0018: AVRG=20.
2024/10/06 07:25:04.4 Spectrometer EOS_B0012: AVRG=20.
2024/10/06 07:25:04.4 Spectrometer EOS_B0017: AVRG=20.
2024/10/06 07:25:04.4 Spectrometer EOS_B0013: AVRG=20.
2024/10/06 07:25:04.4 Spectrometer EOS_B0019: AVRG=20.
2024/10/06 07:25:04.4 Starting new assay
2024/10/06 07:25:04.6 Old State:4-ENGN_State_SystemReady New State:ENGN_StateRunning_StartNewStep
2024/10/06 07:25:04.6 Spectrometer EOS_B0010: AVRG=20.
2024/10/06 07:25:04.6 Spectrometer EOS_B0014: AVRG=20.
2024/10/06 07:25:04.6 Spectrometer EOS_B0011: AVRG=20.
2024/10/06 07:25:04.6 Spectrometer EOS_B0018: AVRG=20.
2024/10/06 07:25:04.6 Spectrometer EOS_B0012: AVRG=20.
2024/10/06 07:25:04.6 Spectrometer EOS_B0017: AVRG=20.
2024/10/06 07:25:04.6 Spectrometer EOS_B0013: AVRG=20.
2024/10/06 07:25:04.6 Spectrometer EOS_B0019: AVRG=20.
2024/10/06 07:25:04.7 Plate 1 temperature = 30 C
2024/10/06 07:25:04.8 Old State:6-ENGN_StateRunning_StartNewStep New State:ENGN_StateRunning_WaitPickingSensors
2024/10/06 07:25:04.8 Pick(0, 3)
2024/10/06 07:25:04.9 Old State:7-ENGN_StateRunning_WaitPickingSensors New State:ENGN_StateRunning_PickingSensors
2024/10/06 07:25:04.9 GMC_SetPosZ
2024/10/06 07:25:04.9 Temp: 2024/10/06 07:25:04, 29.9000, 30.4000
2024/10/06 07:25:05.1 GMC_ServoHere
2024/10/06 07:25:05.3 GMC_SetPosXY
2024/10/06 07:25:07.5 GMC_SetPosZ
2024/10/06 07:25:12.8 GMC_SetPosZ
2024/10/06 07:25:13.3 Old State:8-ENGN_StateRunning_PickingSensors New State:ENGN_StateRunning_CheckingSensors
2024/10/06 07:25:13.3 Spectrometer EOS_B0010: AVRG=20.
2024/10/06 07:25:13.3 Spectrometer EOS_B0014: AVRG=20.
2024/10/06 07:25:13.3 Spectrometer EOS_B0011: AVRG=20.
2024/10/06 07:25:13.3 Spectrometer EOS_B0018: AVRG=20.
2024/10/06 07:25:13.3 Spectrometer EOS_B0012: AVRG=20.
2024/10/06 07:25:13.3 Spectrometer EOS_B0017: AVRG=20.
2024/10/06 07:25:13.3 Spectrometer EOS_B0013: AVRG=20.
2024/10/06 07:25:13.3 Spectrometer EOS_B0019: AVRG=20.
2024/10/06 07:25:13.5 
2024/10/06 07:25:13.5 Detect Sensors
2024/10/06 07:25:13.5 ==============
2024/10/06 07:25:13.5 1	YES		0.0	6530.1
2024/10/06 07:25:13.5 2	YES		0.0	7390.8
2024/10/06 07:25:13.5 3	YES		0.0	7202.6
2024/10/06 07:25:13.5 4	YES		0.0	7514.7
2024/10/06 07:25:13.5 5	YES		0.0	6078.6
2024/10/06 07:25:13.5 6	YES		0.0	5724.3
2024/10/06 07:25:13.5 7	YES		0.0	7004.0
2024/10/06 07:25:13.5 8	YES		0.0	5326.8
2024/10/06 07:25:13.5 
2024/10/06 07:25:13.5 Spectrometer EOS_B0010: AVRG=20.
2024/10/06 07:25:13.5 Spectrometer EOS_B0014: AVRG=20.
2024/10/06 07:25:13.5 Spectrometer EOS_B0011: AVRG=20.
2024/10/06 07:25:13.5 Spectrometer EOS_B0018: AVRG=20.
2024/10/06 07:25:13.5 Spectrometer EOS_B0012: AVRG=20.
2024/10/06 07:25:13.5 Spectrometer EOS_B0017: AVRG=20.
2024/10/06 07:25:13.5 Spectrometer EOS_B0013: AVRG=20.
2024/10/06 07:25:13.5 Spectrometer EOS_B0019: AVRG=20.
2024/10/06 07:25:13.5 Spectrometer EOS_B0010: AVRG=20.
2024/10/06 07:25:13.5 Spectrometer EOS_B0014: AVRG=20.
2024/10/06 07:25:13.5 Spectrometer EOS_B0011: AVRG=20.
2024/10/06 07:25:13.5 Spectrometer EOS_B0018: AVRG=20.
2024/10/06 07:25:13.5 Spectrometer EOS_B0012: AVRG=20.
2024/10/06 07:25:13.5 Spectrometer EOS_B0017: AVRG=20.
2024/10/06 07:25:13.5 Spectrometer EOS_B0013: AVRG=20.
2024/10/06 07:25:13.5 Spectrometer EOS_B0019: AVRG=20.
2024/10/06 07:25:13.7 CH1: Correction Factor = 1.8879
2024/10/06 07:25:13.7 Spectrometer EOS_B0010: AVRG=20.
2024/10/06 07:25:13.7 CH2: Correction Factor = 1.80408
2024/10/06 07:25:13.7 Spectrometer EOS_B0014: AVRG=20.
2024/10/06 07:25:13.7 CH3: Correction Factor = 1.7724
2024/10/06 07:25:13.7 Spectrometer EOS_B0011: AVRG=20.
2024/10/06 07:25:13.7 CH4: Correction Factor = 1.72522
2024/10/06 07:25:13.7 Spectrometer EOS_B0018: AVRG=20.
2024/10/06 07:25:13.7 CH5: Correction Factor = 2.17537
2024/10/06 07:25:13.7 Spectrometer EOS_B0012: AVRG=20.
2024/10/06 07:25:13.7 CH6: Correction Factor = 2.27476
2024/10/06 07:25:13.7 Spectrometer EOS_B0017: AVRG=20.
2024/10/06 07:25:13.7 CH7: Correction Factor = 1.74216
2024/10/06 07:25:13.7 Spectrometer EOS_B0013: AVRG=20.
2024/10/06 07:25:13.7 CH8: Correction Factor = 2.34303
2024/10/06 07:25:13.7 Spectrometer EOS_B0019: AVRG=20.
2024/10/06 07:25:13.8 CH1: Correction Factor = 1.09847
2024/10/06 07:25:13.8 Spectrometer EOS_B0010: AVRG=20.
2024/10/06 07:25:13.8 CH2: Correction Factor = 1.09524
2024/10/06 07:25:13.8 Spectrometer EOS_B0014: AVRG=20.
2024/10/06 07:25:13.8 CH3: Correction Factor = 1.09224
2024/10/06 07:25:13.8 Spectrometer EOS_B0011: AVRG=20.
2024/10/06 07:25:13.8 CH4: Correction Factor = 1.0859
2024/10/06 07:25:13.8 Spectrometer EOS_B0018: AVRG=20.
2024/10/06 07:25:13.8 CH5: Correction Factor = 1.11711
2024/10/06 07:25:13.8 Spectrometer EOS_B0012: AVRG=20.
2024/10/06 07:25:13.8 CH6: Correction Factor = 1.11808
2024/10/06 07:25:13.8 Spectrometer EOS_B0017: AVRG=20.
2024/10/06 07:25:13.8 CH7: Correction Factor = 1.08873
2024/10/06 07:25:13.9 Spectrometer EOS_B0013: AVRG=20.
2024/10/06 07:25:13.9 CH8: Correction Factor = 1.12813
2024/10/06 07:25:13.9 Spectrometer EOS_B0019: AVRG=20.
2024/10/06 07:25:14.0 CH1: Correction Factor = 1.02075
2024/10/06 07:25:14.0 Spectrometer EOS_B0010: AVRG=20.
2024/10/06 07:25:14.0 CH2: Correction Factor = 1.01462
2024/10/06 07:25:14.0 Spectrometer EOS_B0014: AVRG=20.
2024/10/06 07:25:14.0 CH3: Correction Factor = 1.0146
2024/10/06 07:25:14.0 Spectrometer EOS_B0011: AVRG=20.
2024/10/06 07:25:14.0 CH4: Correction Factor = 1.02011
2024/10/06 07:25:14.0 Spectrometer EOS_B0018: AVRG=20.
2024/10/06 07:25:14.0 CH5: Correction Factor = 1.02325
2024/10/06 07:25:14.0 Spectrometer EOS_B0012: AVRG=20.
2024/10/06 07:25:14.0 CH6: Correction Factor = 1.02403
2024/10/06 07:25:14.0 Spectrometer EOS_B0017: AVRG=20.
2024/10/06 07:25:14.0 CH7: Correction Factor = 1.01445
2024/10/06 07:25:14.0 Spectrometer EOS_B0013: AVRG=20.
2024/10/06 07:25:14.0 CH8: Correction Factor = 1.02237
2024/10/06 07:25:14.0 Spectrometer EOS_B0019: AVRG=20.
2024/10/06 07:25:14.2 CH1: Correction Factor = 1.00169
2024/10/06 07:25:14.2 Spectrometer EOS_B0010: AVRG=20.
2024/10/06 07:25:14.2 CH2: Correction Factor = 1.00258
2024/10/06 07:25:14.2 Spectrometer EOS_B0014: AVRG=20.
2024/10/06 07:25:14.2 CH3: Correction Factor = 1.00641
2024/10/06 07:25:14.2 Spectrometer EOS_B0011: AVRG=20.
2024/10/06 07:25:14.2 CH4: Correction Factor = 1.00322
2024/10/06 07:25:14.2 Spectrometer EOS_B0018: AVRG=20.
2024/10/06 07:25:14.2 CH5: Correction Factor = 1.00364
2024/10/06 07:25:14.2 Spectrometer EOS_B0012: AVRG=20.
2024/10/06 07:25:14.2 CH6: Correction Factor = 1.00528
2024/10/06 07:25:14.2 Spectrometer EOS_B0017: AVRG=20.
2024/10/06 07:25:14.2 CH7: Correction Factor = 1.006
2024/10/06 07:25:14.2 Spectrometer EOS_B0013: AVRG=20.
2024/10/06 07:25:14.2 CH8: Correction Factor = 1.00436
2024/10/06 07:25:14.2 Spectrometer EOS_B0019: AVRG=20.
2024/10/06 07:25:14.3 CH1: Correction Factor = 1.00148
2024/10/06 07:25:14.3 Spectrometer EOS_B0010: AVRG=20.
2024/10/06 07:25:14.3 CH2: Correction Factor = 1.00245
2024/10/06 07:25:14.3 Spectrometer EOS_B0014: AVRG=20.
2024/10/06 07:25:14.3 CH3: Correction Factor = 0.998193
2024/10/06 07:25:14.3 Spectrometer EOS_B0011: AVRG=20.
2024/10/06 07:25:14.3 CH4: Correction Factor = 0.998954
2024/10/06 07:25:14.3 Spectrometer EOS_B0018: AVRG=20.
2024/10/06 07:25:14.3 CH5: Correction Factor = 1.00046
2024/10/06 07:25:14.3 Spectrometer EOS_B0012: AVRG=20.
2024/10/06 07:25:14.3 CH6: Correction Factor = 0.999121
2024/10/06 07:25:14.3 Spectrometer EOS_B0017: AVRG=20.
2024/10/06 07:25:14.3 CH7: Correction Factor = 0.997898
2024/10/06 07:25:14.3 Spectrometer EOS_B0013: AVRG=20.
2024/10/06 07:25:14.3 CH8: Correction Factor = 1.00123
2024/10/06 07:25:14.3 Spectrometer EOS_B0019: AVRG=20.
2024/10/06 07:25:14.5 CH1: Correction Factor = 1.00162
2024/10/06 07:25:14.5 Spectrometer EOS_B0010: AVRG=20.
2024/10/06 07:25:14.5 CH2: Correction Factor = 0.998453
2024/10/06 07:25:14.5 Spectrometer EOS_B0014: AVRG=20.
2024/10/06 07:25:14.5 CH3: Correction Factor = 1.00221
2024/10/06 07:25:14.5 Spectrometer EOS_B0011: AVRG=20.
2024/10/06 07:25:14.5 CH4: Correction Factor = 0.998957
2024/10/06 07:25:14.5 Spectrometer EOS_B0018: AVRG=20.
2024/10/06 07:25:14.5 CH5: Correction Factor = 1.00047
2024/10/06 07:25:14.5 Spectrometer EOS_B0012: AVRG=20.
2024/10/06 07:25:14.5 CH6: Correction Factor = 0.998968
2024/10/06 07:25:14.5 Spectrometer EOS_B0017: AVRG=20.
2024/10/06 07:25:14.5 CH7: Correction Factor = 1.00191
2024/10/06 07:25:14.5 Spectrometer EOS_B0013: AVRG=20.
2024/10/06 07:25:14.5 CH8: Correction Factor = 0.99826
2024/10/06 07:25:14.5 Spectrometer EOS_B0019: AVRG=20.
2024/10/06 07:25:14.5 Sensor 1: Integration Time = 2.13 ms
2024/10/06 07:25:14.5 Sensor 2: Integration Time = 2.01 ms
2024/10/06 07:25:14.5 Sensor 3: Integration Time = 1.98 ms
2024/10/06 07:25:14.5 Sensor 4: Integration Time = 1.91 ms
2024/10/06 07:25:14.5 Sensor 5: Integration Time = 2.50 ms
2024/10/06 07:25:14.5 Sensor 6: Integration Time = 2.61 ms
2024/10/06 07:25:14.5 Sensor 7: Integration Time = 1.94 ms
2024/10/06 07:25:14.5 Sensor 8: Integration Time = 2.71 ms
2024/10/06 07:25:14.5 WaitControllerIdle(30000)
2024/10/06 07:25:14.7 GMC_HomeZ
2024/10/06 07:25:14.7 HomeDevice[0005]
2024/10/06 07:25:21.4 GMC_SetPosZ
2024/10/06 07:25:21.8 GMC_ServoHere
2024/10/06 07:25:22.1 Old State:9-ENGN_StateRunning_CheckingSensors New State:ENGN_StateRunning_PickingSensorsComplete
2024/10/06 07:25:22.1 StartShaker(1000)
2024/10/06 07:25:22.1 Integration Time: 2.13,2.01,1.98,1.91,2.50,2.61,1.94,2.71,
2024/10/06 07:25:22.2 Old State:10-ENGN_StateRunning_PickingSensorsComplete New State:ENGN_StateRunning_WaitGoingToSample
2024/10/06 07:25:22.2 Sample96_Q(0, 0, 11)
2024/10/06 07:25:22.3 
2024/10/06 07:25:22.3 START SCAN: 
2024/10/06 07:25:22.3    CycleTime (ms)    = 200
2024/10/06 07:25:22.3    CycleCount        = 600
2024/10/06 07:25:22.3    ScansToAverage    = 20
2024/10/06 07:25:22.3    FinishTime (s)    = 120
2024/10/06 07:25:22.3    Temperature       = 30.0
2024/10/06 07:25:22.3    Lamp Power        = 33
2024/10/06 07:25:22.3    Spec PCB temps    = 42.5, 42.0, 42.4, 42.1, 42.0, 42.2, 41.1, 41.6
2024/10/06 07:25:22.3 
2024/10/06 07:25:22.3 GMC_SetPosZ
2024/10/06 07:25:22.4 Old State:12-ENGN_StateRunning_WaitGoingToSample New State:ENGN_StateRunning_GoingToSample
2024/10/06 07:25:22.5 GMC_ServoHere
2024/10/06 07:25:22.5 Plate 1 temperature = 30 C
2024/10/06 07:25:22.5 Pickups: 143, Warn: 90, Error: 100
2024/10/06 07:25:22.6 GMC_SetPosXY
2024/10/06 07:25:24.8 GMC_SetPosZ
2024/10/06 07:25:31.1 Old State:13-ENGN_StateRunning_GoingToSample New State:ENGN_StateRunning_GoingToSampleComplete
2024/10/06 07:25:31.2 Old State:14-cycle=1, Elapsed Time:    0.0,  Ideal Time:    0.0,  Delay time =   0.00  New State:ENGN_StateRunning_WaitSampling
2024/10/06 07:25:31.2 Step started at: 07:25:22
2024/10/06 07:25:31.2 XYZ movement time  = 8764 ms + Scan start delay = 8721 ms
2024/10/06 07:25:31.3 Old State:15-ENGN_StateRunning_WaitSampling New State:ENGN_StateRunning_Sampling
2024/10/06 07:25:32.2 Shaker current speed = 989 rpm, set speed = 1000
2024/10/06 07:26:05.1 Temp: 2024/10/06 07:26:05, 30.1000, 30.5000
2024/10/06 07:27:05.2 Temp: 2024/10/06 07:27:05, 30.1000, 30.5000
2024/10/06 07:27:30.1 
2024/10/06 07:27:30.1 STOP SCAN: 
2024/10/06 07:27:30.1    CycleTime (ms)    = 200
2024/10/06 07:27:30.1    CurrentCycle      = 596
2024/10/06 07:27:30.1    RunTime (ms)      = 119158
2024/10/06 07:27:30.1    AverageCycle (ms) = 199.9
2024/10/06 07:27:30.1    Temperature       = 30.0
2024/10/06 07:27:30.1    DATA OVERRUN %    = 0.00
2024/10/06 07:27:30.1    Spec PCB temps    = 42.5, 42.1, 42.4, 42.2, 42.0, 42.3, 41.1, 41.6
2024/10/06 07:27:30.1 
2024/10/06 07:27:30.2 Old State:16-cycle=596, Elapsed Time:  119.2,  Ideal Time:  119.0,  Delay time =   0.04  New State:ENGN_StateRunning_SamplingSkipped
2024/10/06 07:27:30.3 Old State:17-ENGN_StateRunning_SamplingSkipped New State:ENGN_StateRunning_WaitNewStep
2024/10/06 07:27:30.4 Old State:5-ENGN_StateRunning_WaitNewStep New State:ENGN_StateRunning_StartNewStep
2024/10/06 07:27:30.4 Spectrometer EOS_B0010: AVRG=20.
2024/10/06 07:27:30.4 Spectrometer EOS_B0014: AVRG=20.
2024/10/06 07:27:30.4 Spectrometer EOS_B0011: AVRG=20.
2024/10/06 07:27:30.4 Spectrometer EOS_B0018: AVRG=20.
2024/10/06 07:27:30.4 Spectrometer EOS_B0012: AVRG=20.
2024/10/06 07:27:30.4 Spectrometer EOS_B0017: AVRG=20.
2024/10/06 07:27:30.4 Spectrometer EOS_B0013: AVRG=20.
2024/10/06 07:27:30.4 Spectrometer EOS_B0019: AVRG=20.
2024/10/06 07:27:30.4 StartShaker(1000)
2024/10/06 07:27:30.6 Old State:6-ENGN_StateRunning_StartNewStep New State:ENGN_StateRunning_WaitGoingToSample
2024/10/06 07:27:30.6 Sample96_Q(0, 0, 3)
2024/10/06 07:27:30.6 
2024/10/06 07:27:30.6 START SCAN: 
2024/10/06 07:27:30.6    CycleTime (ms)    = 200
2024/10/06 07:27:30.6    CycleCount        = 6000
2024/10/06 07:27:30.6    ScansToAverage    = 20
2024/10/06 07:27:30.6    FinishTime (s)    = 1200
2024/10/06 07:27:30.6    Temperature       = 30.1
2024/10/06 07:27:30.6    Lamp Power        = 33
2024/10/06 07:27:30.6    Spec PCB temps    = 42.5, 42.1, 42.4, 42.2, 42.0, 42.3, 41.1, 41.6
2024/10/06 07:27:30.6 
2024/10/06 07:27:30.6 GMC_SetPosZ
2024/10/06 07:27:30.7 Old State:12-ENGN_StateRunning_WaitGoingToSample New State:ENGN_StateRunning_GoingToSample
2024/10/06 07:27:30.7 Temp: 2024/10/06 07:27:30, 30.1000, 30.4000
2024/10/06 07:27:36.7 GMC_ServoHere
2024/10/06 07:27:36.8 GMC_SetPosXY
2024/10/06 07:27:38.2 GMC_SetPosZ
2024/10/06 07:27:42.0 Shaker current speed = 993 rpm, set speed = 1000
2024/10/06 07:27:42.1 Old State:13-ENGN_StateRunning_GoingToSample New State:ENGN_StateRunning_GoingToSampleComplete
2024/10/06 07:27:42.2 Old State:14-cycle=1, Elapsed Time:    0.0,  Ideal Time:    0.0,  Delay time =   0.00  New State:ENGN_StateRunning_WaitSampling
2024/10/06 07:27:42.2 Step started at: 07:27:30
2024/10/06 07:27:42.2 XYZ movement time  = 11467 ms + Scan start delay = 11442 ms
2024/10/06 07:27:42.3 Old State:15-ENGN_StateRunning_WaitSampling New State:ENGN_StateRunning_Sampling
2024/10/06 07:28:30.8 Temp: 2024/10/06 07:28:30, 30.0000, 30.4000
2024/10/06 07:29:31.0 Temp: 2024/10/06 07:29:31, 30.0000, 30.4000
2024/10/06 07:30:23.0 
2024/10/06 07:30:23.0 STOP SCAN: 
2024/10/06 07:30:23.0    CycleTime (ms)    = 200
2024/10/06 07:30:23.0    CurrentCycle      = 805
2024/10/06 07:30:23.0    RunTime (ms)      = 160959
2024/10/06 07:30:23.0    AverageCycle (ms) = 199.9
2024/10/06 07:30:23.0    Temperature       = 30.0
2024/10/06 07:30:23.0    DATA OVERRUN %    = 0.00
2024/10/06 07:30:23.0    Spec PCB temps    = 42.5, 42.0, 42.4, 42.2, 42.0, 42.2, 41.1, 41.6
2024/10/06 07:30:23.0 
2024/10/06 07:30:23.0 Old State:16-cycle=805, Elapsed Time:  161.0,  Ideal Time:  160.8,  Delay time =   0.04  New State:ENGN_StateRunning_SamplingSkipped
2024/10/06 07:30:23.2 Old State:17-ENGN_StateRunning_SamplingSkipped New State:ENGN_StateRunning_WaitNewStep
2024/10/06 07:30:23.3 Old State:5-ENGN_StateRunning_WaitNewStep New State:ENGN_StateRunning_StartNewStep
2024/10/06 07:30:23.3 Spectrometer EOS_B0010: AVRG=20.
2024/10/06 07:30:23.3 Spectrometer EOS_B0014: AVRG=20.
2024/10/06 07:30:23.3 Spectrometer EOS_B0011: AVRG=20.
2024/10/06 07:30:23.3 Spectrometer EOS_B0018: AVRG=20.
2024/10/06 07:30:23.3 Spectrometer EOS_B0012: AVRG=20.
2024/10/06 07:30:23.3 Spectrometer EOS_B0017: AVRG=20.
2024/10/06 07:30:23.3 Spectrometer EOS_B0013: AVRG=20.
2024/10/06 07:30:23.3 Spectrometer EOS_B0019: AVRG=20.
2024/10/06 07:30:23.3 StartShaker(1000)
2024/10/06 07:30:23.4 Old State:6-ENGN_StateRunning_StartNewStep New State:ENGN_StateRunning_WaitGoingToSample
2024/10/06 07:30:23.4 Sample96_Q(0, 0, 4)
2024/10/06 07:30:23.4 
2024/10/06 07:30:23.4 START SCAN: 
2024/10/06 07:30:23.4    CycleTime (ms)    = 200
2024/10/06 07:30:23.4    CycleCount        = 600
2024/10/06 07:30:23.4    ScansToAverage    = 20
2024/10/06 07:30:23.4    FinishTime (s)    = 120
2024/10/06 07:30:23.4    Temperature       = 30.0
2024/10/06 07:30:23.4    Lamp Power        = 33
2024/10/06 07:30:23.4    Spec PCB temps    = 42.5, 42.0, 42.4, 42.2, 42.0, 42.2, 41.1, 41.6
2024/10/06 07:30:23.4 
2024/10/06 07:30:23.5 GMC_SetPosZ
2024/10/06 07:30:23.5 Old State:12-ENGN_StateRunning_WaitGoingToSample New State:ENGN_StateRunning_GoingToSample
2024/10/06 07:30:23.6 Temp: 2024/10/06 07:30:23, 30.0000, 30.4000
2024/10/06 07:30:27.3 GMC_ServoHere
2024/10/06 07:30:27.4 GMC_SetPosXY
2024/10/06 07:30:27.8 GMC_SetPosZ
2024/10/06 07:30:32.0 Old State:13-ENGN_StateRunning_GoingToSample New State:ENGN_StateRunning_GoingToSampleComplete
2024/10/06 07:30:32.1 Old State:14-cycle=1, Elapsed Time:    0.0,  Ideal Time:    0.0,  Delay time =   0.00  New State:ENGN_StateRunning_WaitSampling
2024/10/06 07:30:32.1 Step started at: 07:30:23
2024/10/06 07:30:32.1 XYZ movement time  = 8451 ms + Scan start delay = 8405 ms
2024/10/06 07:30:32.2 Old State:15-ENGN_StateRunning_WaitSampling New State:ENGN_StateRunning_Sampling
2024/10/06 07:30:33.4 Shaker current speed = 989 rpm, set speed = 1000
2024/10/06 07:31:23.7 Temp: 2024/10/06 07:31:23, 30.0000, 30.4000
2024/10/06 07:32:08.2 
2024/10/06 07:32:08.2 STOP SCAN: 
2024/10/06 07:32:08.2    CycleTime (ms)    = 200
2024/10/06 07:32:08.2    CurrentCycle      = 482
2024/10/06 07:32:08.2    RunTime (ms)      = 96359
2024/10/06 07:32:08.2    AverageCycle (ms) = 199.9
2024/10/06 07:32:08.2    Temperature       = 30.0
2024/10/06 07:32:08.2    DATA OVERRUN %    = 0.00
2024/10/06 07:32:08.2    Spec PCB temps    = 42.6, 42.1, 42.4, 42.2, 42.0, 42.3, 41.2, 41.6
2024/10/06 07:32:08.2 
2024/10/06 07:32:08.2 Old State:16-cycle=482, Elapsed Time:   96.4,  Ideal Time:   96.2,  Delay time =   0.05  New State:ENGN_StateRunning_SamplingSkipped
2024/10/06 07:32:08.4 Old State:17-ENGN_StateRunning_SamplingSkipped New State:ENGN_StateRunning_WaitNewStep
2024/10/06 07:32:08.5 Old State:5-ENGN_StateRunning_WaitNewStep New State:ENGN_StateRunning_StartNewStep
2024/10/06 07:32:08.5 Spectrometer EOS_B0010: AVRG=20.
2024/10/06 07:32:08.5 Spectrometer EOS_B0014: AVRG=20.
2024/10/06 07:32:08.5 Spectrometer EOS_B0011: AVRG=20.
2024/10/06 07:32:08.5 Spectrometer EOS_B0018: AVRG=20.
2024/10/06 07:32:08.5 Spectrometer EOS_B0012: AVRG=20.
2024/10/06 07:32:08.5 Spectrometer EOS_B0017: AVRG=20.
2024/10/06 07:32:08.5 Spectrometer EOS_B0013: AVRG=20.
2024/10/06 07:32:08.5 Spectrometer EOS_B0019: AVRG=20.
2024/10/06 07:32:08.5 StartShaker(1000)
2024/10/06 07:32:08.6 Old State:6-ENGN_StateRunning_StartNewStep New State:ENGN_StateRunning_WaitGoingToSample
2024/10/06 07:32:08.6 Sample96_Q(0, 0, 7)
2024/10/06 07:32:08.6 
2024/10/06 07:32:08.6 START SCAN: 
2024/10/06 07:32:08.6    CycleTime (ms)    = 200
2024/10/06 07:32:08.6    CycleCount        = 5500
2024/10/06 07:32:08.6    ScansToAverage    = 20
2024/10/06 07:32:08.6    FinishTime (s)    = 1100
2024/10/06 07:32:08.6    Temperature       = 30.0
2024/10/06 07:32:08.6    Lamp Power        = 33
2024/10/06 07:32:08.6    Spec PCB temps    = 42.6, 42.1, 42.4, 42.2, 42.0, 42.3, 41.2, 41.6
2024/10/06 07:32:08.6 
2024/10/06 07:32:08.7 Old State:12-ENGN_StateRunning_WaitGoingToSample New State:ENGN_StateRunning_GoingToSample
2024/10/06 07:32:08.8 GMC_SetPosZ
2024/10/06 07:32:08.8 Temp: 2024/10/06 07:32:08, 30.0000, 30.4000
2024/10/06 07:32:12.9 GMC_ServoHere
2024/10/06 07:32:13.0 GMC_SetPosXY
2024/10/06 07:32:13.7 GMC_SetPosZ
2024/10/06 07:32:18.7 Shaker current speed = 991 rpm, set speed = 1000
2024/10/06 07:32:18.8 Old State:13-ENGN_StateRunning_GoingToSample New State:ENGN_StateRunning_GoingToSampleComplete
2024/10/06 07:32:18.9 Old State:14-cycle=1, Elapsed Time:    0.0,  Ideal Time:    0.0,  Delay time =   0.00  New State:ENGN_StateRunning_WaitSampling
2024/10/06 07:32:18.9 Step started at: 07:32:08
2024/10/06 07:32:18.9 XYZ movement time  = 10062 ms + Scan start delay = 10032 ms
2024/10/06 07:32:19.0 Old State:15-ENGN_StateRunning_WaitSampling New State:ENGN_StateRunning_Sampling
2024/10/06 07:33:08.9 Temp: 2024/10/06 07:33:08, 30.0000, 30.4000
2024/10/06 07:34:09.1 Temp: 2024/10/06 07:34:09, 30.0000, 30.4000
2024/10/06 07:35:09.2 Temp: 2024/10/06 07:35:09, 30.0000, 30.4000
2024/10/06 07:36:09.4 Temp: 2024/10/06 07:36:09, 30.0000, 30.4000
2024/10/06 07:37:09.6 Temp: 2024/10/06 07:37:09, 30.0000, 30.4000
2024/10/06 07:38:09.7 Temp: 2024/10/06 07:38:09, 30.0000, 30.5000
2024/10/06 07:39:09.9 Temp: 2024/10/06 07:39:09, 30.0000, 30.4000
2024/10/06 07:40:10.0 Temp: 2024/10/06 07:40:10, 30.0000, 30.4000
2024/10/06 07:41:10.2 Temp: 2024/10/06 07:41:10, 30.0000, 30.4000
2024/10/06 07:42:10.3 Temp: 2024/10/06 07:42:10, 30.0000, 30.4000
2024/10/06 07:43:10.5 Temp: 2024/10/06 07:43:10, 30.0000, 30.4000
2024/10/06 07:44:10.7 Temp: 2024/10/06 07:44:10, 30.0000, 30.4000
2024/10/06 07:45:10.8 Temp: 2024/10/06 07:45:10, 30.0000, 30.4000
2024/10/06 07:46:11.0 Temp: 2024/10/06 07:46:11, 30.0000, 30.4000
2024/10/06 07:47:11.1 Temp: 2024/10/06 07:47:11, 30.0000, 30.5000
2024/10/06 07:48:11.3 Temp: 2024/10/06 07:48:11, 30.0000, 30.4000
2024/10/06 07:49:02.9 Step 4 extended by 60 seconds
2024/10/06 07:49:11.4 Temp: 2024/10/06 07:49:11, 30.0000, 30.4000
2024/10/06 07:50:11.6 Temp: 2024/10/06 07:50:11, 30.0000, 30.4000
2024/10/06 07:51:11.9 Temp: 2024/10/06 07:51:11, 30.0000, 30.5000
2024/10/06 07:51:25.1 Step 4 extended by 60 seconds
2024/10/06 07:52:11.9 Temp: 2024/10/06 07:52:11, 30.0000, 30.5000
2024/10/06 07:52:29.4 Step 4 extended by 60 seconds
2024/10/06 07:53:12.1 Temp: 2024/10/06 07:53:12, 30.0000, 30.4000
2024/10/06 07:53:32.7 Step 4 extended by 60 seconds
2024/10/06 07:54:12.2 Temp: 2024/10/06 07:54:12, 30.0000, 30.5000
2024/10/06 07:54:14.4 Step 4 extended by 60 seconds
2024/10/06 07:55:12.4 Temp: 2024/10/06 07:55:12, 30.0000, 30.5000
2024/10/06 07:55:13.4 Step 4 extended by 60 seconds
2024/10/06 07:56:12.5 Temp: 2024/10/06 07:56:12, 30.0000, 30.5000
2024/10/06 07:56:31.2 Step 4 extended by 60 seconds
2024/10/06 07:57:12.7 Temp: 2024/10/06 07:57:12, 30.0000, 30.5000
2024/10/06 07:57:38.6 
2024/10/06 07:57:38.6 STOP SCAN: 
2024/10/06 07:57:38.6    CycleTime (ms)    = 200
2024/10/06 07:57:38.6    CurrentCycle      = 7600
2024/10/06 07:57:38.6    RunTime (ms)      = 1519957
2024/10/06 07:57:38.6    AverageCycle (ms) = 200.0
2024/10/06 07:57:38.6    Temperature       = 30.0
2024/10/06 07:57:38.6    DATA OVERRUN %    = 0.00
2024/10/06 07:57:38.6    Spec PCB temps    = 42.6, 42.1, 42.4, 42.2, 42.1, 42.3, 41.2, 41.6
2024/10/06 07:57:38.6 
2024/10/06 07:57:38.7 Old State:16-cycle=7600, Elapsed Time: 1520.0,  Ideal Time: 1519.8,  Delay time =   0.04  New State:ENGN_StateRunning_SamplingComplete
2024/10/06 07:57:38.9 Old State:18-ENGN_StateRunning_SamplingComplete New State:ENGN_StateRunning_WaitNewStep
2024/10/06 07:57:39.2 Old State:5-ENGN_StateRunning_WaitNewStep New State:ENGN_StateRunning_StartNewStep
2024/10/06 07:57:39.2 Spectrometer EOS_B0010: AVRG=20.
2024/10/06 07:57:39.2 Spectrometer EOS_B0014: AVRG=20.
2024/10/06 07:57:39.2 Spectrometer EOS_B0011: AVRG=20.
2024/10/06 07:57:39.2 Spectrometer EOS_B0018: AVRG=20.
2024/10/06 07:57:39.2 Spectrometer EOS_B0012: AVRG=20.
2024/10/06 07:57:39.2 Spectrometer EOS_B0017: AVRG=20.
2024/10/06 07:57:39.2 Spectrometer EOS_B0013: AVRG=20.
2024/10/06 07:57:39.2 Spectrometer EOS_B0019: AVRG=20.
2024/10/06 07:57:39.2 StartShaker(1000)
2024/10/06 07:57:39.3 Old State:6-ENGN_StateRunning_StartNewStep New State:ENGN_StateRunning_WaitGoingToSample
2024/10/06 07:57:39.3 Sample96_Q(0, 0, 4)
2024/10/06 07:57:39.3 
2024/10/06 07:57:39.3 START SCAN: 
2024/10/06 07:57:39.3    CycleTime (ms)    = 200
2024/10/06 07:57:39.3    CycleCount        = 5500
2024/10/06 07:57:39.3    ScansToAverage    = 20
2024/10/06 07:57:39.3    FinishTime (s)    = 1100
2024/10/06 07:57:39.3    Temperature       = 30.0
2024/10/06 07:57:39.3    Lamp Power        = 33
2024/10/06 07:57:39.3    Spec PCB temps    = 42.6, 42.1, 42.4, 42.2, 42.1, 42.3, 41.2, 41.6
2024/10/06 07:57:39.3 
2024/10/06 07:57:39.4 Old State:12-ENGN_StateRunning_WaitGoingToSample New State:ENGN_StateRunning_GoingToSample
2024/10/06 07:57:39.5 GMC_SetPosZ
2024/10/06 07:57:39.5 Temp: 2024/10/06 07:57:39, 30.0000, 30.4000
2024/10/06 07:57:44.3 GMC_ServoHere
2024/10/06 07:57:44.5 GMC_SetPosXY
2024/10/06 07:57:45.1 GMC_SetPosZ
2024/10/06 07:57:49.3 Old State:13-ENGN_StateRunning_GoingToSample New State:ENGN_StateRunning_GoingToSampleComplete
2024/10/06 07:57:49.3 Shaker current speed = 989 rpm, set speed = 1000
2024/10/06 07:57:49.4 Old State:14-cycle=1, Elapsed Time:    0.0,  Ideal Time:    0.0,  Delay time =   0.00  New State:ENGN_StateRunning_WaitSampling
2024/10/06 07:57:49.4 Step started at: 07:57:39
2024/10/06 07:57:49.4 XYZ movement time  = 9854 ms + Scan start delay = 9844 ms
2024/10/06 07:57:49.5 Old State:15-ENGN_StateRunning_WaitSampling New State:ENGN_StateRunning_Sampling
2024/10/06 07:58:39.7 Temp: 2024/10/06 07:58:39, 30.0000, 30.5000
2024/10/06 07:59:39.8 Temp: 2024/10/06 07:59:39, 30.0000, 30.5000
2024/10/06 08:00:40.0 Temp: 2024/10/06 08:00:40, 30.0000, 30.5000
2024/10/06 08:01:40.1 Temp: 2024/10/06 08:01:40, 30.0000, 30.6000
2024/10/06 08:02:40.3 Temp: 2024/10/06 08:02:40, 30.0000, 30.6000
2024/10/06 08:03:40.4 Temp: 2024/10/06 08:03:40, 30.0000, 30.6000
2024/10/06 08:04:40.5 Temp: 2024/10/06 08:04:40, 30.0000, 30.6000
2024/10/06 08:05:40.7 Temp: 2024/10/06 08:05:40, 30.0000, 30.6000
2024/10/06 08:06:31.9 
2024/10/06 08:06:31.9 STOP SCAN: 
2024/10/06 08:06:31.9    CycleTime (ms)    = 200
2024/10/06 08:06:31.9    CurrentCycle      = 2614
2024/10/06 08:06:31.9    RunTime (ms)      = 522759
2024/10/06 08:06:31.9    AverageCycle (ms) = 200.0
2024/10/06 08:06:31.9    Temperature       = 30.0
2024/10/06 08:06:31.9    DATA OVERRUN %    = 0.00
2024/10/06 08:06:31.9    Spec PCB temps    = 42.6, 42.1, 42.4, 42.3, 42.1, 42.3, 41.3, 41.6
2024/10/06 08:06:31.9 
2024/10/06 08:06:32.0 Old State:16-cycle=2614, Elapsed Time:  522.8,  Ideal Time:  522.6,  Delay time =   0.04  New State:ENGN_StateRunning_SamplingSkipped
2024/10/06 08:06:32.2 Old State:17-ENGN_StateRunning_SamplingSkipped New State:ENGN_StateRunning_WaitNewStep
2024/10/06 08:06:32.4 Old State:5-ENGN_StateRunning_WaitNewStep New State:ENGN_StateRunning_StartNewStep
2024/10/06 08:06:32.4 Spectrometer EOS_B0010: AVRG=20.
2024/10/06 08:06:32.4 Spectrometer EOS_B0014: AVRG=20.
2024/10/06 08:06:32.4 Spectrometer EOS_B0011: AVRG=20.
2024/10/06 08:06:32.4 Spectrometer EOS_B0018: AVRG=20.
2024/10/06 08:06:32.4 Spectrometer EOS_B0012: AVRG=20.
2024/10/06 08:06:32.4 Spectrometer EOS_B0017: AVRG=20.
2024/10/06 08:06:32.4 Spectrometer EOS_B0013: AVRG=20.
2024/10/06 08:06:32.4 Spectrometer EOS_B0019: AVRG=20.
2024/10/06 08:06:32.4 StartShaker(1000)
2024/10/06 08:06:32.5 Old State:6-ENGN_StateRunning_StartNewStep New State:ENGN_StateRunning_WaitGoingToSample
2024/10/06 08:06:32.5 Sample96_Q(0, 0, 10)
2024/10/06 08:06:32.6 GMC_SetPosZ
2024/10/06 08:06:32.6 
2024/10/06 08:06:32.6 START SCAN: 
2024/10/06 08:06:32.6    CycleTime (ms)    = 200
2024/10/06 08:06:32.6    CycleCount        = 25
2024/10/06 08:06:32.6    ScansToAverage    = 20
2024/10/06 08:06:32.6    FinishTime (s)    = 5
2024/10/06 08:06:32.6    Temperature       = 30.0
2024/10/06 08:06:32.6    Lamp Power        = 33
2024/10/06 08:06:32.6    Spec PCB temps    = 42.6, 42.1, 42.4, 42.3, 42.1, 42.3, 41.3, 41.6
2024/10/06 08:06:32.6 
2024/10/06 08:06:32.6 Old State:12-ENGN_StateRunning_WaitGoingToSample New State:ENGN_StateRunning_GoingToSample
2024/10/06 08:06:32.7 Temp: 2024/10/06 08:06:32, 30.0000, 30.6000
2024/10/06 08:06:36.7 GMC_ServoHere
2024/10/06 08:06:36.8 GMC_SetPosXY
2024/10/06 08:06:37.9 GMC_SetPosZ
2024/10/06 08:06:43.9 Shaker current speed = 991 rpm, set speed = 1000
2024/10/06 08:06:44.0 Old State:13-cycle=1, Elapsed Time:    0.0,  Ideal Time:    0.0,  Delay time =   0.00  New State:ENGN_StateRunning_GoingToSampleComplete
2024/10/06 08:06:44.1 Old State:14-ENGN_StateRunning_GoingToSampleComplete New State:ENGN_StateRunning_WaitSampling
2024/10/06 08:06:44.1 Step started at: 08:06:32
2024/10/06 08:06:44.1 XYZ movement time  = 11368 ms + Scan start delay = 11286 ms
2024/10/06 08:06:44.2 Old State:15-ENGN_StateRunning_WaitSampling New State:ENGN_StateRunning_Sampling
2024/10/06 08:06:48.8 
2024/10/06 08:06:48.8 STOP SCAN: 
2024/10/06 08:06:48.8    CycleTime (ms)    = 200
2024/10/06 08:06:48.8    CurrentCycle      = 25
2024/10/06 08:06:48.8    RunTime (ms)      = 4957
2024/10/06 08:06:48.8    AverageCycle (ms) = 198.3
2024/10/06 08:06:48.8    Temperature       = 30.0
2024/10/06 08:06:48.8    DATA OVERRUN %    = 0.00
2024/10/06 08:06:48.8    Spec PCB temps    = 42.6, 42.1, 42.4, 42.2, 42.1, 42.3, 41.3, 41.6
2024/10/06 08:06:48.8 
2024/10/06 08:06:48.8 Old State:16-cycle=25, Elapsed Time:    5.0,  Ideal Time:    4.8,  Delay time =   0.04  New State:ENGN_StateRunning_SamplingComplete
2024/10/06 08:06:49.0 Old State:18-ENGN_StateRunning_SamplingComplete New State:ENGN_StateRunning_WaitNewStep
2024/10/06 08:06:49.2 Old State:5-ENGN_StateRunning_WaitNewStep New State:ENGN_StateRunning_StartNewStep
2024/10/06 08:06:49.2 Spectrometer EOS_B0010: AVRG=20.
2024/10/06 08:06:49.2 Spectrometer EOS_B0014: AVRG=20.
2024/10/06 08:06:49.2 Spectrometer EOS_B0011: AVRG=20.
2024/10/06 08:06:49.2 Spectrometer EOS_B0018: AVRG=20.
2024/10/06 08:06:49.2 Spectrometer EOS_B0012: AVRG=20.
2024/10/06 08:06:49.2 Spectrometer EOS_B0017: AVRG=20.
2024/10/06 08:06:49.2 Spectrometer EOS_B0013: AVRG=20.
2024/10/06 08:06:49.2 Spectrometer EOS_B0019: AVRG=20.
2024/10/06 08:06:49.2 StartShaker(1000)
2024/10/06 08:06:49.3 Old State:6-ENGN_StateRunning_StartNewStep New State:ENGN_StateRunning_WaitGoingToSample
2024/10/06 08:06:49.3 Sample96_Q(0, 0, 0)
2024/10/06 08:06:49.3 
2024/10/06 08:06:49.3 START SCAN: 
2024/10/06 08:06:49.3    CycleTime (ms)    = 200
2024/10/06 08:06:49.3    CycleCount        = 25
2024/10/06 08:06:49.3    ScansToAverage    = 20
2024/10/06 08:06:49.3    FinishTime (s)    = 5
2024/10/06 08:06:49.3    Temperature       = 30.0
2024/10/06 08:06:49.3    Lamp Power        = 33
2024/10/06 08:06:49.3    Spec PCB temps    = 42.6, 42.1, 42.4, 42.2, 42.1, 42.3, 41.3, 41.6
2024/10/06 08:06:49.3 
2024/10/06 08:06:49.4 GMC_SetPosZ
2024/10/06 08:06:49.4 Old State:12-ENGN_StateRunning_WaitGoingToSample New State:ENGN_StateRunning_GoingToSample
2024/10/06 08:06:49.5 Temp: 2024/10/06 08:06:49, 30.0000, 30.5000
2024/10/06 08:06:55.2 GMC_ServoHere
2024/10/06 08:06:55.3 GMC_SetPosXY
2024/10/06 08:06:57.0 GMC_SetPosZ
2024/10/06 08:06:59.9 Shaker current speed = 990 rpm, set speed = 1000
2024/10/06 08:07:00.0 Old State:13-ENGN_StateRunning_GoingToSample New State:ENGN_StateRunning_GoingToSampleComplete
2024/10/06 08:07:00.1 Old State:14-cycle=1, Elapsed Time:    0.0,  Ideal Time:    0.0,  Delay time =   0.00  New State:ENGN_StateRunning_WaitSampling
2024/10/06 08:07:00.1 Step started at: 08:06:49
2024/10/06 08:07:00.1 XYZ movement time  = 10553 ms + Scan start delay = 10549 ms
2024/10/06 08:07:00.2 Old State:15-ENGN_StateRunning_WaitSampling New State:ENGN_StateRunning_Sampling
2024/10/06 08:07:04.9 
2024/10/06 08:07:04.9 STOP SCAN: 
2024/10/06 08:07:04.9    CycleTime (ms)    = 200
2024/10/06 08:07:04.9    CurrentCycle      = 25
2024/10/06 08:07:04.9    RunTime (ms)      = 4958
2024/10/06 08:07:04.9    AverageCycle (ms) = 198.3
2024/10/06 08:07:04.9    Temperature       = 30.0
2024/10/06 08:07:04.9    DATA OVERRUN %    = 0.00
2024/10/06 08:07:04.9    Spec PCB temps    = 42.6, 42.1, 42.4, 42.2, 42.0, 42.3, 41.3, 41.6
2024/10/06 08:07:04.9 
2024/10/06 08:07:04.9 Old State:16-cycle=25, Elapsed Time:    5.0,  Ideal Time:    4.8,  Delay time =   0.04  New State:ENGN_StateRunning_SamplingComplete
2024/10/06 08:07:05.1 Old State:18-ENGN_StateRunning_SamplingComplete New State:ENGN_StateRunning_WaitNewStep
2024/10/06 08:07:05.4 Old State:5-ENGN_StateRunning_WaitNewStep New State:ENGN_StateRunning_StartNewStep
2024/10/06 08:07:05.4 Spectrometer EOS_B0010: AVRG=20.
2024/10/06 08:07:05.4 Spectrometer EOS_B0014: AVRG=20.
2024/10/06 08:07:05.4 Spectrometer EOS_B0011: AVRG=20.
2024/10/06 08:07:05.4 Spectrometer EOS_B0018: AVRG=20.
2024/10/06 08:07:05.4 Spectrometer EOS_B0012: AVRG=20.
2024/10/06 08:07:05.4 Spectrometer EOS_B0017: AVRG=20.
2024/10/06 08:07:05.4 Spectrometer EOS_B0013: AVRG=20.
2024/10/06 08:07:05.4 Spectrometer EOS_B0019: AVRG=20.
2024/10/06 08:07:05.4 StartShaker(1000)
2024/10/06 08:07:05.5 Old State:6-ENGN_StateRunning_StartNewStep New State:ENGN_StateRunning_WaitGoingToSample
2024/10/06 08:07:05.5 Sample96_Q(0, 0, 10)
2024/10/06 08:07:05.5 
2024/10/06 08:07:05.5 START SCAN: 
2024/10/06 08:07:05.5    CycleTime (ms)    = 200
2024/10/06 08:07:05.5    CycleCount        = 25
2024/10/06 08:07:05.5    ScansToAverage    = 20
2024/10/06 08:07:05.5    FinishTime (s)    = 5
2024/10/06 08:07:05.5    Temperature       = 30.0
2024/10/06 08:07:05.5    Lamp Power        = 33
2024/10/06 08:07:05.5    Spec PCB temps    = 42.6, 42.1, 42.4, 42.2, 42.0, 42.2, 41.3, 41.6
2024/10/06 08:07:05.5 
2024/10/06 08:07:05.6 Old State:12-ENGN_StateRunning_WaitGoingToSample New State:ENGN_StateRunning_GoingToSample
2024/10/06 08:07:05.6 GMC_SetPosZ
2024/10/06 08:07:05.7 Temp: 2024/10/06 08:07:05, 30.0000, 30.6000
2024/10/06 08:07:08.5 GMC_ServoHere
2024/10/06 08:07:08.7 GMC_SetPosXY
2024/10/06 08:07:10.4 GMC_SetPosZ
2024/10/06 08:07:16.2 Shaker current speed = 990 rpm, set speed = 1000
2024/10/06 08:07:16.3 Old State:13-cycle=1, Elapsed Time:    0.0,  Ideal Time:    0.0,  Delay time =   0.00  New State:ENGN_StateRunning_GoingToSampleComplete
2024/10/06 08:07:16.4 Old State:14-ENGN_StateRunning_GoingToSampleComplete New State:ENGN_StateRunning_WaitSampling
2024/10/06 08:07:16.4 Step started at: 08:07:05
2024/10/06 08:07:16.4 XYZ movement time  = 10657 ms + Scan start delay = 10594 ms
2024/10/06 08:07:16.5 Old State:15-ENGN_StateRunning_WaitSampling New State:ENGN_StateRunning_Sampling
2024/10/06 08:07:21.1 
2024/10/06 08:07:21.1 STOP SCAN: 
2024/10/06 08:07:21.1    CycleTime (ms)    = 200
2024/10/06 08:07:21.1    CurrentCycle      = 25
2024/10/06 08:07:21.1    RunTime (ms)      = 4957
2024/10/06 08:07:21.1    AverageCycle (ms) = 198.3
2024/10/06 08:07:21.1    Temperature       = 30.0
2024/10/06 08:07:21.1    DATA OVERRUN %    = 0.00
2024/10/06 08:07:21.1    Spec PCB temps    = 42.6, 42.1, 42.4, 42.3, 42.1, 42.3, 41.3, 41.6
2024/10/06 08:07:21.1 
2024/10/06 08:07:21.1 Old State:16-cycle=25, Elapsed Time:    5.0,  Ideal Time:    4.8,  Delay time =   0.04  New State:ENGN_StateRunning_SamplingComplete
2024/10/06 08:07:21.3 Old State:18-ENGN_StateRunning_SamplingComplete New State:ENGN_StateRunning_WaitNewStep
2024/10/06 08:07:21.6 Old State:5-ENGN_StateRunning_WaitNewStep New State:ENGN_StateRunning_StartNewStep
2024/10/06 08:07:21.6 Spectrometer EOS_B0010: AVRG=20.
2024/10/06 08:07:21.6 Spectrometer EOS_B0014: AVRG=20.
2024/10/06 08:07:21.6 Spectrometer EOS_B0011: AVRG=20.
2024/10/06 08:07:21.6 Spectrometer EOS_B0018: AVRG=20.
2024/10/06 08:07:21.6 Spectrometer EOS_B0012: AVRG=20.
2024/10/06 08:07:21.6 Spectrometer EOS_B0017: AVRG=20.
2024/10/06 08:07:21.6 Spectrometer EOS_B0013: AVRG=20.
2024/10/06 08:07:21.6 Spectrometer EOS_B0019: AVRG=20.
2024/10/06 08:07:21.6 StartShaker(1000)
2024/10/06 08:07:21.7 Old State:6-ENGN_StateRunning_StartNewStep New State:ENGN_StateRunning_WaitGoingToSample
2024/10/06 08:07:21.7 Sample96_Q(0, 0, 0)
2024/10/06 08:07:21.7 
2024/10/06 08:07:21.7 START SCAN: 
2024/10/06 08:07:21.7    CycleTime (ms)    = 200
2024/10/06 08:07:21.7    CycleCount        = 25
2024/10/06 08:07:21.7    ScansToAverage    = 20
2024/10/06 08:07:21.7    FinishTime (s)    = 5
2024/10/06 08:07:21.7    Temperature       = 30.0
2024/10/06 08:07:21.7    Lamp Power        = 33
2024/10/06 08:07:21.7    Spec PCB temps    = 42.6, 42.1, 42.4, 42.3, 42.1, 42.3, 41.3, 41.6
2024/10/06 08:07:21.7 
2024/10/06 08:07:21.8 Temp: 2024/10/06 08:07:21, 30.0000, 30.6000
2024/10/06 08:07:21.8 Old State:12-ENGN_StateRunning_WaitGoingToSample New State:ENGN_StateRunning_GoingToSample
2024/10/06 08:07:21.9 GMC_SetPosZ
2024/10/06 08:07:27.6 GMC_ServoHere
2024/10/06 08:07:27.8 GMC_SetPosXY
2024/10/06 08:07:29.5 GMC_SetPosZ
2024/10/06 08:07:32.4 Shaker current speed = 990 rpm, set speed = 1000
2024/10/06 08:07:32.5 Old State:13-ENGN_StateRunning_GoingToSample New State:ENGN_StateRunning_GoingToSampleComplete
2024/10/06 08:07:32.6 Old State:14-cycle=1, Elapsed Time:    0.0,  Ideal Time:    0.0,  Delay time =   0.00  New State:ENGN_StateRunning_WaitSampling
2024/10/06 08:07:32.6 Step started at: 08:07:21
2024/10/06 08:07:32.6 XYZ movement time  = 10662 ms + Scan start delay = 10655 ms
2024/10/06 08:07:32.7 Old State:15-ENGN_StateRunning_WaitSampling New State:ENGN_StateRunning_Sampling
2024/10/06 08:07:37.3 
2024/10/06 08:07:37.3 STOP SCAN: 
2024/10/06 08:07:37.3    CycleTime (ms)    = 200
2024/10/06 08:07:37.3    CurrentCycle      = 25
2024/10/06 08:07:37.3    RunTime (ms)      = 4958
2024/10/06 08:07:37.3    AverageCycle (ms) = 198.3
2024/10/06 08:07:37.3    Temperature       = 30.0
2024/10/06 08:07:37.3    DATA OVERRUN %    = 0.00
2024/10/06 08:07:37.3    Spec PCB temps    = 42.6, 42.1, 42.4, 42.2, 42.1, 42.2, 41.3, 41.6
2024/10/06 08:07:37.3 
2024/10/06 08:07:37.4 Old State:16-cycle=25, Elapsed Time:    5.0,  Ideal Time:    4.8,  Delay time =   0.04  New State:ENGN_StateRunning_SamplingComplete
2024/10/06 08:07:37.6 Old State:18-ENGN_StateRunning_SamplingComplete New State:ENGN_StateRunning_WaitNewStep
2024/10/06 08:07:37.7 Old State:5-ENGN_StateRunning_WaitNewStep New State:ENGN_StateRunning_StartNewStep
2024/10/06 08:07:37.7 Spectrometer EOS_B0010: AVRG=20.
2024/10/06 08:07:37.7 Spectrometer EOS_B0014: AVRG=20.
2024/10/06 08:07:37.7 Spectrometer EOS_B0011: AVRG=20.
2024/10/06 08:07:37.7 Spectrometer EOS_B0018: AVRG=20.
2024/10/06 08:07:37.7 Spectrometer EOS_B0012: AVRG=20.
2024/10/06 08:07:37.7 Spectrometer EOS_B0017: AVRG=20.
2024/10/06 08:07:37.7 Spectrometer EOS_B0013: AVRG=20.
2024/10/06 08:07:37.7 Spectrometer EOS_B0019: AVRG=20.
2024/10/06 08:07:37.7 StartShaker(1000)
2024/10/06 08:07:37.8 Old State:6-ENGN_StateRunning_StartNewStep New State:ENGN_StateRunning_WaitGoingToSample
2024/10/06 08:07:37.8 Sample96_Q(0, 0, 10)
2024/10/06 08:07:37.8 GMC_SetPosZ
2024/10/06 08:07:37.8 
2024/10/06 08:07:37.8 START SCAN: 
2024/10/06 08:07:37.8    CycleTime (ms)    = 200
2024/10/06 08:07:37.8    CycleCount        = 25
2024/10/06 08:07:37.8    ScansToAverage    = 20
2024/10/06 08:07:37.8    FinishTime (s)    = 5
2024/10/06 08:07:37.8    Temperature       = 30.0
2024/10/06 08:07:37.8    Lamp Power        = 33
2024/10/06 08:07:37.8    Spec PCB temps    = 42.6, 42.1, 42.4, 42.2, 42.1, 42.2, 41.3, 41.6
2024/10/06 08:07:37.8 
2024/10/06 08:07:37.9 Old State:12-ENGN_StateRunning_WaitGoingToSample New State:ENGN_StateRunning_GoingToSample
2024/10/06 08:07:38.0 Temp: 2024/10/06 08:07:38, 30.0000, 30.6000
2024/10/06 08:07:40.7 GMC_ServoHere
2024/10/06 08:07:40.9 GMC_SetPosXY
2024/10/06 08:07:42.5 GMC_SetPosZ
2024/10/06 08:07:48.4 Shaker current speed = 990 rpm, set speed = 1000
2024/10/06 08:07:48.5 Old State:13-cycle=1, Elapsed Time:    0.0,  Ideal Time:    0.0,  Delay time =   0.00  New State:ENGN_StateRunning_GoingToSampleComplete
2024/10/06 08:07:48.6 Old State:14-ENGN_StateRunning_GoingToSampleComplete New State:ENGN_StateRunning_WaitSampling
2024/10/06 08:07:48.6 Step started at: 08:07:37
2024/10/06 08:07:48.6 XYZ movement time  = 10550 ms + Scan start delay = 10483 ms
2024/10/06 08:07:48.7 Old State:15-ENGN_StateRunning_WaitSampling New State:ENGN_StateRunning_Sampling
2024/10/06 08:07:53.3 
2024/10/06 08:07:53.3 STOP SCAN: 
2024/10/06 08:07:53.3    CycleTime (ms)    = 200
2024/10/06 08:07:53.3    CurrentCycle      = 25
2024/10/06 08:07:53.3    RunTime (ms)      = 4959
2024/10/06 08:07:53.3    AverageCycle (ms) = 198.4
2024/10/06 08:07:53.3    Temperature       = 30.0
2024/10/06 08:07:53.3    DATA OVERRUN %    = 0.00
2024/10/06 08:07:53.3    Spec PCB temps    = 42.6, 42.1, 42.4, 42.3, 42.1, 42.3, 41.3, 41.6
2024/10/06 08:07:53.3 
2024/10/06 08:07:53.3 Old State:16-cycle=25, Elapsed Time:    5.0,  Ideal Time:    4.8,  Delay time =   0.04  New State:ENGN_StateRunning_SamplingComplete
2024/10/06 08:07:53.4 Old State:18-ENGN_StateRunning_SamplingComplete New State:ENGN_StateRunning_WaitNewStep
2024/10/06 08:07:53.5 Old State:5-ENGN_StateRunning_WaitNewStep New State:ENGN_StateRunning_StartNewStep
2024/10/06 08:07:53.6 Spectrometer EOS_B0010: AVRG=20.
2024/10/06 08:07:53.6 Spectrometer EOS_B0014: AVRG=20.
2024/10/06 08:07:53.6 Spectrometer EOS_B0011: AVRG=20.
2024/10/06 08:07:53.6 Spectrometer EOS_B0018: AVRG=20.
2024/10/06 08:07:53.6 Spectrometer EOS_B0012: AVRG=20.
2024/10/06 08:07:53.6 Spectrometer EOS_B0017: AVRG=20.
2024/10/06 08:07:53.6 Spectrometer EOS_B0013: AVRG=20.
2024/10/06 08:07:53.6 Spectrometer EOS_B0019: AVRG=20.
2024/10/06 08:07:53.6 StartShaker(1000)
2024/10/06 08:07:53.7 Old State:6-ENGN_StateRunning_StartNewStep New State:ENGN_StateRunning_WaitGoingToSample
2024/10/06 08:07:53.7 Sample96_Q(0, 0, 0)
2024/10/06 08:07:53.7 
2024/10/06 08:07:53.7 START SCAN: 
2024/10/06 08:07:53.7    CycleTime (ms)    = 200
2024/10/06 08:07:53.7    CycleCount        = 25
2024/10/06 08:07:53.7    ScansToAverage    = 20
2024/10/06 08:07:53.7    FinishTime (s)    = 5
2024/10/06 08:07:53.7    Temperature       = 30.0
2024/10/06 08:07:53.7    Lamp Power        = 33
2024/10/06 08:07:53.7    Spec PCB temps    = 42.6, 42.1, 42.4, 42.3, 42.1, 42.3, 41.3, 41.6
2024/10/06 08:07:53.7 
2024/10/06 08:07:53.7 GMC_SetPosZ
2024/10/06 08:07:53.8 Old State:12-ENGN_StateRunning_WaitGoingToSample New State:ENGN_StateRunning_GoingToSample
2024/10/06 08:07:53.8 Temp: 2024/10/06 08:07:53, 30.0000, 30.6000
2024/10/06 08:07:59.5 GMC_ServoHere
2024/10/06 08:07:59.6 GMC_SetPosXY
2024/10/06 08:08:01.3 GMC_SetPosZ
2024/10/06 08:08:04.4 Shaker current speed = 990 rpm, set speed = 1000
2024/10/06 08:08:04.5 Old State:13-ENGN_StateRunning_GoingToSample New State:ENGN_StateRunning_GoingToSampleComplete
2024/10/06 08:08:04.6 Old State:14-cycle=1, Elapsed Time:    0.0,  Ideal Time:    0.0,  Delay time =   0.00  New State:ENGN_StateRunning_WaitSampling
2024/10/06 08:08:04.6 Step started at: 08:07:53
2024/10/06 08:08:04.6 XYZ movement time  = 10667 ms + Scan start delay = 10658 ms
2024/10/06 08:08:04.7 Old State:15-ENGN_StateRunning_WaitSampling New State:ENGN_StateRunning_Sampling
2024/10/06 08:08:09.3 
2024/10/06 08:08:09.3 STOP SCAN: 
2024/10/06 08:08:09.3    CycleTime (ms)    = 200
2024/10/06 08:08:09.3    CurrentCycle      = 25
2024/10/06 08:08:09.3    RunTime (ms)      = 4959
2024/10/06 08:08:09.3    AverageCycle (ms) = 198.4
2024/10/06 08:08:09.3    Temperature       = 30.0
2024/10/06 08:08:09.3    DATA OVERRUN %    = 0.00
2024/10/06 08:08:09.3    Spec PCB temps    = 42.6, 42.1, 42.4, 42.2, 42.1, 42.3, 41.3, 41.6
2024/10/06 08:08:09.3 
2024/10/06 08:08:09.4 Old State:16-cycle=25, Elapsed Time:    5.0,  Ideal Time:    4.8,  Delay time =   0.04  New State:ENGN_StateRunning_SamplingComplete
2024/10/06 08:08:09.5 Old State:18-ENGN_StateRunning_SamplingComplete New State:ENGN_StateRunning_WaitEjecting
2024/10/06 08:08:09.5 EJECT: To Tray, position=3,0
2024/10/06 08:08:09.5    EjectOffset = 10.0
2024/10/06 08:08:09.6 Old State:19-ENGN_StateRunning_WaitEjecting New State:ENGN_StateRunning_Ejecting
2024/10/06 08:08:09.6 GMC_SetPosZ
2024/10/06 08:08:12.5 GMC_ServoHere
2024/10/06 08:08:12.7 GMC_SetPosXY
2024/10/06 08:08:14.9 GMC_SetPosZ
2024/10/06 08:08:19.0 GMC_Eject
2024/10/06 08:08:19.0 EjectDone => EjectEject
2024/10/06 08:08:19.0 SetEjectorPosn(0)
2024/10/06 08:08:22.2 GMC_HomeZ
2024/10/06 08:08:22.2 HomeDevice[0005]
2024/10/06 08:08:27.7 GMC_SetPosZ
2024/10/06 08:08:28.1 GMC_ServoHere
2024/10/06 08:08:28.2 GMC_SetPosZ
2024/10/06 08:08:28.4 GMC_ServoHere
2024/10/06 08:08:28.6 GMC_SetPosXY
2024/10/06 08:08:30.8 GMC_SetPosZ
2024/10/06 08:08:31.2 Old State:20-ENGN_StateRunning_Ejecting New State:ENGN_StateRunning_EjectingComplete
2024/10/06 08:08:31.3 Old State:21-ENGN_StateRunning_EjectingComplete New State:ENGN_StateRunning_Finished
2024/10/06 08:08:31.3 StopShaker
2024/10/06 08:08:31.3 Temp: 2024/10/06 08:08:31, 30.0000, 30.6000
2024/10/06 08:08:31.3 Temperature monitor DISABLE
2024/10/06 08:08:31.3 
2024/10/06 08:08:31.3 ASSAY SUMMARY:
2024/10/06 08:08:31.3 ==============
2024/10/06 08:08:31.3   Step #   Duration   Cycles  Overrun %
2024/10/06 08:08:31.3        1     119     596    0.00
2024/10/06 08:08:31.3        2     160     805    0.00
2024/10/06 08:08:31.3        3      96     482    0.00
2024/10/06 08:08:31.3        4    1519    7600    0.00
2024/10/06 08:08:31.3        5     522    2614    0.00
2024/10/06 08:08:31.3        6       4      25    0.00
2024/10/06 08:08:31.3        7       4      25    0.00
2024/10/06 08:08:31.3        8       4      25    0.00
2024/10/06 08:08:31.3        9       4      25    0.00
2024/10/06 08:08:31.3       10       4      25    0.00
2024/10/06 08:08:31.3       11       4      25    0.00
2024/10/06 08:08:31.3 -------------------------------------------
2024/10/06 08:08:31.3    Total    2448   12247    0.00
2024/10/06 08:08:31.3 Temperature monitor DISABLE
2024/10/06 08:08:31.4 Old State:22-ENGN_StateRunning_Finished New State:ENGN_State_SystemReady
2024/10/06 08:08:31.5 DFIO: Start writing C:\DATA\wangT\mcb2-h5\Experiment_15\241006_001.frd
2024/10/06 08:08:31.6 DFIO: Finished writing C:\DATA\wangT\mcb2-h5\Experiment_15\241006_001.frd
2024/10/06 08:08:31.6 DFIO: Start writing C:\DATA\wangT\mcb2-h5\Experiment_15\241006_002.frd
2024/10/06 08:08:31.6 DFIO: Finished writing C:\DATA\wangT\mcb2-h5\Experiment_15\241006_002.frd
2024/10/06 08:08:31.6 DFIO: Start writing C:\DATA\wangT\mcb2-h5\Experiment_15\241006_003.frd
2024/10/06 08:08:31.6 DFIO: Finished writing C:\DATA\wangT\mcb2-h5\Experiment_15\241006_003.frd
2024/10/06 08:08:31.6 DFIO: Start writing C:\DATA\wangT\mcb2-h5\Experiment_15\241006_004.frd
2024/10/06 08:08:31.6 DFIO: Finished writing C:\DATA\wangT\mcb2-h5\Experiment_15\241006_004.frd
2024/10/06 08:08:31.6 DFIO: Start writing C:\DATA\wangT\mcb2-h5\Experiment_15\241006_005.frd
2024/10/06 08:08:31.6 DFIO: Finished writing C:\DATA\wangT\mcb2-h5\Experiment_15\241006_005.frd
2024/10/06 08:08:31.6 DFIO: Start writing C:\DATA\wangT\mcb2-h5\Experiment_15\241006_006.frd
2024/10/06 08:08:31.6 DFIO: Finished writing C:\DATA\wangT\mcb2-h5\Experiment_15\241006_006.frd
2024/10/06 08:08:31.6 DFIO: Start writing C:\DATA\wangT\mcb2-h5\Experiment_15\241006_007.frd
2024/10/06 08:08:31.7 DFIO: Finished writing C:\DATA\wangT\mcb2-h5\Experiment_15\241006_007.frd
2024/10/06 08:08:31.7 DFIO: Start writing C:\DATA\wangT\mcb2-h5\Experiment_15\241006_008.frd
2024/10/06 08:08:31.7 DFIO: Finished writing C:\DATA\wangT\mcb2-h5\Experiment_15\241006_008.frd
2024/10/06 08:08:31.7 DFIO: Finished writing C:\DATA\wangT\mcb2-h5\Experiment_15\241006_Manifest.fmx
2024/10/06 08:10:15.6 <I Name="ExperimentName" O="Experiment_10" N="Experiment_15" />
2024/10/06 08:10:15.6 Sample plate definitions were changed
2024/10/06 08:10:15.6 Assay steps step 1: Name Baseline2 to Baseline, Sample A1 to A12
2024/10/06 08:10:15.6 Assay steps step 2: Sample A8 to A4
2024/10/06 08:10:15.6 Assay steps step 3: Sample A3 to A5
2024/10/06 08:10:15.6 Assay steps step 4: Sample A11 to A6
2024/10/06 08:10:15.6 Assay steps step 5: Sample A3 to A5
2024/10/06 08:10:15.6 Assay steps step 6: Sample A12 to A11
2024/10/06 08:10:15.6 1 Assay steps step were deleted
2024/10/06 08:10:15.6 SetHeaterTemperature 30.0
2024/10/06 08:10:15.6 Temperature monitor ENABLE
2024/10/06 08:10:15.6 Set Heater[65535] @ 30.000000[C]
2024/10/06 08:10:15.7 Temperature monitor ENABLE
2024/10/06 08:10:15.7 Temp: 2024/10/06 08:10:15, 28.1000, 30.6000
2024/10/06 08:10:15.7 bShakeWhileWaiting=1, nShakerRPM=1000
2024/10/06 08:10:15.8 DELAYED START: Waiting for 600 s
2024/10/06 08:10:15.8 Old State:4-ENGN_State_SystemReady New State:ENGN_State_ControllerBusy
2024/10/06 08:10:15.9 GMC_SetPosZ
2024/10/06 08:10:16.1 GMC_ServoHere
2024/10/06 08:10:16.3 GMC_SetPosXY
2024/10/06 08:10:16.4 GMC_SetPosZ
2024/10/06 08:10:16.8 StartShaker(1000)
2024/10/06 08:10:16.8 Old State:29-ENGN_State_ControllerBusy New State:ENGN_State_ControllerDone
2024/10/06 08:10:16.9 Old State:30-ENGN_State_ControllerDone New State:ENGN_State_SystemReady
2024/10/06 08:10:32.0 Spectrometer EOS_B0010: AVRG=20.
2024/10/06 08:10:32.0 Spectrometer EOS_B0014: AVRG=20.
2024/10/06 08:10:32.0 Spectrometer EOS_B0011: AVRG=20.
2024/10/06 08:10:32.0 Spectrometer EOS_B0018: AVRG=20.
2024/10/06 08:10:32.0 Spectrometer EOS_B0012: AVRG=20.
2024/10/06 08:10:32.0 Spectrometer EOS_B0017: AVRG=20.
2024/10/06 08:10:32.0 Spectrometer EOS_B0013: AVRG=20.
2024/10/06 08:10:32.0 Spectrometer EOS_B0019: AVRG=20.
2024/10/06 08:10:32.1 Starting new assay
2024/10/06 08:10:32.3 Plate 1 temperature = 30 C
2024/10/06 08:10:32.4 Old State:4-ENGN_State_SystemReady New State:ENGN_StateRunning_StartNewStep
2024/10/06 08:10:32.4 Spectrometer EOS_B0010: AVRG=20.
2024/10/06 08:10:32.4 Spectrometer EOS_B0014: AVRG=20.
2024/10/06 08:10:32.4 Spectrometer EOS_B0011: AVRG=20.
2024/10/06 08:10:32.4 Spectrometer EOS_B0018: AVRG=20.
2024/10/06 08:10:32.4 Spectrometer EOS_B0012: AVRG=20.
2024/10/06 08:10:32.4 Spectrometer EOS_B0017: AVRG=20.
2024/10/06 08:10:32.4 Spectrometer EOS_B0013: AVRG=20.
2024/10/06 08:10:32.4 Spectrometer EOS_B0019: AVRG=20.
2024/10/06 08:10:32.5 Old State:6-ENGN_StateRunning_StartNewStep New State:ENGN_StateRunning_WaitPickingSensors
2024/10/06 08:10:32.5 Pick(0, 3)
2024/10/06 08:10:32.6 Temp: 2024/10/06 08:10:32, 29.8000, 30.6000
2024/10/06 08:10:32.6 Old State:7-ENGN_StateRunning_WaitPickingSensors New State:ENGN_StateRunning_PickingSensors
2024/10/06 08:10:32.7 GMC_SetPosZ
2024/10/06 08:10:32.8 GMC_ServoHere
2024/10/06 08:10:33.0 GMC_SetPosXY
2024/10/06 08:10:35.2 GMC_SetPosZ
2024/10/06 08:10:40.6 GMC_SetPosZ
2024/10/06 08:10:41.1 Old State:8-ENGN_StateRunning_PickingSensors New State:ENGN_StateRunning_CheckingSensors
2024/10/06 08:10:41.2 Spectrometer EOS_B0010: AVRG=20.
2024/10/06 08:10:41.2 Spectrometer EOS_B0014: AVRG=20.
2024/10/06 08:10:41.2 Spectrometer EOS_B0011: AVRG=20.
2024/10/06 08:10:41.2 Spectrometer EOS_B0018: AVRG=20.
2024/10/06 08:10:41.2 Spectrometer EOS_B0012: AVRG=20.
2024/10/06 08:10:41.2 Spectrometer EOS_B0017: AVRG=20.
2024/10/06 08:10:41.2 Spectrometer EOS_B0013: AVRG=20.
2024/10/06 08:10:41.2 Spectrometer EOS_B0019: AVRG=20.
2024/10/06 08:10:41.3 
2024/10/06 08:10:41.3 Detect Sensors
2024/10/06 08:10:41.3 ==============
2024/10/06 08:10:41.3 1	YES		0.0	6533.0
2024/10/06 08:10:41.3 2	YES		0.0	7348.3
2024/10/06 08:10:41.3 3	YES		0.0	7122.0
2024/10/06 08:10:41.3 4	YES		0.0	7586.5
2024/10/06 08:10:41.3 5	YES		0.0	6232.5
2024/10/06 08:10:41.3 6	YES		0.0	5708.9
2024/10/06 08:10:41.3 7	YES		0.0	7015.3
2024/10/06 08:10:41.3 8	YES		0.0	5317.8
2024/10/06 08:10:41.3 
2024/10/06 08:10:41.3 Spectrometer EOS_B0010: AVRG=20.
2024/10/06 08:10:41.3 Spectrometer EOS_B0014: AVRG=20.
2024/10/06 08:10:41.3 Spectrometer EOS_B0011: AVRG=20.
2024/10/06 08:10:41.3 Spectrometer EOS_B0018: AVRG=20.
2024/10/06 08:10:41.3 Spectrometer EOS_B0012: AVRG=20.
2024/10/06 08:10:41.3 Spectrometer EOS_B0017: AVRG=20.
2024/10/06 08:10:41.3 Spectrometer EOS_B0013: AVRG=20.
2024/10/06 08:10:41.3 Spectrometer EOS_B0019: AVRG=20.
2024/10/06 08:10:41.3 Spectrometer EOS_B0010: AVRG=20.
2024/10/06 08:10:41.3 Spectrometer EOS_B0014: AVRG=20.
2024/10/06 08:10:41.3 Spectrometer EOS_B0011: AVRG=20.
2024/10/06 08:10:41.3 Spectrometer EOS_B0018: AVRG=20.
2024/10/06 08:10:41.3 Spectrometer EOS_B0012: AVRG=20.
2024/10/06 08:10:41.3 Spectrometer EOS_B0017: AVRG=20.
2024/10/06 08:10:41.3 Spectrometer EOS_B0013: AVRG=20.
2024/10/06 08:10:41.3 Spectrometer EOS_B0019: AVRG=20.
2024/10/06 08:10:41.5 CH1: Correction Factor = 1.89181
2024/10/06 08:10:41.5 Spectrometer EOS_B0010: AVRG=20.
2024/10/06 08:10:41.5 CH2: Correction Factor = 1.81116
2024/10/06 08:10:41.5 Spectrometer EOS_B0014: AVRG=20.
2024/10/06 08:10:41.5 CH3: Correction Factor = 1.78595
2024/10/06 08:10:41.5 Spectrometer EOS_B0011: AVRG=20.
2024/10/06 08:10:41.5 CH4: Correction Factor = 1.70666
2024/10/06 08:10:41.5 Spectrometer EOS_B0018: AVRG=20.
2024/10/06 08:10:41.5 CH5: Correction Factor = 2.11966
2024/10/06 08:10:41.5 Spectrometer EOS_B0012: AVRG=20.
2024/10/06 08:10:41.5 CH6: Correction Factor = 2.27577
2024/10/06 08:10:41.5 Spectrometer EOS_B0017: AVRG=20.
2024/10/06 08:10:41.5 CH7: Correction Factor = 1.74066
2024/10/06 08:10:41.5 Spectrometer EOS_B0013: AVRG=20.
2024/10/06 08:10:41.5 CH8: Correction Factor = 2.34072
2024/10/06 08:10:41.5 Spectrometer EOS_B0019: AVRG=20.
2024/10/06 08:10:41.6 CH1: Correction Factor = 1.10046
2024/10/06 08:10:41.6 Spectrometer EOS_B0010: AVRG=20.
2024/10/06 08:10:41.6 CH2: Correction Factor = 1.09462
2024/10/06 08:10:41.6 Spectrometer EOS_B0014: AVRG=20.
2024/10/06 08:10:41.6 CH3: Correction Factor = 1.08962
2024/10/06 08:10:41.6 Spectrometer EOS_B0011: AVRG=20.
2024/10/06 08:10:41.6 CH4: Correction Factor = 1.08535
2024/10/06 08:10:41.6 Spectrometer EOS_B0018: AVRG=20.
2024/10/06 08:10:41.6 CH5: Correction Factor = 1.11585
2024/10/06 08:10:41.6 Spectrometer EOS_B0012: AVRG=20.
2024/10/06 08:10:41.6 CH6: Correction Factor = 1.11852
2024/10/06 08:10:41.6 Spectrometer EOS_B0017: AVRG=20.
2024/10/06 08:10:41.6 CH7: Correction Factor = 1.08778
2024/10/06 08:10:41.6 Spectrometer EOS_B0013: AVRG=20.
2024/10/06 08:10:41.6 CH8: Correction Factor = 1.12731
2024/10/06 08:10:41.7 Spectrometer EOS_B0019: AVRG=20.
2024/10/06 08:10:41.8 CH1: Correction Factor = 1.01868
2024/10/06 08:10:41.8 Spectrometer EOS_B0010: AVRG=20.
2024/10/06 08:10:41.8 CH2: Correction Factor = 1.01834
2024/10/06 08:10:41.8 Spectrometer EOS_B0014: AVRG=20.
2024/10/06 08:10:41.8 CH3: Correction Factor = 1.01721
2024/10/06 08:10:41.8 Spectrometer EOS_B0011: AVRG=20.
2024/10/06 08:10:41.8 CH4: Correction Factor = 1.01901
2024/10/06 08:10:41.8 Spectrometer EOS_B0018: AVRG=20.
2024/10/06 08:10:41.8 CH5: Correction Factor = 1.01981
2024/10/06 08:10:41.8 Spectrometer EOS_B0012: AVRG=20.
2024/10/06 08:10:41.8 CH6: Correction Factor = 1.02138
2024/10/06 08:10:41.8 Spectrometer EOS_B0017: AVRG=20.
2024/10/06 08:10:41.8 CH7: Correction Factor = 1.01798
2024/10/06 08:10:41.8 Spectrometer EOS_B0013: AVRG=20.
2024/10/06 08:10:41.8 CH8: Correction Factor = 1.02153
2024/10/06 08:10:41.8 Spectrometer EOS_B0019: AVRG=20.
2024/10/06 08:10:42.0 CH1: Correction Factor = 1.00343
2024/10/06 08:10:42.0 Spectrometer EOS_B0010: AVRG=20.
2024/10/06 08:10:42.0 CH2: Correction Factor = 1.00241
2024/10/06 08:10:42.0 Spectrometer EOS_B0014: AVRG=20.
2024/10/06 08:10:42.0 CH3: Correction Factor = 1.00491
2024/10/06 08:10:42.0 Spectrometer EOS_B0011: AVRG=20.
2024/10/06 08:10:42.0 CH4: Correction Factor = 1.002
2024/10/06 08:10:42.0 Spectrometer EOS_B0018: AVRG=20.
2024/10/06 08:10:42.0 CH5: Correction Factor = 1.00655
2024/10/06 08:10:42.0 Spectrometer EOS_B0012: AVRG=20.
2024/10/06 08:10:42.0 CH6: Correction Factor = 1.00573
2024/10/06 08:10:42.0 Spectrometer EOS_B0017: AVRG=20.
2024/10/06 08:10:42.0 CH7: Correction Factor = 1.0012
2024/10/06 08:10:42.0 Spectrometer EOS_B0013: AVRG=20.
2024/10/06 08:10:42.0 CH8: Correction Factor = 1.00341
2024/10/06 08:10:42.0 Spectrometer EOS_B0019: AVRG=20.
2024/10/06 08:10:42.1 CH1: Correction Factor = 0.99954
2024/10/06 08:10:42.1 Spectrometer EOS_B0010: AVRG=20.
2024/10/06 08:10:42.1 CH2: Correction Factor = 1.00218
2024/10/06 08:10:42.1 Spectrometer EOS_B0014: AVRG=20.
2024/10/06 08:10:42.1 CH3: Correction Factor = 1.00088
2024/10/06 08:10:42.1 Spectrometer EOS_B0011: AVRG=20.
2024/10/06 08:10:42.1 CH4: Correction Factor = 1.00189
2024/10/06 08:10:42.1 Spectrometer EOS_B0018: AVRG=20.
2024/10/06 08:10:42.1 CH5: Correction Factor = 1.00002
2024/10/06 08:10:42.1 Spectrometer EOS_B0012: AVRG=20.
2024/10/06 08:10:42.1 CH6: Correction Factor = 0.999464
2024/10/06 08:10:42.1 Spectrometer EOS_B0017: AVRG=20.
2024/10/06 08:10:42.1 CH7: Correction Factor = 1.00135
2024/10/06 08:10:42.1 Spectrometer EOS_B0013: AVRG=20.
2024/10/06 08:10:42.1 CH8: Correction Factor = 1.00033
2024/10/06 08:10:42.1 Spectrometer EOS_B0019: AVRG=20.
2024/10/06 08:10:42.3 CH1: Correction Factor = 0.999533
2024/10/06 08:10:42.3 Spectrometer EOS_B0010: AVRG=20.
2024/10/06 08:10:42.3 CH2: Correction Factor = 0.998311
2024/10/06 08:10:42.3 Spectrometer EOS_B0014: AVRG=20.
2024/10/06 08:10:42.3 CH3: Correction Factor = 1.00081
2024/10/06 08:10:42.3 Spectrometer EOS_B0011: AVRG=20.
2024/10/06 08:10:42.3 CH4: Correction Factor = 0.997729
2024/10/06 08:10:42.3 Spectrometer EOS_B0018: AVRG=20.
2024/10/06 08:10:42.3 CH5: Correction Factor = 1.00001
2024/10/06 08:10:42.3 Spectrometer EOS_B0012: AVRG=20.
2024/10/06 08:10:42.3 CH6: Correction Factor = 1.0024
2024/10/06 08:10:42.3 Spectrometer EOS_B0017: AVRG=20.
2024/10/06 08:10:42.3 CH7: Correction Factor = 1.00121
2024/10/06 08:10:42.3 Spectrometer EOS_B0013: AVRG=20.
2024/10/06 08:10:42.3 CH8: Correction Factor = 1.0004
2024/10/06 08:10:42.3 Spectrometer EOS_B0019: AVRG=20.
2024/10/06 08:10:42.3 Sensor 1: Integration Time = 2.13 ms
2024/10/06 08:10:42.3 Sensor 2: Integration Time = 2.02 ms
2024/10/06 08:10:42.3 Sensor 3: Integration Time = 1.99 ms
2024/10/06 08:10:42.3 Sensor 4: Integration Time = 1.89 ms
2024/10/06 08:10:42.3 Sensor 5: Integration Time = 2.43 ms
2024/10/06 08:10:42.3 Sensor 6: Integration Time = 2.62 ms
2024/10/06 08:10:42.3 Sensor 7: Integration Time = 1.93 ms
2024/10/06 08:10:42.3 Sensor 8: Integration Time = 2.71 ms
2024/10/06 08:10:42.3 WaitControllerIdle(30000)
2024/10/06 08:10:42.4 GMC_HomeZ
2024/10/06 08:10:42.4 HomeDevice[0005]
2024/10/06 08:10:49.2 GMC_SetPosZ
2024/10/06 08:10:49.5 GMC_ServoHere
2024/10/06 08:10:49.8 Old State:9-ENGN_StateRunning_CheckingSensors New State:ENGN_StateRunning_PickingSensorsComplete
2024/10/06 08:10:49.8 StartShaker(1000)
2024/10/06 08:10:49.9 Integration Time: 2.13,2.02,1.99,1.89,2.43,2.62,1.93,2.71,
2024/10/06 08:10:49.9 Old State:10-ENGN_StateRunning_PickingSensorsComplete New State:ENGN_StateRunning_WaitGoingToSample
2024/10/06 08:10:49.9 Sample96_Q(0, 0, 11)
2024/10/06 08:10:50.0 
2024/10/06 08:10:50.0 START SCAN: 
2024/10/06 08:10:50.0    CycleTime (ms)    = 200
2024/10/06 08:10:50.0    CycleCount        = 600
2024/10/06 08:10:50.0    ScansToAverage    = 20
2024/10/06 08:10:50.0    FinishTime (s)    = 120
2024/10/06 08:10:50.0    Temperature       = 29.9
2024/10/06 08:10:50.0    Lamp Power        = 33
2024/10/06 08:10:50.0    Spec PCB temps    = 42.6, 42.1, 42.4, 42.2, 42.0, 42.3, 41.3, 41.6
2024/10/06 08:10:50.0 
2024/10/06 08:10:50.0 GMC_SetPosZ
2024/10/06 08:10:50.0 Plate 1 temperature = 30 C
2024/10/06 08:10:50.0 Pickups: 144, Warn: 90, Error: 100
2024/10/06 08:10:50.1 Old State:12-ENGN_StateRunning_WaitGoingToSample New State:ENGN_StateRunning_GoingToSample
2024/10/06 08:10:50.2 GMC_ServoHere
2024/10/06 08:10:50.3 GMC_SetPosXY
2024/10/06 08:10:52.5 GMC_SetPosZ
2024/10/06 08:10:58.7 Old State:13-cycle=1, Elapsed Time:    0.0,  Ideal Time:    0.0,  Delay time =   0.00  New State:ENGN_StateRunning_GoingToSampleComplete
2024/10/06 08:10:58.8 Old State:14-ENGN_StateRunning_GoingToSampleComplete New State:ENGN_StateRunning_WaitSampling
2024/10/06 08:10:58.8 Step started at: 08:10:50
2024/10/06 08:10:58.8 XYZ movement time  = 8651 ms + Scan start delay = 8556 ms
2024/10/06 08:10:58.9 Old State:15-ENGN_StateRunning_WaitSampling New State:ENGN_StateRunning_Sampling
2024/10/06 08:10:59.9 Shaker current speed = 992 rpm, set speed = 1000
2024/10/06 08:11:32.6 Temp: 2024/10/06 08:11:32, 30.0000, 30.6000
2024/10/06 08:12:32.7 Temp: 2024/10/06 08:12:32, 30.0000, 30.7000
2024/10/06 08:12:58.5 
2024/10/06 08:12:58.5 STOP SCAN: 
2024/10/06 08:12:58.5    CycleTime (ms)    = 200
2024/10/06 08:12:58.5    CurrentCycle      = 600
2024/10/06 08:12:58.5    RunTime (ms)      = 119959
2024/10/06 08:12:58.5    AverageCycle (ms) = 199.9
2024/10/06 08:12:58.5    Temperature       = 30.0
2024/10/06 08:12:58.5    DATA OVERRUN %    = 0.00
2024/10/06 08:12:58.5    Spec PCB temps    = 42.6, 42.1, 42.4, 42.2, 42.1, 42.3, 41.3, 41.6
2024/10/06 08:12:58.5 
2024/10/06 08:12:58.6 Old State:16-cycle=600, Elapsed Time:  120.0,  Ideal Time:  119.8,  Delay time =   0.04  New State:ENGN_StateRunning_SamplingComplete
2024/10/06 08:12:58.7 Old State:18-ENGN_StateRunning_SamplingComplete New State:ENGN_StateRunning_WaitNewStep
2024/10/06 08:12:58.9 Old State:5-ENGN_StateRunning_WaitNewStep New State:ENGN_StateRunning_StartNewStep
2024/10/06 08:12:58.9 Spectrometer EOS_B0010: AVRG=20.
2024/10/06 08:12:58.9 Spectrometer EOS_B0014: AVRG=20.
2024/10/06 08:12:58.9 Spectrometer EOS_B0011: AVRG=20.
2024/10/06 08:12:58.9 Spectrometer EOS_B0018: AVRG=20.
2024/10/06 08:12:58.9 Spectrometer EOS_B0012: AVRG=20.
2024/10/06 08:12:58.9 Spectrometer EOS_B0017: AVRG=20.
2024/10/06 08:12:58.9 Spectrometer EOS_B0013: AVRG=20.
2024/10/06 08:12:58.9 Spectrometer EOS_B0019: AVRG=20.
2024/10/06 08:12:58.9 StartShaker(1000)
2024/10/06 08:12:59.1 Old State:6-ENGN_StateRunning_StartNewStep New State:ENGN_StateRunning_WaitGoingToSample
2024/10/06 08:12:59.1 Sample96_Q(0, 0, 3)
2024/10/06 08:12:59.1 
2024/10/06 08:12:59.1 START SCAN: 
2024/10/06 08:12:59.1    CycleTime (ms)    = 200
2024/10/06 08:12:59.1    CycleCount        = 6000
2024/10/06 08:12:59.1    ScansToAverage    = 20
2024/10/06 08:12:59.1    FinishTime (s)    = 1200
2024/10/06 08:12:59.1    Temperature       = 30.0
2024/10/06 08:12:59.1    Lamp Power        = 33
2024/10/06 08:12:59.1    Spec PCB temps    = 42.6, 42.1, 42.4, 42.2, 42.0, 42.3, 41.2, 41.6
2024/10/06 08:12:59.1 
2024/10/06 08:12:59.2 Old State:12-ENGN_StateRunning_WaitGoingToSample New State:ENGN_StateRunning_GoingToSample
2024/10/06 08:12:59.2 GMC_SetPosZ
2024/10/06 08:12:59.2 Temp: 2024/10/06 08:12:59, 30.0000, 30.6000
2024/10/06 08:13:05.3 GMC_ServoHere
2024/10/06 08:13:05.4 GMC_SetPosXY
2024/10/06 08:13:06.8 GMC_SetPosZ
2024/10/06 08:13:10.6 Shaker current speed = 988 rpm, set speed = 1000
2024/10/06 08:13:10.7 Old State:13-cycle=1, Elapsed Time:    0.0,  Ideal Time:    0.0,  Delay time =   0.00  New State:ENGN_StateRunning_GoingToSampleComplete
2024/10/06 08:13:10.8 Old State:14-ENGN_StateRunning_GoingToSampleComplete New State:ENGN_StateRunning_WaitSampling
2024/10/06 08:13:10.8 Step started at: 08:12:59
2024/10/06 08:13:10.8 XYZ movement time  = 11569 ms + Scan start delay = 11512 ms
2024/10/06 08:13:10.9 Old State:15-ENGN_StateRunning_WaitSampling New State:ENGN_StateRunning_Sampling
2024/10/06 08:13:59.4 Temp: 2024/10/06 08:13:59, 30.0000, 30.6000
2024/10/06 08:14:59.5 Temp: 2024/10/06 08:14:59, 30.0000, 30.6000
2024/10/06 08:15:59.7 Temp: 2024/10/06 08:15:59, 30.0000, 30.6000
2024/10/06 08:16:59.8 Temp: 2024/10/06 08:16:59, 30.0000, 30.6000
2024/10/06 08:18:00.0 Temp: 2024/10/06 08:18:00, 30.0000, 30.6000
2024/10/06 08:19:00.2 Temp: 2024/10/06 08:19:00, 30.0000, 30.7000
2024/10/06 08:20:00.3 Temp: 2024/10/06 08:20:00, 30.0000, 30.7000
2024/10/06 08:21:00.5 Temp: 2024/10/06 08:21:00, 30.0000, 30.7000
2024/10/06 08:22:00.6 Temp: 2024/10/06 08:22:00, 30.0000, 30.6000
2024/10/06 08:23:00.8 Temp: 2024/10/06 08:23:00, 30.0000, 30.6000
2024/10/06 08:23:36.3 
2024/10/06 08:23:36.3 STOP SCAN: 
2024/10/06 08:23:36.3    CycleTime (ms)    = 200
2024/10/06 08:23:36.3    CurrentCycle      = 3129
2024/10/06 08:23:36.3    RunTime (ms)      = 625758
2024/10/06 08:23:36.3    AverageCycle (ms) = 200.0
2024/10/06 08:23:36.3    Temperature       = 30.0
2024/10/06 08:23:36.3    DATA OVERRUN %    = 0.00
2024/10/06 08:23:36.3    Spec PCB temps    = 42.6, 42.1, 42.4, 42.2, 42.1, 42.3, 41.3, 41.6
2024/10/06 08:23:36.3 
2024/10/06 08:23:36.4 Old State:16-cycle=3129, Elapsed Time:  625.8,  Ideal Time:  625.6,  Delay time =   0.04  New State:ENGN_StateRunning_SamplingSkipped
2024/10/06 08:23:36.6 Old State:17-ENGN_StateRunning_SamplingSkipped New State:ENGN_StateRunning_WaitNewStep
2024/10/06 08:23:36.9 Old State:5-ENGN_StateRunning_WaitNewStep New State:ENGN_StateRunning_StartNewStep
2024/10/06 08:23:36.9 Spectrometer EOS_B0010: AVRG=20.
2024/10/06 08:23:36.9 Spectrometer EOS_B0014: AVRG=20.
2024/10/06 08:23:36.9 Spectrometer EOS_B0011: AVRG=20.
2024/10/06 08:23:36.9 Spectrometer EOS_B0018: AVRG=20.
2024/10/06 08:23:36.9 Spectrometer EOS_B0012: AVRG=20.
2024/10/06 08:23:36.9 Spectrometer EOS_B0017: AVRG=20.
2024/10/06 08:23:36.9 Spectrometer EOS_B0013: AVRG=20.
2024/10/06 08:23:36.9 Spectrometer EOS_B0019: AVRG=20.
2024/10/06 08:23:36.9 StartShaker(1000)
2024/10/06 08:23:37.0 Old State:6-ENGN_StateRunning_StartNewStep New State:ENGN_StateRunning_WaitGoingToSample
2024/10/06 08:23:37.0 Sample96_Q(0, 0, 4)
2024/10/06 08:23:37.1 
2024/10/06 08:23:37.1 START SCAN: 
2024/10/06 08:23:37.1    CycleTime (ms)    = 200
2024/10/06 08:23:37.1    CycleCount        = 600
2024/10/06 08:23:37.1    ScansToAverage    = 20
2024/10/06 08:23:37.1    FinishTime (s)    = 120
2024/10/06 08:23:37.1    Temperature       = 30.0
2024/10/06 08:23:37.1    Lamp Power        = 33
2024/10/06 08:23:37.1    Spec PCB temps    = 42.6, 42.1, 42.4, 42.2, 42.1, 42.3, 41.3, 41.6
2024/10/06 08:23:37.1 
2024/10/06 08:23:37.1 GMC_SetPosZ
2024/10/06 08:23:37.2 Old State:12-ENGN_StateRunning_WaitGoingToSample New State:ENGN_StateRunning_GoingToSample
2024/10/06 08:23:37.2 Temp: 2024/10/06 08:23:37, 30.0000, 30.7000
2024/10/06 08:23:40.9 GMC_ServoHere
2024/10/06 08:23:41.1 GMC_SetPosXY
2024/10/06 08:23:41.4 GMC_SetPosZ
2024/10/06 08:23:45.7 Old State:13-ENGN_StateRunning_GoingToSample New State:ENGN_StateRunning_GoingToSampleComplete
2024/10/06 08:23:45.8 Old State:14-cycle=1, Elapsed Time:    0.0,  Ideal Time:    0.0,  Delay time =   0.00  New State:ENGN_StateRunning_WaitSampling
2024/10/06 08:23:45.8 Step started at: 08:23:37
2024/10/06 08:23:45.8 XYZ movement time  = 8544 ms + Scan start delay = 8506 ms
2024/10/06 08:23:45.9 Old State:15-ENGN_StateRunning_WaitSampling New State:ENGN_StateRunning_Sampling
2024/10/06 08:23:47.0 Shaker current speed = 990 rpm, set speed = 1000
2024/10/06 08:24:37.4 Temp: 2024/10/06 08:24:37, 30.0000, 30.7000
2024/10/06 08:25:37.5 Temp: 2024/10/06 08:25:37, 30.0000, 30.7000
2024/10/06 08:25:45.5 
2024/10/06 08:25:45.5 STOP SCAN: 
2024/10/06 08:25:45.5    CycleTime (ms)    = 200
2024/10/06 08:25:45.5    CurrentCycle      = 600
2024/10/06 08:25:45.5    RunTime (ms)      = 119956
2024/10/06 08:25:45.5    AverageCycle (ms) = 199.9
2024/10/06 08:25:45.5    Temperature       = 30.0
2024/10/06 08:25:45.5    DATA OVERRUN %    = 0.00
2024/10/06 08:25:45.5    Spec PCB temps    = 42.6, 42.1, 42.4, 42.3, 42.1, 42.3, 41.3, 41.6
2024/10/06 08:25:45.5 
2024/10/06 08:25:45.6 Old State:16-cycle=600, Elapsed Time:  120.0,  Ideal Time:  119.8,  Delay time =   0.04  New State:ENGN_StateRunning_SamplingComplete
2024/10/06 08:25:45.7 Old State:18-ENGN_StateRunning_SamplingComplete New State:ENGN_StateRunning_WaitNewStep
2024/10/06 08:25:45.8 Old State:5-ENGN_StateRunning_WaitNewStep New State:ENGN_StateRunning_StartNewStep
2024/10/06 08:25:45.8 Spectrometer EOS_B0010: AVRG=20.
2024/10/06 08:25:45.8 Spectrometer EOS_B0014: AVRG=20.
2024/10/06 08:25:45.8 Spectrometer EOS_B0011: AVRG=20.
2024/10/06 08:25:45.8 Spectrometer EOS_B0018: AVRG=20.
2024/10/06 08:25:45.8 Spectrometer EOS_B0012: AVRG=20.
2024/10/06 08:25:45.8 Spectrometer EOS_B0017: AVRG=20.
2024/10/06 08:25:45.8 Spectrometer EOS_B0013: AVRG=20.
2024/10/06 08:25:45.8 Spectrometer EOS_B0019: AVRG=20.
2024/10/06 08:25:45.8 StartShaker(1000)
2024/10/06 08:25:45.9 Old State:6-ENGN_StateRunning_StartNewStep New State:ENGN_StateRunning_WaitGoingToSample
2024/10/06 08:25:45.9 Sample96_Q(0, 0, 5)
2024/10/06 08:25:46.0 
2024/10/06 08:25:46.0 START SCAN: 
2024/10/06 08:25:46.0    CycleTime (ms)    = 200
2024/10/06 08:25:46.0    CycleCount        = 5500
2024/10/06 08:25:46.0    ScansToAverage    = 20
2024/10/06 08:25:46.0    FinishTime (s)    = 1100
2024/10/06 08:25:46.0    Temperature       = 30.0
2024/10/06 08:25:46.0    Lamp Power        = 33
2024/10/06 08:25:46.0    Spec PCB temps    = 42.6, 42.1, 42.4, 42.3, 42.0, 42.3, 41.3, 41.6
2024/10/06 08:25:46.0 
2024/10/06 08:25:46.0 Old State:12-ENGN_StateRunning_WaitGoingToSample New State:ENGN_StateRunning_GoingToSample
2024/10/06 08:25:46.1 GMC_SetPosZ
2024/10/06 08:25:46.1 Temp: 2024/10/06 08:25:46, 30.0000, 30.7000
2024/10/06 08:25:50.2 GMC_ServoHere
2024/10/06 08:25:50.4 GMC_SetPosXY
2024/10/06 08:25:50.7 GMC_SetPosZ
2024/10/06 08:25:55.2 Old State:13-ENGN_StateRunning_GoingToSample New State:ENGN_StateRunning_GoingToSampleComplete
2024/10/06 08:25:55.3 Old State:14-cycle=1, Elapsed Time:    0.0,  Ideal Time:    0.0,  Delay time =   0.00  New State:ENGN_StateRunning_WaitSampling
2024/10/06 08:25:55.3 Step started at: 08:25:45
2024/10/06 08:25:55.3 XYZ movement time  = 9150 ms + Scan start delay = 9116 ms
2024/10/06 08:25:55.4 Old State:15-ENGN_StateRunning_WaitSampling New State:ENGN_StateRunning_Sampling
2024/10/06 08:25:55.9 Shaker current speed = 992 rpm, set speed = 1000
2024/10/06 08:26:46.3 Temp: 2024/10/06 08:26:46, 30.0000, 30.7000
2024/10/06 08:27:46.4 Temp: 2024/10/06 08:27:46, 30.0000, 30.6000
2024/10/06 08:28:46.6 Temp: 2024/10/06 08:28:46, 30.0000, 30.6000
2024/10/06 08:29:46.8 Temp: 2024/10/06 08:29:46, 30.0000, 30.6000
2024/10/06 08:30:46.9 Temp: 2024/10/06 08:30:46, 30.0000, 30.7000
2024/10/06 08:31:47.1 Temp: 2024/10/06 08:31:47, 30.0000, 30.6000
2024/10/06 08:32:47.2 Temp: 2024/10/06 08:32:47, 30.0000, 30.7000
2024/10/06 08:33:47.4 Temp: 2024/10/06 08:33:47, 30.0000, 30.6000
2024/10/06 08:34:47.5 Temp: 2024/10/06 08:34:47, 30.0000, 30.6000
2024/10/06 08:35:47.7 Temp: 2024/10/06 08:35:47, 30.0000, 30.6000
2024/10/06 08:36:47.9 Temp: 2024/10/06 08:36:47, 30.0000, 30.6000
2024/10/06 08:37:48.0 Temp: 2024/10/06 08:37:48, 30.0000, 30.6000
2024/10/06 08:38:48.2 Temp: 2024/10/06 08:38:48, 30.0000, 30.6000
2024/10/06 08:39:48.3 Temp: 2024/10/06 08:39:48, 30.0000, 30.6000
2024/10/06 08:40:48.5 Temp: 2024/10/06 08:40:48, 30.0000, 30.6000
2024/10/06 08:41:48.6 Temp: 2024/10/06 08:41:48, 30.0000, 30.6000
2024/10/06 08:42:48.8 Temp: 2024/10/06 08:42:48, 30.0000, 30.7000
2024/10/06 08:43:48.9 Temp: 2024/10/06 08:43:48, 30.0000, 30.6000
2024/10/06 08:44:15.0 
2024/10/06 08:44:15.0 STOP SCAN: 
2024/10/06 08:44:15.0    CycleTime (ms)    = 200
2024/10/06 08:44:15.0    CurrentCycle      = 5500
2024/10/06 08:44:15.0    RunTime (ms)      = 1099956
2024/10/06 08:44:15.0    AverageCycle (ms) = 200.0
2024/10/06 08:44:15.0    Temperature       = 30.0
2024/10/06 08:44:15.0    DATA OVERRUN %    = 0.00
2024/10/06 08:44:15.0    Spec PCB temps    = 42.6, 42.2, 42.4, 42.3, 42.1, 42.3, 41.3, 41.6
2024/10/06 08:44:15.0 
2024/10/06 08:44:15.1 Old State:16-cycle=5500, Elapsed Time: 1100.0,  Ideal Time: 1099.8,  Delay time =   0.04  New State:ENGN_StateRunning_SamplingComplete
2024/10/06 08:44:15.3 Old State:18-ENGN_StateRunning_SamplingComplete New State:ENGN_StateRunning_WaitNewStep
2024/10/06 08:44:15.5 Old State:5-ENGN_StateRunning_WaitNewStep New State:ENGN_StateRunning_StartNewStep
2024/10/06 08:44:15.5 Spectrometer EOS_B0010: AVRG=20.
2024/10/06 08:44:15.5 Spectrometer EOS_B0014: AVRG=20.
2024/10/06 08:44:15.5 Spectrometer EOS_B0011: AVRG=20.
2024/10/06 08:44:15.5 Spectrometer EOS_B0018: AVRG=20.
2024/10/06 08:44:15.5 Spectrometer EOS_B0012: AVRG=20.
2024/10/06 08:44:15.5 Spectrometer EOS_B0017: AVRG=20.
2024/10/06 08:44:15.5 Spectrometer EOS_B0013: AVRG=20.
2024/10/06 08:44:15.5 Spectrometer EOS_B0019: AVRG=20.
2024/10/06 08:44:15.5 StartShaker(1000)
2024/10/06 08:44:15.6 Old State:6-ENGN_StateRunning_StartNewStep New State:ENGN_StateRunning_WaitGoingToSample
2024/10/06 08:44:15.6 Sample96_Q(0, 0, 4)
2024/10/06 08:44:15.6 
2024/10/06 08:44:15.6 START SCAN: 
2024/10/06 08:44:15.6    CycleTime (ms)    = 200
2024/10/06 08:44:15.6    CycleCount        = 3000
2024/10/06 08:44:15.6    ScansToAverage    = 20
2024/10/06 08:44:15.6    FinishTime (s)    = 600
2024/10/06 08:44:15.6    Temperature       = 30.0
2024/10/06 08:44:15.6    Lamp Power        = 33
2024/10/06 08:44:15.6    Spec PCB temps    = 42.6, 42.2, 42.4, 42.3, 42.1, 42.3, 41.3, 41.6
2024/10/06 08:44:15.6 
2024/10/06 08:44:15.7 GMC_SetPosZ
2024/10/06 08:44:15.7 Old State:12-ENGN_StateRunning_WaitGoingToSample New State:ENGN_StateRunning_GoingToSample
2024/10/06 08:44:15.8 Temp: 2024/10/06 08:44:15, 30.0000, 30.6000
2024/10/06 08:44:20.1 GMC_ServoHere
2024/10/06 08:44:20.3 GMC_SetPosXY
2024/10/06 08:44:20.6 GMC_SetPosZ
2024/10/06 08:44:24.8 Old State:13-ENGN_StateRunning_GoingToSample New State:ENGN_StateRunning_GoingToSampleComplete
2024/10/06 08:44:24.9 Old State:14-cycle=1, Elapsed Time:    0.0,  Ideal Time:    0.0,  Delay time =   0.00  New State:ENGN_StateRunning_WaitSampling
2024/10/06 08:44:24.9 Step started at: 08:44:15
2024/10/06 08:44:24.9 XYZ movement time  = 9096 ms + Scan start delay = 9064 ms
2024/10/06 08:44:25.0 Old State:15-ENGN_StateRunning_WaitSampling New State:ENGN_StateRunning_Sampling
2024/10/06 08:44:25.5 Shaker current speed = 989 rpm, set speed = 1000
2024/10/06 08:45:15.9 Temp: 2024/10/06 08:45:15, 30.0000, 30.7000
2024/10/06 08:46:16.1 Temp: 2024/10/06 08:46:16, 30.0000, 30.7000
2024/10/06 08:47:16.2 Temp: 2024/10/06 08:47:16, 30.0000, 30.7000
2024/10/06 08:48:16.4 Temp: 2024/10/06 08:48:16, 30.0000, 30.7000
2024/10/06 08:49:16.5 Temp: 2024/10/06 08:49:16, 30.0000, 30.7000
2024/10/06 08:50:16.7 Temp: 2024/10/06 08:50:16, 30.0000, 30.7000
2024/10/06 08:51:16.9 Temp: 2024/10/06 08:51:16, 30.0000, 30.6000
2024/10/06 08:52:16.3 
2024/10/06 08:52:16.3 STOP SCAN: 
2024/10/06 08:52:16.3    CycleTime (ms)    = 200
2024/10/06 08:52:16.3    CurrentCycle      = 2358
2024/10/06 08:52:16.3    RunTime (ms)      = 471558
2024/10/06 08:52:16.3    AverageCycle (ms) = 200.0
2024/10/06 08:52:16.3    Temperature       = 30.0
2024/10/06 08:52:16.3    DATA OVERRUN %    = 0.00
2024/10/06 08:52:16.3    Spec PCB temps    = 42.6, 42.2, 42.4, 42.3, 42.1, 42.3, 41.3, 41.6
2024/10/06 08:52:16.3 
2024/10/06 08:52:16.3 Old State:16-cycle=2358, Elapsed Time:  471.6,  Ideal Time:  471.4,  Delay time =   0.04  New State:ENGN_StateRunning_SamplingSkipped
2024/10/06 08:52:16.5 Old State:17-ENGN_StateRunning_SamplingSkipped New State:ENGN_StateRunning_WaitNewStep
2024/10/06 08:52:16.8 Old State:5-ENGN_StateRunning_WaitNewStep New State:ENGN_StateRunning_StartNewStep
2024/10/06 08:52:16.8 Spectrometer EOS_B0010: AVRG=20.
2024/10/06 08:52:16.8 Spectrometer EOS_B0014: AVRG=20.
2024/10/06 08:52:16.8 Spectrometer EOS_B0011: AVRG=20.
2024/10/06 08:52:16.8 Spectrometer EOS_B0018: AVRG=20.
2024/10/06 08:52:16.8 Spectrometer EOS_B0012: AVRG=20.
2024/10/06 08:52:16.8 Spectrometer EOS_B0017: AVRG=20.
2024/10/06 08:52:16.8 Spectrometer EOS_B0013: AVRG=20.
2024/10/06 08:52:16.8 Spectrometer EOS_B0019: AVRG=20.
2024/10/06 08:52:16.8 StartShaker(1000)
2024/10/06 08:52:16.9 Old State:6-ENGN_StateRunning_StartNewStep New State:ENGN_StateRunning_WaitGoingToSample
2024/10/06 08:52:16.9 Sample96_Q(0, 0, 10)
2024/10/06 08:52:17.0 
2024/10/06 08:52:17.0 START SCAN: 
2024/10/06 08:52:17.0    CycleTime (ms)    = 200
2024/10/06 08:52:17.0    CycleCount        = 25
2024/10/06 08:52:17.0    ScansToAverage    = 20
2024/10/06 08:52:17.0    FinishTime (s)    = 5
2024/10/06 08:52:17.0    Temperature       = 30.0
2024/10/06 08:52:17.0    Lamp Power        = 33
2024/10/06 08:52:17.0    Spec PCB temps    = 42.6, 42.2, 42.4, 42.3, 42.1, 42.3, 41.3, 41.6
2024/10/06 08:52:17.0 
2024/10/06 08:52:17.0 Temp: 2024/10/06 08:52:17, 30.0000, 30.7000
2024/10/06 08:52:17.0 Temp: 2024/10/06 08:52:17, 30.0000, 30.7000
2024/10/06 08:52:17.0 Old State:12-ENGN_StateRunning_WaitGoingToSample New State:ENGN_StateRunning_GoingToSample
2024/10/06 08:52:17.1 GMC_SetPosZ
2024/10/06 08:52:21.2 GMC_ServoHere
2024/10/06 08:52:21.3 GMC_SetPosXY
2024/10/06 08:52:22.4 GMC_SetPosZ
2024/10/06 08:52:28.2 Shaker current speed = 987 rpm, set speed = 1000
2024/10/06 08:52:28.3 Old State:13-ENGN_StateRunning_GoingToSample New State:ENGN_StateRunning_GoingToSampleComplete
2024/10/06 08:52:28.4 Old State:14-cycle=1, Elapsed Time:    0.0,  Ideal Time:    0.0,  Delay time =   0.00  New State:ENGN_StateRunning_WaitSampling
2024/10/06 08:52:28.4 Step started at: 08:52:16
2024/10/06 08:52:28.4 XYZ movement time  = 11256 ms + Scan start delay = 11220 ms
2024/10/06 08:52:28.5 Old State:15-ENGN_StateRunning_WaitSampling New State:ENGN_StateRunning_Sampling
2024/10/06 08:52:33.1 
2024/10/06 08:52:33.1 STOP SCAN: 
2024/10/06 08:52:33.1    CycleTime (ms)    = 200
2024/10/06 08:52:33.1    CurrentCycle      = 25
2024/10/06 08:52:33.1    RunTime (ms)      = 4956
2024/10/06 08:52:33.1    AverageCycle (ms) = 198.2
2024/10/06 08:52:33.1    Temperature       = 30.0
2024/10/06 08:52:33.1    DATA OVERRUN %    = 0.00
2024/10/06 08:52:33.1    Spec PCB temps    = 42.6, 42.1, 42.4, 42.3, 42.1, 42.3, 41.3, 41.6
2024/10/06 08:52:33.1 
2024/10/06 08:52:33.2 Old State:16-cycle=25, Elapsed Time:    5.0,  Ideal Time:    4.8,  Delay time =   0.04  New State:ENGN_StateRunning_SamplingComplete
2024/10/06 08:52:33.4 Old State:18-ENGN_StateRunning_SamplingComplete New State:ENGN_StateRunning_WaitNewStep
2024/10/06 08:52:33.6 Old State:5-ENGN_StateRunning_WaitNewStep New State:ENGN_StateRunning_StartNewStep
2024/10/06 08:52:33.6 Spectrometer EOS_B0010: AVRG=20.
2024/10/06 08:52:33.6 Spectrometer EOS_B0014: AVRG=20.
2024/10/06 08:52:33.6 Spectrometer EOS_B0011: AVRG=20.
2024/10/06 08:52:33.6 Spectrometer EOS_B0018: AVRG=20.
2024/10/06 08:52:33.6 Spectrometer EOS_B0012: AVRG=20.
2024/10/06 08:52:33.6 Spectrometer EOS_B0017: AVRG=20.
2024/10/06 08:52:33.6 Spectrometer EOS_B0013: AVRG=20.
2024/10/06 08:52:33.6 Spectrometer EOS_B0019: AVRG=20.
2024/10/06 08:52:33.6 StartShaker(1000)
2024/10/06 08:52:33.7 Old State:6-ENGN_StateRunning_StartNewStep New State:ENGN_StateRunning_WaitGoingToSample
2024/10/06 08:52:33.7 Sample96_Q(0, 0, 0)
2024/10/06 08:52:33.8 GMC_SetPosZ
2024/10/06 08:52:33.8 
2024/10/06 08:52:33.8 START SCAN: 
2024/10/06 08:52:33.8    CycleTime (ms)    = 200
2024/10/06 08:52:33.8    CycleCount        = 25
2024/10/06 08:52:33.8    ScansToAverage    = 20
2024/10/06 08:52:33.8    FinishTime (s)    = 5
2024/10/06 08:52:33.8    Temperature       = 30.0
2024/10/06 08:52:33.8    Lamp Power        = 33
2024/10/06 08:52:33.8    Spec PCB temps    = 42.6, 42.1, 42.4, 42.3, 42.1, 42.3, 41.3, 41.6
2024/10/06 08:52:33.8 
2024/10/06 08:52:33.9 Old State:12-ENGN_StateRunning_WaitGoingToSample New State:ENGN_StateRunning_GoingToSample
2024/10/06 08:52:33.9 Temp: 2024/10/06 08:52:33, 30.0000, 30.7000
2024/10/06 08:52:39.5 GMC_ServoHere
2024/10/06 08:52:39.7 GMC_SetPosXY
2024/10/06 08:52:41.3 GMC_SetPosZ
2024/10/06 08:52:44.4 Shaker current speed = 993 rpm, set speed = 1000
2024/10/06 08:52:44.5 Old State:13-ENGN_StateRunning_GoingToSample New State:ENGN_StateRunning_GoingToSampleComplete
2024/10/06 08:52:44.6 Old State:14-cycle=1, Elapsed Time:    0.0,  Ideal Time:    0.0,  Delay time =   0.00  New State:ENGN_StateRunning_WaitSampling
2024/10/06 08:52:44.6 Step started at: 08:52:33
2024/10/06 08:52:44.6 XYZ movement time  = 10676 ms + Scan start delay = 10634 ms
2024/10/06 08:52:44.7 Old State:15-ENGN_StateRunning_WaitSampling New State:ENGN_StateRunning_Sampling
2024/10/06 08:52:49.3 
2024/10/06 08:52:49.3 STOP SCAN: 
2024/10/06 08:52:49.3    CycleTime (ms)    = 200
2024/10/06 08:52:49.3    CurrentCycle      = 25
2024/10/06 08:52:49.3    RunTime (ms)      = 4958
2024/10/06 08:52:49.3    AverageCycle (ms) = 198.3
2024/10/06 08:52:49.3    Temperature       = 30.0
2024/10/06 08:52:49.3    DATA OVERRUN %    = 0.00
2024/10/06 08:52:49.3    Spec PCB temps    = 42.6, 42.2, 42.4, 42.3, 42.1, 42.3, 41.3, 41.6
2024/10/06 08:52:49.3 
2024/10/06 08:52:49.4 Old State:16-cycle=25, Elapsed Time:    5.0,  Ideal Time:    4.8,  Delay time =   0.04  New State:ENGN_StateRunning_SamplingComplete
2024/10/06 08:52:49.5 Old State:18-ENGN_StateRunning_SamplingComplete New State:ENGN_StateRunning_WaitNewStep
2024/10/06 08:52:49.7 Old State:5-ENGN_StateRunning_WaitNewStep New State:ENGN_StateRunning_StartNewStep
2024/10/06 08:52:49.7 Spectrometer EOS_B0010: AVRG=20.
2024/10/06 08:52:49.7 Spectrometer EOS_B0014: AVRG=20.
2024/10/06 08:52:49.7 Spectrometer EOS_B0011: AVRG=20.
2024/10/06 08:52:49.7 Spectrometer EOS_B0018: AVRG=20.
2024/10/06 08:52:49.7 Spectrometer EOS_B0012: AVRG=20.
2024/10/06 08:52:49.7 Spectrometer EOS_B0017: AVRG=20.
2024/10/06 08:52:49.7 Spectrometer EOS_B0013: AVRG=20.
2024/10/06 08:52:49.7 Spectrometer EOS_B0019: AVRG=20.
2024/10/06 08:52:49.7 StartShaker(1000)
2024/10/06 08:52:49.8 Old State:6-ENGN_StateRunning_StartNewStep New State:ENGN_StateRunning_WaitGoingToSample
2024/10/06 08:52:49.8 Sample96_Q(0, 0, 10)
2024/10/06 08:52:49.9 
2024/10/06 08:52:49.9 START SCAN: 
2024/10/06 08:52:49.9    CycleTime (ms)    = 200
2024/10/06 08:52:49.9    CycleCount        = 25
2024/10/06 08:52:49.9    ScansToAverage    = 20
2024/10/06 08:52:49.9    FinishTime (s)    = 5
2024/10/06 08:52:49.9    Temperature       = 30.0
2024/10/06 08:52:49.9    Lamp Power        = 33
2024/10/06 08:52:49.9    Spec PCB temps    = 42.6, 42.2, 42.4, 42.3, 42.1, 42.3, 41.3, 41.6
2024/10/06 08:52:49.9 
2024/10/06 08:52:50.0 Old State:12-ENGN_StateRunning_WaitGoingToSample New State:ENGN_StateRunning_GoingToSample
2024/10/06 08:52:50.0 GMC_SetPosZ
2024/10/06 08:52:50.0 Temp: 2024/10/06 08:52:50, 30.0000, 30.6000
2024/10/06 08:52:52.9 GMC_ServoHere
2024/10/06 08:52:53.0 GMC_SetPosXY
2024/10/06 08:52:54.7 GMC_SetPosZ
2024/10/06 08:53:00.6 Shaker current speed = 986 rpm, set speed = 1000
2024/10/06 08:53:00.7 Old State:13-ENGN_StateRunning_GoingToSample New State:ENGN_StateRunning_GoingToSampleComplete
2024/10/06 08:53:00.8 Old State:14-cycle=1, Elapsed Time:    0.0,  Ideal Time:    0.0,  Delay time =   0.00  New State:ENGN_StateRunning_WaitSampling
2024/10/06 08:53:00.8 Step started at: 08:52:49
2024/10/06 08:53:00.8 XYZ movement time  = 10754 ms + Scan start delay = 10743 ms
2024/10/06 08:53:00.9 Old State:15-ENGN_StateRunning_WaitSampling New State:ENGN_StateRunning_Sampling
2024/10/06 08:53:05.6 
2024/10/06 08:53:05.6 STOP SCAN: 
2024/10/06 08:53:05.6    CycleTime (ms)    = 200
2024/10/06 08:53:05.6    CurrentCycle      = 25
2024/10/06 08:53:05.6    RunTime (ms)      = 4958
2024/10/06 08:53:05.6    AverageCycle (ms) = 198.3
2024/10/06 08:53:05.6    Temperature       = 30.0
2024/10/06 08:53:05.6    DATA OVERRUN %    = 0.00
2024/10/06 08:53:05.6    Spec PCB temps    = 42.6, 42.1, 42.4, 42.3, 42.1, 42.3, 41.3, 41.6
2024/10/06 08:53:05.6 
2024/10/06 08:53:05.6 Old State:16-cycle=25, Elapsed Time:    5.0,  Ideal Time:    4.8,  Delay time =   0.04  New State:ENGN_StateRunning_SamplingComplete
2024/10/06 08:53:05.8 Old State:18-ENGN_StateRunning_SamplingComplete New State:ENGN_StateRunning_WaitNewStep
2024/10/06 08:53:05.9 Old State:5-ENGN_StateRunning_WaitNewStep New State:ENGN_StateRunning_StartNewStep
2024/10/06 08:53:05.9 Spectrometer EOS_B0010: AVRG=20.
2024/10/06 08:53:05.9 Spectrometer EOS_B0014: AVRG=20.
2024/10/06 08:53:05.9 Spectrometer EOS_B0011: AVRG=20.
2024/10/06 08:53:05.9 Spectrometer EOS_B0018: AVRG=20.
2024/10/06 08:53:05.9 Spectrometer EOS_B0012: AVRG=20.
2024/10/06 08:53:05.9 Spectrometer EOS_B0017: AVRG=20.
2024/10/06 08:53:05.9 Spectrometer EOS_B0013: AVRG=20.
2024/10/06 08:53:05.9 Spectrometer EOS_B0019: AVRG=20.
2024/10/06 08:53:05.9 StartShaker(1000)
2024/10/06 08:53:06.0 Old State:6-ENGN_StateRunning_StartNewStep New State:ENGN_StateRunning_WaitGoingToSample
2024/10/06 08:53:06.0 Sample96_Q(0, 0, 0)
2024/10/06 08:53:06.0 
2024/10/06 08:53:06.0 START SCAN: 
2024/10/06 08:53:06.0    CycleTime (ms)    = 200
2024/10/06 08:53:06.0    CycleCount        = 25
2024/10/06 08:53:06.0    ScansToAverage    = 20
2024/10/06 08:53:06.0    FinishTime (s)    = 5
2024/10/06 08:53:06.0    Temperature       = 30.0
2024/10/06 08:53:06.0    Lamp Power        = 33
2024/10/06 08:53:06.0    Spec PCB temps    = 42.6, 42.1, 42.4, 42.3, 42.1, 42.3, 41.3, 41.6
2024/10/06 08:53:06.0 
2024/10/06 08:53:06.1 Old State:12-ENGN_StateRunning_WaitGoingToSample New State:ENGN_StateRunning_GoingToSample
2024/10/06 08:53:06.2 GMC_SetPosZ
2024/10/06 08:53:06.2 Temp: 2024/10/06 08:53:06, 30.0000, 30.7000
2024/10/06 08:53:11.9 GMC_ServoHere
2024/10/06 08:53:12.1 GMC_SetPosXY
2024/10/06 08:53:13.8 GMC_SetPosZ
2024/10/06 08:53:16.9 Old State:13-ENGN_StateRunning_GoingToSample New State:ENGN_StateRunning_GoingToSampleComplete
2024/10/06 08:53:16.9 Shaker current speed = 990 rpm, set speed = 1000
2024/10/06 08:53:17.0 Old State:14-cycle=1, Elapsed Time:    0.0,  Ideal Time:    0.0,  Delay time =   0.00  New State:ENGN_StateRunning_WaitSampling
2024/10/06 08:53:17.0 Step started at: 08:53:06
2024/10/06 08:53:17.0 XYZ movement time  = 10764 ms + Scan start delay = 10779 ms
2024/10/06 08:53:17.1 Old State:15-ENGN_StateRunning_WaitSampling New State:ENGN_StateRunning_Sampling
2024/10/06 08:53:21.8 
2024/10/06 08:53:21.8 STOP SCAN: 
2024/10/06 08:53:21.8    CycleTime (ms)    = 200
2024/10/06 08:53:21.8    CurrentCycle      = 25
2024/10/06 08:53:21.8    RunTime (ms)      = 4958
2024/10/06 08:53:21.8    AverageCycle (ms) = 198.3
2024/10/06 08:53:21.8    Temperature       = 30.0
2024/10/06 08:53:21.8    DATA OVERRUN %    = 0.00
2024/10/06 08:53:21.8    Spec PCB temps    = 42.6, 42.2, 42.4, 42.2, 42.1, 42.3, 41.3, 41.6
2024/10/06 08:53:21.8 
2024/10/06 08:53:21.8 Old State:16-cycle=25, Elapsed Time:    5.0,  Ideal Time:    4.8,  Delay time =   0.04  New State:ENGN_StateRunning_SamplingComplete
2024/10/06 08:53:22.0 Old State:18-ENGN_StateRunning_SamplingComplete New State:ENGN_StateRunning_WaitNewStep
2024/10/06 08:53:22.1 Old State:5-ENGN_StateRunning_WaitNewStep New State:ENGN_StateRunning_StartNewStep
2024/10/06 08:53:22.1 Spectrometer EOS_B0010: AVRG=20.
2024/10/06 08:53:22.1 Spectrometer EOS_B0014: AVRG=20.
2024/10/06 08:53:22.1 Spectrometer EOS_B0011: AVRG=20.
2024/10/06 08:53:22.1 Spectrometer EOS_B0018: AVRG=20.
2024/10/06 08:53:22.1 Spectrometer EOS_B0012: AVRG=20.
2024/10/06 08:53:22.1 Spectrometer EOS_B0017: AVRG=20.
2024/10/06 08:53:22.1 Spectrometer EOS_B0013: AVRG=20.
2024/10/06 08:53:22.1 Spectrometer EOS_B0019: AVRG=20.
2024/10/06 08:53:22.1 StartShaker(1000)
2024/10/06 08:53:22.2 Old State:6-ENGN_StateRunning_StartNewStep New State:ENGN_StateRunning_WaitGoingToSample
2024/10/06 08:53:22.2 Sample96_Q(0, 0, 10)
2024/10/06 08:53:22.2 GMC_SetPosZ
2024/10/06 08:53:22.2 
2024/10/06 08:53:22.2 START SCAN: 
2024/10/06 08:53:22.2    CycleTime (ms)    = 200
2024/10/06 08:53:22.2    CycleCount        = 25
2024/10/06 08:53:22.2    ScansToAverage    = 20
2024/10/06 08:53:22.2    FinishTime (s)    = 5
2024/10/06 08:53:22.2    Temperature       = 30.0
2024/10/06 08:53:22.2    Lamp Power        = 33
2024/10/06 08:53:22.2    Spec PCB temps    = 42.6, 42.1, 42.4, 42.2, 42.1, 42.3, 41.3, 41.6
2024/10/06 08:53:22.2 
2024/10/06 08:53:22.3 Old State:12-ENGN_StateRunning_WaitGoingToSample New State:ENGN_StateRunning_GoingToSample
2024/10/06 08:53:22.3 Temp: 2024/10/06 08:53:22, 30.0000, 30.7000
2024/10/06 08:53:25.1 GMC_ServoHere
2024/10/06 08:53:25.3 GMC_SetPosXY
2024/10/06 08:53:26.9 GMC_SetPosZ
2024/10/06 08:53:33.0 Old State:13-ENGN_StateRunning_GoingToSample New State:ENGN_StateRunning_GoingToSampleComplete
2024/10/06 08:53:33.0 Shaker current speed = 990 rpm, set speed = 1000
2024/10/06 08:53:33.1 Old State:14-cycle=1, Elapsed Time:    0.0,  Ideal Time:    0.0,  Delay time =   0.00  New State:ENGN_StateRunning_WaitSampling
2024/10/06 08:53:33.1 Step started at: 08:53:22
2024/10/06 08:53:33.1 XYZ movement time  = 10655 ms + Scan start delay = 10659 ms
2024/10/06 08:53:33.2 Old State:15-ENGN_StateRunning_WaitSampling New State:ENGN_StateRunning_Sampling
2024/10/06 08:53:37.8 
2024/10/06 08:53:37.8 STOP SCAN: 
2024/10/06 08:53:37.8    CycleTime (ms)    = 200
2024/10/06 08:53:37.8    CurrentCycle      = 25
2024/10/06 08:53:37.8    RunTime (ms)      = 4958
2024/10/06 08:53:37.8    AverageCycle (ms) = 198.3
2024/10/06 08:53:37.8    Temperature       = 30.0
2024/10/06 08:53:37.8    DATA OVERRUN %    = 0.00
2024/10/06 08:53:37.8    Spec PCB temps    = 42.6, 42.2, 42.4, 42.2, 42.0, 42.3, 41.3, 41.6
2024/10/06 08:53:37.8 
2024/10/06 08:53:37.9 Old State:16-cycle=25, Elapsed Time:    5.0,  Ideal Time:    4.8,  Delay time =   0.04  New State:ENGN_StateRunning_SamplingComplete
2024/10/06 08:53:38.0 Old State:18-ENGN_StateRunning_SamplingComplete New State:ENGN_StateRunning_WaitNewStep
2024/10/06 08:53:38.2 Old State:5-ENGN_StateRunning_WaitNewStep New State:ENGN_StateRunning_StartNewStep
2024/10/06 08:53:38.3 Spectrometer EOS_B0010: AVRG=20.
2024/10/06 08:53:38.3 Spectrometer EOS_B0014: AVRG=20.
2024/10/06 08:53:38.3 Spectrometer EOS_B0011: AVRG=20.
2024/10/06 08:53:38.3 Spectrometer EOS_B0018: AVRG=20.
2024/10/06 08:53:38.3 Spectrometer EOS_B0012: AVRG=20.
2024/10/06 08:53:38.3 Spectrometer EOS_B0017: AVRG=20.
2024/10/06 08:53:38.3 Spectrometer EOS_B0013: AVRG=20.
2024/10/06 08:53:38.3 Spectrometer EOS_B0019: AVRG=20.
2024/10/06 08:53:38.3 StartShaker(1000)
2024/10/06 08:53:38.4 Old State:6-ENGN_StateRunning_StartNewStep New State:ENGN_StateRunning_WaitGoingToSample
2024/10/06 08:53:38.4 Sample96_Q(0, 0, 0)
2024/10/06 08:53:38.4 
2024/10/06 08:53:38.4 START SCAN: 
2024/10/06 08:53:38.4    CycleTime (ms)    = 200
2024/10/06 08:53:38.4    CycleCount        = 25
2024/10/06 08:53:38.4    ScansToAverage    = 20
2024/10/06 08:53:38.4    FinishTime (s)    = 5
2024/10/06 08:53:38.4    Temperature       = 30.0
2024/10/06 08:53:38.4    Lamp Power        = 33
2024/10/06 08:53:38.4    Spec PCB temps    = 42.6, 42.2, 42.4, 42.2, 42.0, 42.3, 41.3, 41.6
2024/10/06 08:53:38.4 
2024/10/06 08:53:38.4 GMC_SetPosZ
2024/10/06 08:53:38.5 Old State:12-ENGN_StateRunning_WaitGoingToSample New State:ENGN_StateRunning_GoingToSample
2024/10/06 08:53:38.5 Temp: 2024/10/06 08:53:38, 30.0000, 30.7000
2024/10/06 08:53:44.2 GMC_ServoHere
2024/10/06 08:53:44.4 GMC_SetPosXY
2024/10/06 08:53:46.1 GMC_SetPosZ
2024/10/06 08:53:49.1 Shaker current speed = 991 rpm, set speed = 1000
2024/10/06 08:53:49.2 Old State:13-cycle=1, Elapsed Time:    0.0,  Ideal Time:    0.0,  Delay time =   0.00  New State:ENGN_StateRunning_GoingToSampleComplete
2024/10/06 08:53:49.3 Old State:14-ENGN_StateRunning_GoingToSampleComplete New State:ENGN_StateRunning_WaitSampling
2024/10/06 08:53:49.3 Step started at: 08:53:38
2024/10/06 08:53:49.3 XYZ movement time  = 10756 ms + Scan start delay = 10706 ms
2024/10/06 08:53:49.4 Old State:15-ENGN_StateRunning_WaitSampling New State:ENGN_StateRunning_Sampling
2024/10/06 08:53:54.0 
2024/10/06 08:53:54.0 STOP SCAN: 
2024/10/06 08:53:54.0    CycleTime (ms)    = 200
2024/10/06 08:53:54.0    CurrentCycle      = 25
2024/10/06 08:53:54.0    RunTime (ms)      = 4958
2024/10/06 08:53:54.0    AverageCycle (ms) = 198.3
2024/10/06 08:53:54.0    Temperature       = 30.0
2024/10/06 08:53:54.0    DATA OVERRUN %    = 0.00
2024/10/06 08:53:54.0    Spec PCB temps    = 42.6, 42.2, 42.4, 42.2, 42.1, 42.3, 41.3, 41.6
2024/10/06 08:53:54.0 
2024/10/06 08:53:54.1 Old State:16-cycle=25, Elapsed Time:    5.0,  Ideal Time:    4.8,  Delay time =   0.04  New State:ENGN_StateRunning_SamplingComplete
2024/10/06 08:53:54.2 Old State:18-ENGN_StateRunning_SamplingComplete New State:ENGN_StateRunning_WaitEjecting
2024/10/06 08:53:54.2 EJECT: To Tray, position=3,0
2024/10/06 08:53:54.2    EjectOffset = 10.0
2024/10/06 08:53:54.3 Old State:19-ENGN_StateRunning_WaitEjecting New State:ENGN_StateRunning_Ejecting
2024/10/06 08:53:54.3 GMC_SetPosZ
2024/10/06 08:53:57.2 GMC_ServoHere
2024/10/06 08:53:57.3 GMC_SetPosXY
2024/10/06 08:53:59.6 GMC_SetPosZ
2024/10/06 08:54:03.7 GMC_Eject
2024/10/06 08:54:03.7 EjectDone => EjectEject
2024/10/06 08:54:03.7 SetEjectorPosn(0)
2024/10/06 08:54:06.9 GMC_HomeZ
2024/10/06 08:54:06.9 HomeDevice[0005]
2024/10/06 08:54:12.4 GMC_SetPosZ
2024/10/06 08:54:12.8 GMC_ServoHere
2024/10/06 08:54:12.9 GMC_SetPosZ
2024/10/06 08:54:13.1 GMC_ServoHere
2024/10/06 08:54:13.3 GMC_SetPosXY
2024/10/06 08:54:15.5 GMC_SetPosZ
2024/10/06 08:54:15.8 Old State:20-ENGN_StateRunning_Ejecting New State:ENGN_StateRunning_EjectingComplete
2024/10/06 08:54:16.0 Old State:21-ENGN_StateRunning_EjectingComplete New State:ENGN_StateRunning_Finished
2024/10/06 08:54:16.0 StopShaker
2024/10/06 08:54:16.0 Temp: 2024/10/06 08:54:16, 30.0000, 30.7000
2024/10/06 08:54:16.0 Temperature monitor DISABLE
2024/10/06 08:54:16.0 
2024/10/06 08:54:16.0 ASSAY SUMMARY:
2024/10/06 08:54:16.0 ==============
2024/10/06 08:54:16.0   Step #   Duration   Cycles  Overrun %
2024/10/06 08:54:16.0        1     119     600    0.00
2024/10/06 08:54:16.0        2     625    3129    0.00
2024/10/06 08:54:16.0        3     119     600    0.00
2024/10/06 08:54:16.0        4    1099    5500    0.00
2024/10/06 08:54:16.0        5     471    2358    0.00
2024/10/06 08:54:16.0        6       4      25    0.00
2024/10/06 08:54:16.0        7       4      25    0.00
2024/10/06 08:54:16.0        8       4      25    0.00
2024/10/06 08:54:16.0        9       4      25    0.00
2024/10/06 08:54:16.0       10       4      25    0.00
2024/10/06 08:54:16.0       11       4      25    0.00
2024/10/06 08:54:16.0 -------------------------------------------
2024/10/06 08:54:16.0    Total    2466   12337    0.00
2024/10/06 08:54:16.0 Temperature monitor DISABLE
2024/10/06 08:54:16.1 Old State:22-ENGN_StateRunning_Finished New State:ENGN_State_SystemReady
2024/10/06 08:54:16.2 DFIO: Start writing C:\DATA\wangT\mcb2-h1\Experiment_15\241006_001.frd
2024/10/06 08:54:16.2 DFIO: Finished writing C:\DATA\wangT\mcb2-h1\Experiment_15\241006_001.frd
2024/10/06 08:54:16.2 DFIO: Start writing C:\DATA\wangT\mcb2-h1\Experiment_15\241006_002.frd
2024/10/06 08:54:16.3 DFIO: Finished writing C:\DATA\wangT\mcb2-h1\Experiment_15\241006_002.frd
2024/10/06 08:54:16.3 DFIO: Start writing C:\DATA\wangT\mcb2-h1\Experiment_15\241006_003.frd
2024/10/06 08:54:16.3 DFIO: Finished writing C:\DATA\wangT\mcb2-h1\Experiment_15\241006_003.frd
2024/10/06 08:54:16.3 DFIO: Start writing C:\DATA\wangT\mcb2-h1\Experiment_15\241006_004.frd
2024/10/06 08:54:16.3 DFIO: Finished writing C:\DATA\wangT\mcb2-h1\Experiment_15\241006_004.frd
2024/10/06 08:54:16.3 DFIO: Start writing C:\DATA\wangT\mcb2-h1\Experiment_15\241006_005.frd
2024/10/06 08:54:16.3 DFIO: Finished writing C:\DATA\wangT\mcb2-h1\Experiment_15\241006_005.frd
2024/10/06 08:54:16.3 DFIO: Start writing C:\DATA\wangT\mcb2-h1\Experiment_15\241006_006.frd
2024/10/06 08:54:16.3 DFIO: Finished writing C:\DATA\wangT\mcb2-h1\Experiment_15\241006_006.frd
2024/10/06 08:54:16.3 DFIO: Start writing C:\DATA\wangT\mcb2-h1\Experiment_15\241006_007.frd
2024/10/06 08:54:16.3 DFIO: Finished writing C:\DATA\wangT\mcb2-h1\Experiment_15\241006_007.frd
2024/10/06 08:54:16.3 DFIO: Start writing C:\DATA\wangT\mcb2-h1\Experiment_15\241006_008.frd
2024/10/06 08:54:16.3 DFIO: Finished writing C:\DATA\wangT\mcb2-h1\Experiment_15\241006_008.frd
2024/10/06 08:54:16.3 DFIO: Finished writing C:\DATA\wangT\mcb2-h1\Experiment_15\241006_Manifest.fmx
2024/10/06 09:03:14.5 <I Name="ExperimentName" O="Experiment_14" N="Experiment_15" />
2024/10/06 09:03:14.6 SetHeaterTemperature 30.0
2024/10/06 09:03:14.6 Temperature monitor ENABLE
2024/10/06 09:03:14.6 Set Heater[65535] @ 30.000000[C]
2024/10/06 09:03:14.7 Temperature monitor ENABLE
2024/10/06 09:03:14.7 Temp: 2024/10/06 09:03:14, 26.7000, 30.7000
2024/10/06 09:03:14.7 bShakeWhileWaiting=1, nShakerRPM=1000
2024/10/06 09:03:14.7 Old State:4-ENGN_State_SystemReady New State:ENGN_State_ControllerBusy
2024/10/06 09:03:14.7 DELAYED START: Waiting for 600 s
2024/10/06 09:03:14.8 GMC_SetPosZ
2024/10/06 09:03:15.0 GMC_ServoHere
2024/10/06 09:03:15.1 GMC_SetPosXY
2024/10/06 09:03:15.3 GMC_SetPosZ
2024/10/06 09:03:15.6 Old State:29-ENGN_State_ControllerBusy New State:ENGN_State_ControllerDone
2024/10/06 09:03:15.7 StartShaker(1000)
2024/10/06 09:03:15.7 Old State:30-ENGN_State_ControllerDone New State:ENGN_State_SystemReady
2024/10/06 09:03:22.9 Spectrometer EOS_B0010: AVRG=20.
2024/10/06 09:03:22.9 Spectrometer EOS_B0014: AVRG=20.
2024/10/06 09:03:22.9 Spectrometer EOS_B0011: AVRG=20.
2024/10/06 09:03:22.9 Spectrometer EOS_B0018: AVRG=20.
2024/10/06 09:03:22.9 Spectrometer EOS_B0012: AVRG=20.
2024/10/06 09:03:22.9 Spectrometer EOS_B0017: AVRG=20.
2024/10/06 09:03:22.9 Spectrometer EOS_B0013: AVRG=20.
2024/10/06 09:03:22.9 Spectrometer EOS_B0019: AVRG=20.
2024/10/06 09:03:23.0 Starting new assay
2024/10/06 09:03:23.2 Plate 1 temperature = 29 C
2024/10/06 09:03:23.2 Old State:4-ENGN_State_SystemReady New State:ENGN_StateRunning_StartNewStep
2024/10/06 09:03:23.2 Spectrometer EOS_B0010: AVRG=20.
2024/10/06 09:03:23.3 Spectrometer EOS_B0014: AVRG=20.
2024/10/06 09:03:23.3 Spectrometer EOS_B0011: AVRG=20.
2024/10/06 09:03:23.3 Spectrometer EOS_B0018: AVRG=20.
2024/10/06 09:03:23.3 Spectrometer EOS_B0012: AVRG=20.
2024/10/06 09:03:23.3 Spectrometer EOS_B0017: AVRG=20.
2024/10/06 09:03:23.3 Spectrometer EOS_B0013: AVRG=20.
2024/10/06 09:03:23.3 Spectrometer EOS_B0019: AVRG=20.
2024/10/06 09:03:23.4 Old State:6-ENGN_StateRunning_StartNewStep New State:ENGN_StateRunning_WaitPickingSensors
2024/10/06 09:03:23.4 Pick(0, 3)
2024/10/06 09:03:23.4 GMC_SetPosZ
2024/10/06 09:03:23.5 Temp: 2024/10/06 09:03:23, 29.3000, 30.7000
2024/10/06 09:03:23.5 Old State:7-ENGN_StateRunning_WaitPickingSensors New State:ENGN_StateRunning_PickingSensors
2024/10/06 09:03:23.6 GMC_ServoHere
2024/10/06 09:03:23.7 GMC_SetPosXY
2024/10/06 09:03:26.0 GMC_SetPosZ
2024/10/06 09:03:31.3 GMC_SetPosZ
2024/10/06 09:03:31.6 Old State:8-ENGN_StateRunning_PickingSensors New State:ENGN_StateRunning_CheckingSensors
2024/10/06 09:03:31.6 Spectrometer EOS_B0010: AVRG=20.
2024/10/06 09:03:31.6 Spectrometer EOS_B0014: AVRG=20.
2024/10/06 09:03:31.6 Spectrometer EOS_B0011: AVRG=20.
2024/10/06 09:03:31.6 Spectrometer EOS_B0018: AVRG=20.
2024/10/06 09:03:31.6 Spectrometer EOS_B0012: AVRG=20.
2024/10/06 09:03:31.6 Spectrometer EOS_B0017: AVRG=20.
2024/10/06 09:03:31.6 Spectrometer EOS_B0013: AVRG=20.
2024/10/06 09:03:31.6 Spectrometer EOS_B0019: AVRG=20.
2024/10/06 09:03:31.8 
2024/10/06 09:03:31.8 Detect Sensors
2024/10/06 09:03:31.8 ==============
2024/10/06 09:03:31.8 1	YES		0.0	6557.4
2024/10/06 09:03:31.8 2	YES		0.0	7345.0
2024/10/06 09:03:31.8 3	YES		0.0	7024.7
2024/10/06 09:03:31.8 4	YES		0.0	7666.7
2024/10/06 09:03:31.8 5	YES		0.0	6175.7
2024/10/06 09:03:31.8 6	YES		0.0	5712.0
2024/10/06 09:03:31.8 7	YES		0.0	6996.2
2024/10/06 09:03:31.8 8	YES		0.0	5325.9
2024/10/06 09:03:31.8 
2024/10/06 09:03:31.8 Spectrometer EOS_B0010: AVRG=20.
2024/10/06 09:03:31.8 Spectrometer EOS_B0014: AVRG=20.
2024/10/06 09:03:31.8 Spectrometer EOS_B0011: AVRG=20.
2024/10/06 09:03:31.8 Spectrometer EOS_B0018: AVRG=20.
2024/10/06 09:03:31.8 Spectrometer EOS_B0012: AVRG=20.
2024/10/06 09:03:31.8 Spectrometer EOS_B0017: AVRG=20.
2024/10/06 09:03:31.8 Spectrometer EOS_B0013: AVRG=20.
2024/10/06 09:03:31.8 Spectrometer EOS_B0019: AVRG=20.
2024/10/06 09:03:31.8 Spectrometer EOS_B0010: AVRG=20.
2024/10/06 09:03:31.8 Spectrometer EOS_B0014: AVRG=20.
2024/10/06 09:03:31.8 Spectrometer EOS_B0011: AVRG=20.
2024/10/06 09:03:31.8 Spectrometer EOS_B0018: AVRG=20.
2024/10/06 09:03:31.8 Spectrometer EOS_B0012: AVRG=20.
2024/10/06 09:03:31.8 Spectrometer EOS_B0017: AVRG=20.
2024/10/06 09:03:31.8 Spectrometer EOS_B0013: AVRG=20.
2024/10/06 09:03:31.8 Spectrometer EOS_B0019: AVRG=20.
2024/10/06 09:03:31.9 CH1: Correction Factor = 1.88855
2024/10/06 09:03:31.9 Spectrometer EOS_B0010: AVRG=20.
2024/10/06 09:03:31.9 CH2: Correction Factor = 1.80885
2024/10/06 09:03:31.9 Spectrometer EOS_B0014: AVRG=20.
2024/10/06 09:03:31.9 CH3: Correction Factor = 1.80808
2024/10/06 09:03:31.9 Spectrometer EOS_B0011: AVRG=20.
2024/10/06 09:03:31.9 CH4: Correction Factor = 1.68777
2024/10/06 09:03:31.9 Spectrometer EOS_B0018: AVRG=20.
2024/10/06 09:03:31.9 CH5: Correction Factor = 2.14302
2024/10/06 09:03:31.9 Spectrometer EOS_B0012: AVRG=20.
2024/10/06 09:03:31.9 CH6: Correction Factor = 2.27734
2024/10/06 09:03:31.9 Spectrometer EOS_B0017: AVRG=20.
2024/10/06 09:03:31.9 CH7: Correction Factor = 1.74499
2024/10/06 09:03:31.9 Spectrometer EOS_B0013: AVRG=20.
2024/10/06 09:03:31.9 CH8: Correction Factor = 2.33559
2024/10/06 09:03:31.9 Spectrometer EOS_B0019: AVRG=20.
2024/10/06 09:03:32.1 CH1: Correction Factor = 1.09879
2024/10/06 09:03:32.1 Spectrometer EOS_B0010: AVRG=20.
2024/10/06 09:03:32.1 CH2: Correction Factor = 1.09325
2024/10/06 09:03:32.1 Spectrometer EOS_B0014: AVRG=20.
2024/10/06 09:03:32.1 CH3: Correction Factor = 1.09235
2024/10/06 09:03:32.1 Spectrometer EOS_B0011: AVRG=20.
2024/10/06 09:03:32.1 CH4: Correction Factor = 1.08455
2024/10/06 09:03:32.1 Spectrometer EOS_B0018: AVRG=20.
2024/10/06 09:03:32.1 CH5: Correction Factor = 1.11821
2024/10/06 09:03:32.1 Spectrometer EOS_B0012: AVRG=20.
2024/10/06 09:03:32.1 CH6: Correction Factor = 1.11887
2024/10/06 09:03:32.1 Spectrometer EOS_B0017: AVRG=20.
2024/10/06 09:03:32.1 CH7: Correction Factor = 1.08527
2024/10/06 09:03:32.1 Spectrometer EOS_B0013: AVRG=20.
2024/10/06 09:03:32.1 CH8: Correction Factor = 1.12511
2024/10/06 09:03:32.1 Spectrometer EOS_B0019: AVRG=20.
2024/10/06 09:03:32.3 CH1: Correction Factor = 1.01707
2024/10/06 09:03:32.3 Spectrometer EOS_B0010: AVRG=20.
2024/10/06 09:03:32.3 CH2: Correction Factor = 1.0171
2024/10/06 09:03:32.3 Spectrometer EOS_B0014: AVRG=20.
2024/10/06 09:03:32.3 CH3: Correction Factor = 1.01629
2024/10/06 09:03:32.3 Spectrometer EOS_B0011: AVRG=20.
2024/10/06 09:03:32.3 CH4: Correction Factor = 1.01757
2024/10/06 09:03:32.3 Spectrometer EOS_B0018: AVRG=20.
2024/10/06 09:03:32.3 CH5: Correction Factor = 1.01912
2024/10/06 09:03:32.3 Spectrometer EOS_B0012: AVRG=20.
2024/10/06 09:03:32.3 CH6: Correction Factor = 1.02135
2024/10/06 09:03:32.3 Spectrometer EOS_B0017: AVRG=20.
2024/10/06 09:03:32.3 CH7: Correction Factor = 1.02026
2024/10/06 09:03:32.3 Spectrometer EOS_B0013: AVRG=20.
2024/10/06 09:03:32.3 CH8: Correction Factor = 1.02281
2024/10/06 09:03:32.3 Spectrometer EOS_B0019: AVRG=20.
2024/10/06 09:03:32.4 CH1: Correction Factor = 1.00557
2024/10/06 09:03:32.4 Spectrometer EOS_B0010: AVRG=20.
2024/10/06 09:03:32.4 CH2: Correction Factor = 1.0049
2024/10/06 09:03:32.4 Spectrometer EOS_B0014: AVRG=20.
2024/10/06 09:03:32.4 CH3: Correction Factor = 1.00407
2024/10/06 09:03:32.4 Spectrometer EOS_B0011: AVRG=20.
2024/10/06 09:03:32.4 CH4: Correction Factor = 1.0043
2024/10/06 09:03:32.4 Spectrometer EOS_B0018: AVRG=20.
2024/10/06 09:03:32.4 CH5: Correction Factor = 1.00604
2024/10/06 09:03:32.4 Spectrometer EOS_B0012: AVRG=20.
2024/10/06 09:03:32.4 CH6: Correction Factor = 1.00565
2024/10/06 09:03:32.4 Spectrometer EOS_B0017: AVRG=20.
2024/10/06 09:03:32.4 CH7: Correction Factor = 1.00347
2024/10/06 09:03:32.4 Spectrometer EOS_B0013: AVRG=20.
2024/10/06 09:03:32.4 CH8: Correction Factor = 1.00439
2024/10/06 09:03:32.4 Spectrometer EOS_B0019: AVRG=20.
2024/10/06 09:03:32.6 CH1: Correction Factor = 1.00177
2024/10/06 09:03:32.6 Spectrometer EOS_B0010: AVRG=20.
2024/10/06 09:03:32.6 CH2: Correction Factor = 1.00103
2024/10/06 09:03:32.6 Spectrometer EOS_B0014: AVRG=20.
2024/10/06 09:03:32.6 CH3: Correction Factor = 1.00019
2024/10/06 09:03:32.6 Spectrometer EOS_B0011: AVRG=20.
2024/10/06 09:03:32.6 CH4: Correction Factor = 1.00011
2024/10/06 09:03:32.6 Spectrometer EOS_B0018: AVRG=20.
2024/10/06 09:03:32.6 CH5: Correction Factor = 0.999515
2024/10/06 09:03:32.6 Spectrometer EOS_B0012: AVRG=20.
2024/10/06 09:03:32.6 CH6: Correction Factor = 0.999583
2024/10/06 09:03:32.6 Spectrometer EOS_B0017: AVRG=20.
2024/10/06 09:03:32.6 CH7: Correction Factor = 0.999309
2024/10/06 09:03:32.6 Spectrometer EOS_B0013: AVRG=20.
2024/10/06 09:03:32.6 CH8: Correction Factor = 1.00131
2024/10/06 09:03:32.6 Spectrometer EOS_B0019: AVRG=20.
2024/10/06 09:03:32.7 CH1: Correction Factor = 0.997909
2024/10/06 09:03:32.7 Spectrometer EOS_B0010: AVRG=20.
2024/10/06 09:03:32.7 CH2: Correction Factor = 1.00103
2024/10/06 09:03:32.7 Spectrometer EOS_B0014: AVRG=20.
2024/10/06 09:03:32.7 CH3: Correction Factor = 1.00007
2024/10/06 09:03:32.7 Spectrometer EOS_B0011: AVRG=20.
2024/10/06 09:03:32.7 CH4: Correction Factor = 0.999945
2024/10/06 09:03:32.7 Spectrometer EOS_B0018: AVRG=20.
2024/10/06 09:03:32.7 CH5: Correction Factor = 0.999497
2024/10/06 09:03:32.7 Spectrometer EOS_B0012: AVRG=20.
2024/10/06 09:03:32.7 CH6: Correction Factor = 0.999215
2024/10/06 09:03:32.7 Spectrometer EOS_B0017: AVRG=20.
2024/10/06 09:03:32.7 CH7: Correction Factor = 0.999246
2024/10/06 09:03:32.7 Spectrometer EOS_B0013: AVRG=20.
2024/10/06 09:03:32.7 CH8: Correction Factor = 1.00139
2024/10/06 09:03:32.7 Spectrometer EOS_B0019: AVRG=20.
2024/10/06 09:03:32.8 Sensor 1: Integration Time = 2.12 ms
2024/10/06 09:03:32.8 Sensor 2: Integration Time = 2.03 ms
2024/10/06 09:03:32.8 Sensor 3: Integration Time = 2.02 ms
2024/10/06 09:03:32.8 Sensor 4: Integration Time = 1.87 ms
2024/10/06 09:03:32.8 Sensor 5: Integration Time = 2.45 ms
2024/10/06 09:03:32.8 Sensor 6: Integration Time = 2.61 ms
2024/10/06 09:03:32.8 Sensor 7: Integration Time = 1.94 ms
2024/10/06 09:03:32.8 Sensor 8: Integration Time = 2.71 ms
2024/10/06 09:03:32.8 WaitControllerIdle(30000)
2024/10/06 09:03:32.9 GMC_HomeZ
2024/10/06 09:03:32.9 HomeDevice[0005]
2024/10/06 09:03:39.7 GMC_SetPosZ
2024/10/06 09:03:40.0 GMC_ServoHere
2024/10/06 09:03:40.3 Old State:9-ENGN_StateRunning_CheckingSensors New State:ENGN_StateRunning_PickingSensorsComplete
2024/10/06 09:03:40.3 StartShaker(1000)
2024/10/06 09:03:40.3 Integration Time: 2.12,2.03,2.02,1.87,2.45,2.61,1.94,2.71,
2024/10/06 09:03:40.4 Plate 1 temperature = 30 C
2024/10/06 09:03:40.4 Pickups: 145, Warn: 90, Error: 100
2024/10/06 09:03:40.4 Old State:10-ENGN_StateRunning_PickingSensorsComplete New State:ENGN_StateRunning_WaitGoingToSample
2024/10/06 09:03:40.4 Sample96_Q(0, 0, 11)
2024/10/06 09:03:40.5 
2024/10/06 09:03:40.5 START SCAN: 
2024/10/06 09:03:40.5    CycleTime (ms)    = 200
2024/10/06 09:03:40.5    CycleCount        = 600
2024/10/06 09:03:40.5    ScansToAverage    = 20
2024/10/06 09:03:40.5    FinishTime (s)    = 120
2024/10/06 09:03:40.5    Temperature       = 29.8
2024/10/06 09:03:40.5    Lamp Power        = 33
2024/10/06 09:03:40.5    Spec PCB temps    = 42.6, 42.1, 42.4, 42.2, 42.0, 42.3, 41.2, 41.6
2024/10/06 09:03:40.5 
2024/10/06 09:03:40.5 GMC_SetPosZ
2024/10/06 09:03:40.5 Old State:12-ENGN_StateRunning_WaitGoingToSample New State:ENGN_StateRunning_GoingToSample
2024/10/06 09:03:40.7 GMC_ServoHere
2024/10/06 09:03:40.8 GMC_SetPosXY
2024/10/06 09:03:43.0 GMC_SetPosZ
2024/10/06 09:03:49.2 Old State:13-cycle=1, Elapsed Time:    0.0,  Ideal Time:    0.0,  Delay time =   0.00  New State:ENGN_StateRunning_GoingToSampleComplete
2024/10/06 09:03:49.3 Old State:14-ENGN_StateRunning_GoingToSampleComplete New State:ENGN_StateRunning_WaitSampling
2024/10/06 09:03:49.3 Step started at: 09:03:40
2024/10/06 09:03:49.3 XYZ movement time  = 8686 ms + Scan start delay = 8592 ms
2024/10/06 09:03:49.4 Old State:15-ENGN_StateRunning_WaitSampling New State:ENGN_StateRunning_Sampling
2024/10/06 09:03:50.3 Shaker current speed = 990 rpm, set speed = 1000
2024/10/06 09:04:23.6 Temp: 2024/10/06 09:04:23, 30.0000, 30.8000
2024/10/06 09:05:02.6 
2024/10/06 09:05:02.6 STOP SCAN: 
2024/10/06 09:05:02.6    CycleTime (ms)    = 200
2024/10/06 09:05:02.6    CurrentCycle      = 368
2024/10/06 09:05:02.6    RunTime (ms)      = 73556
2024/10/06 09:05:02.6    AverageCycle (ms) = 199.9
2024/10/06 09:05:02.6    Temperature       = 30.1
2024/10/06 09:05:02.6    DATA OVERRUN %    = 0.00
2024/10/06 09:05:02.6    Spec PCB temps    = 42.5, 42.1, 42.4, 42.2, 42.0, 42.3, 41.2, 41.6
2024/10/06 09:05:02.6 
2024/10/06 09:05:02.7 Old State:16-cycle=368, Elapsed Time:   73.6,  Ideal Time:   73.4,  Delay time =   0.04  New State:ENGN_StateRunning_SamplingSkipped
2024/10/06 09:05:02.8 Old State:17-ENGN_StateRunning_SamplingSkipped New State:ENGN_StateRunning_WaitNewStep
2024/10/06 09:05:02.9 Old State:5-ENGN_StateRunning_WaitNewStep New State:ENGN_StateRunning_StartNewStep
2024/10/06 09:05:03.0 Spectrometer EOS_B0010: AVRG=20.
2024/10/06 09:05:03.0 Spectrometer EOS_B0014: AVRG=20.
2024/10/06 09:05:03.0 Spectrometer EOS_B0011: AVRG=20.
2024/10/06 09:05:03.0 Spectrometer EOS_B0018: AVRG=20.
2024/10/06 09:05:03.0 Spectrometer EOS_B0012: AVRG=20.
2024/10/06 09:05:03.0 Spectrometer EOS_B0017: AVRG=20.
2024/10/06 09:05:03.0 Spectrometer EOS_B0013: AVRG=20.
2024/10/06 09:05:03.0 Spectrometer EOS_B0019: AVRG=20.
2024/10/06 09:05:03.0 StartShaker(1000)
2024/10/06 09:05:03.1 Old State:6-ENGN_StateRunning_StartNewStep New State:ENGN_StateRunning_WaitGoingToSample
2024/10/06 09:05:03.1 Sample96_Q(0, 0, 3)
2024/10/06 09:05:03.1 
2024/10/06 09:05:03.1 START SCAN: 
2024/10/06 09:05:03.1    CycleTime (ms)    = 200
2024/10/06 09:05:03.1    CycleCount        = 6000
2024/10/06 09:05:03.1    ScansToAverage    = 20
2024/10/06 09:05:03.1    FinishTime (s)    = 1200
2024/10/06 09:05:03.1    Temperature       = 30.1
2024/10/06 09:05:03.1    Lamp Power        = 33
2024/10/06 09:05:03.1    Spec PCB temps    = 42.6, 42.1, 42.4, 42.1, 42.0, 42.3, 41.3, 41.6
2024/10/06 09:05:03.1 
2024/10/06 09:05:03.2 Temp: 2024/10/06 09:05:03, 30.1000, 30.7000
2024/10/06 09:05:03.2 Old State:12-ENGN_StateRunning_WaitGoingToSample New State:ENGN_StateRunning_GoingToSample
2024/10/06 09:05:03.2 GMC_SetPosZ
2024/10/06 09:05:09.3 GMC_ServoHere
2024/10/06 09:05:09.4 GMC_SetPosXY
2024/10/06 09:05:10.8 GMC_SetPosZ
2024/10/06 09:05:14.6 Shaker current speed = 990 rpm, set speed = 1000
2024/10/06 09:05:14.7 Old State:13-ENGN_StateRunning_GoingToSample New State:ENGN_StateRunning_GoingToSampleComplete
2024/10/06 09:05:14.8 Old State:14-cycle=1, Elapsed Time:    0.0,  Ideal Time:    0.0,  Delay time =   0.00  New State:ENGN_StateRunning_WaitSampling
2024/10/06 09:05:14.8 Step started at: 09:05:03
2024/10/06 09:05:14.8 XYZ movement time  = 11567 ms + Scan start delay = 11516 ms
2024/10/06 09:05:14.9 Old State:15-ENGN_StateRunning_WaitSampling New State:ENGN_StateRunning_Sampling
2024/10/06 09:06:03.3 Temp: 2024/10/06 09:06:03, 30.1000, 30.6000
2024/10/06 09:07:03.5 Temp: 2024/10/06 09:07:03, 30.0000, 30.7000
2024/10/06 09:08:03.6 Temp: 2024/10/06 09:08:03, 30.0000, 30.6000
2024/10/06 09:09:03.8 Temp: 2024/10/06 09:09:03, 30.0000, 30.7000
2024/10/06 09:10:03.9 Temp: 2024/10/06 09:10:03, 30.0000, 30.6000
2024/10/06 09:11:04.1 Temp: 2024/10/06 09:11:04, 30.0000, 30.7000
2024/10/06 09:12:04.3 Temp: 2024/10/06 09:12:04, 30.0000, 30.7000
2024/10/06 09:13:04.4 Temp: 2024/10/06 09:13:04, 30.0000, 30.7000
2024/10/06 09:14:04.6 Temp: 2024/10/06 09:14:04, 30.0000, 30.6000
2024/10/06 09:14:50.0 
2024/10/06 09:14:50.0 STOP SCAN: 
2024/10/06 09:14:50.0    CycleTime (ms)    = 200
2024/10/06 09:14:50.0    CurrentCycle      = 2877
2024/10/06 09:14:50.0    RunTime (ms)      = 575359
2024/10/06 09:14:50.0    AverageCycle (ms) = 200.0
2024/10/06 09:14:50.0    Temperature       = 30.0
2024/10/06 09:14:50.0    DATA OVERRUN %    = 0.00
2024/10/06 09:14:50.0    Spec PCB temps    = 42.6, 42.1, 42.4, 42.2, 42.1, 42.3, 41.2, 41.7
2024/10/06 09:14:50.0 
2024/10/06 09:14:50.0 Old State:16-cycle=2877, Elapsed Time:  575.4,  Ideal Time:  575.2,  Delay time =   0.04  New State:ENGN_StateRunning_SamplingSkipped
2024/10/06 09:14:50.2 Old State:17-ENGN_StateRunning_SamplingSkipped New State:ENGN_StateRunning_WaitNewStep
2024/10/06 09:14:50.4 Old State:5-ENGN_StateRunning_WaitNewStep New State:ENGN_StateRunning_StartNewStep
2024/10/06 09:14:50.4 Spectrometer EOS_B0010: AVRG=20.
2024/10/06 09:14:50.4 Spectrometer EOS_B0014: AVRG=20.
2024/10/06 09:14:50.4 Spectrometer EOS_B0011: AVRG=20.
2024/10/06 09:14:50.4 Spectrometer EOS_B0018: AVRG=20.
2024/10/06 09:14:50.4 Spectrometer EOS_B0012: AVRG=20.
2024/10/06 09:14:50.4 Spectrometer EOS_B0017: AVRG=20.
2024/10/06 09:14:50.4 Spectrometer EOS_B0013: AVRG=20.
2024/10/06 09:14:50.4 Spectrometer EOS_B0019: AVRG=20.
2024/10/06 09:14:50.4 StartShaker(1000)
2024/10/06 09:14:50.5 Old State:6-ENGN_StateRunning_StartNewStep New State:ENGN_StateRunning_WaitGoingToSample
2024/10/06 09:14:50.5 Sample96_Q(0, 0, 4)
2024/10/06 09:14:50.5 
2024/10/06 09:14:50.5 START SCAN: 
2024/10/06 09:14:50.5    CycleTime (ms)    = 200
2024/10/06 09:14:50.5    CycleCount        = 600
2024/10/06 09:14:50.5    ScansToAverage    = 20
2024/10/06 09:14:50.5    FinishTime (s)    = 120
2024/10/06 09:14:50.5    Temperature       = 30.0
2024/10/06 09:14:50.5    Lamp Power        = 33
2024/10/06 09:14:50.5    Spec PCB temps    = 42.6, 42.1, 42.4, 42.2, 42.1, 42.3, 41.2, 41.6
2024/10/06 09:14:50.5 
2024/10/06 09:14:50.6 Old State:12-ENGN_StateRunning_WaitGoingToSample New State:ENGN_StateRunning_GoingToSample
2024/10/06 09:14:50.6 GMC_SetPosZ
2024/10/06 09:14:50.7 Temp: 2024/10/06 09:14:50, 30.0000, 30.6000
2024/10/06 09:14:54.4 GMC_ServoHere
2024/10/06 09:14:54.6 GMC_SetPosXY
2024/10/06 09:14:54.9 GMC_SetPosZ
2024/10/06 09:14:59.2 Old State:13-cycle=1, Elapsed Time:    0.0,  Ideal Time:    0.0,  Delay time =   0.00  New State:ENGN_StateRunning_GoingToSampleComplete
2024/10/06 09:14:59.3 Old State:14-ENGN_StateRunning_GoingToSampleComplete New State:ENGN_StateRunning_WaitSampling
2024/10/06 09:14:59.3 Step started at: 09:14:50
2024/10/06 09:14:59.3 XYZ movement time  = 8543 ms + Scan start delay = 8468 ms
2024/10/06 09:14:59.4 Old State:15-ENGN_StateRunning_WaitSampling New State:ENGN_StateRunning_Sampling
2024/10/06 09:15:00.5 Shaker current speed = 986 rpm, set speed = 1000
2024/10/06 09:15:50.8 Temp: 2024/10/06 09:15:50, 30.0000, 30.6000
2024/10/06 09:16:50.9 Temp: 2024/10/06 09:16:50, 30.0000, 30.7000
2024/10/06 09:16:59.0 
2024/10/06 09:16:59.0 STOP SCAN: 
2024/10/06 09:16:59.0    CycleTime (ms)    = 200
2024/10/06 09:16:59.0    CurrentCycle      = 600
2024/10/06 09:16:59.0    RunTime (ms)      = 119956
2024/10/06 09:16:59.0    AverageCycle (ms) = 199.9
2024/10/06 09:16:59.0    Temperature       = 30.0
2024/10/06 09:16:59.0    DATA OVERRUN %    = 0.00
2024/10/06 09:16:59.0    Spec PCB temps    = 42.6, 42.1, 42.4, 42.2, 42.0, 42.2, 41.2, 41.6
2024/10/06 09:16:59.0 
2024/10/06 09:16:59.0 Old State:16-cycle=600, Elapsed Time:  120.0,  Ideal Time:  119.8,  Delay time =   0.04  New State:ENGN_StateRunning_SamplingComplete
2024/10/06 09:16:59.2 Old State:18-ENGN_StateRunning_SamplingComplete New State:ENGN_StateRunning_WaitNewStep
2024/10/06 09:16:59.3 Old State:5-ENGN_StateRunning_WaitNewStep New State:ENGN_StateRunning_StartNewStep
2024/10/06 09:16:59.3 Spectrometer EOS_B0010: AVRG=20.
2024/10/06 09:16:59.3 Spectrometer EOS_B0014: AVRG=20.
2024/10/06 09:16:59.3 Spectrometer EOS_B0011: AVRG=20.
2024/10/06 09:16:59.3 Spectrometer EOS_B0018: AVRG=20.
2024/10/06 09:16:59.3 Spectrometer EOS_B0012: AVRG=20.
2024/10/06 09:16:59.3 Spectrometer EOS_B0017: AVRG=20.
2024/10/06 09:16:59.3 Spectrometer EOS_B0013: AVRG=20.
2024/10/06 09:16:59.3 Spectrometer EOS_B0019: AVRG=20.
2024/10/06 09:16:59.3 StartShaker(1000)
2024/10/06 09:16:59.4 Old State:6-ENGN_StateRunning_StartNewStep New State:ENGN_StateRunning_WaitGoingToSample
2024/10/06 09:16:59.4 Sample96_Q(0, 0, 8)
2024/10/06 09:16:59.4 
2024/10/06 09:16:59.4 START SCAN: 
2024/10/06 09:16:59.4    CycleTime (ms)    = 200
2024/10/06 09:16:59.4    CycleCount        = 5500
2024/10/06 09:16:59.4    ScansToAverage    = 20
2024/10/06 09:16:59.4    FinishTime (s)    = 1100
2024/10/06 09:16:59.4    Temperature       = 30.0
2024/10/06 09:16:59.4    Lamp Power        = 33
2024/10/06 09:16:59.4    Spec PCB temps    = 42.6, 42.1, 42.4, 42.2, 42.0, 42.2, 41.2, 41.6
2024/10/06 09:16:59.4 
2024/10/06 09:16:59.5 Old State:12-ENGN_StateRunning_WaitGoingToSample New State:ENGN_StateRunning_GoingToSample
2024/10/06 09:16:59.5 Temp: 2024/10/06 09:16:59, 30.0000, 30.7000
2024/10/06 09:16:59.6 GMC_SetPosZ
2024/10/06 09:17:03.7 GMC_ServoHere
2024/10/06 09:17:03.8 GMC_SetPosXY
2024/10/06 09:17:04.6 GMC_SetPosZ
2024/10/06 09:17:10.0 Shaker current speed = 989 rpm, set speed = 1000
2024/10/06 09:17:10.1 Old State:13-cycle=1, Elapsed Time:    0.0,  Ideal Time:    0.0,  Delay time =   0.00  New State:ENGN_StateRunning_GoingToSampleComplete
2024/10/06 09:17:10.2 Old State:14-ENGN_StateRunning_GoingToSampleComplete New State:ENGN_StateRunning_WaitSampling
2024/10/06 09:17:10.2 Step started at: 09:16:59
2024/10/06 09:17:10.2 XYZ movement time  = 10575 ms + Scan start delay = 10492 ms
2024/10/06 09:17:10.3 Old State:15-ENGN_StateRunning_WaitSampling New State:ENGN_StateRunning_Sampling
2024/10/06 09:17:59.7 Temp: 2024/10/06 09:17:59, 30.0000, 30.6000
2024/10/06 09:18:59.9 Temp: 2024/10/06 09:18:59, 30.0000, 30.6000
2024/10/06 09:20:00.0 Temp: 2024/10/06 09:20:00, 30.0000, 30.6000
2024/10/06 09:21:00.2 Temp: 2024/10/06 09:21:00, 30.0000, 30.6000
2024/10/06 09:22:00.3 Temp: 2024/10/06 09:22:00, 30.0000, 30.5000
2024/10/06 09:23:00.5 Temp: 2024/10/06 09:23:00, 30.0000, 30.5000
2024/10/06 09:24:00.6 Temp: 2024/10/06 09:24:00, 30.0000, 30.6000
2024/10/06 09:25:00.8 Temp: 2024/10/06 09:25:00, 30.0000, 30.5000
2024/10/06 09:26:00.9 Temp: 2024/10/06 09:26:00, 30.0000, 30.5000
2024/10/06 09:27:01.1 Temp: 2024/10/06 09:27:01, 30.0000, 30.6000
2024/10/06 09:27:49.0 Step 4 extended by 360 seconds
2024/10/06 09:28:01.3 Temp: 2024/10/06 09:28:01, 30.0000, 30.6000
2024/10/06 09:29:01.4 Temp: 2024/10/06 09:29:01, 30.0000, 30.6000
2024/10/06 09:30:01.6 Temp: 2024/10/06 09:30:01, 30.0000, 30.5000
2024/10/06 09:31:01.7 Temp: 2024/10/06 09:31:01, 30.0000, 30.6000
2024/10/06 09:32:01.9 Temp: 2024/10/06 09:32:01, 30.0000, 30.6000
2024/10/06 09:33:02.0 Temp: 2024/10/06 09:33:02, 30.0000, 30.6000
2024/10/06 09:34:02.2 Temp: 2024/10/06 09:34:02, 30.0000, 30.6000
2024/10/06 09:34:23.9 
2024/10/06 09:34:23.9 STOP SCAN: 
2024/10/06 09:34:23.9    CycleTime (ms)    = 200
2024/10/06 09:34:23.9    CurrentCycle      = 5170
2024/10/06 09:34:23.9    RunTime (ms)      = 1033956
2024/10/06 09:34:23.9    AverageCycle (ms) = 200.0
2024/10/06 09:34:23.9    Temperature       = 30.0
2024/10/06 09:34:23.9    DATA OVERRUN %    = 0.00
2024/10/06 09:34:23.9    Spec PCB temps    = 42.6, 42.2, 42.4, 42.2, 42.1, 42.3, 41.2, 41.6
2024/10/06 09:34:23.9 
2024/10/06 09:34:23.9 Old State:16-cycle=5170, Elapsed Time: 1034.0,  Ideal Time: 1033.8,  Delay time =   0.04  New State:ENGN_StateRunning_SamplingSkipped
2024/10/06 09:34:24.0 Old State:17-ENGN_StateRunning_SamplingSkipped New State:ENGN_StateRunning_WaitNewStep
2024/10/06 09:34:24.2 Old State:5-ENGN_StateRunning_WaitNewStep New State:ENGN_StateRunning_StartNewStep
2024/10/06 09:34:24.3 Spectrometer EOS_B0010: AVRG=20.
2024/10/06 09:34:24.3 Spectrometer EOS_B0014: AVRG=20.
2024/10/06 09:34:24.3 Spectrometer EOS_B0011: AVRG=20.
2024/10/06 09:34:24.3 Spectrometer EOS_B0018: AVRG=20.
2024/10/06 09:34:24.3 Spectrometer EOS_B0012: AVRG=20.
2024/10/06 09:34:24.3 Spectrometer EOS_B0017: AVRG=20.
2024/10/06 09:34:24.3 Spectrometer EOS_B0013: AVRG=20.
2024/10/06 09:34:24.3 Spectrometer EOS_B0019: AVRG=20.
2024/10/06 09:34:24.3 StartShaker(1000)
2024/10/06 09:34:24.4 Old State:6-ENGN_StateRunning_StartNewStep New State:ENGN_StateRunning_WaitGoingToSample
2024/10/06 09:34:24.4 Sample96_Q(0, 0, 4)
2024/10/06 09:34:24.4 GMC_SetPosZ
2024/10/06 09:34:24.4 
2024/10/06 09:34:24.4 START SCAN: 
2024/10/06 09:34:24.4    CycleTime (ms)    = 200
2024/10/06 09:34:24.4    CycleCount        = 600
2024/10/06 09:34:24.4    ScansToAverage    = 20
2024/10/06 09:34:24.4    FinishTime (s)    = 120
2024/10/06 09:34:24.4    Temperature       = 30.0
2024/10/06 09:34:24.4    Lamp Power        = 33
2024/10/06 09:34:24.4    Spec PCB temps    = 42.6, 42.2, 42.4, 42.2, 42.1, 42.3, 41.2, 41.6
2024/10/06 09:34:24.4 
2024/10/06 09:34:24.5 Old State:12-ENGN_StateRunning_WaitGoingToSample New State:ENGN_StateRunning_GoingToSample
2024/10/06 09:34:24.5 Temp: 2024/10/06 09:34:24, 30.0000, 30.6000
2024/10/06 09:34:29.6 GMC_ServoHere
2024/10/06 09:34:29.7 GMC_SetPosXY
2024/10/06 09:34:30.5 GMC_SetPosZ
2024/10/06 09:34:34.7 Old State:13-ENGN_StateRunning_GoingToSample New State:ENGN_StateRunning_GoingToSampleComplete
2024/10/06 09:34:34.7 Shaker current speed = 994 rpm, set speed = 1000
2024/10/06 09:34:34.8 Old State:14-cycle=1, Elapsed Time:    0.0,  Ideal Time:    0.0,  Delay time =   0.00  New State:ENGN_StateRunning_WaitSampling
2024/10/06 09:34:34.8 Step started at: 09:34:24
2024/10/06 09:34:34.8 XYZ movement time  = 10174 ms + Scan start delay = 10188 ms
2024/10/06 09:34:34.9 Old State:15-ENGN_StateRunning_WaitSampling New State:ENGN_StateRunning_Sampling
2024/10/06 09:35:24.7 Temp: 2024/10/06 09:35:24, 30.0000, 30.7000
2024/10/06 09:36:24.9 Temp: 2024/10/06 09:36:24, 30.0000, 30.7000
2024/10/06 09:36:34.5 
2024/10/06 09:36:34.5 STOP SCAN: 
2024/10/06 09:36:34.5    CycleTime (ms)    = 200
2024/10/06 09:36:34.5    CurrentCycle      = 600
2024/10/06 09:36:34.5    RunTime (ms)      = 119960
2024/10/06 09:36:34.5    AverageCycle (ms) = 199.9
2024/10/06 09:36:34.5    Temperature       = 30.0
2024/10/06 09:36:34.5    DATA OVERRUN %    = 0.00
2024/10/06 09:36:34.5    Spec PCB temps    = 42.6, 42.2, 42.4, 42.2, 42.1, 42.3, 41.3, 41.6
2024/10/06 09:36:34.5 
2024/10/06 09:36:34.6 Old State:16-cycle=600, Elapsed Time:  120.0,  Ideal Time:  119.8,  Delay time =   0.04  New State:ENGN_StateRunning_SamplingComplete
2024/10/06 09:36:34.7 Old State:18-ENGN_StateRunning_SamplingComplete New State:ENGN_StateRunning_WaitNewStep
2024/10/06 09:36:34.8 Old State:5-ENGN_StateRunning_WaitNewStep New State:ENGN_StateRunning_StartNewStep
2024/10/06 09:36:34.9 Spectrometer EOS_B0010: AVRG=20.
2024/10/06 09:36:34.9 Spectrometer EOS_B0014: AVRG=20.
2024/10/06 09:36:34.9 Spectrometer EOS_B0011: AVRG=20.
2024/10/06 09:36:34.9 Spectrometer EOS_B0018: AVRG=20.
2024/10/06 09:36:34.9 Spectrometer EOS_B0012: AVRG=20.
2024/10/06 09:36:34.9 Spectrometer EOS_B0017: AVRG=20.
2024/10/06 09:36:34.9 Spectrometer EOS_B0013: AVRG=20.
2024/10/06 09:36:34.9 Spectrometer EOS_B0019: AVRG=20.
2024/10/06 09:36:34.9 StartShaker(1000)
2024/10/06 09:36:35.0 Old State:6-ENGN_StateRunning_StartNewStep New State:ENGN_StateRunning_WaitGoingToSample
2024/10/06 09:36:35.0 Sample96_Q(0, 0, 10)
2024/10/06 09:36:35.0 
2024/10/06 09:36:35.0 START SCAN: 
2024/10/06 09:36:35.0    CycleTime (ms)    = 200
2024/10/06 09:36:35.0    CycleCount        = 25
2024/10/06 09:36:35.0    ScansToAverage    = 20
2024/10/06 09:36:35.0    FinishTime (s)    = 5
2024/10/06 09:36:35.0    Temperature       = 30.0
2024/10/06 09:36:35.0    Lamp Power        = 33
2024/10/06 09:36:35.0    Spec PCB temps    = 42.6, 42.2, 42.4, 42.2, 42.1, 42.3, 41.3, 41.6
2024/10/06 09:36:35.0 
2024/10/06 09:36:35.1 Old State:12-ENGN_StateRunning_WaitGoingToSample New State:ENGN_StateRunning_GoingToSample
2024/10/06 09:36:35.1 GMC_SetPosZ
2024/10/06 09:36:35.2 Temp: 2024/10/06 09:36:35, 30.0000, 30.7000
2024/10/06 09:36:39.2 GMC_ServoHere
2024/10/06 09:36:39.4 GMC_SetPosXY
2024/10/06 09:36:40.5 GMC_SetPosZ
2024/10/06 09:36:46.5 Shaker current speed = 988 rpm, set speed = 1000
2024/10/06 09:36:46.6 Old State:13-cycle=1, Elapsed Time:    0.0,  Ideal Time:    0.0,  Delay time =   0.00  New State:ENGN_StateRunning_GoingToSampleComplete
2024/10/06 09:36:46.7 Old State:14-ENGN_StateRunning_GoingToSampleComplete New State:ENGN_StateRunning_WaitSampling
2024/10/06 09:36:46.7 Step started at: 09:36:35
2024/10/06 09:36:46.7 XYZ movement time  = 11484 ms + Scan start delay = 11404 ms
2024/10/06 09:36:46.8 Old State:15-ENGN_StateRunning_WaitSampling New State:ENGN_StateRunning_Sampling
2024/10/06 09:36:51.4 
2024/10/06 09:36:51.4 STOP SCAN: 
2024/10/06 09:36:51.4    CycleTime (ms)    = 200
2024/10/06 09:36:51.4    CurrentCycle      = 25
2024/10/06 09:36:51.4    RunTime (ms)      = 4959
2024/10/06 09:36:51.4    AverageCycle (ms) = 198.4
2024/10/06 09:36:51.4    Temperature       = 30.0
2024/10/06 09:36:51.4    DATA OVERRUN %    = 0.00
2024/10/06 09:36:51.4    Spec PCB temps    = 42.6, 42.1, 42.4, 42.3, 42.1, 42.3, 41.3, 41.6
2024/10/06 09:36:51.4 
2024/10/06 09:36:51.4 Old State:16-cycle=25, Elapsed Time:    5.0,  Ideal Time:    4.8,  Delay time =   0.04  New State:ENGN_StateRunning_SamplingComplete
2024/10/06 09:36:51.5 Old State:18-ENGN_StateRunning_SamplingComplete New State:ENGN_StateRunning_WaitNewStep
2024/10/06 09:36:51.8 Old State:5-ENGN_StateRunning_WaitNewStep New State:ENGN_StateRunning_StartNewStep
2024/10/06 09:36:51.8 Spectrometer EOS_B0010: AVRG=20.
2024/10/06 09:36:51.8 Spectrometer EOS_B0014: AVRG=20.
2024/10/06 09:36:51.8 Spectrometer EOS_B0011: AVRG=20.
2024/10/06 09:36:51.8 Spectrometer EOS_B0018: AVRG=20.
2024/10/06 09:36:51.8 Spectrometer EOS_B0012: AVRG=20.
2024/10/06 09:36:51.8 Spectrometer EOS_B0017: AVRG=20.
2024/10/06 09:36:51.8 Spectrometer EOS_B0013: AVRG=20.
2024/10/06 09:36:51.8 Spectrometer EOS_B0019: AVRG=20.
2024/10/06 09:36:51.8 StartShaker(1000)
2024/10/06 09:36:51.9 Old State:6-ENGN_StateRunning_StartNewStep New State:ENGN_StateRunning_WaitGoingToSample
2024/10/06 09:36:51.9 Sample96_Q(0, 0, 0)
2024/10/06 09:36:51.9 
2024/10/06 09:36:51.9 START SCAN: 
2024/10/06 09:36:51.9    CycleTime (ms)    = 200
2024/10/06 09:36:51.9    CycleCount        = 25
2024/10/06 09:36:51.9    ScansToAverage    = 20
2024/10/06 09:36:51.9    FinishTime (s)    = 5
2024/10/06 09:36:51.9    Temperature       = 30.0
2024/10/06 09:36:51.9    Lamp Power        = 33
2024/10/06 09:36:51.9    Spec PCB temps    = 42.6, 42.1, 42.4, 42.3, 42.1, 42.3, 41.3, 41.6
2024/10/06 09:36:51.9 
2024/10/06 09:36:52.0 GMC_SetPosZ
2024/10/06 09:36:52.0 Old State:12-ENGN_StateRunning_WaitGoingToSample New State:ENGN_StateRunning_GoingToSample
2024/10/06 09:36:52.0 Temp: 2024/10/06 09:36:52, 30.0000, 30.7000
2024/10/06 09:36:57.7 GMC_ServoHere
2024/10/06 09:36:57.9 GMC_SetPosXY
2024/10/06 09:36:59.6 GMC_SetPosZ
2024/10/06 09:37:02.7 Shaker current speed = 992 rpm, set speed = 1000
2024/10/06 09:37:02.8 Old State:13-cycle=1, Elapsed Time:    0.0,  Ideal Time:    0.0,  Delay time =   0.00  New State:ENGN_StateRunning_GoingToSampleComplete
2024/10/06 09:37:02.9 Old State:14-ENGN_StateRunning_GoingToSampleComplete New State:ENGN_StateRunning_WaitSampling
2024/10/06 09:37:02.9 Step started at: 09:36:51
2024/10/06 09:37:02.9 XYZ movement time  = 10763 ms + Scan start delay = 10691 ms
2024/10/06 09:37:03.0 Old State:15-ENGN_StateRunning_WaitSampling New State:ENGN_StateRunning_Sampling
2024/10/06 09:37:07.6 
2024/10/06 09:37:07.6 STOP SCAN: 
2024/10/06 09:37:07.6    CycleTime (ms)    = 200
2024/10/06 09:37:07.6    CurrentCycle      = 25
2024/10/06 09:37:07.6    RunTime (ms)      = 4958
2024/10/06 09:37:07.6    AverageCycle (ms) = 198.3
2024/10/06 09:37:07.6    Temperature       = 30.0
2024/10/06 09:37:07.6    DATA OVERRUN %    = 0.00
2024/10/06 09:37:07.6    Spec PCB temps    = 42.6, 42.1, 42.4, 42.3, 42.0, 42.3, 41.2, 41.6
2024/10/06 09:37:07.6 
2024/10/06 09:37:07.6 Old State:16-cycle=25, Elapsed Time:    5.0,  Ideal Time:    4.8,  Delay time =   0.04  New State:ENGN_StateRunning_SamplingComplete
2024/10/06 09:37:07.7 Old State:18-ENGN_StateRunning_SamplingComplete New State:ENGN_StateRunning_WaitNewStep
2024/10/06 09:37:07.8 Old State:5-ENGN_StateRunning_WaitNewStep New State:ENGN_StateRunning_StartNewStep
2024/10/06 09:37:07.8 Spectrometer EOS_B0010: AVRG=20.
2024/10/06 09:37:07.8 Spectrometer EOS_B0014: AVRG=20.
2024/10/06 09:37:07.9 Spectrometer EOS_B0011: AVRG=20.
2024/10/06 09:37:07.9 Spectrometer EOS_B0018: AVRG=20.
2024/10/06 09:37:07.9 Spectrometer EOS_B0012: AVRG=20.
2024/10/06 09:37:07.9 Spectrometer EOS_B0017: AVRG=20.
2024/10/06 09:37:07.9 Spectrometer EOS_B0013: AVRG=20.
2024/10/06 09:37:07.9 Spectrometer EOS_B0019: AVRG=20.
2024/10/06 09:37:07.9 StartShaker(1000)
2024/10/06 09:37:08.0 Old State:6-ENGN_StateRunning_StartNewStep New State:ENGN_StateRunning_WaitGoingToSample
2024/10/06 09:37:08.0 Sample96_Q(0, 0, 10)
2024/10/06 09:37:08.0 
2024/10/06 09:37:08.0 START SCAN: 
2024/10/06 09:37:08.0    CycleTime (ms)    = 200
2024/10/06 09:37:08.0    CycleCount        = 25
2024/10/06 09:37:08.0    ScansToAverage    = 20
2024/10/06 09:37:08.0    FinishTime (s)    = 5
2024/10/06 09:37:08.0    Temperature       = 30.0
2024/10/06 09:37:08.0    Lamp Power        = 33
2024/10/06 09:37:08.0    Spec PCB temps    = 42.6, 42.1, 42.4, 42.3, 42.0, 42.3, 41.2, 41.6
2024/10/06 09:37:08.0 
2024/10/06 09:37:08.0 GMC_SetPosZ
2024/10/06 09:37:08.1 Old State:12-ENGN_StateRunning_WaitGoingToSample New State:ENGN_StateRunning_GoingToSample
2024/10/06 09:37:08.2 Temp: 2024/10/06 09:37:08, 30.0000, 30.7000
2024/10/06 09:37:10.9 GMC_ServoHere
2024/10/06 09:37:11.1 GMC_SetPosXY
2024/10/06 09:37:12.8 GMC_SetPosZ
2024/10/06 09:37:18.7 Shaker current speed = 991 rpm, set speed = 1000
2024/10/06 09:37:18.8 Old State:13-ENGN_StateRunning_GoingToSample New State:ENGN_StateRunning_GoingToSampleComplete
2024/10/06 09:37:18.9 Old State:14-cycle=1, Elapsed Time:    0.0,  Ideal Time:    0.0,  Delay time =   0.00  New State:ENGN_StateRunning_WaitSampling
2024/10/06 09:37:18.9 Step started at: 09:37:08
2024/10/06 09:37:18.9 XYZ movement time  = 10686 ms + Scan start delay = 10674 ms
2024/10/06 09:37:19.0 Old State:15-ENGN_StateRunning_WaitSampling New State:ENGN_StateRunning_Sampling
2024/10/06 09:37:23.6 
2024/10/06 09:37:23.6 STOP SCAN: 
2024/10/06 09:37:23.6    CycleTime (ms)    = 200
2024/10/06 09:37:23.6    CurrentCycle      = 25
2024/10/06 09:37:23.6    RunTime (ms)      = 4959
2024/10/06 09:37:23.6    AverageCycle (ms) = 198.4
2024/10/06 09:37:23.6    Temperature       = 30.0
2024/10/06 09:37:23.6    DATA OVERRUN %    = 0.00
2024/10/06 09:37:23.6    Spec PCB temps    = 42.6, 42.1, 42.4, 42.2, 42.1, 42.3, 41.3, 41.6
2024/10/06 09:37:23.6 
2024/10/06 09:37:23.7 Old State:16-cycle=25, Elapsed Time:    5.0,  Ideal Time:    4.8,  Delay time =   0.04  New State:ENGN_StateRunning_SamplingComplete
2024/10/06 09:37:23.9 Old State:18-ENGN_StateRunning_SamplingComplete New State:ENGN_StateRunning_WaitNewStep
2024/10/06 09:37:24.1 Old State:5-ENGN_StateRunning_WaitNewStep New State:ENGN_StateRunning_StartNewStep
2024/10/06 09:37:24.1 Spectrometer EOS_B0010: AVRG=20.
2024/10/06 09:37:24.1 Spectrometer EOS_B0014: AVRG=20.
2024/10/06 09:37:24.1 Spectrometer EOS_B0011: AVRG=20.
2024/10/06 09:37:24.1 Spectrometer EOS_B0018: AVRG=20.
2024/10/06 09:37:24.1 Spectrometer EOS_B0012: AVRG=20.
2024/10/06 09:37:24.1 Spectrometer EOS_B0017: AVRG=20.
2024/10/06 09:37:24.1 Spectrometer EOS_B0013: AVRG=20.
2024/10/06 09:37:24.1 Spectrometer EOS_B0019: AVRG=20.
2024/10/06 09:37:24.1 StartShaker(1000)
2024/10/06 09:37:24.2 Old State:6-ENGN_StateRunning_StartNewStep New State:ENGN_StateRunning_WaitGoingToSample
2024/10/06 09:37:24.2 Sample96_Q(0, 0, 0)
2024/10/06 09:37:24.2 
2024/10/06 09:37:24.2 START SCAN: 
2024/10/06 09:37:24.2    CycleTime (ms)    = 200
2024/10/06 09:37:24.2    CycleCount        = 25
2024/10/06 09:37:24.2    ScansToAverage    = 20
2024/10/06 09:37:24.2    FinishTime (s)    = 5
2024/10/06 09:37:24.2    Temperature       = 30.0
2024/10/06 09:37:24.2    Lamp Power        = 33
2024/10/06 09:37:24.2    Spec PCB temps    = 42.6, 42.1, 42.4, 42.2, 42.1, 42.3, 41.3, 41.6
2024/10/06 09:37:24.2 
2024/10/06 09:37:24.3 GMC_SetPosZ
2024/10/06 09:37:24.3 Temp: 2024/10/06 09:37:24, 30.0000, 30.7000
2024/10/06 09:37:24.3 Old State:12-ENGN_StateRunning_WaitGoingToSample New State:ENGN_StateRunning_GoingToSample
2024/10/06 09:37:30.0 GMC_ServoHere
2024/10/06 09:37:30.2 GMC_SetPosXY
2024/10/06 09:37:31.9 GMC_SetPosZ
2024/10/06 09:37:35.0 Old State:13-ENGN_StateRunning_GoingToSample New State:ENGN_StateRunning_GoingToSampleComplete
2024/10/06 09:37:35.0 Shaker current speed = 991 rpm, set speed = 1000
2024/10/06 09:37:35.1 Old State:14-cycle=1, Elapsed Time:    0.0,  Ideal Time:    0.0,  Delay time =   0.00  New State:ENGN_StateRunning_WaitSampling
2024/10/06 09:37:35.1 Step started at: 09:37:24
2024/10/06 09:37:35.1 XYZ movement time  = 10656 ms + Scan start delay = 10665 ms
2024/10/06 09:37:35.2 Old State:15-ENGN_StateRunning_WaitSampling New State:ENGN_StateRunning_Sampling
2024/10/06 09:37:39.9 
2024/10/06 09:37:39.9 STOP SCAN: 
2024/10/06 09:37:39.9    CycleTime (ms)    = 200
2024/10/06 09:37:39.9    CurrentCycle      = 25
2024/10/06 09:37:39.9    RunTime (ms)      = 4959
2024/10/06 09:37:39.9    AverageCycle (ms) = 198.4
2024/10/06 09:37:39.9    Temperature       = 30.0
2024/10/06 09:37:39.9    DATA OVERRUN %    = 0.00
2024/10/06 09:37:39.9    Spec PCB temps    = 42.6, 42.2, 42.4, 42.3, 42.1, 42.3, 41.3, 41.7
2024/10/06 09:37:39.9 
2024/10/06 09:37:39.9 Old State:16-cycle=25, Elapsed Time:    5.0,  Ideal Time:    4.8,  Delay time =   0.04  New State:ENGN_StateRunning_SamplingComplete
2024/10/06 09:37:40.0 Old State:18-ENGN_StateRunning_SamplingComplete New State:ENGN_StateRunning_WaitNewStep
2024/10/06 09:37:40.2 Old State:5-ENGN_StateRunning_WaitNewStep New State:ENGN_StateRunning_StartNewStep
2024/10/06 09:37:40.2 Spectrometer EOS_B0010: AVRG=20.
2024/10/06 09:37:40.2 Spectrometer EOS_B0014: AVRG=20.
2024/10/06 09:37:40.2 Spectrometer EOS_B0011: AVRG=20.
2024/10/06 09:37:40.2 Spectrometer EOS_B0018: AVRG=20.
2024/10/06 09:37:40.2 Spectrometer EOS_B0012: AVRG=20.
2024/10/06 09:37:40.2 Spectrometer EOS_B0017: AVRG=20.
2024/10/06 09:37:40.2 Spectrometer EOS_B0013: AVRG=20.
2024/10/06 09:37:40.2 Spectrometer EOS_B0019: AVRG=20.
2024/10/06 09:37:40.2 StartShaker(1000)
2024/10/06 09:37:40.3 Old State:6-ENGN_StateRunning_StartNewStep New State:ENGN_StateRunning_WaitGoingToSample
2024/10/06 09:37:40.3 Sample96_Q(0, 0, 10)
2024/10/06 09:37:40.3 
2024/10/06 09:37:40.3 START SCAN: 
2024/10/06 09:37:40.3    CycleTime (ms)    = 200
2024/10/06 09:37:40.3    CycleCount        = 25
2024/10/06 09:37:40.3    ScansToAverage    = 20
2024/10/06 09:37:40.3    FinishTime (s)    = 5
2024/10/06 09:37:40.3    Temperature       = 30.0
2024/10/06 09:37:40.3    Lamp Power        = 33
2024/10/06 09:37:40.3    Spec PCB temps    = 42.6, 42.2, 42.4, 42.3, 42.1, 42.3, 41.3, 41.6
2024/10/06 09:37:40.3 
2024/10/06 09:37:40.3 GMC_SetPosZ
2024/10/06 09:37:40.4 Old State:12-ENGN_StateRunning_WaitGoingToSample New State:ENGN_StateRunning_GoingToSample
2024/10/06 09:37:40.5 Temp: 2024/10/06 09:37:40, 30.0000, 30.7000
2024/10/06 09:37:43.2 GMC_ServoHere
2024/10/06 09:37:43.4 GMC_SetPosXY
2024/10/06 09:37:45.1 GMC_SetPosZ
2024/10/06 09:37:51.1 Old State:13-ENGN_StateRunning_GoingToSample New State:ENGN_StateRunning_GoingToSampleComplete
2024/10/06 09:37:51.1 Shaker current speed = 992 rpm, set speed = 1000
2024/10/06 09:37:51.2 Old State:14-cycle=1, Elapsed Time:    0.0,  Ideal Time:    0.0,  Delay time =   0.00  New State:ENGN_StateRunning_WaitSampling
2024/10/06 09:37:51.2 Step started at: 09:37:40
2024/10/06 09:37:51.2 XYZ movement time  = 10659 ms + Scan start delay = 10670 ms
2024/10/06 09:37:51.3 Old State:15-ENGN_StateRunning_WaitSampling New State:ENGN_StateRunning_Sampling
2024/10/06 09:37:55.9 
2024/10/06 09:37:55.9 STOP SCAN: 
2024/10/06 09:37:55.9    CycleTime (ms)    = 200
2024/10/06 09:37:55.9    CurrentCycle      = 25
2024/10/06 09:37:55.9    RunTime (ms)      = 4955
2024/10/06 09:37:55.9    AverageCycle (ms) = 198.2
2024/10/06 09:37:55.9    Temperature       = 30.0
2024/10/06 09:37:55.9    DATA OVERRUN %    = 0.00
2024/10/06 09:37:55.9    Spec PCB temps    = 42.6, 42.1, 42.4, 42.3, 42.1, 42.3, 41.2, 41.6
2024/10/06 09:37:55.9 
2024/10/06 09:37:56.0 Old State:16-cycle=25, Elapsed Time:    5.0,  Ideal Time:    4.8,  Delay time =   0.04  New State:ENGN_StateRunning_SamplingComplete
2024/10/06 09:37:56.1 Old State:18-ENGN_StateRunning_SamplingComplete New State:ENGN_StateRunning_WaitNewStep
2024/10/06 09:37:56.3 Old State:5-ENGN_StateRunning_WaitNewStep New State:ENGN_StateRunning_StartNewStep
2024/10/06 09:37:56.3 Spectrometer EOS_B0010: AVRG=20.
2024/10/06 09:37:56.4 Spectrometer EOS_B0014: AVRG=20.
2024/10/06 09:37:56.4 Spectrometer EOS_B0011: AVRG=20.
2024/10/06 09:37:56.4 Spectrometer EOS_B0018: AVRG=20.
2024/10/06 09:37:56.4 Spectrometer EOS_B0012: AVRG=20.
2024/10/06 09:37:56.4 Spectrometer EOS_B0017: AVRG=20.
2024/10/06 09:37:56.4 Spectrometer EOS_B0013: AVRG=20.
2024/10/06 09:37:56.4 Spectrometer EOS_B0019: AVRG=20.
2024/10/06 09:37:56.4 StartShaker(1000)
2024/10/06 09:37:56.5 Old State:6-ENGN_StateRunning_StartNewStep New State:ENGN_StateRunning_WaitGoingToSample
2024/10/06 09:37:56.5 Sample96_Q(0, 0, 0)
2024/10/06 09:37:56.5 
2024/10/06 09:37:56.5 START SCAN: 
2024/10/06 09:37:56.5    CycleTime (ms)    = 200
2024/10/06 09:37:56.5    CycleCount        = 25
2024/10/06 09:37:56.5    ScansToAverage    = 20
2024/10/06 09:37:56.5    FinishTime (s)    = 5
2024/10/06 09:37:56.5    Temperature       = 30.0
2024/10/06 09:37:56.5    Lamp Power        = 33
2024/10/06 09:37:56.5    Spec PCB temps    = 42.6, 42.1, 42.4, 42.3, 42.1, 42.2, 41.2, 41.6
2024/10/06 09:37:56.5 
2024/10/06 09:37:56.6 GMC_SetPosZ
2024/10/06 09:37:56.6 Old State:12-ENGN_StateRunning_WaitGoingToSample New State:ENGN_StateRunning_GoingToSample
2024/10/06 09:37:56.6 Temp: 2024/10/06 09:37:56, 30.0000, 30.7000
2024/10/06 09:38:02.3 GMC_ServoHere
2024/10/06 09:38:02.5 GMC_SetPosXY
2024/10/06 09:38:04.2 GMC_SetPosZ
2024/10/06 09:38:07.1 Shaker current speed = 990 rpm, set speed = 1000
2024/10/06 09:38:07.2 Old State:13-cycle=1, Elapsed Time:    0.0,  Ideal Time:    0.0,  Delay time =   0.00  New State:ENGN_StateRunning_GoingToSampleComplete
2024/10/06 09:38:07.3 Old State:14-ENGN_StateRunning_GoingToSampleComplete New State:ENGN_StateRunning_WaitSampling
2024/10/06 09:38:07.3 Step started at: 09:37:56
2024/10/06 09:38:07.3 XYZ movement time  = 10671 ms + Scan start delay = 10597 ms
2024/10/06 09:38:07.4 Old State:15-ENGN_StateRunning_WaitSampling New State:ENGN_StateRunning_Sampling
2024/10/06 09:38:12.0 
2024/10/06 09:38:12.0 STOP SCAN: 
2024/10/06 09:38:12.0    CycleTime (ms)    = 200
2024/10/06 09:38:12.0    CurrentCycle      = 25
2024/10/06 09:38:12.0    RunTime (ms)      = 4958
2024/10/06 09:38:12.0    AverageCycle (ms) = 198.3
2024/10/06 09:38:12.0    Temperature       = 30.0
2024/10/06 09:38:12.0    DATA OVERRUN %    = 0.00
2024/10/06 09:38:12.0    Spec PCB temps    = 42.6, 42.1, 42.4, 42.3, 42.1, 42.3, 41.3, 41.6
2024/10/06 09:38:12.0 
2024/10/06 09:38:12.1 Old State:16-cycle=25, Elapsed Time:    5.0,  Ideal Time:    4.8,  Delay time =   0.04  New State:ENGN_StateRunning_SamplingComplete
2024/10/06 09:38:12.2 Old State:18-ENGN_StateRunning_SamplingComplete New State:ENGN_StateRunning_WaitEjecting
2024/10/06 09:38:12.2 EJECT: To Tray, position=3,0
2024/10/06 09:38:12.2    EjectOffset = 10.0
2024/10/06 09:38:12.3 Old State:19-ENGN_StateRunning_WaitEjecting New State:ENGN_StateRunning_Ejecting
2024/10/06 09:38:12.4 GMC_SetPosZ
2024/10/06 09:38:15.4 GMC_ServoHere
2024/10/06 09:38:15.5 GMC_SetPosXY
2024/10/06 09:38:17.8 GMC_SetPosZ
2024/10/06 09:38:21.9 GMC_Eject
2024/10/06 09:38:21.9 EjectDone => EjectEject
2024/10/06 09:38:21.9 SetEjectorPosn(0)
2024/10/06 09:38:25.1 GMC_HomeZ
2024/10/06 09:38:25.1 HomeDevice[0005]
2024/10/06 09:38:30.6 GMC_SetPosZ
2024/10/06 09:38:30.9 GMC_ServoHere
2024/10/06 09:38:31.1 GMC_SetPosZ
2024/10/06 09:38:31.3 GMC_ServoHere
2024/10/06 09:38:31.5 GMC_SetPosXY
2024/10/06 09:38:33.7 GMC_SetPosZ
2024/10/06 09:38:34.0 Old State:20-ENGN_StateRunning_Ejecting New State:ENGN_StateRunning_EjectingComplete
2024/10/06 09:38:34.1 Old State:21-ENGN_StateRunning_EjectingComplete New State:ENGN_StateRunning_Finished
2024/10/06 09:38:34.1 StopShaker
2024/10/06 09:38:34.2 Old State:22-ENGN_StateRunning_Finished New State:ENGN_State_SystemReady
2024/10/06 09:38:34.5 Temp: 2024/10/06 09:38:34, 30.0000, 30.7000
2024/10/06 09:38:34.5 Temperature monitor DISABLE
2024/10/06 09:38:34.5 
2024/10/06 09:38:34.5 ASSAY SUMMARY:
2024/10/06 09:38:34.5 ==============
2024/10/06 09:38:34.5   Step #   Duration   Cycles  Overrun %
2024/10/06 09:38:34.5        1      73     368    0.00
2024/10/06 09:38:34.5        2     575    2877    0.00
2024/10/06 09:38:34.5        3     119     600    0.00
2024/10/06 09:38:34.5        4    1033    5170    0.00
2024/10/06 09:38:34.5        5     119     600    0.00
2024/10/06 09:38:34.5        6       4      25    0.00
2024/10/06 09:38:34.5        7       4      25    0.00
2024/10/06 09:38:34.5        8       4      25    0.00
2024/10/06 09:38:34.5        9       4      25    0.00
2024/10/06 09:38:34.5       10       4      25    0.00
2024/10/06 09:38:34.5       11       4      25    0.00
2024/10/06 09:38:34.5 -------------------------------------------
2024/10/06 09:38:34.5    Total    1952    9765    0.00
2024/10/06 09:38:34.5 Temperature monitor DISABLE
2024/10/06 09:38:34.7 DFIO: Start writing C:\DATA\wangT\mcb2-h9\Experiment_15\241006_001.frd
2024/10/06 09:38:34.7 DFIO: Finished writing C:\DATA\wangT\mcb2-h9\Experiment_15\241006_001.frd
2024/10/06 09:38:34.7 DFIO: Start writing C:\DATA\wangT\mcb2-h9\Experiment_15\241006_002.frd
2024/10/06 09:38:34.7 DFIO: Finished writing C:\DATA\wangT\mcb2-h9\Experiment_15\241006_002.frd
2024/10/06 09:38:34.7 DFIO: Start writing C:\DATA\wangT\mcb2-h9\Experiment_15\241006_003.frd
2024/10/06 09:38:34.7 DFIO: Finished writing C:\DATA\wangT\mcb2-h9\Experiment_15\241006_003.frd
2024/10/06 09:38:34.7 DFIO: Start writing C:\DATA\wangT\mcb2-h9\Experiment_15\241006_004.frd
2024/10/06 09:38:34.7 DFIO: Finished writing C:\DATA\wangT\mcb2-h9\Experiment_15\241006_004.frd
2024/10/06 09:38:34.7 DFIO: Start writing C:\DATA\wangT\mcb2-h9\Experiment_15\241006_005.frd
2024/10/06 09:38:34.7 DFIO: Finished writing C:\DATA\wangT\mcb2-h9\Experiment_15\241006_005.frd
2024/10/06 09:38:34.7 DFIO: Start writing C:\DATA\wangT\mcb2-h9\Experiment_15\241006_006.frd
2024/10/06 09:38:34.7 DFIO: Finished writing C:\DATA\wangT\mcb2-h9\Experiment_15\241006_006.frd
2024/10/06 09:38:34.7 DFIO: Start writing C:\DATA\wangT\mcb2-h9\Experiment_15\241006_007.frd
2024/10/06 09:38:34.7 DFIO: Finished writing C:\DATA\wangT\mcb2-h9\Experiment_15\241006_007.frd
2024/10/06 09:38:34.7 DFIO: Start writing C:\DATA\wangT\mcb2-h9\Experiment_15\241006_008.frd
2024/10/06 09:38:34.8 DFIO: Finished writing C:\DATA\wangT\mcb2-h9\Experiment_15\241006_008.frd
2024/10/06 09:38:34.8 DFIO: Finished writing C:\DATA\wangT\mcb2-h9\Experiment_15\241006_Manifest.fmx
2024/10/06 09:48:04.4 <I Name="ExperimentName" O="Experiment_14" N="Experiment_15" />
2024/10/06 09:48:04.4 Sample plate definitions were changed
2024/10/06 09:48:04.4 Assay steps step 2 removed: Assay 1, Head 0, Reuse FALSE, Name Loading, Plate 1, Sensor 312776968, Sample A4, Comment 
2024/10/06 09:48:04.4 Assay steps step 3 removed: Assay 1, Head 0, Reuse FALSE, Name Baseline, Plate 1, Sensor 312776968, Sample A5, Comment 
2024/10/06 09:48:04.4 Assay steps step 4 removed: Assay 1, Head 0, Reuse FALSE, Name Association, Plate 1, Sensor 312776968, Sample A9, Comment 
2024/10/06 09:48:04.4 Assay steps step 5 removed: Assay 1, Head 0, Reuse FALSE, Name Baseline, Plate 1, Sensor 312776968, Sample A5, Comment 
2024/10/06 09:49:47.2 Assertion Failure: c:\program files (x86)\microsoft visual studio\2017\buildtools\vc\tools\msvc\14.12.25827\include\vector(1809) : Assertion failed: vector subscript out of range
2024/10/06 09:49:55.7 AcquisitionEngine: DLL_PROCESS_ATTACH - V11.1.0.1
2024/10/06 09:49:55.7 DataSecurity: DLL_PROCESS_ATTACH - V1.0.0.1
2024/10/06 09:49:55.7 MultiWellPlate: DLL_PROCESS_ATTACH - V1.0.0.6
2024/10/06 09:49:56.0 
2024/10/06 09:49:56.0 Octet Data Acquisition 11.1.0.11 (debug build)
2024/10/06 09:49:56.0 
2024/10/06 09:49:56.2 CreateToolbar()
2024/10/06 09:49:56.3 Instrument started...
2024/10/06 09:49:56.5 Opening instrument: Octet RED96e
2024/10/06 09:49:58.4 ReadInfo()
2024/10/06 09:49:58.9 Serial = FB-90287
2024/10/06 09:49:58.9 GALIL: XY steps/mm = 251.969, Z steps/mm = 1259.84
2024/10/06 09:49:59.7 GetSamplePos1_1 = (4.2696,-107.334,-21.645)
2024/10/06 09:49:59.7 GetSamplePos1_9 = (4.2696,-37.2659,-39.1223)
2024/10/06 09:49:59.7 m_dPickRowSpacingMM = 9
2024/10/06 09:49:59.7 m_dPickColSpacingMM = -9
2024/10/06 09:49:59.7 m_ySample1RowSpacingMM = 8.75846
2024/10/06 09:49:59.7 m_zSample1RowSpacingMM = -2.18466
2024/10/06 09:49:59.7 m_ySample2RowSpacingMM = 9
2024/10/06 09:49:59.7 m_zSample2RowSpacingMM = 0
2024/10/06 09:49:59.7 
2024/10/06 09:49:59.7 gmcController polling at 6.7 Hz
2024/10/06 09:49:59.7 
2024/10/06 09:49:59.7 Galil Controller - Program Version: 4301
2024/10/06 09:49:59.7 
2024/10/06 09:49:59.7 Opened Octet RED96e with firmware 1.0.0.0, API 1.5
2024/10/06 09:49:59.7 
2024/10/06 09:49:59.7 Set Lamp[65535]=on
2024/10/06 09:49:59.8 Set Lamp[65535]=on
2024/10/06 09:49:59.8 SetHeaterTemperature 30.0
2024/10/06 09:49:59.8 Old State:24- New State:ENGN_State_Launched
2024/10/06 09:49:59.8 Temperature monitor ENABLE
2024/10/06 09:49:59.8 Set Heater[65535] @ 30.000000[C]
2024/10/06 09:49:59.9 Set Lamp[65535]=on
2024/10/06 09:50:00.0 
2024/10/06 09:50:00.0 
2024/10/06 09:50:00.0 ** Initializing Instrument **
2024/10/06 09:50:00.1 Old State:25-ENGN_State_Launched New State:ENGN_State_WaitInitialize
2024/10/06 09:50:00.1 StopDevice[0006]
2024/10/06 09:50:00.3 Opening instrument: Octet RED96e
2024/10/06 09:50:02.5 ReadInfo()
2024/10/06 09:50:03.0 Serial = FB-90287
2024/10/06 09:50:03.0 GALIL: XY steps/mm = 251.969, Z steps/mm = 1259.84
2024/10/06 09:50:03.8 GetSamplePos1_1 = (4.2696,-107.334,-21.645)
2024/10/06 09:50:03.8 GetSamplePos1_9 = (4.2696,-37.2659,-39.1223)
2024/10/06 09:50:03.8 m_dPickRowSpacingMM = 9
2024/10/06 09:50:03.8 m_dPickColSpacingMM = -9
2024/10/06 09:50:03.8 m_ySample1RowSpacingMM = 8.75846
2024/10/06 09:50:03.8 m_zSample1RowSpacingMM = -2.18466
2024/10/06 09:50:03.8 m_ySample2RowSpacingMM = 9
2024/10/06 09:50:03.8 m_zSample2RowSpacingMM = 0
2024/10/06 09:50:03.8 
2024/10/06 09:50:03.8 gmcController polling at 6.7 Hz
2024/10/06 09:50:03.8 
2024/10/06 09:50:03.8 Galil Controller - Program Version: 4301
2024/10/06 09:50:03.8 
2024/10/06 09:50:03.8 Opened Octet RED96e with firmware 1.0.0.0, API 1.5
2024/10/06 09:50:03.8 
2024/10/06 09:50:03.8 Set Lamp[65535]=on
2024/10/06 09:50:03.8 Set Lamp[65535]=on
2024/10/06 09:50:03.8 Set Heater[65535] @ 30.000000[C]
2024/10/06 09:50:03.9 Looking for 8 devices with timeout of 60000 ms
2024/10/06 09:50:03.9 Found 8 devices in 0 ms
2024/10/06 09:50:03.9 Couldn't open spectrometer factory for type 'SPEC_TYPE_OCEANOPTICS'
2024/10/06 09:50:03.9 EOS EOS_B0014 API = 0x0100
2024/10/06 09:50:03.9 EOS EOS_B0019 API = 0x0100
2024/10/06 09:50:03.9 EOS EOS_B0012 API = 0x0100
2024/10/06 09:50:03.9 EOS EOS_B0018 API = 0x0100
2024/10/06 09:50:03.9 EOS EOS_B0010 API = 0x0100
2024/10/06 09:50:03.9 EOS EOS_B0013 API = 0x0100
2024/10/06 09:50:03.9 EOS EOS_B0017 API = 0x0100
2024/10/06 09:50:03.9 EOS EOS_B0011 API = 0x0100
2024/10/06 09:50:03.9 EOS EOS_B0010 API = 0x0100
2024/10/06 09:50:03.9 EOS EOS_B0014 API = 0x0100
2024/10/06 09:50:03.9 EOS EOS_B0011 API = 0x0100
2024/10/06 09:50:03.9 EOS EOS_B0018 API = 0x0100
2024/10/06 09:50:03.9 EOS EOS_B0012 API = 0x0100
2024/10/06 09:50:03.9 EOS EOS_B0017 API = 0x0100
2024/10/06 09:50:03.9 EOS EOS_B0013 API = 0x0100
2024/10/06 09:50:03.9 EOS EOS_B0019 API = 0x0100
2024/10/06 09:50:03.9 
2024/10/06 09:50:03.9 Calibration coefficients for EOS_B0010
2024/10/06 09:50:03.9 C0 = 5.724263e+02  C1 = 1.047210e-01  C2 = -4.525783e-06  C3 = -1.311609e-10  
2024/10/06 09:50:03.9 
2024/10/06 09:50:03.9 Linearity correction coefficients:
2024/10/06 09:50:03.9 L0 = 9.770590e-01 L1 = 1.598670e-06 L2 = 4.803710e-12 L3 = -5.086290e-15 
2024/10/06 09:50:03.9 L4 = 2.741280e-19 L5 = -6.802670e-24 L6 = 8.120710e-29 L7 = -3.786440e-34 
2024/10/06 09:50:03.9 
2024/10/06 09:50:03.9 Linearity correction order: 7
2024/10/06 09:50:03.9 PCA Serial number: 06 000 1758
2024/10/06 09:50:03.9 Stray light const: 0.000000e+00
2024/10/06 09:50:03.9 Configuration info: TS4 0
2024/10/06 09:50:03.9 Scale factor: 1.023984
2024/10/06 09:50:03.9 
2024/10/06 09:50:03.9 Calibration coefficients for EOS_B0014
2024/10/06 09:50:03.9 C0 = 5.724263e+02  C1 = 1.047210e-01  C2 = -4.525783e-06  C3 = -1.311609e-10  
2024/10/06 09:50:03.9 
2024/10/06 09:50:03.9 Linearity correction coefficients:
2024/10/06 09:50:03.9 L0 = 9.770590e-01 L1 = 1.598670e-06 L2 = 4.803710e-12 L3 = -5.086290e-15 
2024/10/06 09:50:03.9 L4 = 2.741280e-19 L5 = -6.802670e-24 L6 = 8.120710e-29 L7 = -3.786440e-34 
2024/10/06 09:50:03.9 
2024/10/06 09:50:03.9 Linearity correction order: 7
2024/10/06 09:50:03.9 PCA Serial number: 06 000 1535
2024/10/06 09:50:03.9 Stray light const: 0.000000e+00
2024/10/06 09:50:03.9 Configuration info: TS4 0
2024/10/06 09:50:03.9 Scale factor: 1.023984
2024/10/06 09:50:03.9 
2024/10/06 09:50:03.9 Calibration coefficients for EOS_B0011
2024/10/06 09:50:03.9 C0 = 5.724263e+02  C1 = 1.047210e-01  C2 = -4.525783e-06  C3 = -1.311609e-10  
2024/10/06 09:50:03.9 
2024/10/06 09:50:03.9 Linearity correction coefficients:
2024/10/06 09:50:03.9 L0 = 9.770590e-01 L1 = 1.598670e-06 L2 = 4.803710e-12 L3 = -5.086290e-15 
2024/10/06 09:50:03.9 L4 = 2.741280e-19 L5 = -6.802670e-24 L6 = 8.120710e-29 L7 = -3.786440e-34 
2024/10/06 09:50:03.9 
2024/10/06 09:50:03.9 Linearity correction order: 7
2024/10/06 09:50:03.9 PCA Serial number: 06 000 1287
2024/10/06 09:50:03.9 Stray light const: 0.000000e+00
2024/10/06 09:50:03.9 Configuration info: TS4 0
2024/10/06 09:50:03.9 Scale factor: 1.023984
2024/10/06 09:50:03.9 
2024/10/06 09:50:03.9 Calibration coefficients for EOS_B0018
2024/10/06 09:50:03.9 C0 = 5.724263e+02  C1 = 1.047210e-01  C2 = -4.525783e-06  C3 = -1.311609e-10  
2024/10/06 09:50:03.9 
2024/10/06 09:50:03.9 Linearity correction coefficients:
2024/10/06 09:50:03.9 L0 = 9.770590e-01 L1 = 1.598670e-06 L2 = 4.803710e-12 L3 = -5.086290e-15 
2024/10/06 09:50:03.9 L4 = 2.741280e-19 L5 = -6.802670e-24 L6 = 8.120710e-29 L7 = -3.786440e-34 
2024/10/06 09:50:03.9 
2024/10/06 09:50:03.9 Linearity correction order: 7
2024/10/06 09:50:03.9 PCA Serial number: 06 000 1355
2024/10/06 09:50:03.9 Stray light const: 0.000000e+00
2024/10/06 09:50:03.9 Configuration info: TS4 0
2024/10/06 09:50:03.9 Scale factor: 1.023984
2024/10/06 09:50:03.9 
2024/10/06 09:50:03.9 Calibration coefficients for EOS_B0012
2024/10/06 09:50:03.9 C0 = 5.724263e+02  C1 = 1.047210e-01  C2 = -4.525783e-06  C3 = -1.311609e-10  
2024/10/06 09:50:03.9 
2024/10/06 09:50:03.9 Linearity correction coefficients:
2024/10/06 09:50:03.9 L0 = 9.770590e-01 L1 = 1.598670e-06 L2 = 4.803710e-12 L3 = -5.086290e-15 
2024/10/06 09:50:03.9 L4 = 2.741280e-19 L5 = -6.802670e-24 L6 = 8.120710e-29 L7 = -3.786440e-34 
2024/10/06 09:50:03.9 
2024/10/06 09:50:03.9 Linearity correction order: 7
2024/10/06 09:50:03.9 PCA Serial number: 06 000 1530
2024/10/06 09:50:03.9 Stray light const: 0.000000e+00
2024/10/06 09:50:03.9 Configuration info: TS4 0
2024/10/06 09:50:03.9 Scale factor: 1.023984
2024/10/06 09:50:03.9 
2024/10/06 09:50:03.9 Calibration coefficients for EOS_B0017
2024/10/06 09:50:03.9 C0 = 5.724263e+02  C1 = 1.047210e-01  C2 = -4.525783e-06  C3 = -1.311609e-10  
2024/10/06 09:50:03.9 
2024/10/06 09:50:03.9 Linearity correction coefficients:
2024/10/06 09:50:03.9 L0 = 9.770590e-01 L1 = 1.598670e-06 L2 = 4.803710e-12 L3 = -5.086290e-15 
2024/10/06 09:50:03.9 L4 = 2.741280e-19 L5 = -6.802670e-24 L6 = 8.120710e-29 L7 = -3.786440e-34 
2024/10/06 09:50:03.9 
2024/10/06 09:50:03.9 Linearity correction order: 7
2024/10/06 09:50:03.9 PCA Serial number: 06 000 1526
2024/10/06 09:50:03.9 Stray light const: 0.000000e+00
2024/10/06 09:50:03.9 Configuration info: TS4 0
2024/10/06 09:50:03.9 Scale factor: 1.023984
2024/10/06 09:50:03.9 
2024/10/06 09:50:03.9 Calibration coefficients for EOS_B0013
2024/10/06 09:50:03.9 C0 = 5.724263e+02  C1 = 1.047210e-01  C2 = -4.525783e-06  C3 = -1.311609e-10  
2024/10/06 09:50:03.9 
2024/10/06 09:50:03.9 Linearity correction coefficients:
2024/10/06 09:50:03.9 L0 = 9.770590e-01 L1 = 1.598670e-06 L2 = 4.803710e-12 L3 = -5.086290e-15 
2024/10/06 09:50:03.9 L4 = 2.741280e-19 L5 = -6.802670e-24 L6 = 8.120710e-29 L7 = -3.786440e-34 
2024/10/06 09:50:03.9 
2024/10/06 09:50:03.9 Linearity correction order: 7
2024/10/06 09:50:03.9 PCA Serial number: 06 000 1749
2024/10/06 09:50:03.9 Stray light const: 0.000000e+00
2024/10/06 09:50:03.9 Configuration info: TS4 0
2024/10/06 09:50:03.9 Scale factor: 1.023984
2024/10/06 09:50:03.9 
2024/10/06 09:50:03.9 Calibration coefficients for EOS_B0019
2024/10/06 09:50:03.9 C0 = 5.724263e+02  C1 = 1.047210e-01  C2 = -4.525783e-06  C3 = -1.311609e-10  
2024/10/06 09:50:04.0 
2024/10/06 09:50:04.0 Linearity correction coefficients:
2024/10/06 09:50:04.0 L0 = 9.770590e-01 L1 = 1.598670e-06 L2 = 4.803710e-12 L3 = -5.086290e-15 
2024/10/06 09:50:04.0 L4 = 2.741280e-19 L5 = -6.802670e-24 L6 = 8.120710e-29 L7 = -3.786440e-34 
2024/10/06 09:50:04.0 
2024/10/06 09:50:04.0 Linearity correction order: 7
2024/10/06 09:50:04.0 PCA Serial number: 06 000 1333
2024/10/06 09:50:04.0 Stray light const: 0.000000e+00
2024/10/06 09:50:04.0 Configuration info: TS4 0
2024/10/06 09:50:04.0 Scale factor: 1.023984
2024/10/06 09:50:04.0 Opened: EOS_B0010, EOS_B0014, EOS_B0011, EOS_B0018, EOS_B0012, EOS_B0017, EOS_B0013, EOS_B0019, 
2024/10/06 09:50:04.0 
2024/10/06 09:50:04.0 DSP settings (Cross Correlation)
2024/10/06 09:50:04.0  - Transmission
2024/10/06 09:50:04.0 
2024/10/06 09:50:04.0 Ch	IgnoreLow	IgnoreHigh
2024/10/06 09:50:04.0 1	150		200
2024/10/06 09:50:04.0 2	150		200
2024/10/06 09:50:04.0 3	150		200
2024/10/06 09:50:04.0 4	150		200
2024/10/06 09:50:04.0 5	150		200
2024/10/06 09:50:04.0 6	150		200
2024/10/06 09:50:04.0 7	150		200
2024/10/06 09:50:04.0 8	150		200
2024/10/06 09:50:04.3 EJECT: To Chute, position=-2,-1
2024/10/06 09:50:04.4 GMC_Interlock
2024/10/06 09:50:04.5 Old State:1-ENGN_State_WaitInitialize New State:ENGN_State_Initializing
2024/10/06 09:50:04.8 GMC_HomeXYZ
2024/10/06 09:50:04.8 HomeDevice[0006]
2024/10/06 09:50:10.5 GMC_SetPosZ
2024/10/06 09:50:10.9 GMC_ServoHere
2024/10/06 09:50:11.0 GMC_MasterInit
2024/10/06 09:50:11.0 Init(0x0)
2024/10/06 09:50:15.4 GMC_SetPosZ
2024/10/06 09:50:15.6 GMC_ServoHere
2024/10/06 09:50:15.8 GMC_SetPosXY
2024/10/06 09:50:18.6 GMC_SetPosZ
2024/10/06 09:50:23.5 GMC_Eject
2024/10/06 09:50:23.5 EjectDone => EjectEject
2024/10/06 09:50:23.5 SetEjectorPosn(0)
2024/10/06 09:50:26.7 GMC_HomeZ
2024/10/06 09:50:26.7 HomeDevice[0005]
2024/10/06 09:50:33.0 GMC_SetPosZ
2024/10/06 09:50:33.3 GMC_ServoHere
2024/10/06 09:50:33.5 GMC_Interlock
2024/10/06 09:50:33.9 GMC_HomeXYZ
2024/10/06 09:50:33.9 HomeDevice[0006]
2024/10/06 09:50:41.5 GMC_SetPosZ
2024/10/06 09:50:41.8 GMC_ServoHere
2024/10/06 09:50:42.0 GMC_SetPosZ
2024/10/06 09:50:42.2 GMC_ServoHere
2024/10/06 09:50:42.4 GMC_SetPosXY
2024/10/06 09:50:45.4 GMC_SetPosZ
2024/10/06 09:50:45.7 Old State:2-ENGN_State_Initializing New State:ENGN_State_InitializeComplete
2024/10/06 09:50:45.7 Integration Time: 1.00,1.00,1.00,1.00,1.00,1.00,1.00,1.00,
2024/10/06 09:50:45.8 Set Lamp[65535]=on
2024/10/06 09:50:45.8 Set Heater[65535] @ 30.000000[C]
2024/10/06 09:50:45.8 Old State:3-ENGN_State_InitializeComplete New State:ENGN_State_SystemReady
2024/10/06 09:50:45.9 Pickups: 145, Warn: 90, Error: 100
2024/10/06 09:52:47.6 Assay steps step 2 added: Assay 1, Head 0, Reuse FALSE, Name Loading, Plate 1, Sensor 107485336, Sample A2, Comment 
2024/10/06 09:52:47.6 Assay steps step 3 added: Assay 1, Head 0, Reuse FALSE, Name Baseline, Plate 1, Sensor 107485336, Sample A3, Comment 
2024/10/06 09:52:47.6 Assay steps step 4 added: Assay 1, Head 0, Reuse FALSE, Name Association, Plate 1, Sensor 107485336, Sample A8, Comment 
2024/10/06 09:52:47.6 Assay steps step 5 added: Assay 1, Head 0, Reuse FALSE, Name Dissociation, Plate 1, Sensor 107485336, Sample A3, Comment 
2024/10/06 09:52:47.7 SetHeaterTemperature 30.0
2024/10/06 09:52:47.7 Set Heater[65535] @ 30.000000[C]
2024/10/06 09:52:47.8 Temperature monitor ENABLE
2024/10/06 09:52:47.8 Temp: 2024/10/06 09:52:47, 30.0000, 30.7000
2024/10/06 09:52:47.8 bShakeWhileWaiting=1, nShakerRPM=1000
2024/10/06 09:52:47.8 DELAYED START: Waiting for 600 s
2024/10/06 09:52:47.9 GMC_SetPosZ
2024/10/06 09:52:47.9 Old State:4-ENGN_State_SystemReady New State:ENGN_State_ControllerBusy
2024/10/06 09:52:48.1 GMC_ServoHere
2024/10/06 09:52:48.2 GMC_SetPosXY
2024/10/06 09:52:48.4 GMC_SetPosZ
2024/10/06 09:52:48.8 Old State:29-ENGN_State_ControllerBusy New State:ENGN_State_ControllerDone
2024/10/06 09:52:48.8 StartShaker(1000)
2024/10/06 09:52:48.9 Old State:30-ENGN_State_ControllerDone New State:ENGN_State_SystemReady
2024/10/06 09:53:48.1 Temp: 2024/10/06 09:53:48, 29.9000, 30.7000
2024/10/06 09:54:48.2 Temp: 2024/10/06 09:54:48, 30.0000, 30.6000
2024/10/06 09:55:48.4 Temp: 2024/10/06 09:55:48, 30.0000, 30.6000
2024/10/06 09:56:48.6 Temp: 2024/10/06 09:56:48, 30.0000, 30.6000
2024/10/06 09:57:48.8 Temp: 2024/10/06 09:57:48, 30.0000, 30.6000
2024/10/06 09:58:48.9 Temp: 2024/10/06 09:58:48, 30.0000, 30.7000
2024/10/06 09:59:49.1 Temp: 2024/10/06 09:59:49, 30.0000, 30.6000
2024/10/06 10:00:49.3 Temp: 2024/10/06 10:00:49, 30.0000, 30.6000
2024/10/06 10:01:43.1 Spectrometer EOS_B0010: AVRG=20.
2024/10/06 10:01:43.1 Spectrometer EOS_B0014: AVRG=20.
2024/10/06 10:01:43.1 Spectrometer EOS_B0011: AVRG=20.
2024/10/06 10:01:43.1 Spectrometer EOS_B0018: AVRG=20.
2024/10/06 10:01:43.1 Spectrometer EOS_B0012: AVRG=20.
2024/10/06 10:01:43.1 Spectrometer EOS_B0017: AVRG=20.
2024/10/06 10:01:43.1 Spectrometer EOS_B0013: AVRG=20.
2024/10/06 10:01:43.1 Spectrometer EOS_B0019: AVRG=20.
2024/10/06 10:01:43.2 Starting new assay
2024/10/06 10:01:43.4 Old State:4-ENGN_State_SystemReady New State:ENGN_StateRunning_StartNewStep
2024/10/06 10:01:43.4 Spectrometer EOS_B0010: AVRG=20.
2024/10/06 10:01:43.4 Spectrometer EOS_B0014: AVRG=20.
2024/10/06 10:01:43.4 Spectrometer EOS_B0011: AVRG=20.
2024/10/06 10:01:43.4 Spectrometer EOS_B0018: AVRG=20.
2024/10/06 10:01:43.4 Spectrometer EOS_B0012: AVRG=20.
2024/10/06 10:01:43.4 Spectrometer EOS_B0017: AVRG=20.
2024/10/06 10:01:43.4 Spectrometer EOS_B0013: AVRG=20.
2024/10/06 10:01:43.4 Spectrometer EOS_B0019: AVRG=20.
2024/10/06 10:01:43.5 Plate 1 temperature = 30 C
2024/10/06 10:01:43.5 Old State:6-ENGN_StateRunning_StartNewStep New State:ENGN_StateRunning_WaitPickingSensors
2024/10/06 10:01:43.5 Pick(0, 3)
2024/10/06 10:01:43.6 GMC_SetPosZ
2024/10/06 10:01:43.7 Old State:7-ENGN_StateRunning_WaitPickingSensors New State:ENGN_StateRunning_PickingSensors
2024/10/06 10:01:43.7 Temp: 2024/10/06 10:01:43, 30.0000, 30.7000
2024/10/06 10:01:43.8 GMC_ServoHere
2024/10/06 10:01:44.0 GMC_SetPosXY
2024/10/06 10:01:46.2 GMC_SetPosZ
2024/10/06 10:01:51.5 GMC_SetPosZ
2024/10/06 10:01:52.0 Old State:8-ENGN_StateRunning_PickingSensors New State:ENGN_StateRunning_CheckingSensors
2024/10/06 10:01:52.0 Spectrometer EOS_B0010: AVRG=20.
2024/10/06 10:01:52.0 Spectrometer EOS_B0014: AVRG=20.
2024/10/06 10:01:52.0 Spectrometer EOS_B0011: AVRG=20.
2024/10/06 10:01:52.0 Spectrometer EOS_B0018: AVRG=20.
2024/10/06 10:01:52.0 Spectrometer EOS_B0012: AVRG=20.
2024/10/06 10:01:52.0 Spectrometer EOS_B0017: AVRG=20.
2024/10/06 10:01:52.0 Spectrometer EOS_B0013: AVRG=20.
2024/10/06 10:01:52.0 Spectrometer EOS_B0019: AVRG=20.
2024/10/06 10:01:52.2 
2024/10/06 10:01:52.2 Detect Sensors
2024/10/06 10:01:52.2 ==============
2024/10/06 10:01:52.2 1	YES		0.0	6947.3
2024/10/06 10:01:52.2 2	YES		0.0	7413.9
2024/10/06 10:01:52.2 3	YES		0.0	6910.9
2024/10/06 10:01:52.2 4	YES		0.0	7128.4
2024/10/06 10:01:52.2 5	YES		0.0	6497.6
2024/10/06 10:01:52.2 6	YES		0.0	5670.0
2024/10/06 10:01:52.2 7	YES		0.0	7139.1
2024/10/06 10:01:52.2 8	YES		0.0	5477.1
2024/10/06 10:01:52.2 
2024/10/06 10:01:52.2 Spectrometer EOS_B0010: AVRG=20.
2024/10/06 10:01:52.2 Spectrometer EOS_B0014: AVRG=20.
2024/10/06 10:01:52.2 Spectrometer EOS_B0011: AVRG=20.
2024/10/06 10:01:52.2 Spectrometer EOS_B0018: AVRG=20.
2024/10/06 10:01:52.2 Spectrometer EOS_B0012: AVRG=20.
2024/10/06 10:01:52.2 Spectrometer EOS_B0017: AVRG=20.
2024/10/06 10:01:52.2 Spectrometer EOS_B0013: AVRG=20.
2024/10/06 10:01:52.2 Spectrometer EOS_B0019: AVRG=20.
2024/10/06 10:01:52.2 Spectrometer EOS_B0010: AVRG=20.
2024/10/06 10:01:52.2 Spectrometer EOS_B0014: AVRG=20.
2024/10/06 10:01:52.2 Spectrometer EOS_B0011: AVRG=20.
2024/10/06 10:01:52.2 Spectrometer EOS_B0018: AVRG=20.
2024/10/06 10:01:52.2 Spectrometer EOS_B0012: AVRG=20.
2024/10/06 10:01:52.2 Spectrometer EOS_B0017: AVRG=20.
2024/10/06 10:01:52.2 Spectrometer EOS_B0013: AVRG=20.
2024/10/06 10:01:52.2 Spectrometer EOS_B0019: AVRG=20.
2024/10/06 10:01:52.4 CH1: Correction Factor = 1.78065
2024/10/06 10:01:52.4 Spectrometer EOS_B0010: AVRG=20.
2024/10/06 10:01:52.4 CH2: Correction Factor = 1.70385
2024/10/06 10:01:52.4 Spectrometer EOS_B0014: AVRG=20.
2024/10/06 10:01:52.4 CH3: Correction Factor = 1.78724
2024/10/06 10:01:52.4 Spectrometer EOS_B0011: AVRG=20.
2024/10/06 10:01:52.4 CH4: Correction Factor = 1.75796
2024/10/06 10:01:52.4 Spectrometer EOS_B0018: AVRG=20.
2024/10/06 10:01:52.4 CH5: Correction Factor = 1.99753
2024/10/06 10:01:52.4 Spectrometer EOS_B0012: AVRG=20.
2024/10/06 10:01:52.4 CH6: Correction Factor = 2.24608
2024/10/06 10:01:52.4 Spectrometer EOS_B0017: AVRG=20.
2024/10/06 10:01:52.4 CH7: Correction Factor = 1.72185
2024/10/06 10:01:52.4 Spectrometer EOS_B0013: AVRG=20.
2024/10/06 10:01:52.4 CH8: Correction Factor = 2.26432
2024/10/06 10:01:52.4 Spectrometer EOS_B0019: AVRG=20.
2024/10/06 10:01:52.5 CH1: Correction Factor = 1.09222
2024/10/06 10:01:52.5 Spectrometer EOS_B0010: AVRG=20.
2024/10/06 10:01:52.5 CH2: Correction Factor = 1.08841
2024/10/06 10:01:52.5 Spectrometer EOS_B0014: AVRG=20.
2024/10/06 10:01:52.5 CH3: Correction Factor = 1.09035
2024/10/06 10:01:52.5 Spectrometer EOS_B0011: AVRG=20.
2024/10/06 10:01:52.5 CH4: Correction Factor = 1.08959
2024/10/06 10:01:52.5 Spectrometer EOS_B0018: AVRG=20.
2024/10/06 10:01:52.5 CH5: Correction Factor = 1.10685
2024/10/06 10:01:52.5 Spectrometer EOS_B0012: AVRG=20.
2024/10/06 10:01:52.5 CH6: Correction Factor = 1.11708
2024/10/06 10:01:52.5 Spectrometer EOS_B0017: AVRG=20.
2024/10/06 10:01:52.5 CH7: Correction Factor = 1.08711
2024/10/06 10:01:52.5 Spectrometer EOS_B0013: AVRG=20.
2024/10/06 10:01:52.5 CH8: Correction Factor = 1.12431
2024/10/06 10:01:52.5 Spectrometer EOS_B0019: AVRG=20.
2024/10/06 10:01:52.7 CH1: Correction Factor = 1.01514
2024/10/06 10:01:52.7 Spectrometer EOS_B0010: AVRG=20.
2024/10/06 10:01:52.7 CH2: Correction Factor = 1.01697
2024/10/06 10:01:52.7 Spectrometer EOS_B0014: AVRG=20.
2024/10/06 10:01:52.7 CH3: Correction Factor = 1.01776
2024/10/06 10:01:52.7 Spectrometer EOS_B0011: AVRG=20.
2024/10/06 10:01:52.7 CH4: Correction Factor = 1.01598
2024/10/06 10:01:52.7 Spectrometer EOS_B0018: AVRG=20.
2024/10/06 10:01:52.7 CH5: Correction Factor = 1.02115
2024/10/06 10:01:52.7 Spectrometer EOS_B0012: AVRG=20.
2024/10/06 10:01:52.7 CH6: Correction Factor = 1.02206
2024/10/06 10:01:52.7 Spectrometer EOS_B0017: AVRG=20.
2024/10/06 10:01:52.7 CH7: Correction Factor = 1.01655
2024/10/06 10:01:52.7 Spectrometer EOS_B0013: AVRG=20.
2024/10/06 10:01:52.7 CH8: Correction Factor = 1.01903
2024/10/06 10:01:52.7 Spectrometer EOS_B0019: AVRG=20.
2024/10/06 10:01:52.9 CH1: Correction Factor = 1.00693
2024/10/06 10:01:52.9 Spectrometer EOS_B0010: AVRG=20.
2024/10/06 10:01:52.9 CH2: Correction Factor = 1.00008
2024/10/06 10:01:52.9 Spectrometer EOS_B0014: AVRG=20.
2024/10/06 10:01:52.9 CH3: Correction Factor = 1.00542
2024/10/06 10:01:52.9 Spectrometer EOS_B0011: AVRG=20.
2024/10/06 10:01:52.9 CH4: Correction Factor = 1.00351
2024/10/06 10:01:52.9 Spectrometer EOS_B0018: AVRG=20.
2024/10/06 10:01:52.9 CH5: Correction Factor = 1.00331
2024/10/06 10:01:52.9 Spectrometer EOS_B0012: AVRG=20.
2024/10/06 10:01:52.9 CH6: Correction Factor = 1.00621
2024/10/06 10:01:52.9 Spectrometer EOS_B0017: AVRG=20.
2024/10/06 10:01:52.9 CH7: Correction Factor = 1.00406
2024/10/06 10:01:52.9 Spectrometer EOS_B0013: AVRG=20.
2024/10/06 10:01:52.9 CH8: Correction Factor = 1.0064
2024/10/06 10:01:52.9 Spectrometer EOS_B0019: AVRG=20.
2024/10/06 10:01:53.0 CH1: Correction Factor = 0.999207
2024/10/06 10:01:53.0 Spectrometer EOS_B0010: AVRG=20.
2024/10/06 10:01:53.0 CH2: Correction Factor = 1.00018
2024/10/06 10:01:53.0 Spectrometer EOS_B0014: AVRG=20.
2024/10/06 10:01:53.0 CH3: Correction Factor = 1.00142
2024/10/06 10:01:53.0 Spectrometer EOS_B0011: AVRG=20.
2024/10/06 10:01:53.0 CH4: Correction Factor = 1.00345
2024/10/06 10:01:53.0 Spectrometer EOS_B0018: AVRG=20.
2024/10/06 10:01:53.0 CH5: Correction Factor = 0.999803
2024/10/06 10:01:53.0 Spectrometer EOS_B0012: AVRG=20.
2024/10/06 10:01:53.0 CH6: Correction Factor = 0.999957
2024/10/06 10:01:53.0 Spectrometer EOS_B0017: AVRG=20.
2024/10/06 10:01:53.0 CH7: Correction Factor = 0.999841
2024/10/06 10:01:53.0 Spectrometer EOS_B0013: AVRG=20.
2024/10/06 10:01:53.0 CH8: Correction Factor = 1.00055
2024/10/06 10:01:53.0 Spectrometer EOS_B0019: AVRG=20.
2024/10/06 10:01:53.2 CH1: Correction Factor = 0.999124
2024/10/06 10:01:53.2 Spectrometer EOS_B0010: AVRG=20.
2024/10/06 10:01:53.2 CH2: Correction Factor = 1.00006
2024/10/06 10:01:53.2 Spectrometer EOS_B0014: AVRG=20.
2024/10/06 10:01:53.2 CH3: Correction Factor = 0.997442
2024/10/06 10:01:53.2 Spectrometer EOS_B0011: AVRG=20.
2024/10/06 10:01:53.2 CH4: Correction Factor = 0.999285
2024/10/06 10:01:53.2 Spectrometer EOS_B0018: AVRG=20.
2024/10/06 10:01:53.2 CH5: Correction Factor = 0.999706
2024/10/06 10:01:53.2 Spectrometer EOS_B0012: AVRG=20.
2024/10/06 10:01:53.2 CH6: Correction Factor = 0.999899
2024/10/06 10:01:53.2 Spectrometer EOS_B0017: AVRG=20.
2024/10/06 10:01:53.2 CH7: Correction Factor = 0.999773
2024/10/06 10:01:53.2 Spectrometer EOS_B0013: AVRG=20.
2024/10/06 10:01:53.2 CH8: Correction Factor = 1.00054
2024/10/06 10:01:53.2 Spectrometer EOS_B0019: AVRG=20.
2024/10/06 10:01:53.2 Sensor 1: Integration Time = 1.98 ms
2024/10/06 10:01:53.2 Sensor 2: Integration Time = 1.89 ms
2024/10/06 10:01:53.2 Sensor 3: Integration Time = 1.99 ms
2024/10/06 10:01:53.2 Sensor 4: Integration Time = 1.96 ms
2024/10/06 10:01:53.2 Sensor 5: Integration Time = 2.26 ms
2024/10/06 10:01:53.2 Sensor 6: Integration Time = 2.58 ms
2024/10/06 10:01:53.2 Sensor 7: Integration Time = 1.91 ms
2024/10/06 10:01:53.2 Sensor 8: Integration Time = 2.61 ms
2024/10/06 10:01:53.2 WaitControllerIdle(30000)
2024/10/06 10:01:53.3 GMC_HomeZ
2024/10/06 10:01:53.3 HomeDevice[0005]
2024/10/06 10:01:59.9 GMC_SetPosZ
2024/10/06 10:02:00.2 GMC_ServoHere
2024/10/06 10:02:00.5 Old State:9-ENGN_StateRunning_CheckingSensors New State:ENGN_StateRunning_PickingSensorsComplete
2024/10/06 10:02:00.5 StartShaker(1000)
2024/10/06 10:02:00.5 Integration Time: 1.98,1.89,1.99,1.96,2.26,2.58,1.91,2.61,
2024/10/06 10:02:00.7 Old State:10-ENGN_StateRunning_PickingSensorsComplete New State:ENGN_StateRunning_WaitGoingToSample
2024/10/06 10:02:00.7 Sample96_Q(0, 0, 11)
2024/10/06 10:02:00.7 
2024/10/06 10:02:00.7 START SCAN: 
2024/10/06 10:02:00.7    CycleTime (ms)    = 200
2024/10/06 10:02:00.7    CycleCount        = 600
2024/10/06 10:02:00.7    ScansToAverage    = 20
2024/10/06 10:02:00.7    FinishTime (s)    = 120
2024/10/06 10:02:00.7    Temperature       = 30.0
2024/10/06 10:02:00.7    Lamp Power        = 33
2024/10/06 10:02:00.7    Spec PCB temps    = 42.5, 42.1, 42.4, 42.2, 42.0, 42.3, 41.2, 41.5
2024/10/06 10:02:00.7 
2024/10/06 10:02:00.7 GMC_SetPosZ
2024/10/06 10:02:00.8 Old State:12-ENGN_StateRunning_WaitGoingToSample New State:ENGN_StateRunning_GoingToSample
2024/10/06 10:02:00.8 Plate 1 temperature = 30 C
2024/10/06 10:02:00.8 Pickups: 146, Warn: 90, Error: 100
2024/10/06 10:02:00.9 GMC_ServoHere
2024/10/06 10:02:01.1 GMC_SetPosXY
2024/10/06 10:02:03.2 GMC_SetPosZ
2024/10/06 10:02:09.5 Old State:13-ENGN_StateRunning_GoingToSample New State:ENGN_StateRunning_GoingToSampleComplete
2024/10/06 10:02:09.6 Old State:14-ENGN_StateRunning_GoingToSampleComplete New State:ENGN_StateRunning_WaitSampling
2024/10/06 10:02:09.6 Step started at: 10:02:00
2024/10/06 10:02:09.6 XYZ movement time  = 8789 ms + Scan start delay = 8762 ms
2024/10/06 10:02:09.7 Old State:15-ENGN_StateRunning_WaitSampling New State:ENGN_StateRunning_Sampling
2024/10/06 10:02:10.6 Shaker current speed = 987 rpm, set speed = 1000
2024/10/06 10:02:44.1 Temp: 2024/10/06 10:02:44, 30.0000, 30.7000
2024/10/06 10:03:44.2 Temp: 2024/10/06 10:03:44, 30.0000, 30.6000
2024/10/06 10:04:01.7 Step 1 extended by 60 seconds
2024/10/06 10:04:33.2 
2024/10/06 10:04:33.2 STOP SCAN: 
2024/10/06 10:04:33.2    CycleTime (ms)    = 200
2024/10/06 10:04:33.2    CurrentCycle      = 719
2024/10/06 10:04:33.2    RunTime (ms)      = 143757
2024/10/06 10:04:33.2    AverageCycle (ms) = 199.9
2024/10/06 10:04:33.2    Temperature       = 30.0
2024/10/06 10:04:33.2    DATA OVERRUN %    = 0.00
2024/10/06 10:04:33.2    Spec PCB temps    = 42.6, 42.1, 42.4, 42.1, 42.0, 42.3, 41.2, 41.6
2024/10/06 10:04:33.2 
2024/10/06 10:04:33.3 Old State:16-cycle=719, Elapsed Time:  143.8,  Ideal Time:  143.6,  Delay time =   0.04  New State:ENGN_StateRunning_SamplingSkipped
2024/10/06 10:04:33.4 Old State:17-ENGN_StateRunning_SamplingSkipped New State:ENGN_StateRunning_WaitNewStep
2024/10/06 10:04:33.8 Old State:5-ENGN_StateRunning_WaitNewStep New State:ENGN_StateRunning_StartNewStep
2024/10/06 10:04:33.8 Spectrometer EOS_B0010: AVRG=20.
2024/10/06 10:04:33.8 Spectrometer EOS_B0014: AVRG=20.
2024/10/06 10:04:33.8 Spectrometer EOS_B0011: AVRG=20.
2024/10/06 10:04:33.8 Spectrometer EOS_B0018: AVRG=20.
2024/10/06 10:04:33.8 Spectrometer EOS_B0012: AVRG=20.
2024/10/06 10:04:33.8 Spectrometer EOS_B0017: AVRG=20.
2024/10/06 10:04:33.8 Spectrometer EOS_B0013: AVRG=20.
2024/10/06 10:04:33.8 Spectrometer EOS_B0019: AVRG=20.
2024/10/06 10:04:33.8 StartShaker(1000)
2024/10/06 10:04:34.0 Old State:6-ENGN_StateRunning_StartNewStep New State:ENGN_StateRunning_WaitGoingToSample
2024/10/06 10:04:34.0 Sample96_Q(0, 0, 1)
2024/10/06 10:04:34.0 
2024/10/06 10:04:34.0 START SCAN: 
2024/10/06 10:04:34.0    CycleTime (ms)    = 200
2024/10/06 10:04:34.0    CycleCount        = 6000
2024/10/06 10:04:34.0    ScansToAverage    = 20
2024/10/06 10:04:34.0    FinishTime (s)    = 1200
2024/10/06 10:04:34.0    Temperature       = 30.0
2024/10/06 10:04:34.0    Lamp Power        = 33
2024/10/06 10:04:34.0    Spec PCB temps    = 42.5, 42.0, 42.4, 42.1, 42.1, 42.3, 41.1, 41.6
2024/10/06 10:04:34.0 
2024/10/06 10:04:34.1 Old State:12-ENGN_StateRunning_WaitGoingToSample New State:ENGN_StateRunning_GoingToSample
2024/10/06 10:04:34.1 GMC_SetPosZ
2024/10/06 10:04:34.1 Temp: 2024/10/06 10:04:34, 30.0000, 30.7000
2024/10/06 10:04:40.1 GMC_ServoHere
2024/10/06 10:04:40.3 GMC_SetPosXY
2024/10/06 10:04:42.0 GMC_SetPosZ
2024/10/06 10:04:45.4 Old State:13-ENGN_StateRunning_GoingToSample New State:ENGN_StateRunning_GoingToSampleComplete
2024/10/06 10:04:45.4 Shaker current speed = 989 rpm, set speed = 1000
2024/10/06 10:04:45.5 Old State:14-cycle=1, Elapsed Time:    0.0,  Ideal Time:    0.0,  Delay time =   0.00  New State:ENGN_StateRunning_WaitSampling
2024/10/06 10:04:45.5 Step started at: 10:04:34
2024/10/06 10:04:45.5 XYZ movement time  = 11359 ms + Scan start delay = 11364 ms
2024/10/06 10:04:45.6 Old State:15-ENGN_StateRunning_WaitSampling New State:ENGN_StateRunning_Sampling
2024/10/06 10:05:34.2 Temp: 2024/10/06 10:05:34, 30.0000, 30.6000
2024/10/06 10:06:34.4 Temp: 2024/10/06 10:06:34, 30.0000, 30.7000
2024/10/06 10:07:34.6 Temp: 2024/10/06 10:07:34, 30.0000, 30.6000
2024/10/06 10:08:34.7 Temp: 2024/10/06 10:08:34, 30.0000, 30.6000
2024/10/06 10:09:34.9 Temp: 2024/10/06 10:09:34, 30.0000, 30.5000
2024/10/06 10:10:35.0 Temp: 2024/10/06 10:10:35, 30.0000, 30.7000
2024/10/06 10:11:35.2 Temp: 2024/10/06 10:11:35, 30.0000, 30.6000
2024/10/06 10:12:35.3 Temp: 2024/10/06 10:12:35, 30.0000, 30.6000
2024/10/06 10:13:35.5 Temp: 2024/10/06 10:13:35, 30.0000, 30.7000
2024/10/06 10:14:35.6 Temp: 2024/10/06 10:14:35, 30.0000, 30.6000
2024/10/06 10:15:35.8 Temp: 2024/10/06 10:15:35, 30.0000, 30.7000
2024/10/06 10:16:36.0 Temp: 2024/10/06 10:16:36, 30.0000, 30.7000
2024/10/06 10:17:36.1 Temp: 2024/10/06 10:17:36, 30.0000, 30.7000
2024/10/06 10:17:51.3 
2024/10/06 10:17:51.3 STOP SCAN: 
2024/10/06 10:17:51.3    CycleTime (ms)    = 200
2024/10/06 10:17:51.3    CurrentCycle      = 3930
2024/10/06 10:17:51.3    RunTime (ms)      = 785957
2024/10/06 10:17:51.3    AverageCycle (ms) = 200.0
2024/10/06 10:17:51.3    Temperature       = 30.0
2024/10/06 10:17:51.3    DATA OVERRUN %    = 0.00
2024/10/06 10:17:51.3    Spec PCB temps    = 42.6, 42.1, 42.4, 42.2, 42.1, 42.3, 41.2, 41.6
2024/10/06 10:17:51.3 
2024/10/06 10:17:51.3 Old State:16-cycle=3930, Elapsed Time:  786.0,  Ideal Time:  785.8,  Delay time =   0.04  New State:ENGN_StateRunning_SamplingSkipped
2024/10/06 10:17:51.5 Old State:17-ENGN_StateRunning_SamplingSkipped New State:ENGN_StateRunning_WaitNewStep
2024/10/06 10:17:51.7 Old State:5-ENGN_StateRunning_WaitNewStep New State:ENGN_StateRunning_StartNewStep
2024/10/06 10:17:51.7 Spectrometer EOS_B0010: AVRG=20.
2024/10/06 10:17:51.7 Spectrometer EOS_B0014: AVRG=20.
2024/10/06 10:17:51.7 Spectrometer EOS_B0011: AVRG=20.
2024/10/06 10:17:51.7 Spectrometer EOS_B0018: AVRG=20.
2024/10/06 10:17:51.7 Spectrometer EOS_B0012: AVRG=20.
2024/10/06 10:17:51.7 Spectrometer EOS_B0017: AVRG=20.
2024/10/06 10:17:51.7 Spectrometer EOS_B0013: AVRG=20.
2024/10/06 10:17:51.7 Spectrometer EOS_B0019: AVRG=20.
2024/10/06 10:17:51.7 StartShaker(1000)
2024/10/06 10:17:51.8 Old State:6-ENGN_StateRunning_StartNewStep New State:ENGN_StateRunning_WaitGoingToSample
2024/10/06 10:17:51.8 Sample96_Q(0, 0, 2)
2024/10/06 10:17:51.8 
2024/10/06 10:17:51.8 START SCAN: 
2024/10/06 10:17:51.8    CycleTime (ms)    = 200
2024/10/06 10:17:51.8    CycleCount        = 600
2024/10/06 10:17:51.8    ScansToAverage    = 20
2024/10/06 10:17:51.8    FinishTime (s)    = 120
2024/10/06 10:17:51.8    Temperature       = 30.0
2024/10/06 10:17:51.8    Lamp Power        = 33
2024/10/06 10:17:51.9    Spec PCB temps    = 42.6, 42.1, 42.4, 42.2, 42.1, 42.3, 41.2, 41.6
2024/10/06 10:17:51.9 
2024/10/06 10:17:51.9 GMC_SetPosZ
2024/10/06 10:17:51.9 Old State:12-ENGN_StateRunning_WaitGoingToSample New State:ENGN_StateRunning_GoingToSample
2024/10/06 10:17:52.0 Temp: 2024/10/06 10:17:52, 30.0000, 30.7000
2024/10/06 10:17:55.1 GMC_ServoHere
2024/10/06 10:17:55.3 GMC_SetPosXY
2024/10/06 10:17:55.6 GMC_SetPosZ
2024/10/06 10:17:59.2 Old State:13-ENGN_StateRunning_GoingToSample New State:ENGN_StateRunning_GoingToSampleComplete
2024/10/06 10:17:59.3 Old State:14-cycle=1, Elapsed Time:    0.0,  Ideal Time:    0.0,  Delay time =   0.00  New State:ENGN_StateRunning_WaitSampling
2024/10/06 10:17:59.3 Step started at: 10:17:51
2024/10/06 10:17:59.3 XYZ movement time  = 7260 ms + Scan start delay = 7242 ms
2024/10/06 10:17:59.4 Old State:15-ENGN_StateRunning_WaitSampling New State:ENGN_StateRunning_Sampling
2024/10/06 10:18:01.7 Shaker current speed = 988 rpm, set speed = 1000
2024/10/06 10:18:09.2 Step 3 extended by 120 seconds
2024/10/06 10:18:52.1 Temp: 2024/10/06 10:18:52, 30.0000, 30.6000
2024/10/06 10:19:52.3 Temp: 2024/10/06 10:19:52, 30.0000, 30.7000
2024/10/06 10:20:52.4 Temp: 2024/10/06 10:20:52, 30.0000, 30.7000
2024/10/06 10:21:49.6 
2024/10/06 10:21:49.6 STOP SCAN: 
2024/10/06 10:21:49.6    CycleTime (ms)    = 200
2024/10/06 10:21:49.6    CurrentCycle      = 1153
2024/10/06 10:21:49.6    RunTime (ms)      = 230557
2024/10/06 10:21:49.6    AverageCycle (ms) = 200.0
2024/10/06 10:21:49.6    Temperature       = 30.0
2024/10/06 10:21:49.6    DATA OVERRUN %    = 0.00
2024/10/06 10:21:49.6    Spec PCB temps    = 42.6, 42.1, 42.4, 42.2, 42.1, 42.3, 41.2, 41.6
2024/10/06 10:21:49.6 
2024/10/06 10:21:49.7 Old State:16-cycle=1153, Elapsed Time:  230.6,  Ideal Time:  230.4,  Delay time =   0.04  New State:ENGN_StateRunning_SamplingSkipped
2024/10/06 10:21:49.8 Old State:17-ENGN_StateRunning_SamplingSkipped New State:ENGN_StateRunning_WaitNewStep
2024/10/06 10:21:49.9 Old State:5-ENGN_StateRunning_WaitNewStep New State:ENGN_StateRunning_StartNewStep
2024/10/06 10:21:49.9 Spectrometer EOS_B0010: AVRG=20.
2024/10/06 10:21:49.9 Spectrometer EOS_B0014: AVRG=20.
2024/10/06 10:21:49.9 Spectrometer EOS_B0011: AVRG=20.
2024/10/06 10:21:49.9 Spectrometer EOS_B0018: AVRG=20.
2024/10/06 10:21:49.9 Spectrometer EOS_B0012: AVRG=20.
2024/10/06 10:21:49.9 Spectrometer EOS_B0017: AVRG=20.
2024/10/06 10:21:49.9 Spectrometer EOS_B0013: AVRG=20.
2024/10/06 10:21:49.9 Spectrometer EOS_B0019: AVRG=20.
2024/10/06 10:21:49.9 StartShaker(1000)
2024/10/06 10:21:50.1 Old State:6-ENGN_StateRunning_StartNewStep New State:ENGN_StateRunning_WaitGoingToSample
2024/10/06 10:21:50.1 Sample96_Q(0, 0, 7)
2024/10/06 10:21:50.1 
2024/10/06 10:21:50.1 START SCAN: 
2024/10/06 10:21:50.1    CycleTime (ms)    = 200
2024/10/06 10:21:50.1    CycleCount        = 5500
2024/10/06 10:21:50.1    ScansToAverage    = 20
2024/10/06 10:21:50.1    FinishTime (s)    = 1100
2024/10/06 10:21:50.1    Temperature       = 30.0
2024/10/06 10:21:50.1    Lamp Power        = 33
2024/10/06 10:21:50.1    Spec PCB temps    = 42.6, 42.1, 42.4, 42.2, 42.1, 42.3, 41.2, 41.6
2024/10/06 10:21:50.1 
2024/10/06 10:21:50.2 Old State:12-ENGN_StateRunning_WaitGoingToSample New State:ENGN_StateRunning_GoingToSample
2024/10/06 10:21:50.2 Temp: 2024/10/06 10:21:50, 30.0000, 30.7000
2024/10/06 10:21:50.2 GMC_SetPosZ
2024/10/06 10:21:53.7 GMC_ServoHere
2024/10/06 10:21:53.9 GMC_SetPosXY
2024/10/06 10:21:54.8 GMC_SetPosZ
2024/10/06 10:21:59.9 Old State:13-ENGN_StateRunning_GoingToSample New State:ENGN_StateRunning_GoingToSampleComplete
2024/10/06 10:22:00.0 Old State:14-cycle=1, Elapsed Time:    0.0,  Ideal Time:    0.0,  Delay time =   0.00  New State:ENGN_StateRunning_WaitSampling
2024/10/06 10:22:00.0 Step started at: 10:21:50
2024/10/06 10:22:00.0 XYZ movement time  = 9757 ms + Scan start delay = 9716 ms
2024/10/06 10:22:00.0 Shaker current speed = 989 rpm, set speed = 1000
2024/10/06 10:22:00.1 Old State:15-ENGN_StateRunning_WaitSampling New State:ENGN_StateRunning_Sampling
2024/10/06 10:22:50.3 Temp: 2024/10/06 10:22:50, 30.0000, 30.6000
2024/10/06 10:23:50.5 Temp: 2024/10/06 10:23:50, 30.0000, 30.6000
2024/10/06 10:24:50.6 Temp: 2024/10/06 10:24:50, 30.0000, 30.7000
2024/10/06 10:25:50.8 Temp: 2024/10/06 10:25:50, 30.0000, 30.6000
2024/10/06 10:26:50.9 Temp: 2024/10/06 10:26:50, 30.0000, 30.7000
2024/10/06 10:27:51.1 Temp: 2024/10/06 10:27:51, 30.0000, 30.6000
2024/10/06 10:28:51.3 Temp: 2024/10/06 10:28:51, 30.0000, 30.7000
2024/10/06 10:29:51.4 Temp: 2024/10/06 10:29:51, 30.0000, 30.6000
2024/10/06 10:30:51.6 Temp: 2024/10/06 10:30:51, 30.0000, 30.6000
2024/10/06 10:31:51.7 Temp: 2024/10/06 10:31:51, 30.0000, 30.6000
2024/10/06 10:32:51.9 Temp: 2024/10/06 10:32:51, 30.0000, 30.7000
2024/10/06 10:33:52.0 Temp: 2024/10/06 10:33:52, 30.0000, 30.6000
2024/10/06 10:34:52.2 Temp: 2024/10/06 10:34:52, 30.0000, 30.7000
2024/10/06 10:35:52.4 Temp: 2024/10/06 10:35:52, 30.0000, 30.6000
2024/10/06 10:36:52.5 Temp: 2024/10/06 10:36:52, 30.0000, 30.7000
2024/10/06 10:37:52.7 Temp: 2024/10/06 10:37:52, 30.0000, 30.6000
2024/10/06 10:38:52.8 Temp: 2024/10/06 10:38:52, 30.0000, 30.6000
2024/10/06 10:39:53.0 Temp: 2024/10/06 10:39:53, 30.0000, 30.6000
2024/10/06 10:40:19.7 
2024/10/06 10:40:19.7 STOP SCAN: 
2024/10/06 10:40:19.7    CycleTime (ms)    = 200
2024/10/06 10:40:19.7    CurrentCycle      = 5500
2024/10/06 10:40:19.7    RunTime (ms)      = 1099958
2024/10/06 10:40:19.7    AverageCycle (ms) = 200.0
2024/10/06 10:40:19.7    Temperature       = 30.0
2024/10/06 10:40:19.7    DATA OVERRUN %    = 0.00
2024/10/06 10:40:19.7    Spec PCB temps    = 42.6, 42.1, 42.4, 42.2, 42.1, 42.3, 41.3, 41.6
2024/10/06 10:40:19.7 
2024/10/06 10:40:19.8 Old State:16-cycle=5500, Elapsed Time: 1100.0,  Ideal Time: 1099.8,  Delay time =   0.04  New State:ENGN_StateRunning_SamplingComplete
2024/10/06 10:40:19.9 Old State:18-ENGN_StateRunning_SamplingComplete New State:ENGN_StateRunning_WaitNewStep
2024/10/06 10:40:20.2 Old State:5-ENGN_StateRunning_WaitNewStep New State:ENGN_StateRunning_StartNewStep
2024/10/06 10:40:20.2 Spectrometer EOS_B0010: AVRG=20.
2024/10/06 10:40:20.2 Spectrometer EOS_B0014: AVRG=20.
2024/10/06 10:40:20.2 Spectrometer EOS_B0011: AVRG=20.
2024/10/06 10:40:20.2 Spectrometer EOS_B0018: AVRG=20.
2024/10/06 10:40:20.2 Spectrometer EOS_B0012: AVRG=20.
2024/10/06 10:40:20.2 Spectrometer EOS_B0017: AVRG=20.
2024/10/06 10:40:20.2 Spectrometer EOS_B0013: AVRG=20.
2024/10/06 10:40:20.2 Spectrometer EOS_B0019: AVRG=20.
2024/10/06 10:40:20.2 StartShaker(1000)
2024/10/06 10:40:20.3 Old State:6-ENGN_StateRunning_StartNewStep New State:ENGN_StateRunning_WaitGoingToSample
2024/10/06 10:40:20.3 Sample96_Q(0, 0, 2)
2024/10/06 10:40:20.3 
2024/10/06 10:40:20.3 START SCAN: 
2024/10/06 10:40:20.3    CycleTime (ms)    = 200
2024/10/06 10:40:20.3    CycleCount        = 3000
2024/10/06 10:40:20.3    ScansToAverage    = 20
2024/10/06 10:40:20.3    FinishTime (s)    = 600
2024/10/06 10:40:20.3    Temperature       = 30.0
2024/10/06 10:40:20.3    Lamp Power        = 33
2024/10/06 10:40:20.3    Spec PCB temps    = 42.6, 42.1, 42.4, 42.2, 42.1, 42.3, 41.2, 41.6
2024/10/06 10:40:20.3 
2024/10/06 10:40:20.4 GMC_SetPosZ
2024/10/06 10:40:20.4 Old State:12-ENGN_StateRunning_WaitGoingToSample New State:ENGN_StateRunning_GoingToSample
2024/10/06 10:40:20.5 Temp: 2024/10/06 10:40:20, 30.0000, 30.6000
2024/10/06 10:40:25.4 GMC_ServoHere
2024/10/06 10:40:25.5 GMC_SetPosXY
2024/10/06 10:40:26.5 GMC_SetPosZ
2024/10/06 10:40:30.1 Old State:13-ENGN_StateRunning_GoingToSample New State:ENGN_StateRunning_GoingToSampleComplete
2024/10/06 10:40:30.2 Old State:14-cycle=1, Elapsed Time:    0.0,  Ideal Time:    0.0,  Delay time =   0.00  New State:ENGN_StateRunning_WaitSampling
2024/10/06 10:40:30.2 Step started at: 10:40:20
2024/10/06 10:40:30.2 XYZ movement time  = 9664 ms + Scan start delay = 9641 ms
2024/10/06 10:40:30.3 Old State:15-ENGN_StateRunning_WaitSampling New State:ENGN_StateRunning_Sampling
2024/10/06 10:40:30.3 Shaker current speed = 992 rpm, set speed = 1000
2024/10/06 10:41:20.6 Temp: 2024/10/06 10:41:20, 30.0000, 30.7000
2024/10/06 10:41:30.2 Step 5 extended by 120 seconds
2024/10/06 10:42:20.8 Temp: 2024/10/06 10:42:20, 30.0000, 30.7000
2024/10/06 10:43:20.9 Temp: 2024/10/06 10:43:20, 30.0000, 30.7000
2024/10/06 10:44:21.1 Temp: 2024/10/06 10:44:21, 30.0000, 30.7000
2024/10/06 10:45:21.3 Temp: 2024/10/06 10:45:21, 30.0000, 30.7000
2024/10/06 10:46:21.4 Temp: 2024/10/06 10:46:21, 30.0000, 30.7000
2024/10/06 10:47:21.6 Temp: 2024/10/06 10:47:21, 30.0000, 30.7000
2024/10/06 10:48:21.7 Temp: 2024/10/06 10:48:21, 30.0000, 30.7000
2024/10/06 10:49:21.9 Temp: 2024/10/06 10:49:21, 30.0000, 30.7000
2024/10/06 10:50:22.0 Temp: 2024/10/06 10:50:22, 30.0000, 30.7000
2024/10/06 10:50:59.7 
2024/10/06 10:50:59.7 STOP SCAN: 
2024/10/06 10:50:59.7    CycleTime (ms)    = 200
2024/10/06 10:50:59.7    CurrentCycle      = 3149
2024/10/06 10:50:59.7    RunTime (ms)      = 629758
2024/10/06 10:50:59.7    AverageCycle (ms) = 200.0
2024/10/06 10:50:59.7    Temperature       = 30.0
2024/10/06 10:50:59.7    DATA OVERRUN %    = 0.00
2024/10/06 10:50:59.7    Spec PCB temps    = 42.6, 42.1, 42.4, 42.3, 42.0, 42.3, 41.3, 41.6
2024/10/06 10:50:59.7 
2024/10/06 10:50:59.8 Old State:16-cycle=3149, Elapsed Time:  629.8,  Ideal Time:  629.6,  Delay time =   0.04  New State:ENGN_StateRunning_SamplingSkipped
2024/10/06 10:50:59.9 Old State:17-ENGN_StateRunning_SamplingSkipped New State:ENGN_StateRunning_WaitNewStep
2024/10/06 10:51:00.2 Old State:5-ENGN_StateRunning_WaitNewStep New State:ENGN_StateRunning_StartNewStep
2024/10/06 10:51:00.3 Spectrometer EOS_B0010: AVRG=20.
2024/10/06 10:51:00.3 Spectrometer EOS_B0014: AVRG=20.
2024/10/06 10:51:00.3 Spectrometer EOS_B0011: AVRG=20.
2024/10/06 10:51:00.3 Spectrometer EOS_B0018: AVRG=20.
2024/10/06 10:51:00.3 Spectrometer EOS_B0012: AVRG=20.
2024/10/06 10:51:00.3 Spectrometer EOS_B0017: AVRG=20.
2024/10/06 10:51:00.3 Spectrometer EOS_B0013: AVRG=20.
2024/10/06 10:51:00.3 Spectrometer EOS_B0019: AVRG=20.
2024/10/06 10:51:00.3 StartShaker(1000)
2024/10/06 10:51:00.4 Old State:6-ENGN_StateRunning_StartNewStep New State:ENGN_StateRunning_WaitGoingToSample
2024/10/06 10:51:00.4 Sample96_Q(0, 0, 10)
2024/10/06 10:51:00.4 GMC_SetPosZ
2024/10/06 10:51:00.4 
2024/10/06 10:51:00.4 START SCAN: 
2024/10/06 10:51:00.4    CycleTime (ms)    = 200
2024/10/06 10:51:00.4    CycleCount        = 25
2024/10/06 10:51:00.4    ScansToAverage    = 20
2024/10/06 10:51:00.4    FinishTime (s)    = 5
2024/10/06 10:51:00.4    Temperature       = 30.0
2024/10/06 10:51:00.4    Lamp Power        = 33
2024/10/06 10:51:00.4    Spec PCB temps    = 42.6, 42.1, 42.4, 42.3, 42.0, 42.3, 41.3, 41.6
2024/10/06 10:51:00.4 
2024/10/06 10:51:00.5 Old State:12-ENGN_StateRunning_WaitGoingToSample New State:ENGN_StateRunning_GoingToSample
2024/10/06 10:51:00.5 Temp: 2024/10/06 10:51:00, 30.0000, 30.7000
2024/10/06 10:51:03.9 GMC_ServoHere
2024/10/06 10:51:04.1 GMC_SetPosXY
2024/10/06 10:51:05.4 GMC_SetPosZ
2024/10/06 10:51:11.4 Shaker current speed = 989 rpm, set speed = 1000
2024/10/06 10:51:11.5 Old State:13-ENGN_StateRunning_GoingToSample New State:ENGN_StateRunning_GoingToSampleComplete
2024/10/06 10:51:11.6 Old State:14-cycle=1, Elapsed Time:    0.0,  Ideal Time:    0.0,  Delay time =   0.00  New State:ENGN_StateRunning_WaitSampling
2024/10/06 10:51:11.6 Step started at: 10:51:00
2024/10/06 10:51:11.6 XYZ movement time  = 10978 ms + Scan start delay = 10947 ms
2024/10/06 10:51:11.7 Old State:15-ENGN_StateRunning_WaitSampling New State:ENGN_StateRunning_Sampling
2024/10/06 10:51:16.3 
2024/10/06 10:51:16.3 STOP SCAN: 
2024/10/06 10:51:16.3    CycleTime (ms)    = 200
2024/10/06 10:51:16.3    CurrentCycle      = 25
2024/10/06 10:51:16.3    RunTime (ms)      = 4958
2024/10/06 10:51:16.3    AverageCycle (ms) = 198.3
2024/10/06 10:51:16.3    Temperature       = 30.0
2024/10/06 10:51:16.3    DATA OVERRUN %    = 0.00
2024/10/06 10:51:16.3    Spec PCB temps    = 42.6, 42.1, 42.4, 42.2, 42.1, 42.3, 41.3, 41.6
2024/10/06 10:51:16.3 
2024/10/06 10:51:16.4 Old State:16-cycle=25, Elapsed Time:    5.0,  Ideal Time:    4.8,  Delay time =   0.04  New State:ENGN_StateRunning_SamplingComplete
2024/10/06 10:51:16.5 Old State:18-ENGN_StateRunning_SamplingComplete New State:ENGN_StateRunning_WaitNewStep
2024/10/06 10:51:16.8 Old State:5-ENGN_StateRunning_WaitNewStep New State:ENGN_StateRunning_StartNewStep
2024/10/06 10:51:16.8 Spectrometer EOS_B0010: AVRG=20.
2024/10/06 10:51:16.8 Spectrometer EOS_B0014: AVRG=20.
2024/10/06 10:51:16.8 Spectrometer EOS_B0011: AVRG=20.
2024/10/06 10:51:16.8 Spectrometer EOS_B0018: AVRG=20.
2024/10/06 10:51:16.8 Spectrometer EOS_B0012: AVRG=20.
2024/10/06 10:51:16.8 Spectrometer EOS_B0017: AVRG=20.
2024/10/06 10:51:16.8 Spectrometer EOS_B0013: AVRG=20.
2024/10/06 10:51:16.8 Spectrometer EOS_B0019: AVRG=20.
2024/10/06 10:51:16.8 StartShaker(1000)
2024/10/06 10:51:16.9 Old State:6-ENGN_StateRunning_StartNewStep New State:ENGN_StateRunning_WaitGoingToSample
2024/10/06 10:51:16.9 Sample96_Q(0, 0, 0)
2024/10/06 10:51:16.9 
2024/10/06 10:51:16.9 START SCAN: 
2024/10/06 10:51:16.9    CycleTime (ms)    = 200
2024/10/06 10:51:16.9    CycleCount        = 25
2024/10/06 10:51:16.9    ScansToAverage    = 20
2024/10/06 10:51:16.9    FinishTime (s)    = 5
2024/10/06 10:51:16.9    Temperature       = 30.0
2024/10/06 10:51:16.9    Lamp Power        = 33
2024/10/06 10:51:16.9    Spec PCB temps    = 42.6, 42.1, 42.4, 42.2, 42.1, 42.3, 41.3, 41.6
2024/10/06 10:51:16.9 
2024/10/06 10:51:16.9 GMC_SetPosZ
2024/10/06 10:51:17.0 Old State:12-ENGN_StateRunning_WaitGoingToSample New State:ENGN_StateRunning_GoingToSample
2024/10/06 10:51:17.0 Temp: 2024/10/06 10:51:17, 30.0000, 30.7000
2024/10/06 10:51:22.7 GMC_ServoHere
2024/10/06 10:51:22.8 GMC_SetPosXY
2024/10/06 10:51:24.5 GMC_SetPosZ
2024/10/06 10:51:27.6 Shaker current speed = 991 rpm, set speed = 1000
2024/10/06 10:51:27.7 Old State:13-ENGN_StateRunning_GoingToSample New State:ENGN_StateRunning_GoingToSampleComplete
2024/10/06 10:51:27.8 Old State:14-cycle=1, Elapsed Time:    0.0,  Ideal Time:    0.0,  Delay time =   0.00  New State:ENGN_StateRunning_WaitSampling
2024/10/06 10:51:27.8 Step started at: 10:51:16
2024/10/06 10:51:27.8 XYZ movement time  = 10676 ms + Scan start delay = 10653 ms
2024/10/06 10:51:27.9 Old State:15-ENGN_StateRunning_WaitSampling New State:ENGN_StateRunning_Sampling
2024/10/06 10:51:32.5 
2024/10/06 10:51:32.5 STOP SCAN: 
2024/10/06 10:51:32.5    CycleTime (ms)    = 200
2024/10/06 10:51:32.5    CurrentCycle      = 25
2024/10/06 10:51:32.5    RunTime (ms)      = 4956
2024/10/06 10:51:32.5    AverageCycle (ms) = 198.2
2024/10/06 10:51:32.5    Temperature       = 30.0
2024/10/06 10:51:32.5    DATA OVERRUN %    = 0.00
2024/10/06 10:51:32.5    Spec PCB temps    = 42.6, 42.1, 42.4, 42.2, 42.1, 42.3, 41.3, 41.6
2024/10/06 10:51:32.5 
2024/10/06 10:51:32.6 Old State:16-cycle=25, Elapsed Time:    5.0,  Ideal Time:    4.8,  Delay time =   0.04  New State:ENGN_StateRunning_SamplingComplete
2024/10/06 10:51:32.7 Old State:18-ENGN_StateRunning_SamplingComplete New State:ENGN_StateRunning_WaitNewStep
2024/10/06 10:51:33.0 Old State:5-ENGN_StateRunning_WaitNewStep New State:ENGN_StateRunning_StartNewStep
2024/10/06 10:51:33.0 Spectrometer EOS_B0010: AVRG=20.
2024/10/06 10:51:33.0 Spectrometer EOS_B0014: AVRG=20.
2024/10/06 10:51:33.0 Spectrometer EOS_B0011: AVRG=20.
2024/10/06 10:51:33.0 Spectrometer EOS_B0018: AVRG=20.
2024/10/06 10:51:33.0 Spectrometer EOS_B0012: AVRG=20.
2024/10/06 10:51:33.0 Spectrometer EOS_B0017: AVRG=20.
2024/10/06 10:51:33.0 Spectrometer EOS_B0013: AVRG=20.
2024/10/06 10:51:33.0 Spectrometer EOS_B0019: AVRG=20.
2024/10/06 10:51:33.0 StartShaker(1000)
2024/10/06 10:51:33.1 Old State:6-ENGN_StateRunning_StartNewStep New State:ENGN_StateRunning_WaitGoingToSample
2024/10/06 10:51:33.1 Sample96_Q(0, 0, 10)
2024/10/06 10:51:33.1 
2024/10/06 10:51:33.1 START SCAN: 
2024/10/06 10:51:33.1    CycleTime (ms)    = 200
2024/10/06 10:51:33.1    CycleCount        = 25
2024/10/06 10:51:33.1    ScansToAverage    = 20
2024/10/06 10:51:33.1    FinishTime (s)    = 5
2024/10/06 10:51:33.1    Temperature       = 30.0
2024/10/06 10:51:33.1    Lamp Power        = 33
2024/10/06 10:51:33.1    Spec PCB temps    = 42.6, 42.1, 42.4, 42.3, 42.1, 42.3, 41.2, 41.6
2024/10/06 10:51:33.1 
2024/10/06 10:51:33.2 GMC_SetPosZ
2024/10/06 10:51:33.2 Temp: 2024/10/06 10:51:33, 30.0000, 30.7000
2024/10/06 10:51:33.2 Old State:12-ENGN_StateRunning_WaitGoingToSample New State:ENGN_StateRunning_GoingToSample
2024/10/06 10:51:36.1 GMC_ServoHere
2024/10/06 10:51:36.2 GMC_SetPosXY
2024/10/06 10:51:37.9 GMC_SetPosZ
2024/10/06 10:51:43.9 Shaker current speed = 991 rpm, set speed = 1000
2024/10/06 10:51:44.0 Old State:13-cycle=1, Elapsed Time:    0.0,  Ideal Time:    0.0,  Delay time =   0.00  New State:ENGN_StateRunning_GoingToSampleComplete
2024/10/06 10:51:44.1 Old State:14-ENGN_StateRunning_GoingToSampleComplete New State:ENGN_StateRunning_WaitSampling
2024/10/06 10:51:44.1 Step started at: 10:51:33
2024/10/06 10:51:44.1 XYZ movement time  = 10763 ms + Scan start delay = 10697 ms
2024/10/06 10:51:44.2 Old State:15-ENGN_StateRunning_WaitSampling New State:ENGN_StateRunning_Sampling
2024/10/06 10:51:48.8 
2024/10/06 10:51:48.8 STOP SCAN: 
2024/10/06 10:51:48.8    CycleTime (ms)    = 200
2024/10/06 10:51:48.8    CurrentCycle      = 25
2024/10/06 10:51:48.8    RunTime (ms)      = 4959
2024/10/06 10:51:48.8    AverageCycle (ms) = 198.4
2024/10/06 10:51:48.8    Temperature       = 30.0
2024/10/06 10:51:48.8    DATA OVERRUN %    = 0.00
2024/10/06 10:51:48.8    Spec PCB temps    = 42.6, 42.1, 42.4, 42.3, 42.1, 42.3, 41.3, 41.6
2024/10/06 10:51:48.8 
2024/10/06 10:51:48.8 Old State:16-cycle=25, Elapsed Time:    5.0,  Ideal Time:    4.8,  Delay time =   0.04  New State:ENGN_StateRunning_SamplingComplete
2024/10/06 10:51:48.9 Old State:18-ENGN_StateRunning_SamplingComplete New State:ENGN_StateRunning_WaitNewStep
2024/10/06 10:51:49.0 Old State:5-ENGN_StateRunning_WaitNewStep New State:ENGN_StateRunning_StartNewStep
2024/10/06 10:51:49.1 Spectrometer EOS_B0010: AVRG=20.
2024/10/06 10:51:49.1 Spectrometer EOS_B0014: AVRG=20.
2024/10/06 10:51:49.1 Spectrometer EOS_B0011: AVRG=20.
2024/10/06 10:51:49.1 Spectrometer EOS_B0018: AVRG=20.
2024/10/06 10:51:49.1 Spectrometer EOS_B0012: AVRG=20.
2024/10/06 10:51:49.1 Spectrometer EOS_B0017: AVRG=20.
2024/10/06 10:51:49.1 Spectrometer EOS_B0013: AVRG=20.
2024/10/06 10:51:49.1 Spectrometer EOS_B0019: AVRG=20.
2024/10/06 10:51:49.1 StartShaker(1000)
2024/10/06 10:51:49.2 Old State:6-ENGN_StateRunning_StartNewStep New State:ENGN_StateRunning_WaitGoingToSample
2024/10/06 10:51:49.2 Sample96_Q(0, 0, 0)
2024/10/06 10:51:49.2 
2024/10/06 10:51:49.2 START SCAN: 
2024/10/06 10:51:49.2    CycleTime (ms)    = 200
2024/10/06 10:51:49.2    CycleCount        = 25
2024/10/06 10:51:49.2    ScansToAverage    = 20
2024/10/06 10:51:49.2    FinishTime (s)    = 5
2024/10/06 10:51:49.2    Temperature       = 30.0
2024/10/06 10:51:49.2    Lamp Power        = 33
2024/10/06 10:51:49.2    Spec PCB temps    = 42.6, 42.1, 42.4, 42.3, 42.1, 42.3, 41.3, 41.6
2024/10/06 10:51:49.2 
2024/10/06 10:51:49.2 GMC_SetPosZ
2024/10/06 10:51:49.3 Old State:12-ENGN_StateRunning_WaitGoingToSample New State:ENGN_StateRunning_GoingToSample
2024/10/06 10:51:49.4 Temp: 2024/10/06 10:51:49, 30.0000, 30.7000
2024/10/06 10:51:55.0 GMC_ServoHere
2024/10/06 10:51:55.1 GMC_SetPosXY
2024/10/06 10:51:56.8 GMC_SetPosZ
2024/10/06 10:51:59.9 Old State:13-ENGN_StateRunning_GoingToSample New State:ENGN_StateRunning_GoingToSampleComplete
2024/10/06 10:51:59.9 Shaker current speed = 989 rpm, set speed = 1000
2024/10/06 10:52:00.0 Old State:14-cycle=1, Elapsed Time:    0.0,  Ideal Time:    0.0,  Delay time =   0.00  New State:ENGN_StateRunning_WaitSampling
2024/10/06 10:52:00.0 Step started at: 10:51:49
2024/10/06 10:52:00.0 XYZ movement time  = 10651 ms + Scan start delay = 10652 ms
2024/10/06 10:52:00.1 Old State:15-ENGN_StateRunning_WaitSampling New State:ENGN_StateRunning_Sampling
2024/10/06 10:52:04.8 
2024/10/06 10:52:04.8 STOP SCAN: 
2024/10/06 10:52:04.8    CycleTime (ms)    = 200
2024/10/06 10:52:04.8    CurrentCycle      = 25
2024/10/06 10:52:04.8    RunTime (ms)      = 4959
2024/10/06 10:52:04.8    AverageCycle (ms) = 198.4
2024/10/06 10:52:04.8    Temperature       = 30.0
2024/10/06 10:52:04.8    DATA OVERRUN %    = 0.00
2024/10/06 10:52:04.8    Spec PCB temps    = 42.6, 42.1, 42.4, 42.2, 42.1, 42.3, 41.3, 41.6
2024/10/06 10:52:04.8 
2024/10/06 10:52:04.9 Old State:16-cycle=25, Elapsed Time:    5.0,  Ideal Time:    4.8,  Delay time =   0.05  New State:ENGN_StateRunning_SamplingComplete
2024/10/06 10:52:05.0 Old State:18-ENGN_StateRunning_SamplingComplete New State:ENGN_StateRunning_WaitNewStep
2024/10/06 10:52:05.2 Old State:5-ENGN_StateRunning_WaitNewStep New State:ENGN_StateRunning_StartNewStep
2024/10/06 10:52:05.3 Spectrometer EOS_B0010: AVRG=20.
2024/10/06 10:52:05.3 Spectrometer EOS_B0014: AVRG=20.
2024/10/06 10:52:05.3 Spectrometer EOS_B0011: AVRG=20.
2024/10/06 10:52:05.3 Spectrometer EOS_B0018: AVRG=20.
2024/10/06 10:52:05.3 Spectrometer EOS_B0012: AVRG=20.
2024/10/06 10:52:05.3 Spectrometer EOS_B0017: AVRG=20.
2024/10/06 10:52:05.3 Spectrometer EOS_B0013: AVRG=20.
2024/10/06 10:52:05.3 Spectrometer EOS_B0019: AVRG=20.
2024/10/06 10:52:05.3 StartShaker(1000)
2024/10/06 10:52:05.4 Old State:6-ENGN_StateRunning_StartNewStep New State:ENGN_StateRunning_WaitGoingToSample
2024/10/06 10:52:05.4 Sample96_Q(0, 0, 10)
2024/10/06 10:52:05.4 
2024/10/06 10:52:05.4 START SCAN: 
2024/10/06 10:52:05.4    CycleTime (ms)    = 200
2024/10/06 10:52:05.4    CycleCount        = 25
2024/10/06 10:52:05.4    ScansToAverage    = 20
2024/10/06 10:52:05.4    FinishTime (s)    = 5
2024/10/06 10:52:05.4    Temperature       = 30.0
2024/10/06 10:52:05.4    Lamp Power        = 33
2024/10/06 10:52:05.4    Spec PCB temps    = 42.6, 42.2, 42.4, 42.2, 42.0, 42.3, 41.3, 41.6
2024/10/06 10:52:05.4 
2024/10/06 10:52:05.4 GMC_SetPosZ
2024/10/06 10:52:05.5 Old State:12-ENGN_StateRunning_WaitGoingToSample New State:ENGN_StateRunning_GoingToSample
2024/10/06 10:52:05.5 Temp: 2024/10/06 10:52:05, 30.0000, 30.7000
2024/10/06 10:52:08.3 GMC_ServoHere
2024/10/06 10:52:08.5 GMC_SetPosXY
2024/10/06 10:52:10.2 GMC_SetPosZ
2024/10/06 10:52:15.9 Shaker current speed = 991 rpm, set speed = 1000
2024/10/06 10:52:16.0 Old State:13-ENGN_StateRunning_GoingToSample New State:ENGN_StateRunning_GoingToSampleComplete
2024/10/06 10:52:16.1 Old State:14-cycle=1, Elapsed Time:    0.0,  Ideal Time:    0.0,  Delay time =   0.00  New State:ENGN_StateRunning_WaitSampling
2024/10/06 10:52:16.1 Step started at: 10:52:05
2024/10/06 10:52:16.1 XYZ movement time  = 10549 ms + Scan start delay = 10527 ms
2024/10/06 10:52:16.2 Old State:15-ENGN_StateRunning_WaitSampling New State:ENGN_StateRunning_Sampling
2024/10/06 10:52:20.9 
2024/10/06 10:52:20.9 STOP SCAN: 
2024/10/06 10:52:20.9    CycleTime (ms)    = 200
2024/10/06 10:52:20.9    CurrentCycle      = 25
2024/10/06 10:52:20.9    RunTime (ms)      = 4955
2024/10/06 10:52:20.9    AverageCycle (ms) = 198.2
2024/10/06 10:52:20.9    Temperature       = 30.0
2024/10/06 10:52:20.9    DATA OVERRUN %    = 0.00
2024/10/06 10:52:20.9    Spec PCB temps    = 42.6, 42.1, 42.4, 42.2, 42.1, 42.3, 41.3, 41.6
2024/10/06 10:52:20.9 
2024/10/06 10:52:21.0 Old State:16-cycle=25, Elapsed Time:    5.0,  Ideal Time:    4.8,  Delay time =   0.04  New State:ENGN_StateRunning_SamplingComplete
2024/10/06 10:52:21.1 Old State:18-ENGN_StateRunning_SamplingComplete New State:ENGN_StateRunning_WaitNewStep
2024/10/06 10:52:21.4 Old State:5-ENGN_StateRunning_WaitNewStep New State:ENGN_StateRunning_StartNewStep
2024/10/06 10:52:21.4 Spectrometer EOS_B0010: AVRG=20.
2024/10/06 10:52:21.4 Spectrometer EOS_B0014: AVRG=20.
2024/10/06 10:52:21.4 Spectrometer EOS_B0011: AVRG=20.
2024/10/06 10:52:21.4 Spectrometer EOS_B0018: AVRG=20.
2024/10/06 10:52:21.4 Spectrometer EOS_B0012: AVRG=20.
2024/10/06 10:52:21.4 Spectrometer EOS_B0017: AVRG=20.
2024/10/06 10:52:21.4 Spectrometer EOS_B0013: AVRG=20.
2024/10/06 10:52:21.4 Spectrometer EOS_B0019: AVRG=20.
2024/10/06 10:52:21.4 StartShaker(1000)
2024/10/06 10:52:21.6 Old State:6-ENGN_StateRunning_StartNewStep New State:ENGN_StateRunning_WaitGoingToSample
2024/10/06 10:52:21.6 Sample96_Q(0, 0, 0)
2024/10/06 10:52:21.6 
2024/10/06 10:52:21.6 START SCAN: 
2024/10/06 10:52:21.6    CycleTime (ms)    = 200
2024/10/06 10:52:21.6    CycleCount        = 25
2024/10/06 10:52:21.6    ScansToAverage    = 20
2024/10/06 10:52:21.6    FinishTime (s)    = 5
2024/10/06 10:52:21.6    Temperature       = 30.0
2024/10/06 10:52:21.6    Lamp Power        = 33
2024/10/06 10:52:21.6    Spec PCB temps    = 42.6, 42.1, 42.4, 42.2, 42.1, 42.3, 41.3, 41.6
2024/10/06 10:52:21.6 
2024/10/06 10:52:21.7 GMC_SetPosZ
2024/10/06 10:52:21.7 Old State:12-ENGN_StateRunning_WaitGoingToSample New State:ENGN_StateRunning_GoingToSample
2024/10/06 10:52:21.7 Temp: 2024/10/06 10:52:21, 30.0000, 30.7000
2024/10/06 10:52:27.4 GMC_ServoHere
2024/10/06 10:52:27.6 GMC_SetPosXY
2024/10/06 10:52:29.3 GMC_SetPosZ
2024/10/06 10:52:32.3 Shaker current speed = 988 rpm, set speed = 1000
2024/10/06 10:52:32.4 Old State:13-ENGN_StateRunning_GoingToSample New State:ENGN_StateRunning_GoingToSampleComplete
2024/10/06 10:52:32.5 Old State:14-cycle=1, Elapsed Time:    0.0,  Ideal Time:    0.0,  Delay time =   0.00  New State:ENGN_StateRunning_WaitSampling
2024/10/06 10:52:32.5 Step started at: 10:52:21
2024/10/06 10:52:32.5 XYZ movement time  = 10770 ms + Scan start delay = 10730 ms
2024/10/06 10:52:32.6 Old State:15-ENGN_StateRunning_WaitSampling New State:ENGN_StateRunning_Sampling
2024/10/06 10:52:37.3 
2024/10/06 10:52:37.3 STOP SCAN: 
2024/10/06 10:52:37.3    CycleTime (ms)    = 200
2024/10/06 10:52:37.3    CurrentCycle      = 25
2024/10/06 10:52:37.3    RunTime (ms)      = 4959
2024/10/06 10:52:37.3    AverageCycle (ms) = 198.4
2024/10/06 10:52:37.3    Temperature       = 30.0
2024/10/06 10:52:37.3    DATA OVERRUN %    = 0.00
2024/10/06 10:52:37.3    Spec PCB temps    = 42.6, 42.1, 42.4, 42.3, 42.1, 42.3, 41.3, 41.6
2024/10/06 10:52:37.3 
2024/10/06 10:52:37.4 Old State:16-cycle=25, Elapsed Time:    5.0,  Ideal Time:    4.8,  Delay time =   0.04  New State:ENGN_StateRunning_SamplingComplete
2024/10/06 10:52:37.5 Old State:18-ENGN_StateRunning_SamplingComplete New State:ENGN_StateRunning_WaitNewStep
2024/10/06 10:52:37.8 Old State:5-ENGN_StateRunning_WaitNewStep New State:ENGN_StateRunning_StartNewStep
2024/10/06 10:52:37.9 Spectrometer EOS_B0010: AVRG=20.
2024/10/06 10:52:37.9 Spectrometer EOS_B0014: AVRG=20.
2024/10/06 10:52:37.9 Spectrometer EOS_B0011: AVRG=20.
2024/10/06 10:52:37.9 Spectrometer EOS_B0018: AVRG=20.
2024/10/06 10:52:37.9 Spectrometer EOS_B0012: AVRG=20.
2024/10/06 10:52:37.9 Spectrometer EOS_B0017: AVRG=20.
2024/10/06 10:52:37.9 Spectrometer EOS_B0013: AVRG=20.
2024/10/06 10:52:37.9 Spectrometer EOS_B0019: AVRG=20.
2024/10/06 10:52:37.9 StartShaker(1000)
2024/10/06 10:52:38.0 Old State:6-ENGN_StateRunning_StartNewStep New State:ENGN_StateRunning_WaitGoingToSample
2024/10/06 10:52:38.0 Sample96_Q(0, 0, 11)
2024/10/06 10:52:38.0 
2024/10/06 10:52:38.0 START SCAN: 
2024/10/06 10:52:38.0    CycleTime (ms)    = 200
2024/10/06 10:52:38.0    CycleCount        = 600
2024/10/06 10:52:38.0    ScansToAverage    = 20
2024/10/06 10:52:38.0    FinishTime (s)    = 120
2024/10/06 10:52:38.0    Temperature       = 30.0
2024/10/06 10:52:38.0    Lamp Power        = 33
2024/10/06 10:52:38.0    Spec PCB temps    = 42.6, 42.1, 42.4, 42.3, 42.1, 42.3, 41.3, 41.6
2024/10/06 10:52:38.0 
2024/10/06 10:52:38.1 GMC_SetPosZ
2024/10/06 10:52:38.1 Old State:12-ENGN_StateRunning_WaitGoingToSample New State:ENGN_StateRunning_GoingToSample
2024/10/06 10:52:38.2 Temp: 2024/10/06 10:52:38, 30.0000, 30.7000
2024/10/06 10:52:40.9 GMC_ServoHere
2024/10/06 10:52:41.1 GMC_SetPosXY
2024/10/06 10:52:42.9 GMC_SetPosZ
2024/10/06 10:52:49.1 Shaker current speed = 987 rpm, set speed = 1000
2024/10/06 10:52:49.2 Old State:13-cycle=1, Elapsed Time:    0.0,  Ideal Time:    0.0,  Delay time =   0.00  New State:ENGN_StateRunning_GoingToSampleComplete
2024/10/06 10:52:49.3 Old State:14-ENGN_StateRunning_GoingToSampleComplete New State:ENGN_StateRunning_WaitSampling
2024/10/06 10:52:49.3 Step started at: 10:52:38
2024/10/06 10:52:49.3 XYZ movement time  = 11062 ms + Scan start delay = 10990 ms
2024/10/06 10:52:49.4 Old State:15-ENGN_StateRunning_WaitSampling New State:ENGN_StateRunning_Sampling
2024/10/06 10:53:38.3 Temp: 2024/10/06 10:53:38, 30.0000, 30.7000
2024/10/06 10:53:53.6 
2024/10/06 10:53:53.6 STOP SCAN: 
2024/10/06 10:53:53.6    CycleTime (ms)    = 200
2024/10/06 10:53:53.6    CurrentCycle      = 323
2024/10/06 10:53:53.6    RunTime (ms)      = 64559
2024/10/06 10:53:53.6    AverageCycle (ms) = 199.9
2024/10/06 10:53:53.6    Temperature       = 30.0
2024/10/06 10:53:53.6    DATA OVERRUN %    = 0.00
2024/10/06 10:53:53.6    Spec PCB temps    = 42.6, 42.1, 42.4, 42.2, 42.1, 42.3, 41.2, 41.6
2024/10/06 10:53:53.6 
2024/10/06 10:53:53.6 Old State:16-cycle=323, Elapsed Time:   64.6,  Ideal Time:   64.4,  Delay time =   0.04  New State:ENGN_StateRunning_SamplingSkipped
2024/10/06 10:53:53.7 Old State:17-ENGN_StateRunning_SamplingSkipped New State:ENGN_StateRunning_WaitEjecting
2024/10/06 10:53:53.7 EJECT: To Tray, position=3,0
2024/10/06 10:53:53.7    EjectOffset = 10.0
2024/10/06 10:53:53.8 Old State:19-ENGN_StateRunning_WaitEjecting New State:ENGN_StateRunning_Ejecting
2024/10/06 10:53:53.9 GMC_SetPosZ
2024/10/06 10:54:00.0 GMC_ServoHere
2024/10/06 10:54:00.2 GMC_SetPosXY
2024/10/06 10:54:02.4 GMC_SetPosZ
2024/10/06 10:54:06.5 GMC_Eject
2024/10/06 10:54:06.5 EjectDone => EjectEject
2024/10/06 10:54:06.5 SetEjectorPosn(0)
2024/10/06 10:54:09.7 GMC_HomeZ
2024/10/06 10:54:09.7 HomeDevice[0005]
2024/10/06 10:54:15.2 GMC_SetPosZ
2024/10/06 10:54:15.6 GMC_ServoHere
2024/10/06 10:54:15.7 GMC_SetPosZ
2024/10/06 10:54:15.9 GMC_ServoHere
2024/10/06 10:54:16.1 GMC_SetPosXY
2024/10/06 10:54:18.3 GMC_SetPosZ
2024/10/06 10:54:18.7 Old State:20-ENGN_StateRunning_Ejecting New State:ENGN_StateRunning_EjectingComplete
2024/10/06 10:54:18.8 Old State:21-ENGN_StateRunning_EjectingComplete New State:ENGN_StateRunning_Finished
2024/10/06 10:54:18.8 StopShaker
2024/10/06 10:54:18.9 Temp: 2024/10/06 10:54:18, 30.0000, 30.7000
2024/10/06 10:54:18.9 Temperature monitor DISABLE
2024/10/06 10:54:18.9 
2024/10/06 10:54:18.9 ASSAY SUMMARY:
2024/10/06 10:54:18.9 ==============
2024/10/06 10:54:18.9   Step #   Duration   Cycles  Overrun %
2024/10/06 10:54:18.9        1     143     719    0.00
2024/10/06 10:54:18.9        2     785    3930    0.00
2024/10/06 10:54:18.9        3     230    1153    0.00
2024/10/06 10:54:18.9        4    1099    5500    0.00
2024/10/06 10:54:18.9        5     629    3149    0.00
2024/10/06 10:54:18.9        6       4      25    0.00
2024/10/06 10:54:18.9        7       4      25    0.00
2024/10/06 10:54:18.9        8       4      25    0.00
2024/10/06 10:54:18.9        9       4      25    0.00
2024/10/06 10:54:18.9       10       4      25    0.00
2024/10/06 10:54:18.9       11       4      25    0.00
2024/10/06 10:54:18.9       12      64     323    0.00
2024/10/06 10:54:18.9 -------------------------------------------
2024/10/06 10:54:18.9    Total    2984   14924    0.00
2024/10/06 10:54:18.9 Temperature monitor DISABLE
2024/10/06 10:54:18.9 Old State:22-ENGN_StateRunning_Finished New State:ENGN_State_SystemReady
2024/10/06 10:54:19.0 DFIO: Start writing C:\DATA\wangT\cb2-h5\Experiment_15\241006_001.frd
2024/10/06 10:54:19.1 DFIO: Finished writing C:\DATA\wangT\cb2-h5\Experiment_15\241006_001.frd
2024/10/06 10:54:19.1 DFIO: Start writing C:\DATA\wangT\cb2-h5\Experiment_15\241006_002.frd
2024/10/06 10:54:19.1 DFIO: Finished writing C:\DATA\wangT\cb2-h5\Experiment_15\241006_002.frd
2024/10/06 10:54:19.1 DFIO: Start writing C:\DATA\wangT\cb2-h5\Experiment_15\241006_003.frd
2024/10/06 10:54:19.1 DFIO: Finished writing C:\DATA\wangT\cb2-h5\Experiment_15\241006_003.frd
2024/10/06 10:54:19.1 DFIO: Start writing C:\DATA\wangT\cb2-h5\Experiment_15\241006_004.frd
2024/10/06 10:54:19.1 DFIO: Finished writing C:\DATA\wangT\cb2-h5\Experiment_15\241006_004.frd
2024/10/06 10:54:19.1 DFIO: Start writing C:\DATA\wangT\cb2-h5\Experiment_15\241006_005.frd
2024/10/06 10:54:19.1 DFIO: Finished writing C:\DATA\wangT\cb2-h5\Experiment_15\241006_005.frd
2024/10/06 10:54:19.1 DFIO: Start writing C:\DATA\wangT\cb2-h5\Experiment_15\241006_006.frd
2024/10/06 10:54:19.1 DFIO: Finished writing C:\DATA\wangT\cb2-h5\Experiment_15\241006_006.frd
2024/10/06 10:54:19.1 DFIO: Start writing C:\DATA\wangT\cb2-h5\Experiment_15\241006_007.frd
2024/10/06 10:54:19.1 DFIO: Finished writing C:\DATA\wangT\cb2-h5\Experiment_15\241006_007.frd
2024/10/06 10:54:19.1 DFIO: Start writing C:\DATA\wangT\cb2-h5\Experiment_15\241006_008.frd
2024/10/06 10:54:19.1 DFIO: Finished writing C:\DATA\wangT\cb2-h5\Experiment_15\241006_008.frd
2024/10/06 10:54:19.1 DFIO: Finished writing C:\DATA\wangT\cb2-h5\Experiment_15\241006_Manifest.fmx
2024/10/06 10:55:33.2 <I Name="ExperimentName" O="Experiment_15" N="Experiment_1" />
2024/10/06 10:55:33.2 Assay steps step 2 added: Assay 1, Head 0, Reuse FALSE, Name Loading, Plate 1, Sensor 107485336, Sample A2, Comment 
2024/10/06 10:55:33.2 Assay steps step 3 added: Assay 1, Head 0, Reuse FALSE, Name Baseline, Plate 1, Sensor 107485336, Sample A3, Comment 
2024/10/06 10:55:33.2 Assay steps step 4 added: Assay 1, Head 0, Reuse FALSE, Name Association, Plate 1, Sensor 107485336, Sample A6, Comment 
2024/10/06 10:55:33.2 Assay steps step 5 added: Assay 1, Head 0, Reuse FALSE, Name Dissociation, Plate 1, Sensor 107485336, Sample A3, Comment 
2024/10/06 10:55:33.2 SetHeaterTemperature 30.0
2024/10/06 10:55:33.2 Temperature monitor ENABLE
2024/10/06 10:55:33.2 Set Heater[65535] @ 30.000000[C]
2024/10/06 10:55:33.3 Temperature monitor ENABLE
2024/10/06 10:55:33.4 Temp: 2024/10/06 10:55:33, 28.4000, 30.7000
2024/10/06 10:55:33.4 bShakeWhileWaiting=1, nShakerRPM=1000
2024/10/06 10:55:33.4 DELAYED START: Waiting for 600 s
2024/10/06 10:55:33.4 Old State:4-ENGN_State_SystemReady New State:ENGN_State_ControllerBusy
2024/10/06 10:55:33.5 GMC_SetPosZ
2024/10/06 10:55:33.6 GMC_ServoHere
2024/10/06 10:55:33.8 GMC_SetPosXY
2024/10/06 10:55:34.0 GMC_SetPosZ
2024/10/06 10:55:34.3 Old State:29-ENGN_State_ControllerBusy New State:ENGN_State_ControllerDone
2024/10/06 10:55:34.4 StartShaker(1000)
2024/10/06 10:55:34.4 Old State:30-ENGN_State_ControllerDone New State:ENGN_State_SystemReady
2024/10/06 10:55:42.7 Spectrometer EOS_B0010: AVRG=20.
2024/10/06 10:55:42.7 Spectrometer EOS_B0014: AVRG=20.
2024/10/06 10:55:42.7 Spectrometer EOS_B0011: AVRG=20.
2024/10/06 10:55:42.7 Spectrometer EOS_B0018: AVRG=20.
2024/10/06 10:55:42.7 Spectrometer EOS_B0012: AVRG=20.
2024/10/06 10:55:42.7 Spectrometer EOS_B0017: AVRG=20.
2024/10/06 10:55:42.7 Spectrometer EOS_B0013: AVRG=20.
2024/10/06 10:55:42.7 Spectrometer EOS_B0019: AVRG=20.
2024/10/06 10:55:42.7 Starting new assay
2024/10/06 10:55:43.0 Old State:4-ENGN_State_SystemReady New State:ENGN_StateRunning_StartNewStep
2024/10/06 10:55:43.0 Plate 1 temperature = 30 C
2024/10/06 10:55:43.0 Spectrometer EOS_B0010: AVRG=20.
2024/10/06 10:55:43.0 Spectrometer EOS_B0014: AVRG=20.
2024/10/06 10:55:43.0 Spectrometer EOS_B0011: AVRG=20.
2024/10/06 10:55:43.0 Spectrometer EOS_B0018: AVRG=20.
2024/10/06 10:55:43.0 Spectrometer EOS_B0012: AVRG=20.
2024/10/06 10:55:43.0 Spectrometer EOS_B0017: AVRG=20.
2024/10/06 10:55:43.0 Spectrometer EOS_B0013: AVRG=20.
2024/10/06 10:55:43.0 Spectrometer EOS_B0019: AVRG=20.
2024/10/06 10:55:43.1 Old State:6-ENGN_StateRunning_StartNewStep New State:ENGN_StateRunning_WaitPickingSensors
2024/10/06 10:55:43.1 Pick(0, 3)
2024/10/06 10:55:43.2 Old State:7-ENGN_StateRunning_WaitPickingSensors New State:ENGN_StateRunning_PickingSensors
2024/10/06 10:55:43.2 Temp: 2024/10/06 10:55:43, 29.6000, 30.8000
2024/10/06 10:55:43.3 GMC_SetPosZ
2024/10/06 10:55:43.4 GMC_ServoHere
2024/10/06 10:55:43.6 GMC_SetPosXY
2024/10/06 10:55:45.8 GMC_SetPosZ
2024/10/06 10:55:51.2 GMC_SetPosZ
2024/10/06 10:55:51.7 Old State:8-ENGN_StateRunning_PickingSensors New State:ENGN_StateRunning_CheckingSensors
2024/10/06 10:55:51.7 Spectrometer EOS_B0010: AVRG=20.
2024/10/06 10:55:51.7 Spectrometer EOS_B0014: AVRG=20.
2024/10/06 10:55:51.7 Spectrometer EOS_B0011: AVRG=20.
2024/10/06 10:55:51.7 Spectrometer EOS_B0018: AVRG=20.
2024/10/06 10:55:51.7 Spectrometer EOS_B0012: AVRG=20.
2024/10/06 10:55:51.7 Spectrometer EOS_B0017: AVRG=20.
2024/10/06 10:55:51.7 Spectrometer EOS_B0013: AVRG=20.
2024/10/06 10:55:51.7 Spectrometer EOS_B0019: AVRG=20.
2024/10/06 10:55:51.8 
2024/10/06 10:55:51.8 Detect Sensors
2024/10/06 10:55:51.8 ==============
2024/10/06 10:55:51.8 1	YES		0.0	6932.1
2024/10/06 10:55:51.8 2	YES		0.0	7570.9
2024/10/06 10:55:51.8 3	YES		0.0	7063.3
2024/10/06 10:55:51.8 4	YES		0.0	7262.9
2024/10/06 10:55:51.8 5	YES		0.0	6465.1
2024/10/06 10:55:51.8 6	YES		0.0	5676.9
2024/10/06 10:55:51.8 7	YES		0.0	7003.5
2024/10/06 10:55:51.8 8	YES		0.0	5472.5
2024/10/06 10:55:51.8 
2024/10/06 10:55:51.8 Spectrometer EOS_B0010: AVRG=20.
2024/10/06 10:55:51.8 Spectrometer EOS_B0014: AVRG=20.
2024/10/06 10:55:51.8 Spectrometer EOS_B0011: AVRG=20.
2024/10/06 10:55:51.8 Spectrometer EOS_B0018: AVRG=20.
2024/10/06 10:55:51.8 Spectrometer EOS_B0012: AVRG=20.
2024/10/06 10:55:51.8 Spectrometer EOS_B0017: AVRG=20.
2024/10/06 10:55:51.8 Spectrometer EOS_B0013: AVRG=20.
2024/10/06 10:55:51.8 Spectrometer EOS_B0019: AVRG=20.
2024/10/06 10:55:51.8 Spectrometer EOS_B0010: AVRG=20.
2024/10/06 10:55:51.8 Spectrometer EOS_B0014: AVRG=20.
2024/10/06 10:55:51.8 Spectrometer EOS_B0011: AVRG=20.
2024/10/06 10:55:51.9 Spectrometer EOS_B0018: AVRG=20.
2024/10/06 10:55:51.9 Spectrometer EOS_B0012: AVRG=20.
2024/10/06 10:55:51.9 Spectrometer EOS_B0017: AVRG=20.
2024/10/06 10:55:51.9 Spectrometer EOS_B0013: AVRG=20.
2024/10/06 10:55:51.9 Spectrometer EOS_B0019: AVRG=20.
2024/10/06 10:55:52.0 CH1: Correction Factor = 1.79216
2024/10/06 10:55:52.0 Spectrometer EOS_B0010: AVRG=20.
2024/10/06 10:55:52.0 CH2: Correction Factor = 1.68981
2024/10/06 10:55:52.0 Spectrometer EOS_B0014: AVRG=20.
2024/10/06 10:55:52.0 CH3: Correction Factor = 1.77689
2024/10/06 10:55:52.0 Spectrometer EOS_B0011: AVRG=20.
2024/10/06 10:55:52.0 CH4: Correction Factor = 1.75126
2024/10/06 10:55:52.0 Spectrometer EOS_B0018: AVRG=20.
2024/10/06 10:55:52.0 CH5: Correction Factor = 2.01851
2024/10/06 10:55:52.0 Spectrometer EOS_B0012: AVRG=20.
2024/10/06 10:55:52.0 CH6: Correction Factor = 2.23989
2024/10/06 10:55:52.0 Spectrometer EOS_B0017: AVRG=20.
2024/10/06 10:55:52.0 CH7: Correction Factor = 1.75078
2024/10/06 10:55:52.0 Spectrometer EOS_B0013: AVRG=20.
2024/10/06 10:55:52.0 CH8: Correction Factor = 2.25646
2024/10/06 10:55:52.0 Spectrometer EOS_B0019: AVRG=20.
2024/10/06 10:55:52.2 CH1: Correction Factor = 1.09415
2024/10/06 10:55:52.2 Spectrometer EOS_B0010: AVRG=20.
2024/10/06 10:55:52.2 CH2: Correction Factor = 1.08509
2024/10/06 10:55:52.2 Spectrometer EOS_B0014: AVRG=20.
2024/10/06 10:55:52.2 CH3: Correction Factor = 1.08995
2024/10/06 10:55:52.2 Spectrometer EOS_B0011: AVRG=20.
2024/10/06 10:55:52.2 CH4: Correction Factor = 1.09089
2024/10/06 10:55:52.2 Spectrometer EOS_B0018: AVRG=20.
2024/10/06 10:55:52.2 CH5: Correction Factor = 1.10864
2024/10/06 10:55:52.2 Spectrometer EOS_B0012: AVRG=20.
2024/10/06 10:55:52.2 CH6: Correction Factor = 1.11844
2024/10/06 10:55:52.2 Spectrometer EOS_B0017: AVRG=20.
2024/10/06 10:55:52.2 CH7: Correction Factor = 1.08868
2024/10/06 10:55:52.2 Spectrometer EOS_B0013: AVRG=20.
2024/10/06 10:55:52.2 CH8: Correction Factor = 1.12078
2024/10/06 10:55:52.2 Spectrometer EOS_B0019: AVRG=20.
2024/10/06 10:55:52.3 CH1: Correction Factor = 1.01722
2024/10/06 10:55:52.3 Spectrometer EOS_B0010: AVRG=20.
2024/10/06 10:55:52.3 CH2: Correction Factor = 1.01796
2024/10/06 10:55:52.3 Spectrometer EOS_B0014: AVRG=20.
2024/10/06 10:55:52.3 CH3: Correction Factor = 1.01722
2024/10/06 10:55:52.3 Spectrometer EOS_B0011: AVRG=20.
2024/10/06 10:55:52.3 CH4: Correction Factor = 1.01698
2024/10/06 10:55:52.3 Spectrometer EOS_B0018: AVRG=20.
2024/10/06 10:55:52.3 CH5: Correction Factor = 1.02011
2024/10/06 10:55:52.3 Spectrometer EOS_B0012: AVRG=20.
2024/10/06 10:55:52.3 CH6: Correction Factor = 1.01974
2024/10/06 10:55:52.3 Spectrometer EOS_B0017: AVRG=20.
2024/10/06 10:55:52.3 CH7: Correction Factor = 1.01492
2024/10/06 10:55:52.3 Spectrometer EOS_B0013: AVRG=20.
2024/10/06 10:55:52.3 CH8: Correction Factor = 1.02259
2024/10/06 10:55:52.3 Spectrometer EOS_B0019: AVRG=20.
2024/10/06 10:55:52.5 CH1: Correction Factor = 1.00109
2024/10/06 10:55:52.5 Spectrometer EOS_B0010: AVRG=20.
2024/10/06 10:55:52.5 CH2: Correction Factor = 1.00077
2024/10/06 10:55:52.5 Spectrometer EOS_B0014: AVRG=20.
2024/10/06 10:55:52.5 CH3: Correction Factor = 1.00511
2024/10/06 10:55:52.5 Spectrometer EOS_B0011: AVRG=20.
2024/10/06 10:55:52.5 CH4: Correction Factor = 1.00449
2024/10/06 10:55:52.5 Spectrometer EOS_B0018: AVRG=20.
2024/10/06 10:55:52.5 CH5: Correction Factor = 1.00601
2024/10/06 10:55:52.5 Spectrometer EOS_B0012: AVRG=20.
2024/10/06 10:55:52.5 CH6: Correction Factor = 1.00389
2024/10/06 10:55:52.5 Spectrometer EOS_B0017: AVRG=20.
2024/10/06 10:55:52.5 CH7: Correction Factor = 1.00666
2024/10/06 10:55:52.5 Spectrometer EOS_B0013: AVRG=20.
2024/10/06 10:55:52.5 CH8: Correction Factor = 1.00367
2024/10/06 10:55:52.5 Spectrometer EOS_B0019: AVRG=20.
2024/10/06 10:55:52.7 CH1: Correction Factor = 1.00129
2024/10/06 10:55:52.7 Spectrometer EOS_B0010: AVRG=20.
2024/10/06 10:55:52.7 CH2: Correction Factor = 1.00079
2024/10/06 10:55:52.7 Spectrometer EOS_B0014: AVRG=20.
2024/10/06 10:55:52.7 CH3: Correction Factor = 1.00095
2024/10/06 10:55:52.7 Spectrometer EOS_B0011: AVRG=20.
2024/10/06 10:55:52.7 CH4: Correction Factor = 1.00037
2024/10/06 10:55:52.7 Spectrometer EOS_B0018: AVRG=20.
2024/10/06 10:55:52.7 CH5: Correction Factor = 0.999116
2024/10/06 10:55:52.7 Spectrometer EOS_B0012: AVRG=20.
2024/10/06 10:55:52.7 CH6: Correction Factor = 1.0007
2024/10/06 10:55:52.7 Spectrometer EOS_B0017: AVRG=20.
2024/10/06 10:55:52.7 CH7: Correction Factor = 0.998492
2024/10/06 10:55:52.7 Spectrometer EOS_B0013: AVRG=20.
2024/10/06 10:55:52.7 CH8: Correction Factor = 1.00052
2024/10/06 10:55:52.7 Spectrometer EOS_B0019: AVRG=20.
2024/10/06 10:55:52.8 CH1: Correction Factor = 1.00137
2024/10/06 10:55:52.8 Spectrometer EOS_B0010: AVRG=20.
2024/10/06 10:55:52.8 CH2: Correction Factor = 1.00069
2024/10/06 10:55:52.8 Spectrometer EOS_B0014: AVRG=20.
2024/10/06 10:55:52.8 CH3: Correction Factor = 1.001
2024/10/06 10:55:52.8 Spectrometer EOS_B0011: AVRG=20.
2024/10/06 10:55:52.8 CH4: Correction Factor = 1.00018
2024/10/06 10:55:52.8 Spectrometer EOS_B0018: AVRG=20.
2024/10/06 10:55:52.8 CH5: Correction Factor = 0.999154
2024/10/06 10:55:52.8 Spectrometer EOS_B0012: AVRG=20.
2024/10/06 10:55:52.8 CH6: Correction Factor = 1.00067
2024/10/06 10:55:52.8 Spectrometer EOS_B0017: AVRG=20.
2024/10/06 10:55:52.8 CH7: Correction Factor = 1.00231
2024/10/06 10:55:52.8 Spectrometer EOS_B0013: AVRG=20.
2024/10/06 10:55:52.8 CH8: Correction Factor = 1.00037
2024/10/06 10:55:52.8 Spectrometer EOS_B0019: AVRG=20.
2024/10/06 10:55:52.8 Sensor 1: Integration Time = 2.00 ms
2024/10/06 10:55:52.8 Sensor 2: Integration Time = 1.87 ms
2024/10/06 10:55:52.8 Sensor 3: Integration Time = 1.98 ms
2024/10/06 10:55:52.8 Sensor 4: Integration Time = 1.95 ms
2024/10/06 10:55:52.8 Sensor 5: Integration Time = 2.29 ms
2024/10/06 10:55:52.8 Sensor 6: Integration Time = 2.57 ms
2024/10/06 10:55:52.8 Sensor 7: Integration Time = 1.95 ms
2024/10/06 10:55:52.8 Sensor 8: Integration Time = 2.60 ms
2024/10/06 10:55:52.8 WaitControllerIdle(30000)
2024/10/06 10:55:53.0 GMC_HomeZ
2024/10/06 10:55:53.0 HomeDevice[0005]
2024/10/06 10:55:59.8 GMC_SetPosZ
2024/10/06 10:56:00.1 GMC_ServoHere
2024/10/06 10:56:00.4 Old State:9-ENGN_StateRunning_CheckingSensors New State:ENGN_StateRunning_PickingSensorsComplete
2024/10/06 10:56:00.4 StartShaker(1000)
2024/10/06 10:56:00.4 Integration Time: 2.00,1.87,1.98,1.95,2.29,2.57,1.95,2.60,
2024/10/06 10:56:00.5 Old State:10-ENGN_StateRunning_PickingSensorsComplete New State:ENGN_StateRunning_WaitGoingToSample
2024/10/06 10:56:00.5 Sample96_Q(0, 0, 11)
2024/10/06 10:56:00.6 
2024/10/06 10:56:00.6 START SCAN: 
2024/10/06 10:56:00.6    CycleTime (ms)    = 200
2024/10/06 10:56:00.6    CycleCount        = 600
2024/10/06 10:56:00.6    ScansToAverage    = 20
2024/10/06 10:56:00.6    FinishTime (s)    = 120
2024/10/06 10:56:00.6    Temperature       = 29.9
2024/10/06 10:56:00.6    Lamp Power        = 33
2024/10/06 10:56:00.6    Spec PCB temps    = 42.6, 42.1, 42.4, 42.2, 42.0, 42.3, 41.2, 41.6
2024/10/06 10:56:00.6 
2024/10/06 10:56:00.6 GMC_SetPosZ
2024/10/06 10:56:00.7 Old State:12-ENGN_StateRunning_WaitGoingToSample New State:ENGN_StateRunning_GoingToSample
2024/10/06 10:56:00.7 Plate 1 temperature = 30 C
2024/10/06 10:56:00.7 Pickups: 147, Warn: 90, Error: 100
2024/10/06 10:56:00.8 GMC_ServoHere
2024/10/06 10:56:01.0 GMC_SetPosXY
2024/10/06 10:56:03.1 GMC_SetPosZ
2024/10/06 10:56:09.3 Old State:13-cycle=1, Elapsed Time:    0.0,  Ideal Time:    0.0,  Delay time =   0.00  New State:ENGN_StateRunning_GoingToSampleComplete
2024/10/06 10:56:09.4 Old State:14-ENGN_StateRunning_GoingToSampleComplete New State:ENGN_StateRunning_WaitSampling
2024/10/06 10:56:09.4 Step started at: 10:56:00
2024/10/06 10:56:09.4 XYZ movement time  = 8702 ms + Scan start delay = 8612 ms
2024/10/06 10:56:09.5 Old State:15-ENGN_StateRunning_WaitSampling New State:ENGN_StateRunning_Sampling
2024/10/06 10:56:10.4 Shaker current speed = 990 rpm, set speed = 1000
2024/10/06 10:56:43.3 Temp: 2024/10/06 10:56:43, 30.0000, 30.7000
2024/10/06 10:57:34.3 
2024/10/06 10:57:34.3 STOP SCAN: 
2024/10/06 10:57:34.3    CycleTime (ms)    = 200
2024/10/06 10:57:34.3    CurrentCycle      = 426
2024/10/06 10:57:34.3    RunTime (ms)      = 85158
2024/10/06 10:57:34.3    AverageCycle (ms) = 199.9
2024/10/06 10:57:34.3    Temperature       = 30.0
2024/10/06 10:57:34.3    DATA OVERRUN %    = 0.00
2024/10/06 10:57:34.3    Spec PCB temps    = 42.6, 42.1, 42.4, 42.3, 42.1, 42.3, 41.2, 41.6
2024/10/06 10:57:34.3 
2024/10/06 10:57:34.4 Old State:16-cycle=426, Elapsed Time:   85.2,  Ideal Time:   85.0,  Delay time =   0.04  New State:ENGN_StateRunning_SamplingSkipped
2024/10/06 10:57:34.5 Old State:17-ENGN_StateRunning_SamplingSkipped New State:ENGN_StateRunning_WaitNewStep
2024/10/06 10:57:34.9 Old State:5-ENGN_StateRunning_WaitNewStep New State:ENGN_StateRunning_StartNewStep
2024/10/06 10:57:34.9 Spectrometer EOS_B0010: AVRG=20.
2024/10/06 10:57:34.9 Spectrometer EOS_B0014: AVRG=20.
2024/10/06 10:57:34.9 Spectrometer EOS_B0011: AVRG=20.
2024/10/06 10:57:34.9 Spectrometer EOS_B0018: AVRG=20.
2024/10/06 10:57:34.9 Spectrometer EOS_B0012: AVRG=20.
2024/10/06 10:57:34.9 Spectrometer EOS_B0017: AVRG=20.
2024/10/06 10:57:34.9 Spectrometer EOS_B0013: AVRG=20.
2024/10/06 10:57:34.9 Spectrometer EOS_B0019: AVRG=20.
2024/10/06 10:57:34.9 StartShaker(1000)
2024/10/06 10:57:35.0 Old State:6-ENGN_StateRunning_StartNewStep New State:ENGN_StateRunning_WaitGoingToSample
2024/10/06 10:57:35.0 Sample96_Q(0, 0, 1)
2024/10/06 10:57:35.0 
2024/10/06 10:57:35.0 START SCAN: 
2024/10/06 10:57:35.0    CycleTime (ms)    = 200
2024/10/06 10:57:35.0    CycleCount        = 6000
2024/10/06 10:57:35.0    ScansToAverage    = 20
2024/10/06 10:57:35.0    FinishTime (s)    = 1200
2024/10/06 10:57:35.0    Temperature       = 30.0
2024/10/06 10:57:35.0    Lamp Power        = 33
2024/10/06 10:57:35.0    Spec PCB temps    = 42.6, 42.1, 42.4, 42.3, 42.1, 42.3, 41.2, 41.6
2024/10/06 10:57:35.0 
2024/10/06 10:57:35.1 GMC_SetPosZ
2024/10/06 10:57:35.1 Old State:12-ENGN_StateRunning_WaitGoingToSample New State:ENGN_StateRunning_GoingToSample
2024/10/06 10:57:35.2 Temp: 2024/10/06 10:57:35, 30.0000, 30.8000
2024/10/06 10:57:41.1 GMC_ServoHere
2024/10/06 10:57:41.3 GMC_SetPosXY
2024/10/06 10:57:43.0 GMC_SetPosZ
2024/10/06 10:57:46.4 Shaker current speed = 991 rpm, set speed = 1000
2024/10/06 10:57:46.5 Old State:13-cycle=1, Elapsed Time:    0.0,  Ideal Time:    0.0,  Delay time =   0.00  New State:ENGN_StateRunning_GoingToSampleComplete
2024/10/06 10:57:46.6 Old State:14-ENGN_StateRunning_GoingToSampleComplete New State:ENGN_StateRunning_WaitSampling
2024/10/06 10:57:46.6 Step started at: 10:57:35
2024/10/06 10:57:46.6 XYZ movement time  = 11372 ms + Scan start delay = 11311 ms
2024/10/06 10:57:46.7 Old State:15-ENGN_StateRunning_WaitSampling New State:ENGN_StateRunning_Sampling
2024/10/06 10:58:35.4 Temp: 2024/10/06 10:58:35, 30.0000, 30.7000
2024/10/06 10:59:35.5 Temp: 2024/10/06 10:59:35, 30.0000, 30.7000
2024/10/06 11:00:35.7 Temp: 2024/10/06 11:00:35, 30.0000, 30.7000
2024/10/06 11:01:35.8 Temp: 2024/10/06 11:01:35, 30.0000, 30.8000
2024/10/06 11:02:36.0 Temp: 2024/10/06 11:02:36, 30.0000, 30.8000
2024/10/06 11:03:36.1 Temp: 2024/10/06 11:03:36, 30.0000, 30.8000
2024/10/06 11:04:36.3 Temp: 2024/10/06 11:04:36, 30.0000, 30.8000
2024/10/06 11:05:36.5 Temp: 2024/10/06 11:05:36, 30.0000, 30.8000
2024/10/06 11:06:36.6 Temp: 2024/10/06 11:06:36, 30.0000, 30.8000
2024/10/06 11:07:36.8 Temp: 2024/10/06 11:07:36, 30.0000, 30.8000
2024/10/06 11:08:36.9 Temp: 2024/10/06 11:08:36, 30.0000, 30.8000
2024/10/06 11:09:37.1 Temp: 2024/10/06 11:09:37, 30.0000, 30.7000
2024/10/06 11:10:37.2 Temp: 2024/10/06 11:10:37, 30.0000, 30.8000
2024/10/06 11:11:37.4 Temp: 2024/10/06 11:11:37, 30.0000, 30.7000
2024/10/06 11:12:37.5 Temp: 2024/10/06 11:12:37, 30.0000, 30.7000
2024/10/06 11:13:37.7 Temp: 2024/10/06 11:13:37, 30.0000, 30.8000
2024/10/06 11:14:37.9 Temp: 2024/10/06 11:14:37, 30.0000, 30.8000
2024/10/06 11:15:38.0 Temp: 2024/10/06 11:15:38, 30.0000, 30.8000
2024/10/06 11:16:38.2 Temp: 2024/10/06 11:16:38, 30.0000, 30.8000
2024/10/06 11:16:50.2 Step 2 extended by 120 seconds
2024/10/06 11:17:19.3 
2024/10/06 11:17:19.3 STOP SCAN: 
2024/10/06 11:17:19.3    CycleTime (ms)    = 200
2024/10/06 11:17:19.3    CurrentCycle      = 5865
2024/10/06 11:17:19.3    RunTime (ms)      = 1172959
2024/10/06 11:17:19.3    AverageCycle (ms) = 200.0
2024/10/06 11:17:19.3    Temperature       = 30.0
2024/10/06 11:17:19.3    DATA OVERRUN %    = 0.00
2024/10/06 11:17:19.3    Spec PCB temps    = 42.6, 42.1, 42.4, 42.2, 42.1, 42.3, 41.2, 41.7
2024/10/06 11:17:19.3 
2024/10/06 11:17:19.4 Old State:16-cycle=5865, Elapsed Time: 1173.0,  Ideal Time: 1172.8,  Delay time =   0.04  New State:ENGN_StateRunning_SamplingSkipped
2024/10/06 11:17:19.5 Old State:17-ENGN_StateRunning_SamplingSkipped New State:ENGN_StateRunning_WaitNewStep
2024/10/06 11:17:19.9 Old State:5-ENGN_StateRunning_WaitNewStep New State:ENGN_StateRunning_StartNewStep
2024/10/06 11:17:19.9 Spectrometer EOS_B0010: AVRG=20.
2024/10/06 11:17:19.9 Spectrometer EOS_B0014: AVRG=20.
2024/10/06 11:17:19.9 Spectrometer EOS_B0011: AVRG=20.
2024/10/06 11:17:19.9 Spectrometer EOS_B0018: AVRG=20.
2024/10/06 11:17:19.9 Spectrometer EOS_B0012: AVRG=20.
2024/10/06 11:17:19.9 Spectrometer EOS_B0017: AVRG=20.
2024/10/06 11:17:19.9 Spectrometer EOS_B0013: AVRG=20.
2024/10/06 11:17:19.9 Spectrometer EOS_B0019: AVRG=20.
2024/10/06 11:17:19.9 StartShaker(1000)
2024/10/06 11:17:20.0 Old State:6-ENGN_StateRunning_StartNewStep New State:ENGN_StateRunning_WaitGoingToSample
2024/10/06 11:17:20.0 Sample96_Q(0, 0, 2)
2024/10/06 11:17:20.1 
2024/10/06 11:17:20.1 START SCAN: 
2024/10/06 11:17:20.1    CycleTime (ms)    = 200
2024/10/06 11:17:20.1    CycleCount        = 600
2024/10/06 11:17:20.1    ScansToAverage    = 20
2024/10/06 11:17:20.1    FinishTime (s)    = 120
2024/10/06 11:17:20.1    Temperature       = 30.0
2024/10/06 11:17:20.1    Lamp Power        = 33
2024/10/06 11:17:20.1    Spec PCB temps    = 42.6, 42.1, 42.4, 42.2, 42.1, 42.3, 41.2, 41.6
2024/10/06 11:17:20.1 
2024/10/06 11:17:20.1 GMC_SetPosZ
2024/10/06 11:17:20.1 Temp: 2024/10/06 11:17:20, 30.0000, 30.8000
2024/10/06 11:17:20.1 Old State:12-ENGN_StateRunning_WaitGoingToSample New State:ENGN_StateRunning_GoingToSample
2024/10/06 11:17:23.3 GMC_ServoHere
2024/10/06 11:17:23.4 GMC_SetPosXY
2024/10/06 11:17:23.8 GMC_SetPosZ
2024/10/06 11:17:27.5 Old State:13-ENGN_StateRunning_GoingToSample New State:ENGN_StateRunning_GoingToSampleComplete
2024/10/06 11:17:27.6 Old State:14-cycle=1, Elapsed Time:    0.0,  Ideal Time:    0.0,  Delay time =   0.00  New State:ENGN_StateRunning_WaitSampling
2024/10/06 11:17:27.6 Step started at: 11:17:20
2024/10/06 11:17:27.6 XYZ movement time  = 7362 ms + Scan start delay = 7377 ms
2024/10/06 11:17:27.7 Old State:15-ENGN_StateRunning_WaitSampling New State:ENGN_StateRunning_Sampling
2024/10/06 11:17:30.0 Shaker current speed = 991 rpm, set speed = 1000
2024/10/06 11:17:32.9 Step 3 extended by 120 seconds
2024/10/06 11:18:20.3 Temp: 2024/10/06 11:18:20, 30.0000, 30.8000
2024/10/06 11:19:20.4 Temp: 2024/10/06 11:19:20, 30.0000, 30.8000
2024/10/06 11:20:20.6 Temp: 2024/10/06 11:20:20, 30.0000, 30.8000
2024/10/06 11:21:20.0 Step 3 extended by 120 seconds
2024/10/06 11:21:20.7 Temp: 2024/10/06 11:21:20, 30.0000, 30.8000
2024/10/06 11:22:20.9 Temp: 2024/10/06 11:22:20, 30.0000, 30.8000
2024/10/06 11:23:16.0 
2024/10/06 11:23:16.0 STOP SCAN: 
2024/10/06 11:23:16.0    CycleTime (ms)    = 200
2024/10/06 11:23:16.0    CurrentCycle      = 1743
2024/10/06 11:23:16.0    RunTime (ms)      = 348558
2024/10/06 11:23:16.0    AverageCycle (ms) = 200.0
2024/10/06 11:23:16.0    Temperature       = 30.0
2024/10/06 11:23:16.0    DATA OVERRUN %    = 0.00
2024/10/06 11:23:16.0    Spec PCB temps    = 42.6, 42.2, 42.4, 42.2, 42.1, 42.3, 41.3, 41.6
2024/10/06 11:23:16.0 
2024/10/06 11:23:16.1 Old State:16-cycle=1743, Elapsed Time:  348.6,  Ideal Time:  348.4,  Delay time =   0.04  New State:ENGN_StateRunning_SamplingSkipped
2024/10/06 11:23:16.2 Old State:17-ENGN_StateRunning_SamplingSkipped New State:ENGN_StateRunning_WaitNewStep
2024/10/06 11:23:16.3 Old State:5-ENGN_StateRunning_WaitNewStep New State:ENGN_StateRunning_StartNewStep
2024/10/06 11:23:16.3 Spectrometer EOS_B0010: AVRG=20.
2024/10/06 11:23:16.3 Spectrometer EOS_B0014: AVRG=20.
2024/10/06 11:23:16.3 Spectrometer EOS_B0011: AVRG=20.
2024/10/06 11:23:16.3 Spectrometer EOS_B0018: AVRG=20.
2024/10/06 11:23:16.3 Spectrometer EOS_B0012: AVRG=20.
2024/10/06 11:23:16.3 Spectrometer EOS_B0017: AVRG=20.
2024/10/06 11:23:16.3 Spectrometer EOS_B0013: AVRG=20.
2024/10/06 11:23:16.3 Spectrometer EOS_B0019: AVRG=20.
2024/10/06 11:23:16.3 StartShaker(1000)
2024/10/06 11:23:16.4 Old State:6-ENGN_StateRunning_StartNewStep New State:ENGN_StateRunning_WaitGoingToSample
2024/10/06 11:23:16.4 Sample96_Q(0, 0, 5)
2024/10/06 11:23:16.5 
2024/10/06 11:23:16.5 START SCAN: 
2024/10/06 11:23:16.5    CycleTime (ms)    = 200
2024/10/06 11:23:16.5    CycleCount        = 5500
2024/10/06 11:23:16.5    ScansToAverage    = 20
2024/10/06 11:23:16.5    FinishTime (s)    = 1100
2024/10/06 11:23:16.5    Temperature       = 30.0
2024/10/06 11:23:16.5    Lamp Power        = 33
2024/10/06 11:23:16.5    Spec PCB temps    = 42.6, 42.2, 42.4, 42.2, 42.1, 42.3, 41.3, 41.6
2024/10/06 11:23:16.5 
2024/10/06 11:23:16.5 GMC_SetPosZ
2024/10/06 11:23:16.6 Old State:12-ENGN_StateRunning_WaitGoingToSample New State:ENGN_StateRunning_GoingToSample
2024/10/06 11:23:16.6 Temp: 2024/10/06 11:23:16, 30.0000, 30.8000
2024/10/06 11:23:20.0 GMC_ServoHere
2024/10/06 11:23:20.2 GMC_SetPosXY
2024/10/06 11:23:20.8 GMC_SetPosZ
2024/10/06 11:23:25.3 Old State:13-ENGN_StateRunning_GoingToSample New State:ENGN_StateRunning_GoingToSampleComplete
2024/10/06 11:23:25.4 Old State:14-cycle=1, Elapsed Time:    0.0,  Ideal Time:    0.0,  Delay time =   0.00  New State:ENGN_StateRunning_WaitSampling
2024/10/06 11:23:25.4 Step started at: 11:23:16
2024/10/06 11:23:25.4 XYZ movement time  = 8756 ms + Scan start delay = 8710 ms
2024/10/06 11:23:25.5 Old State:15-ENGN_StateRunning_WaitSampling New State:ENGN_StateRunning_Sampling
2024/10/06 11:23:26.4 Shaker current speed = 988 rpm, set speed = 1000
2024/10/06 11:24:16.7 Temp: 2024/10/06 11:24:16, 30.0000, 30.7000
2024/10/06 11:25:16.9 Temp: 2024/10/06 11:25:16, 30.0000, 30.8000
2024/10/06 11:26:17.1 Temp: 2024/10/06 11:26:17, 30.0000, 30.8000
2024/10/06 11:26:38.5 Step 4 extended by 300 seconds
2024/10/06 11:27:17.2 Temp: 2024/10/06 11:27:17, 30.0000, 30.8000
2024/10/06 11:28:17.4 Temp: 2024/10/06 11:28:17, 30.0000, 30.8000
2024/10/06 11:29:17.5 Temp: 2024/10/06 11:29:17, 30.0000, 30.8000
2024/10/06 11:30:17.7 Temp: 2024/10/06 11:30:17, 30.0000, 30.8000
2024/10/06 11:31:17.8 Temp: 2024/10/06 11:31:17, 30.0000, 30.7000
2024/10/06 11:32:18.0 Temp: 2024/10/06 11:32:18, 30.0000, 30.8000
2024/10/06 11:33:18.2 Temp: 2024/10/06 11:33:18, 30.0000, 30.7000
2024/10/06 11:34:18.3 Temp: 2024/10/06 11:34:18, 30.0000, 30.7000
2024/10/06 11:35:18.5 Temp: 2024/10/06 11:35:18, 30.0000, 30.7000
2024/10/06 11:36:18.6 Temp: 2024/10/06 11:36:18, 30.0000, 30.8000
2024/10/06 11:37:18.8 Temp: 2024/10/06 11:37:18, 30.0000, 30.7000
2024/10/06 11:38:18.9 Temp: 2024/10/06 11:38:18, 30.0000, 30.8000
2024/10/06 11:39:19.1 Temp: 2024/10/06 11:39:19, 30.0000, 30.8000
2024/10/06 11:40:19.2 Temp: 2024/10/06 11:40:19, 30.0000, 30.8000
2024/10/06 11:41:19.4 Temp: 2024/10/06 11:41:19, 30.0000, 30.8000
2024/10/06 11:42:19.6 Temp: 2024/10/06 11:42:19, 30.0000, 30.8000
2024/10/06 11:43:19.7 Temp: 2024/10/06 11:43:19, 30.0000, 30.8000
2024/10/06 11:43:57.8 Step 4 extended by 300 seconds
2024/10/06 11:44:19.9 Temp: 2024/10/06 11:44:19, 30.0000, 30.7000
2024/10/06 11:45:20.0 Temp: 2024/10/06 11:45:20, 30.0000, 30.8000
2024/10/06 11:46:20.2 Temp: 2024/10/06 11:46:20, 30.0000, 30.8000
2024/10/06 11:46:22.2 
2024/10/06 11:46:22.2 STOP SCAN: 
2024/10/06 11:46:22.2    CycleTime (ms)    = 200
2024/10/06 11:46:22.2    CurrentCycle      = 6885
2024/10/06 11:46:22.2    RunTime (ms)      = 1377001
2024/10/06 11:46:22.2    AverageCycle (ms) = 200.0
2024/10/06 11:46:22.2    Temperature       = 30.0
2024/10/06 11:46:22.2    DATA OVERRUN %    = 0.00
2024/10/06 11:46:22.2    Spec PCB temps    = 42.6, 42.1, 42.4, 42.3, 42.0, 42.3, 41.3, 41.6
2024/10/06 11:46:22.2 
2024/10/06 11:46:22.3 Old State:16-cycle=6885, Elapsed Time: 1377.0,  Ideal Time: 1377.0,  Delay time =   0.04  New State:ENGN_StateRunning_SamplingSkipped
2024/10/06 11:46:22.4 Old State:17-ENGN_StateRunning_SamplingSkipped New State:ENGN_StateRunning_WaitNewStep
2024/10/06 11:46:22.6 Old State:5-ENGN_StateRunning_WaitNewStep New State:ENGN_StateRunning_StartNewStep
2024/10/06 11:46:22.7 Spectrometer EOS_B0010: AVRG=20.
2024/10/06 11:46:22.7 Spectrometer EOS_B0014: AVRG=20.
2024/10/06 11:46:22.7 Spectrometer EOS_B0011: AVRG=20.
2024/10/06 11:46:22.7 Spectrometer EOS_B0018: AVRG=20.
2024/10/06 11:46:22.7 Spectrometer EOS_B0012: AVRG=20.
2024/10/06 11:46:22.7 Spectrometer EOS_B0017: AVRG=20.
2024/10/06 11:46:22.7 Spectrometer EOS_B0013: AVRG=20.
2024/10/06 11:46:22.7 Spectrometer EOS_B0019: AVRG=20.
2024/10/06 11:46:22.7 StartShaker(1000)
2024/10/06 11:46:22.8 Old State:6-ENGN_StateRunning_StartNewStep New State:ENGN_StateRunning_WaitGoingToSample
2024/10/06 11:46:22.8 Sample96_Q(0, 0, 2)
2024/10/06 11:46:22.8 
2024/10/06 11:46:22.8 START SCAN: 
2024/10/06 11:46:22.8    CycleTime (ms)    = 200
2024/10/06 11:46:22.8    CycleCount        = 3000
2024/10/06 11:46:22.8    ScansToAverage    = 20
2024/10/06 11:46:22.8    FinishTime (s)    = 600
2024/10/06 11:46:22.8    Temperature       = 30.0
2024/10/06 11:46:22.8    Lamp Power        = 33
2024/10/06 11:46:22.8    Spec PCB temps    = 42.6, 42.1, 42.4, 42.3, 42.0, 42.3, 41.3, 41.6
2024/10/06 11:46:22.8 
2024/10/06 11:46:22.9 GMC_SetPosZ
2024/10/06 11:46:22.9 Old State:12-ENGN_StateRunning_WaitGoingToSample New State:ENGN_StateRunning_GoingToSample
2024/10/06 11:46:22.9 Temp: 2024/10/06 11:46:22, 30.0000, 30.8000
2024/10/06 11:46:27.3 GMC_ServoHere
2024/10/06 11:46:27.4 GMC_SetPosXY
2024/10/06 11:46:28.1 GMC_SetPosZ
2024/10/06 11:46:31.7 Old State:13-cycle=1, Elapsed Time:    0.0,  Ideal Time:    0.0,  Delay time =   0.00  New State:ENGN_StateRunning_GoingToSampleComplete
2024/10/06 11:46:31.8 Old State:14-ENGN_StateRunning_GoingToSampleComplete New State:ENGN_StateRunning_WaitSampling
2024/10/06 11:46:31.8 Step started at: 11:46:22
2024/10/06 11:46:31.8 XYZ movement time  = 8855 ms + Scan start delay = 8770 ms
2024/10/06 11:46:31.9 Old State:15-ENGN_StateRunning_WaitSampling New State:ENGN_StateRunning_Sampling
2024/10/06 11:46:32.7 Shaker current speed = 991 rpm, set speed = 1000
2024/10/06 11:47:23.1 Temp: 2024/10/06 11:47:23, 30.0000, 30.8000
2024/10/06 11:48:23.2 Temp: 2024/10/06 11:48:23, 30.0000, 30.8000
2024/10/06 11:49:23.4 Temp: 2024/10/06 11:49:23, 30.0000, 30.8000
2024/10/06 11:50:23.6 Temp: 2024/10/06 11:50:23, 30.0000, 30.8000
2024/10/06 11:51:23.7 Temp: 2024/10/06 11:51:23, 30.0000, 30.8000
2024/10/06 11:52:23.9 Temp: 2024/10/06 11:52:23, 30.0000, 30.8000
2024/10/06 11:53:24.0 Temp: 2024/10/06 11:53:24, 30.0000, 30.7000
2024/10/06 11:54:24.2 Temp: 2024/10/06 11:54:24, 30.0000, 30.8000
2024/10/06 11:54:58.9 
2024/10/06 11:54:58.9 STOP SCAN: 
2024/10/06 11:54:58.9    CycleTime (ms)    = 200
2024/10/06 11:54:58.9    CurrentCycle      = 2537
2024/10/06 11:54:58.9    RunTime (ms)      = 507357
2024/10/06 11:54:58.9    AverageCycle (ms) = 200.0
2024/10/06 11:54:58.9    Temperature       = 30.0
2024/10/06 11:54:58.9    DATA OVERRUN %    = 0.00
2024/10/06 11:54:58.9    Spec PCB temps    = 42.6, 42.1, 42.4, 42.3, 42.1, 42.3, 41.3, 41.6
2024/10/06 11:54:58.9 
2024/10/06 11:54:59.0 Old State:16-cycle=2537, Elapsed Time:  507.4,  Ideal Time:  507.2,  Delay time =   0.04  New State:ENGN_StateRunning_SamplingSkipped
2024/10/06 11:54:59.1 Old State:17-ENGN_StateRunning_SamplingSkipped New State:ENGN_StateRunning_WaitNewStep
2024/10/06 11:54:59.3 Old State:5-ENGN_StateRunning_WaitNewStep New State:ENGN_StateRunning_StartNewStep
2024/10/06 11:54:59.4 Spectrometer EOS_B0010: AVRG=20.
2024/10/06 11:54:59.4 Spectrometer EOS_B0014: AVRG=20.
2024/10/06 11:54:59.4 Spectrometer EOS_B0011: AVRG=20.
2024/10/06 11:54:59.4 Spectrometer EOS_B0018: AVRG=20.
2024/10/06 11:54:59.4 Spectrometer EOS_B0012: AVRG=20.
2024/10/06 11:54:59.4 Spectrometer EOS_B0017: AVRG=20.
2024/10/06 11:54:59.4 Spectrometer EOS_B0013: AVRG=20.
2024/10/06 11:54:59.4 Spectrometer EOS_B0019: AVRG=20.
2024/10/06 11:54:59.4 StartShaker(1000)
2024/10/06 11:54:59.5 Old State:6-ENGN_StateRunning_StartNewStep New State:ENGN_StateRunning_WaitGoingToSample
2024/10/06 11:54:59.5 Sample96_Q(0, 0, 10)
2024/10/06 11:54:59.5 
2024/10/06 11:54:59.5 START SCAN: 
2024/10/06 11:54:59.5    CycleTime (ms)    = 200
2024/10/06 11:54:59.5    CycleCount        = 25
2024/10/06 11:54:59.5    ScansToAverage    = 20
2024/10/06 11:54:59.5    FinishTime (s)    = 5
2024/10/06 11:54:59.5    Temperature       = 30.0
2024/10/06 11:54:59.5    Lamp Power        = 33
2024/10/06 11:54:59.5    Spec PCB temps    = 42.6, 42.1, 42.4, 42.3, 42.1, 42.3, 41.3, 41.6
2024/10/06 11:54:59.5 
2024/10/06 11:54:59.5 GMC_SetPosZ
2024/10/06 11:54:59.6 Temp: 2024/10/06 11:54:59, 30.0000, 30.7000
2024/10/06 11:54:59.6 Old State:12-ENGN_StateRunning_WaitGoingToSample New State:ENGN_StateRunning_GoingToSample
2024/10/06 11:55:03.0 GMC_ServoHere
2024/10/06 11:55:03.2 GMC_SetPosXY
2024/10/06 11:55:04.6 GMC_SetPosZ
2024/10/06 11:55:10.6 Shaker current speed = 991 rpm, set speed = 1000
2024/10/06 11:55:10.7 Old State:13-cycle=1, Elapsed Time:    0.0,  Ideal Time:    0.0,  Delay time =   0.00  New State:ENGN_StateRunning_GoingToSampleComplete
2024/10/06 11:55:10.8 Old State:14-ENGN_StateRunning_GoingToSampleComplete New State:ENGN_StateRunning_WaitSampling
2024/10/06 11:55:10.8 Step started at: 11:54:59
2024/10/06 11:55:10.8 XYZ movement time  = 11062 ms + Scan start delay = 10983 ms
2024/10/06 11:55:10.9 Old State:15-ENGN_StateRunning_WaitSampling New State:ENGN_StateRunning_Sampling
2024/10/06 11:55:15.4 
2024/10/06 11:55:15.4 STOP SCAN: 
2024/10/06 11:55:15.4    CycleTime (ms)    = 200
2024/10/06 11:55:15.4    CurrentCycle      = 25
2024/10/06 11:55:15.4    RunTime (ms)      = 4958
2024/10/06 11:55:15.4    AverageCycle (ms) = 198.3
2024/10/06 11:55:15.4    Temperature       = 30.0
2024/10/06 11:55:15.4    DATA OVERRUN %    = 0.00
2024/10/06 11:55:15.4    Spec PCB temps    = 42.6, 42.2, 42.4, 42.2, 42.1, 42.3, 41.3, 41.6
2024/10/06 11:55:15.4 
2024/10/06 11:55:15.5 Old State:16-cycle=25, Elapsed Time:    5.0,  Ideal Time:    4.8,  Delay time =   0.04  New State:ENGN_StateRunning_SamplingComplete
2024/10/06 11:55:15.6 Old State:18-ENGN_StateRunning_SamplingComplete New State:ENGN_StateRunning_WaitNewStep
2024/10/06 11:55:15.8 Old State:5-ENGN_StateRunning_WaitNewStep New State:ENGN_StateRunning_StartNewStep
2024/10/06 11:55:15.8 Spectrometer EOS_B0010: AVRG=20.
2024/10/06 11:55:15.9 Spectrometer EOS_B0014: AVRG=20.
2024/10/06 11:55:15.9 Spectrometer EOS_B0011: AVRG=20.
2024/10/06 11:55:15.9 Spectrometer EOS_B0018: AVRG=20.
2024/10/06 11:55:15.9 Spectrometer EOS_B0012: AVRG=20.
2024/10/06 11:55:15.9 Spectrometer EOS_B0017: AVRG=20.
2024/10/06 11:55:15.9 Spectrometer EOS_B0013: AVRG=20.
2024/10/06 11:55:15.9 Spectrometer EOS_B0019: AVRG=20.
2024/10/06 11:55:15.9 StartShaker(1000)
2024/10/06 11:55:16.0 Old State:6-ENGN_StateRunning_StartNewStep New State:ENGN_StateRunning_WaitGoingToSample
2024/10/06 11:55:16.0 Sample96_Q(0, 0, 0)
2024/10/06 11:55:16.0 
2024/10/06 11:55:16.0 START SCAN: 
2024/10/06 11:55:16.0    CycleTime (ms)    = 200
2024/10/06 11:55:16.0    CycleCount        = 25
2024/10/06 11:55:16.0    ScansToAverage    = 20
2024/10/06 11:55:16.0    FinishTime (s)    = 5
2024/10/06 11:55:16.0    Temperature       = 30.0
2024/10/06 11:55:16.0    Lamp Power        = 33
2024/10/06 11:55:16.0    Spec PCB temps    = 42.6, 42.2, 42.4, 42.3, 42.1, 42.3, 41.3, 41.6
2024/10/06 11:55:16.0 
2024/10/06 11:55:16.1 GMC_SetPosZ
2024/10/06 11:55:16.1 Old State:12-ENGN_StateRunning_WaitGoingToSample New State:ENGN_StateRunning_GoingToSample
2024/10/06 11:55:16.1 Temp: 2024/10/06 11:55:16, 30.0000, 30.7000
2024/10/06 11:55:21.8 GMC_ServoHere
2024/10/06 11:55:22.0 GMC_SetPosXY
2024/10/06 11:55:23.7 GMC_SetPosZ
2024/10/06 11:55:26.7 Shaker current speed = 990 rpm, set speed = 1000
2024/10/06 11:55:26.8 Old State:13-cycle=1, Elapsed Time:    0.0,  Ideal Time:    0.0,  Delay time =   0.00  New State:ENGN_StateRunning_GoingToSampleComplete
2024/10/06 11:55:26.9 Old State:14-ENGN_StateRunning_GoingToSampleComplete New State:ENGN_StateRunning_WaitSampling
2024/10/06 11:55:26.9 Step started at: 11:55:16
2024/10/06 11:55:26.9 XYZ movement time  = 10763 ms + Scan start delay = 10708 ms
2024/10/06 11:55:27.0 Old State:15-ENGN_StateRunning_WaitSampling New State:ENGN_StateRunning_Sampling
2024/10/06 11:55:31.6 
2024/10/06 11:55:31.6 STOP SCAN: 
2024/10/06 11:55:31.6    CycleTime (ms)    = 200
2024/10/06 11:55:31.6    CurrentCycle      = 25
2024/10/06 11:55:31.6    RunTime (ms)      = 4956
2024/10/06 11:55:31.6    AverageCycle (ms) = 198.2
2024/10/06 11:55:31.6    Temperature       = 30.0
2024/10/06 11:55:31.6    DATA OVERRUN %    = 0.00
2024/10/06 11:55:31.6    Spec PCB temps    = 42.6, 42.1, 42.4, 42.3, 42.1, 42.3, 41.3, 41.6
2024/10/06 11:55:31.6 
2024/10/06 11:55:31.7 Old State:16-cycle=25, Elapsed Time:    5.0,  Ideal Time:    4.8,  Delay time =   0.04  New State:ENGN_StateRunning_SamplingComplete
2024/10/06 11:55:31.8 Old State:18-ENGN_StateRunning_SamplingComplete New State:ENGN_StateRunning_WaitNewStep
2024/10/06 11:55:31.9 Old State:5-ENGN_StateRunning_WaitNewStep New State:ENGN_StateRunning_StartNewStep
2024/10/06 11:55:31.9 Spectrometer EOS_B0010: AVRG=20.
2024/10/06 11:55:32.0 Spectrometer EOS_B0014: AVRG=20.
2024/10/06 11:55:32.0 Spectrometer EOS_B0011: AVRG=20.
2024/10/06 11:55:32.0 Spectrometer EOS_B0018: AVRG=20.
2024/10/06 11:55:32.0 Spectrometer EOS_B0012: AVRG=20.
2024/10/06 11:55:32.0 Spectrometer EOS_B0017: AVRG=20.
2024/10/06 11:55:32.0 Spectrometer EOS_B0013: AVRG=20.
2024/10/06 11:55:32.0 Spectrometer EOS_B0019: AVRG=20.
2024/10/06 11:55:32.0 StartShaker(1000)
2024/10/06 11:55:32.1 Old State:6-ENGN_StateRunning_StartNewStep New State:ENGN_StateRunning_WaitGoingToSample
2024/10/06 11:55:32.1 Sample96_Q(0, 0, 10)
2024/10/06 11:55:32.1 
2024/10/06 11:55:32.1 START SCAN: 
2024/10/06 11:55:32.1    CycleTime (ms)    = 200
2024/10/06 11:55:32.1    CycleCount        = 25
2024/10/06 11:55:32.1    ScansToAverage    = 20
2024/10/06 11:55:32.1    FinishTime (s)    = 5
2024/10/06 11:55:32.1    Temperature       = 30.0
2024/10/06 11:55:32.1    Lamp Power        = 33
2024/10/06 11:55:32.1    Spec PCB temps    = 42.6, 42.1, 42.4, 42.2, 42.1, 42.3, 41.3, 41.6
2024/10/06 11:55:32.1 
2024/10/06 11:55:32.1 GMC_SetPosZ
2024/10/06 11:55:32.2 Old State:12-ENGN_StateRunning_WaitGoingToSample New State:ENGN_StateRunning_GoingToSample
2024/10/06 11:55:32.2 Temp: 2024/10/06 11:55:32, 30.0000, 30.7000
2024/10/06 11:55:35.0 GMC_ServoHere
2024/10/06 11:55:35.2 GMC_SetPosXY
2024/10/06 11:55:36.9 GMC_SetPosZ
2024/10/06 11:55:42.8 Old State:13-ENGN_StateRunning_GoingToSample New State:ENGN_StateRunning_GoingToSampleComplete
2024/10/06 11:55:42.8 Shaker current speed = 989 rpm, set speed = 1000
2024/10/06 11:55:42.9 Old State:14-cycle=1, Elapsed Time:    0.0,  Ideal Time:    0.0,  Delay time =   0.00  New State:ENGN_StateRunning_WaitSampling
2024/10/06 11:55:42.9 Step started at: 11:55:32
2024/10/06 11:55:42.9 XYZ movement time  = 10655 ms + Scan start delay = 10665 ms
2024/10/06 11:55:43.0 Old State:15-ENGN_StateRunning_WaitSampling New State:ENGN_StateRunning_Sampling
2024/10/06 11:55:47.7 
2024/10/06 11:55:47.7 STOP SCAN: 
2024/10/06 11:55:47.7    CycleTime (ms)    = 200
2024/10/06 11:55:47.7    CurrentCycle      = 25
2024/10/06 11:55:47.7    RunTime (ms)      = 4959
2024/10/06 11:55:47.7    AverageCycle (ms) = 198.4
2024/10/06 11:55:47.7    Temperature       = 30.0
2024/10/06 11:55:47.7    DATA OVERRUN %    = 0.00
2024/10/06 11:55:47.7    Spec PCB temps    = 42.6, 42.1, 42.4, 42.3, 42.1, 42.3, 41.3, 41.6
2024/10/06 11:55:47.7 
2024/10/06 11:55:47.8 Old State:16-cycle=25, Elapsed Time:    5.0,  Ideal Time:    4.8,  Delay time =   0.04  New State:ENGN_StateRunning_SamplingComplete
2024/10/06 11:55:47.9 Old State:18-ENGN_StateRunning_SamplingComplete New State:ENGN_StateRunning_WaitNewStep
2024/10/06 11:55:48.1 Old State:5-ENGN_StateRunning_WaitNewStep New State:ENGN_StateRunning_StartNewStep
2024/10/06 11:55:48.1 Spectrometer EOS_B0010: AVRG=20.
2024/10/06 11:55:48.1 Spectrometer EOS_B0014: AVRG=20.
2024/10/06 11:55:48.1 Spectrometer EOS_B0011: AVRG=20.
2024/10/06 11:55:48.1 Spectrometer EOS_B0018: AVRG=20.
2024/10/06 11:55:48.1 Spectrometer EOS_B0012: AVRG=20.
2024/10/06 11:55:48.1 Spectrometer EOS_B0017: AVRG=20.
2024/10/06 11:55:48.1 Spectrometer EOS_B0013: AVRG=20.
2024/10/06 11:55:48.1 Spectrometer EOS_B0019: AVRG=20.
2024/10/06 11:55:48.1 StartShaker(1000)
2024/10/06 11:55:48.3 Old State:6-ENGN_StateRunning_StartNewStep New State:ENGN_StateRunning_WaitGoingToSample
2024/10/06 11:55:48.3 Sample96_Q(0, 0, 0)
2024/10/06 11:55:48.3 
2024/10/06 11:55:48.3 START SCAN: 
2024/10/06 11:55:48.3    CycleTime (ms)    = 200
2024/10/06 11:55:48.3    CycleCount        = 25
2024/10/06 11:55:48.3    ScansToAverage    = 20
2024/10/06 11:55:48.3    FinishTime (s)    = 5
2024/10/06 11:55:48.3    Temperature       = 30.0
2024/10/06 11:55:48.3    Lamp Power        = 33
2024/10/06 11:55:48.3    Spec PCB temps    = 42.6, 42.1, 42.4, 42.3, 42.1, 42.3, 41.3, 41.6
2024/10/06 11:55:48.3 
2024/10/06 11:55:48.3 GMC_SetPosZ
2024/10/06 11:55:48.4 Old State:12-ENGN_StateRunning_WaitGoingToSample New State:ENGN_StateRunning_GoingToSample
2024/10/06 11:55:48.4 Temp: 2024/10/06 11:55:48, 30.0000, 30.8000
2024/10/06 11:55:54.1 GMC_ServoHere
2024/10/06 11:55:54.3 GMC_SetPosXY
2024/10/06 11:55:55.9 GMC_SetPosZ
2024/10/06 11:55:59.0 Shaker current speed = 990 rpm, set speed = 1000
2024/10/06 11:55:59.1 Old State:13-cycle=1, Elapsed Time:    0.0,  Ideal Time:    0.0,  Delay time =   0.00  New State:ENGN_StateRunning_GoingToSampleComplete
2024/10/06 11:55:59.2 Old State:14-ENGN_StateRunning_GoingToSampleComplete New State:ENGN_StateRunning_WaitSampling
2024/10/06 11:55:59.2 Step started at: 11:55:48
2024/10/06 11:55:59.2 XYZ movement time  = 10756 ms + Scan start delay = 10693 ms
2024/10/06 11:55:59.3 Old State:15-ENGN_StateRunning_WaitSampling New State:ENGN_StateRunning_Sampling
2024/10/06 11:56:03.9 
2024/10/06 11:56:03.9 STOP SCAN: 
2024/10/06 11:56:03.9    CycleTime (ms)    = 200
2024/10/06 11:56:03.9    CurrentCycle      = 25
2024/10/06 11:56:03.9    RunTime (ms)      = 4959
2024/10/06 11:56:03.9    AverageCycle (ms) = 198.4
2024/10/06 11:56:03.9    Temperature       = 30.0
2024/10/06 11:56:03.9    DATA OVERRUN %    = 0.00
2024/10/06 11:56:03.9    Spec PCB temps    = 42.6, 42.2, 42.4, 42.3, 42.1, 42.3, 41.3, 41.6
2024/10/06 11:56:03.9 
2024/10/06 11:56:04.0 Old State:16-cycle=25, Elapsed Time:    5.0,  Ideal Time:    4.8,  Delay time =   0.04  New State:ENGN_StateRunning_SamplingComplete
2024/10/06 11:56:04.1 Old State:18-ENGN_StateRunning_SamplingComplete New State:ENGN_StateRunning_WaitNewStep
2024/10/06 11:56:04.3 Old State:5-ENGN_StateRunning_WaitNewStep New State:ENGN_StateRunning_StartNewStep
2024/10/06 11:56:04.3 Spectrometer EOS_B0010: AVRG=20.
2024/10/06 11:56:04.3 Spectrometer EOS_B0014: AVRG=20.
2024/10/06 11:56:04.3 Spectrometer EOS_B0011: AVRG=20.
2024/10/06 11:56:04.3 Spectrometer EOS_B0018: AVRG=20.
2024/10/06 11:56:04.3 Spectrometer EOS_B0012: AVRG=20.
2024/10/06 11:56:04.3 Spectrometer EOS_B0017: AVRG=20.
2024/10/06 11:56:04.3 Spectrometer EOS_B0013: AVRG=20.
2024/10/06 11:56:04.3 Spectrometer EOS_B0019: AVRG=20.
2024/10/06 11:56:04.3 StartShaker(1000)
2024/10/06 11:56:04.5 Old State:6-ENGN_StateRunning_StartNewStep New State:ENGN_StateRunning_WaitGoingToSample
2024/10/06 11:56:04.5 Sample96_Q(0, 0, 10)
2024/10/06 11:56:04.5 
2024/10/06 11:56:04.5 START SCAN: 
2024/10/06 11:56:04.5    CycleTime (ms)    = 200
2024/10/06 11:56:04.5    CycleCount        = 25
2024/10/06 11:56:04.5    ScansToAverage    = 20
2024/10/06 11:56:04.5    FinishTime (s)    = 5
2024/10/06 11:56:04.5    Temperature       = 30.0
2024/10/06 11:56:04.5    Lamp Power        = 33
2024/10/06 11:56:04.5    Spec PCB temps    = 42.6, 42.2, 42.4, 42.3, 42.1, 42.3, 41.3, 41.6
2024/10/06 11:56:04.5 
2024/10/06 11:56:04.6 GMC_SetPosZ
2024/10/06 11:56:04.6 Old State:12-ENGN_StateRunning_WaitGoingToSample New State:ENGN_StateRunning_GoingToSample
2024/10/06 11:56:04.6 Temp: 2024/10/06 11:56:04, 30.0000, 30.8000
2024/10/06 11:56:07.4 GMC_ServoHere
2024/10/06 11:56:07.6 GMC_SetPosXY
2024/10/06 11:56:09.3 GMC_SetPosZ
2024/10/06 11:56:15.2 Shaker current speed = 990 rpm, set speed = 1000
2024/10/06 11:56:15.3 Old State:13-cycle=1, Elapsed Time:    0.0,  Ideal Time:    0.0,  Delay time =   0.00  New State:ENGN_StateRunning_GoingToSampleComplete
2024/10/06 11:56:15.4 Old State:14-ENGN_StateRunning_GoingToSampleComplete New State:ENGN_StateRunning_WaitSampling
2024/10/06 11:56:15.4 Step started at: 11:56:04
2024/10/06 11:56:15.4 XYZ movement time  = 10762 ms + Scan start delay = 10703 ms
2024/10/06 11:56:15.5 Old State:15-ENGN_StateRunning_WaitSampling New State:ENGN_StateRunning_Sampling
2024/10/06 11:56:20.1 
2024/10/06 11:56:20.1 STOP SCAN: 
2024/10/06 11:56:20.1    CycleTime (ms)    = 200
2024/10/06 11:56:20.1    CurrentCycle      = 25
2024/10/06 11:56:20.1    RunTime (ms)      = 4957
2024/10/06 11:56:20.1    AverageCycle (ms) = 198.3
2024/10/06 11:56:20.1    Temperature       = 30.0
2024/10/06 11:56:20.1    DATA OVERRUN %    = 0.00
2024/10/06 11:56:20.1    Spec PCB temps    = 42.6, 42.1, 42.4, 42.2, 42.1, 42.3, 41.3, 41.6
2024/10/06 11:56:20.1 
2024/10/06 11:56:20.2 Old State:16-cycle=25, Elapsed Time:    5.0,  Ideal Time:    4.8,  Delay time =   0.04  New State:ENGN_StateRunning_SamplingComplete
2024/10/06 11:56:20.3 Old State:18-ENGN_StateRunning_SamplingComplete New State:ENGN_StateRunning_WaitNewStep
2024/10/06 11:56:20.4 Old State:5-ENGN_StateRunning_WaitNewStep New State:ENGN_StateRunning_StartNewStep
2024/10/06 11:56:20.4 Spectrometer EOS_B0010: AVRG=20.
2024/10/06 11:56:20.4 Spectrometer EOS_B0014: AVRG=20.
2024/10/06 11:56:20.4 Spectrometer EOS_B0011: AVRG=20.
2024/10/06 11:56:20.4 Spectrometer EOS_B0018: AVRG=20.
2024/10/06 11:56:20.4 Spectrometer EOS_B0012: AVRG=20.
2024/10/06 11:56:20.4 Spectrometer EOS_B0017: AVRG=20.
2024/10/06 11:56:20.4 Spectrometer EOS_B0013: AVRG=20.
2024/10/06 11:56:20.4 Spectrometer EOS_B0019: AVRG=20.
2024/10/06 11:56:20.4 StartShaker(1000)
2024/10/06 11:56:20.6 Old State:6-ENGN_StateRunning_StartNewStep New State:ENGN_StateRunning_WaitGoingToSample
2024/10/06 11:56:20.6 Sample96_Q(0, 0, 0)
2024/10/06 11:56:20.6 
2024/10/06 11:56:20.6 START SCAN: 
2024/10/06 11:56:20.6    CycleTime (ms)    = 200
2024/10/06 11:56:20.6    CycleCount        = 25
2024/10/06 11:56:20.6    ScansToAverage    = 20
2024/10/06 11:56:20.6    FinishTime (s)    = 5
2024/10/06 11:56:20.6    Temperature       = 30.0
2024/10/06 11:56:20.6    Lamp Power        = 33
2024/10/06 11:56:20.6    Spec PCB temps    = 42.6, 42.1, 42.4, 42.2, 42.1, 42.3, 41.3, 41.6
2024/10/06 11:56:20.6 
2024/10/06 11:56:20.6 GMC_SetPosZ
2024/10/06 11:56:20.7 Old State:12-ENGN_StateRunning_WaitGoingToSample New State:ENGN_StateRunning_GoingToSample
2024/10/06 11:56:20.7 Temp: 2024/10/06 11:56:20, 30.0000, 30.9000
2024/10/06 11:56:26.4 GMC_ServoHere
2024/10/06 11:56:26.5 GMC_SetPosXY
2024/10/06 11:56:28.2 GMC_SetPosZ
2024/10/06 11:56:31.3 Shaker current speed = 991 rpm, set speed = 1000
2024/10/06 11:56:31.4 Old State:13-cycle=1, Elapsed Time:    0.0,  Ideal Time:    0.0,  Delay time =   0.00  New State:ENGN_StateRunning_GoingToSampleComplete
2024/10/06 11:56:31.5 Old State:14-ENGN_StateRunning_GoingToSampleComplete New State:ENGN_StateRunning_WaitSampling
2024/10/06 11:56:31.5 Step started at: 11:56:20
2024/10/06 11:56:31.5 XYZ movement time  = 10756 ms + Scan start delay = 10689 ms
2024/10/06 11:56:31.6 Old State:15-ENGN_StateRunning_WaitSampling New State:ENGN_StateRunning_Sampling
2024/10/06 11:56:36.2 
2024/10/06 11:56:36.2 STOP SCAN: 
2024/10/06 11:56:36.2    CycleTime (ms)    = 200
2024/10/06 11:56:36.2    CurrentCycle      = 25
2024/10/06 11:56:36.2    RunTime (ms)      = 4958
2024/10/06 11:56:36.2    AverageCycle (ms) = 198.3
2024/10/06 11:56:36.2    Temperature       = 30.0
2024/10/06 11:56:36.2    DATA OVERRUN %    = 0.00
2024/10/06 11:56:36.2    Spec PCB temps    = 42.6, 42.1, 42.4, 42.2, 42.1, 42.3, 41.2, 41.6
2024/10/06 11:56:36.2 
2024/10/06 11:56:36.3 Old State:16-cycle=25, Elapsed Time:    5.0,  Ideal Time:    4.8,  Delay time =   0.04  New State:ENGN_StateRunning_SamplingComplete
2024/10/06 11:56:36.4 Old State:18-ENGN_StateRunning_SamplingComplete New State:ENGN_StateRunning_WaitNewStep
2024/10/06 11:56:36.6 Old State:5-ENGN_StateRunning_WaitNewStep New State:ENGN_StateRunning_StartNewStep
2024/10/06 11:56:36.6 Spectrometer EOS_B0010: AVRG=20.
2024/10/06 11:56:36.6 Spectrometer EOS_B0014: AVRG=20.
2024/10/06 11:56:36.6 Spectrometer EOS_B0011: AVRG=20.
2024/10/06 11:56:36.6 Spectrometer EOS_B0018: AVRG=20.
2024/10/06 11:56:36.6 Spectrometer EOS_B0012: AVRG=20.
2024/10/06 11:56:36.6 Spectrometer EOS_B0017: AVRG=20.
2024/10/06 11:56:36.6 Spectrometer EOS_B0013: AVRG=20.
2024/10/06 11:56:36.6 Spectrometer EOS_B0019: AVRG=20.
2024/10/06 11:56:36.6 StartShaker(1000)
2024/10/06 11:56:36.7 Old State:6-ENGN_StateRunning_StartNewStep New State:ENGN_StateRunning_WaitGoingToSample
2024/10/06 11:56:36.7 Sample96_Q(0, 0, 11)
2024/10/06 11:56:36.7 
2024/10/06 11:56:36.7 START SCAN: 
2024/10/06 11:56:36.7    CycleTime (ms)    = 200
2024/10/06 11:56:36.7    CycleCount        = 600
2024/10/06 11:56:36.7    ScansToAverage    = 20
2024/10/06 11:56:36.7    FinishTime (s)    = 120
2024/10/06 11:56:36.7    Temperature       = 30.0
2024/10/06 11:56:36.7    Lamp Power        = 33
2024/10/06 11:56:36.8    Spec PCB temps    = 42.6, 42.1, 42.4, 42.2, 42.1, 42.3, 41.2, 41.6
2024/10/06 11:56:36.8 
2024/10/06 11:56:36.8 Old State:12-ENGN_StateRunning_WaitGoingToSample New State:ENGN_StateRunning_GoingToSample
2024/10/06 11:56:36.8 GMC_SetPosZ
2024/10/06 11:56:36.9 Temp: 2024/10/06 11:56:36, 30.0000, 30.8000
2024/10/06 11:56:39.7 GMC_ServoHere
2024/10/06 11:56:39.9 GMC_SetPosXY
2024/10/06 11:56:41.7 GMC_SetPosZ
2024/10/06 11:56:48.0 Old State:13-ENGN_StateRunning_GoingToSample New State:ENGN_StateRunning_GoingToSampleComplete
2024/10/06 11:56:48.0 Shaker current speed = 990 rpm, set speed = 1000
2024/10/06 11:56:48.1 Old State:14-cycle=1, Elapsed Time:    0.0,  Ideal Time:    0.0,  Delay time =   0.00  New State:ENGN_StateRunning_WaitSampling
2024/10/06 11:56:48.1 Step started at: 11:56:36
2024/10/06 11:56:48.1 XYZ movement time  = 11183 ms + Scan start delay = 11197 ms
2024/10/06 11:56:48.2 Old State:15-ENGN_StateRunning_WaitSampling New State:ENGN_StateRunning_Sampling
2024/10/06 11:57:37.0 Temp: 2024/10/06 11:57:37, 30.0000, 30.9000
2024/10/06 11:57:49.3 
2024/10/06 11:57:49.3 STOP SCAN: 
2024/10/06 11:57:49.3    CycleTime (ms)    = 200
2024/10/06 11:57:49.3    CurrentCycle      = 307
2024/10/06 11:57:49.3    RunTime (ms)      = 61358
2024/10/06 11:57:49.3    AverageCycle (ms) = 199.9
2024/10/06 11:57:49.3    Temperature       = 30.0
2024/10/06 11:57:49.3    DATA OVERRUN %    = 0.00
2024/10/06 11:57:49.3    Spec PCB temps    = 42.6, 42.1, 42.4, 42.3, 42.1, 42.3, 41.3, 41.6
2024/10/06 11:57:49.3 
2024/10/06 11:57:49.3 Old State:16-cycle=307, Elapsed Time:   61.4,  Ideal Time:   61.2,  Delay time =   0.04  New State:ENGN_StateRunning_SamplingSkipped
2024/10/06 11:57:49.5 Old State:17-ENGN_StateRunning_SamplingSkipped New State:ENGN_StateRunning_WaitEjecting
2024/10/06 11:57:49.5 EJECT: To Tray, position=3,0
2024/10/06 11:57:49.5    EjectOffset = 10.0
2024/10/06 11:57:49.5 GMC_SetPosZ
2024/10/06 11:57:49.6 Old State:19-ENGN_StateRunning_WaitEjecting New State:ENGN_StateRunning_Ejecting
2024/10/06 11:57:55.6 GMC_ServoHere
2024/10/06 11:57:55.7 GMC_SetPosXY
2024/10/06 11:57:58.0 GMC_SetPosZ
2024/10/06 11:58:02.1 GMC_Eject
2024/10/06 11:58:02.1 EjectDone => EjectEject
2024/10/06 11:58:02.1 SetEjectorPosn(0)
2024/10/06 11:58:05.3 GMC_HomeZ
2024/10/06 11:58:05.3 HomeDevice[0005]
2024/10/06 11:58:10.8 GMC_SetPosZ
2024/10/06 11:58:11.1 GMC_ServoHere
2024/10/06 11:58:11.3 GMC_SetPosZ
2024/10/06 11:58:11.5 GMC_ServoHere
2024/10/06 11:58:11.7 GMC_SetPosXY
2024/10/06 11:58:13.9 GMC_SetPosZ
2024/10/06 11:58:14.2 Old State:20-ENGN_StateRunning_Ejecting New State:ENGN_StateRunning_EjectingComplete
2024/10/06 11:58:14.3 Old State:21-ENGN_StateRunning_EjectingComplete New State:ENGN_StateRunning_Finished
2024/10/06 11:58:14.3 StopShaker
2024/10/06 11:58:14.5 Old State:22-ENGN_StateRunning_Finished New State:ENGN_State_SystemReady
2024/10/06 11:58:14.5 Temp: 2024/10/06 11:58:14, 30.0000, 30.8000
2024/10/06 11:58:14.5 Temperature monitor DISABLE
2024/10/06 11:58:14.5 
2024/10/06 11:58:14.5 ASSAY SUMMARY:
2024/10/06 11:58:14.5 ==============
2024/10/06 11:58:14.5   Step #   Duration   Cycles  Overrun %
2024/10/06 11:58:14.5        1      85     426    0.00
2024/10/06 11:58:14.5        2    1172    5865    0.00
2024/10/06 11:58:14.5        3     348    1743    0.00
2024/10/06 11:58:14.5        4    1377    6885    0.00
2024/10/06 11:58:14.5        5     507    2537    0.00
2024/10/06 11:58:14.5        6       4      25    0.00
2024/10/06 11:58:14.5        7       4      25    0.00
2024/10/06 11:58:14.5        8       4      25    0.00
2024/10/06 11:58:14.5        9       4      25    0.00
2024/10/06 11:58:14.5       10       4      25    0.00
2024/10/06 11:58:14.5       11       4      25    0.00
2024/10/06 11:58:14.5       12      61     307    0.00
2024/10/06 11:58:14.5 -------------------------------------------
2024/10/06 11:58:14.5    Total    3582   17913    0.00
2024/10/06 11:58:14.5 Temperature monitor DISABLE
2024/10/06 11:58:14.7 DFIO: Start writing C:\DATA\wangT\cb2-h1\Experiment_1\241006_001.frd
2024/10/06 11:58:14.7 DFIO: Finished writing C:\DATA\wangT\cb2-h1\Experiment_1\241006_001.frd
2024/10/06 11:58:14.7 DFIO: Start writing C:\DATA\wangT\cb2-h1\Experiment_1\241006_002.frd
2024/10/06 11:58:14.8 DFIO: Finished writing C:\DATA\wangT\cb2-h1\Experiment_1\241006_002.frd
2024/10/06 11:58:14.8 DFIO: Start writing C:\DATA\wangT\cb2-h1\Experiment_1\241006_003.frd
2024/10/06 11:58:14.8 DFIO: Finished writing C:\DATA\wangT\cb2-h1\Experiment_1\241006_003.frd
2024/10/06 11:58:14.8 DFIO: Start writing C:\DATA\wangT\cb2-h1\Experiment_1\241006_004.frd
2024/10/06 11:58:14.8 DFIO: Finished writing C:\DATA\wangT\cb2-h1\Experiment_1\241006_004.frd
2024/10/06 11:58:14.8 DFIO: Start writing C:\DATA\wangT\cb2-h1\Experiment_1\241006_005.frd
2024/10/06 11:58:14.8 DFIO: Finished writing C:\DATA\wangT\cb2-h1\Experiment_1\241006_005.frd
2024/10/06 11:58:14.8 DFIO: Start writing C:\DATA\wangT\cb2-h1\Experiment_1\241006_006.frd
2024/10/06 11:58:14.8 DFIO: Finished writing C:\DATA\wangT\cb2-h1\Experiment_1\241006_006.frd
2024/10/06 11:58:14.8 DFIO: Start writing C:\DATA\wangT\cb2-h1\Experiment_1\241006_007.frd
2024/10/06 11:58:14.8 DFIO: Finished writing C:\DATA\wangT\cb2-h1\Experiment_1\241006_007.frd
2024/10/06 11:58:14.8 DFIO: Start writing C:\DATA\wangT\cb2-h1\Experiment_1\241006_008.frd
2024/10/06 11:58:14.9 DFIO: Finished writing C:\DATA\wangT\cb2-h1\Experiment_1\241006_008.frd
2024/10/06 11:58:14.9 DFIO: Finished writing C:\DATA\wangT\cb2-h1\Experiment_1\241006_Manifest.fmx
2024/10/06 12:00:04.1 <I Name="ExperimentName" O="Experiment_15" N="Experiment_1" />
2024/10/06 12:00:04.1 Assay steps step 2 added: Assay 1, Head 0, Reuse FALSE, Name Loading, Plate 1, Sensor 107485336, Sample A2, Comment 
2024/10/06 12:00:04.1 Assay steps step 3 added: Assay 1, Head 0, Reuse FALSE, Name Baseline, Plate 1, Sensor 107485336, Sample A3, Comment 
2024/10/06 12:00:04.1 Assay steps step 4 added: Assay 1, Head 0, Reuse FALSE, Name Association, Plate 1, Sensor 107485336, Sample A9, Comment 
2024/10/06 12:00:04.1 Assay steps step 5 added: Assay 1, Head 0, Reuse FALSE, Name Dissociation, Plate 1, Sensor 107485336, Sample A3, Comment 
2024/10/06 12:00:04.2 SetHeaterTemperature 30.0
2024/10/06 12:00:04.2 Temperature monitor ENABLE
2024/10/06 12:00:04.2 Set Heater[65535] @ 30.000000[C]
2024/10/06 12:00:04.3 Temperature monitor ENABLE
2024/10/06 12:00:04.3 Temp: 2024/10/06 12:00:04, 28.1000, 30.8000
2024/10/06 12:00:04.3 bShakeWhileWaiting=1, nShakerRPM=1000
2024/10/06 12:00:04.4 DELAYED START: Waiting for 600 s
2024/10/06 12:00:04.4 Old State:4-ENGN_State_SystemReady New State:ENGN_State_ControllerBusy
2024/10/06 12:00:04.5 GMC_SetPosZ
2024/10/06 12:00:04.7 GMC_ServoHere
2024/10/06 12:00:04.8 GMC_SetPosXY
2024/10/06 12:00:05.0 GMC_SetPosZ
2024/10/06 12:00:05.3 Old State:29-ENGN_State_ControllerBusy New State:ENGN_State_ControllerDone
2024/10/06 12:00:05.4 StartShaker(1000)
2024/10/06 12:00:05.4 Old State:30-ENGN_State_ControllerDone New State:ENGN_State_SystemReady
2024/10/06 12:00:12.8 Spectrometer EOS_B0010: AVRG=20.
2024/10/06 12:00:12.8 Spectrometer EOS_B0014: AVRG=20.
2024/10/06 12:00:12.8 Spectrometer EOS_B0011: AVRG=20.
2024/10/06 12:00:12.8 Spectrometer EOS_B0018: AVRG=20.
2024/10/06 12:00:12.8 Spectrometer EOS_B0012: AVRG=20.
2024/10/06 12:00:12.8 Spectrometer EOS_B0017: AVRG=20.
2024/10/06 12:00:12.8 Spectrometer EOS_B0013: AVRG=20.
2024/10/06 12:00:12.8 Spectrometer EOS_B0019: AVRG=20.
2024/10/06 12:00:12.9 Starting new assay
2024/10/06 12:00:13.1 Old State:4-ENGN_State_SystemReady New State:ENGN_StateRunning_StartNewStep
2024/10/06 12:00:13.1 Plate 1 temperature = 30 C
2024/10/06 12:00:13.1 Spectrometer EOS_B0010: AVRG=20.
2024/10/06 12:00:13.1 Spectrometer EOS_B0014: AVRG=20.
2024/10/06 12:00:13.1 Spectrometer EOS_B0011: AVRG=20.
2024/10/06 12:00:13.1 Spectrometer EOS_B0018: AVRG=20.
2024/10/06 12:00:13.1 Spectrometer EOS_B0012: AVRG=20.
2024/10/06 12:00:13.1 Spectrometer EOS_B0017: AVRG=20.
2024/10/06 12:00:13.1 Spectrometer EOS_B0013: AVRG=20.
2024/10/06 12:00:13.1 Spectrometer EOS_B0019: AVRG=20.
2024/10/06 12:00:13.3 Old State:6-ENGN_StateRunning_StartNewStep New State:ENGN_StateRunning_WaitPickingSensors
2024/10/06 12:00:13.3 Pick(0, 3)
2024/10/06 12:00:13.3 GMC_SetPosZ
2024/10/06 12:00:13.4 Old State:7-ENGN_StateRunning_WaitPickingSensors New State:ENGN_StateRunning_PickingSensors
2024/10/06 12:00:13.4 Temp: 2024/10/06 12:00:13, 29.5000, 30.8000
2024/10/06 12:00:13.5 GMC_ServoHere
2024/10/06 12:00:13.7 GMC_SetPosXY
2024/10/06 12:00:15.9 GMC_SetPosZ
2024/10/06 12:00:21.3 GMC_SetPosZ
2024/10/06 12:00:21.8 Old State:8-ENGN_StateRunning_PickingSensors New State:ENGN_StateRunning_CheckingSensors
2024/10/06 12:00:21.8 Spectrometer EOS_B0010: AVRG=20.
2024/10/06 12:00:21.8 Spectrometer EOS_B0014: AVRG=20.
2024/10/06 12:00:21.8 Spectrometer EOS_B0011: AVRG=20.
2024/10/06 12:00:21.8 Spectrometer EOS_B0018: AVRG=20.
2024/10/06 12:00:21.8 Spectrometer EOS_B0012: AVRG=20.
2024/10/06 12:00:21.8 Spectrometer EOS_B0017: AVRG=20.
2024/10/06 12:00:21.8 Spectrometer EOS_B0013: AVRG=20.
2024/10/06 12:00:21.8 Spectrometer EOS_B0019: AVRG=20.
2024/10/06 12:00:22.0 
2024/10/06 12:00:22.0 Detect Sensors
2024/10/06 12:00:22.0 ==============
2024/10/06 12:00:22.0 1	YES		0.0	6919.0
2024/10/06 12:00:22.0 2	YES		0.0	7595.7
2024/10/06 12:00:22.0 3	YES		0.0	7081.0
2024/10/06 12:00:22.0 4	YES		0.0	7267.5
2024/10/06 12:00:22.0 5	YES		0.0	6460.8
2024/10/06 12:00:22.0 6	YES		0.0	5655.6
2024/10/06 12:00:22.0 7	YES		0.0	7005.1
2024/10/06 12:00:22.0 8	YES		0.0	5443.0
2024/10/06 12:00:22.0 
2024/10/06 12:00:22.0 Spectrometer EOS_B0010: AVRG=20.
2024/10/06 12:00:22.0 Spectrometer EOS_B0014: AVRG=20.
2024/10/06 12:00:22.0 Spectrometer EOS_B0011: AVRG=20.
2024/10/06 12:00:22.0 Spectrometer EOS_B0018: AVRG=20.
2024/10/06 12:00:22.0 Spectrometer EOS_B0012: AVRG=20.
2024/10/06 12:00:22.0 Spectrometer EOS_B0017: AVRG=20.
2024/10/06 12:00:22.0 Spectrometer EOS_B0013: AVRG=20.
2024/10/06 12:00:22.0 Spectrometer EOS_B0019: AVRG=20.
2024/10/06 12:00:22.0 Spectrometer EOS_B0010: AVRG=20.
2024/10/06 12:00:22.0 Spectrometer EOS_B0014: AVRG=20.
2024/10/06 12:00:22.0 Spectrometer EOS_B0011: AVRG=20.
2024/10/06 12:00:22.0 Spectrometer EOS_B0018: AVRG=20.
2024/10/06 12:00:22.0 Spectrometer EOS_B0012: AVRG=20.
2024/10/06 12:00:22.0 Spectrometer EOS_B0017: AVRG=20.
2024/10/06 12:00:22.0 Spectrometer EOS_B0013: AVRG=20.
2024/10/06 12:00:22.0 Spectrometer EOS_B0019: AVRG=20.
2024/10/06 12:00:22.2 CH1: Correction Factor = 1.80548
2024/10/06 12:00:22.2 Spectrometer EOS_B0010: AVRG=20.
2024/10/06 12:00:22.2 CH2: Correction Factor = 1.68756
2024/10/06 12:00:22.2 Spectrometer EOS_B0014: AVRG=20.
2024/10/06 12:00:22.2 CH3: Correction Factor = 1.77771
2024/10/06 12:00:22.2 Spectrometer EOS_B0011: AVRG=20.
2024/10/06 12:00:22.2 CH4: Correction Factor = 1.75781
2024/10/06 12:00:22.2 Spectrometer EOS_B0018: AVRG=20.
2024/10/06 12:00:22.2 CH5: Correction Factor = 2.02154
2024/10/06 12:00:22.2 Spectrometer EOS_B0012: AVRG=20.
2024/10/06 12:00:22.2 CH6: Correction Factor = 2.25151
2024/10/06 12:00:22.2 Spectrometer EOS_B0017: AVRG=20.
2024/10/06 12:00:22.2 CH7: Correction Factor = 1.75163
2024/10/06 12:00:22.2 Spectrometer EOS_B0013: AVRG=20.
2024/10/06 12:00:22.2 CH8: Correction Factor = 2.26573
2024/10/06 12:00:22.2 Spectrometer EOS_B0019: AVRG=20.
2024/10/06 12:00:22.3 CH1: Correction Factor = 1.09175
2024/10/06 12:00:22.3 Spectrometer EOS_B0010: AVRG=20.
2024/10/06 12:00:22.3 CH2: Correction Factor = 1.0837
2024/10/06 12:00:22.3 Spectrometer EOS_B0014: AVRG=20.
2024/10/06 12:00:22.3 CH3: Correction Factor = 1.08983
2024/10/06 12:00:22.3 Spectrometer EOS_B0011: AVRG=20.
2024/10/06 12:00:22.3 CH4: Correction Factor = 1.08955
2024/10/06 12:00:22.3 Spectrometer EOS_B0018: AVRG=20.
2024/10/06 12:00:22.3 CH5: Correction Factor = 1.11032
2024/10/06 12:00:22.3 Spectrometer EOS_B0012: AVRG=20.
2024/10/06 12:00:22.3 CH6: Correction Factor = 1.11957
2024/10/06 12:00:22.3 Spectrometer EOS_B0017: AVRG=20.
2024/10/06 12:00:22.3 CH7: Correction Factor = 1.08911
2024/10/06 12:00:22.3 Spectrometer EOS_B0013: AVRG=20.
2024/10/06 12:00:22.3 CH8: Correction Factor = 1.12099
2024/10/06 12:00:22.3 Spectrometer EOS_B0019: AVRG=20.
2024/10/06 12:00:22.5 CH1: Correction Factor = 1.01979
2024/10/06 12:00:22.5 Spectrometer EOS_B0010: AVRG=20.
2024/10/06 12:00:22.5 CH2: Correction Factor = 1.01693
2024/10/06 12:00:22.5 Spectrometer EOS_B0014: AVRG=20.
2024/10/06 12:00:22.5 CH3: Correction Factor = 1.01701
2024/10/06 12:00:22.5 Spectrometer EOS_B0011: AVRG=20.
2024/10/06 12:00:22.5 CH4: Correction Factor = 1.01591
2024/10/06 12:00:22.5 Spectrometer EOS_B0018: AVRG=20.
2024/10/06 12:00:22.5 CH5: Correction Factor = 1.01795
2024/10/06 12:00:22.5 Spectrometer EOS_B0012: AVRG=20.
2024/10/06 12:00:22.5 CH6: Correction Factor = 1.02122
2024/10/06 12:00:22.5 Spectrometer EOS_B0017: AVRG=20.
2024/10/06 12:00:22.5 CH7: Correction Factor = 1.01528
2024/10/06 12:00:22.5 Spectrometer EOS_B0013: AVRG=20.
2024/10/06 12:00:22.5 CH8: Correction Factor = 1.02289
2024/10/06 12:00:22.5 Spectrometer EOS_B0019: AVRG=20.
2024/10/06 12:00:22.7 CH1: Correction Factor = 1.00362
2024/10/06 12:00:22.7 Spectrometer EOS_B0010: AVRG=20.
2024/10/06 12:00:22.7 CH2: Correction Factor = 1.00428
2024/10/06 12:00:22.7 Spectrometer EOS_B0014: AVRG=20.
2024/10/06 12:00:22.7 CH3: Correction Factor = 1.00475
2024/10/06 12:00:22.7 Spectrometer EOS_B0011: AVRG=20.
2024/10/06 12:00:22.7 CH4: Correction Factor = 1.00358
2024/10/06 12:00:22.7 Spectrometer EOS_B0018: AVRG=20.
2024/10/06 12:00:22.7 CH5: Correction Factor = 1.00391
2024/10/06 12:00:22.7 Spectrometer EOS_B0012: AVRG=20.
2024/10/06 12:00:22.7 CH6: Correction Factor = 1.00555
2024/10/06 12:00:22.7 Spectrometer EOS_B0017: AVRG=20.
2024/10/06 12:00:22.7 CH7: Correction Factor = 1.00267
2024/10/06 12:00:22.7 Spectrometer EOS_B0013: AVRG=20.
2024/10/06 12:00:22.7 CH8: Correction Factor = 1.00415
2024/10/06 12:00:22.7 Spectrometer EOS_B0019: AVRG=20.
2024/10/06 12:00:22.8 CH1: Correction Factor = 0.999694
2024/10/06 12:00:22.8 Spectrometer EOS_B0010: AVRG=20.
2024/10/06 12:00:22.8 CH2: Correction Factor = 1.00007
2024/10/06 12:00:22.8 Spectrometer EOS_B0014: AVRG=20.
2024/10/06 12:00:22.8 CH3: Correction Factor = 1.00095
2024/10/06 12:00:22.8 Spectrometer EOS_B0011: AVRG=20.
2024/10/06 12:00:22.8 CH4: Correction Factor = 1.00333
2024/10/06 12:00:22.8 Spectrometer EOS_B0018: AVRG=20.
2024/10/06 12:00:22.8 CH5: Correction Factor = 1.00405
2024/10/06 12:00:22.8 Spectrometer EOS_B0012: AVRG=20.
2024/10/06 12:00:22.8 CH6: Correction Factor = 0.999251
2024/10/06 12:00:22.8 Spectrometer EOS_B0017: AVRG=20.
2024/10/06 12:00:22.8 CH7: Correction Factor = 1.00281
2024/10/06 12:00:22.8 Spectrometer EOS_B0013: AVRG=20.
2024/10/06 12:00:22.8 CH8: Correction Factor = 1.00109
2024/10/06 12:00:22.8 Spectrometer EOS_B0019: AVRG=20.
2024/10/06 12:00:23.0 CH1: Correction Factor = 0.999781
2024/10/06 12:00:23.0 Spectrometer EOS_B0010: AVRG=20.
2024/10/06 12:00:23.0 CH2: Correction Factor = 0.999989
2024/10/06 12:00:23.0 Spectrometer EOS_B0014: AVRG=20.
2024/10/06 12:00:23.0 CH3: Correction Factor = 1.00071
2024/10/06 12:00:23.0 Spectrometer EOS_B0011: AVRG=20.
2024/10/06 12:00:23.0 CH4: Correction Factor = 0.99932
2024/10/06 12:00:23.0 Spectrometer EOS_B0018: AVRG=20.
2024/10/06 12:00:23.0 CH5: Correction Factor = 1.00051
2024/10/06 12:00:23.0 Spectrometer EOS_B0012: AVRG=20.
2024/10/06 12:00:23.0 CH6: Correction Factor = 0.999212
2024/10/06 12:00:23.0 Spectrometer EOS_B0017: AVRG=20.
2024/10/06 12:00:23.0 CH7: Correction Factor = 0.998679
2024/10/06 12:00:23.0 Spectrometer EOS_B0013: AVRG=20.
2024/10/06 12:00:23.0 CH8: Correction Factor = 1.00108
2024/10/06 12:00:23.0 Spectrometer EOS_B0019: AVRG=20.
2024/10/06 12:00:23.0 Sensor 1: Integration Time = 2.02 ms
2024/10/06 12:00:23.0 Sensor 2: Integration Time = 1.87 ms
2024/10/06 12:00:23.0 Sensor 3: Integration Time = 1.98 ms
2024/10/06 12:00:23.0 Sensor 4: Integration Time = 1.96 ms
2024/10/06 12:00:23.0 Sensor 5: Integration Time = 2.30 ms
2024/10/06 12:00:23.0 Sensor 6: Integration Time = 2.58 ms
2024/10/06 12:00:23.0 Sensor 7: Integration Time = 1.94 ms
2024/10/06 12:00:23.0 Sensor 8: Integration Time = 2.61 ms
2024/10/06 12:00:23.0 WaitControllerIdle(30000)
2024/10/06 12:00:23.1 GMC_HomeZ
2024/10/06 12:00:23.1 HomeDevice[0005]
2024/10/06 12:00:29.9 GMC_SetPosZ
2024/10/06 12:00:30.2 GMC_ServoHere
2024/10/06 12:00:30.5 Old State:9-ENGN_StateRunning_CheckingSensors New State:ENGN_StateRunning_PickingSensorsComplete
2024/10/06 12:00:30.5 StartShaker(1000)
2024/10/06 12:00:30.5 Integration Time: 2.02,1.87,1.98,1.96,2.30,2.58,1.94,2.61,
2024/10/06 12:00:30.6 Old State:10-ENGN_StateRunning_PickingSensorsComplete New State:ENGN_StateRunning_WaitGoingToSample
2024/10/06 12:00:30.6 Sample96_Q(0, 0, 11)
2024/10/06 12:00:30.7 
2024/10/06 12:00:30.7 START SCAN: 
2024/10/06 12:00:30.7    CycleTime (ms)    = 200
2024/10/06 12:00:30.7    CycleCount        = 600
2024/10/06 12:00:30.7    ScansToAverage    = 20
2024/10/06 12:00:30.7    FinishTime (s)    = 120
2024/10/06 12:00:30.7    Temperature       = 29.9
2024/10/06 12:00:30.7    Lamp Power        = 33
2024/10/06 12:00:30.7    Spec PCB temps    = 42.6, 42.1, 42.4, 42.2, 42.1, 42.3, 41.3, 41.6
2024/10/06 12:00:30.7 
2024/10/06 12:00:30.7 Plate 1 temperature = 30 C
2024/10/06 12:00:30.7 Pickups: 148, Warn: 90, Error: 100
2024/10/06 12:00:30.7 GMC_SetPosZ
2024/10/06 12:00:30.8 Old State:12-ENGN_StateRunning_WaitGoingToSample New State:ENGN_StateRunning_GoingToSample
2024/10/06 12:00:30.9 GMC_ServoHere
2024/10/06 12:00:31.1 GMC_SetPosXY
2024/10/06 12:00:33.2 GMC_SetPosZ
2024/10/06 12:00:39.4 Old State:13-cycle=1, Elapsed Time:    0.0,  Ideal Time:    0.0,  Delay time =   0.00  New State:ENGN_StateRunning_GoingToSampleComplete
2024/10/06 12:00:39.5 Old State:14-ENGN_StateRunning_GoingToSampleComplete New State:ENGN_StateRunning_WaitSampling
2024/10/06 12:00:39.5 Step started at: 12:00:30
2024/10/06 12:00:39.5 XYZ movement time  = 8667 ms + Scan start delay = 8605 ms
2024/10/06 12:00:39.6 Old State:15-ENGN_StateRunning_WaitSampling New State:ENGN_StateRunning_Sampling
2024/10/06 12:00:40.6 Shaker current speed = 988 rpm, set speed = 1000
2024/10/06 12:01:13.6 Temp: 2024/10/06 12:01:13, 30.0000, 30.8000
2024/10/06 12:01:35.6 Terminated by user
2024/10/06 12:01:35.6 StopDevice[0006]
2024/10/06 12:01:35.6 StopShaker
2024/10/06 12:01:35.7 
2024/10/06 12:01:35.7 STOP SCAN: 
2024/10/06 12:01:35.7    CycleTime (ms)    = 200
2024/10/06 12:01:35.7    CurrentCycle      = 282
2024/10/06 12:01:35.7    RunTime (ms)      = 56400
2024/10/06 12:01:35.7    AverageCycle (ms) = 200.0
2024/10/06 12:01:35.7    Temperature       = 30.0
2024/10/06 12:01:35.7    DATA OVERRUN %    = 0.00
2024/10/06 12:01:35.7    Spec PCB temps    = 42.6, 42.1, 42.4, 42.2, 42.0, 42.3, 41.2, 41.6
2024/10/06 12:01:35.7 
2024/10/06 12:01:35.7 Assay aborted
2024/10/06 12:01:35.7 Temperature monitor DISABLE
2024/10/06 12:01:35.7 
2024/10/06 12:01:35.7 ASSAY SUMMARY:
2024/10/06 12:01:35.7 ==============
2024/10/06 12:01:35.7   Step #   Duration   Cycles  Overrun %
2024/10/06 12:01:35.7        1      56     282    0.00
2024/10/06 12:01:35.7 -------------------------------------------
2024/10/06 12:01:35.7    Total      56     282    0.00
2024/10/06 12:01:35.7 Temperature monitor DISABLE
2024/10/06 12:01:35.7 Old State:16-cycle=282, Elapsed Time:   56.4,  Ideal Time:   56.4,  Delay time =   0.04  New State:ENGN_State_AssayAborting
2024/10/06 12:01:35.7 StopShaker
2024/10/06 12:01:35.7 EJECT: To Tray, position=3,0
2024/10/06 12:01:35.7    EjectOffset = 10.0
2024/10/06 12:01:35.8 DFIO: Start writing C:\DATA\wangT\cb2-h9\Experiment_1\241006_001.frd
2024/10/06 12:01:35.8 DFIO: Finished writing C:\DATA\wangT\cb2-h9\Experiment_1\241006_001.frd
2024/10/06 12:01:35.8 DFIO: Start writing C:\DATA\wangT\cb2-h9\Experiment_1\241006_002.frd
2024/10/06 12:01:35.8 DFIO: Finished writing C:\DATA\wangT\cb2-h9\Experiment_1\241006_002.frd
2024/10/06 12:01:35.8 DFIO: Start writing C:\DATA\wangT\cb2-h9\Experiment_1\241006_003.frd
2024/10/06 12:01:35.8 DFIO: Finished writing C:\DATA\wangT\cb2-h9\Experiment_1\241006_003.frd
2024/10/06 12:01:35.8 DFIO: Start writing C:\DATA\wangT\cb2-h9\Experiment_1\241006_004.frd
2024/10/06 12:01:35.8 DFIO: Finished writing C:\DATA\wangT\cb2-h9\Experiment_1\241006_004.frd
2024/10/06 12:01:35.8 DFIO: Start writing C:\DATA\wangT\cb2-h9\Experiment_1\241006_005.frd
2024/10/06 12:01:35.8 DFIO: Finished writing C:\DATA\wangT\cb2-h9\Experiment_1\241006_005.frd
2024/10/06 12:01:35.8 DFIO: Start writing C:\DATA\wangT\cb2-h9\Experiment_1\241006_006.frd
2024/10/06 12:01:35.8 DFIO: Finished writing C:\DATA\wangT\cb2-h9\Experiment_1\241006_006.frd
2024/10/06 12:01:35.8 DFIO: Start writing C:\DATA\wangT\cb2-h9\Experiment_1\241006_007.frd
2024/10/06 12:01:35.8 DFIO: Finished writing C:\DATA\wangT\cb2-h9\Experiment_1\241006_007.frd
2024/10/06 12:01:35.8 DFIO: Start writing C:\DATA\wangT\cb2-h9\Experiment_1\241006_008.frd
2024/10/06 12:01:35.8 DFIO: Finished writing C:\DATA\wangT\cb2-h9\Experiment_1\241006_008.frd
2024/10/06 12:01:35.8 DFIO: Finished writing C:\DATA\wangT\cb2-h9\Experiment_1\241006_Manifest.fmx
2024/10/06 12:01:35.8 GMC_SetPosZ
2024/10/06 12:01:41.9 GMC_ServoHere
2024/10/06 12:01:42.1 GMC_SetPosXY
2024/10/06 12:01:44.3 GMC_SetPosZ
2024/10/06 12:01:48.4 GMC_Eject
2024/10/06 12:01:48.4 EjectDone => EjectEject
2024/10/06 12:01:48.4 SetEjectorPosn(0)
2024/10/06 12:01:51.5 GMC_HomeZ
2024/10/06 12:01:51.5 HomeDevice[0005]
2024/10/06 12:01:57.1 GMC_SetPosZ
2024/10/06 12:01:57.4 GMC_ServoHere
2024/10/06 12:01:57.6 GMC_SetPosZ
2024/10/06 12:01:57.8 GMC_ServoHere
2024/10/06 12:01:57.9 GMC_SetPosXY
2024/10/06 12:02:00.2 GMC_SetPosZ
2024/10/06 12:02:00.5 Old State:26-ENGN_State_AssayAborting New State:ENGN_State_AssayAborted
2024/10/06 12:02:00.5 StopShaker
2024/10/06 12:02:01.0 
2024/10/06 12:02:01.0 
2024/10/06 12:02:01.0 ** Initializing Instrument **
2024/10/06 12:02:01.0 Old State:27-ENGN_State_AssayAborted New State:ENGN_State_WaitInitialize
2024/10/06 12:02:01.0 StopDevice[0006]
2024/10/06 12:02:01.3 Opening instrument: Octet RED96e
2024/10/06 12:02:03.5 ReadInfo()
2024/10/06 12:02:04.0 Serial = FB-90287
2024/10/06 12:02:04.0 GALIL: XY steps/mm = 251.969, Z steps/mm = 1259.84
2024/10/06 12:02:04.8 GetSamplePos1_1 = (4.2696,-107.334,-21.645)
2024/10/06 12:02:04.8 GetSamplePos1_9 = (4.2696,-37.2659,-39.1223)
2024/10/06 12:02:04.8 m_dPickRowSpacingMM = 9
2024/10/06 12:02:04.8 m_dPickColSpacingMM = -9
2024/10/06 12:02:04.8 m_ySample1RowSpacingMM = 8.75846
2024/10/06 12:02:04.8 m_zSample1RowSpacingMM = -2.18466
2024/10/06 12:02:04.8 m_ySample2RowSpacingMM = 9
2024/10/06 12:02:04.8 m_zSample2RowSpacingMM = 0
2024/10/06 12:02:04.8 
2024/10/06 12:02:04.8 gmcController polling at 6.7 Hz
2024/10/06 12:02:04.8 
2024/10/06 12:02:04.8 Galil Controller - Program Version: 4301
2024/10/06 12:02:04.8 
2024/10/06 12:02:04.8 Opened Octet RED96e with firmware 1.0.0.0, API 1.5
2024/10/06 12:02:04.8 
2024/10/06 12:02:04.8 Set Lamp[65535]=on
2024/10/06 12:02:04.8 Set Lamp[65535]=on
2024/10/06 12:02:04.8 Set Heater[65535] @ 30.000000[C]
2024/10/06 12:02:04.9 Looking for 8 devices with timeout of 60000 ms
2024/10/06 12:02:04.9 Found 8 devices in 0 ms
2024/10/06 12:02:04.9 Couldn't open spectrometer factory for type 'SPEC_TYPE_OCEANOPTICS'
2024/10/06 12:02:04.9 EOS EOS_B0014 API = 0x0100
2024/10/06 12:02:04.9 EOS EOS_B0019 API = 0x0100
2024/10/06 12:02:04.9 EOS EOS_B0012 API = 0x0100
2024/10/06 12:02:04.9 EOS EOS_B0018 API = 0x0100
2024/10/06 12:02:04.9 EOS EOS_B0010 API = 0x0100
2024/10/06 12:02:04.9 EOS EOS_B0013 API = 0x0100
2024/10/06 12:02:04.9 EOS EOS_B0017 API = 0x0100
2024/10/06 12:02:04.9 EOS EOS_B0011 API = 0x0100
2024/10/06 12:02:04.9 EOS EOS_B0010 API = 0x0100
2024/10/06 12:02:04.9 EOS EOS_B0014 API = 0x0100
2024/10/06 12:02:04.9 EOS EOS_B0011 API = 0x0100
2024/10/06 12:02:04.9 EOS EOS_B0018 API = 0x0100
2024/10/06 12:02:04.9 EOS EOS_B0012 API = 0x0100
2024/10/06 12:02:04.9 EOS EOS_B0017 API = 0x0100
2024/10/06 12:02:04.9 EOS EOS_B0013 API = 0x0100
2024/10/06 12:02:04.9 EOS EOS_B0019 API = 0x0100
2024/10/06 12:02:04.9 
2024/10/06 12:02:04.9 Calibration coefficients for EOS_B0010
2024/10/06 12:02:04.9 C0 = 5.724263e+02  C1 = 1.047210e-01  C2 = -4.525783e-06  C3 = -1.311609e-10  
2024/10/06 12:02:04.9 
2024/10/06 12:02:04.9 Linearity correction coefficients:
2024/10/06 12:02:04.9 L0 = 9.770590e-01 L1 = 1.598670e-06 L2 = 4.803710e-12 L3 = -5.086290e-15 
2024/10/06 12:02:04.9 L4 = 2.741280e-19 L5 = -6.802670e-24 L6 = 8.120710e-29 L7 = -3.786440e-34 
2024/10/06 12:02:04.9 
2024/10/06 12:02:04.9 Linearity correction order: 7
2024/10/06 12:02:04.9 PCA Serial number: 06 000 1758
2024/10/06 12:02:04.9 Stray light const: 0.000000e+00
2024/10/06 12:02:04.9 Configuration info: TS4 0
2024/10/06 12:02:04.9 Scale factor: 1.023984
2024/10/06 12:02:04.9 
2024/10/06 12:02:04.9 Calibration coefficients for EOS_B0014
2024/10/06 12:02:04.9 C0 = 5.724263e+02  C1 = 1.047210e-01  C2 = -4.525783e-06  C3 = -1.311609e-10  
2024/10/06 12:02:04.9 
2024/10/06 12:02:04.9 Linearity correction coefficients:
2024/10/06 12:02:04.9 L0 = 9.770590e-01 L1 = 1.598670e-06 L2 = 4.803710e-12 L3 = -5.086290e-15 
2024/10/06 12:02:04.9 L4 = 2.741280e-19 L5 = -6.802670e-24 L6 = 8.120710e-29 L7 = -3.786440e-34 
2024/10/06 12:02:04.9 
2024/10/06 12:02:04.9 Linearity correction order: 7
2024/10/06 12:02:04.9 PCA Serial number: 06 000 1535
2024/10/06 12:02:04.9 Stray light const: 0.000000e+00
2024/10/06 12:02:04.9 Configuration info: TS4 0
2024/10/06 12:02:04.9 Scale factor: 1.023984
2024/10/06 12:02:04.9 
2024/10/06 12:02:04.9 Calibration coefficients for EOS_B0011
2024/10/06 12:02:04.9 C0 = 5.724263e+02  C1 = 1.047210e-01  C2 = -4.525783e-06  C3 = -1.311609e-10  
2024/10/06 12:02:04.9 
2024/10/06 12:02:04.9 Linearity correction coefficients:
2024/10/06 12:02:04.9 L0 = 9.770590e-01 L1 = 1.598670e-06 L2 = 4.803710e-12 L3 = -5.086290e-15 
2024/10/06 12:02:04.9 L4 = 2.741280e-19 L5 = -6.802670e-24 L6 = 8.120710e-29 L7 = -3.786440e-34 
2024/10/06 12:02:04.9 
2024/10/06 12:02:04.9 Linearity correction order: 7
2024/10/06 12:02:04.9 PCA Serial number: 06 000 1287
2024/10/06 12:02:04.9 Stray light const: 0.000000e+00
2024/10/06 12:02:04.9 Configuration info: TS4 0
2024/10/06 12:02:04.9 Scale factor: 1.023984
2024/10/06 12:02:04.9 
2024/10/06 12:02:04.9 Calibration coefficients for EOS_B0018
2024/10/06 12:02:04.9 C0 = 5.724263e+02  C1 = 1.047210e-01  C2 = -4.525783e-06  C3 = -1.311609e-10  
2024/10/06 12:02:04.9 
2024/10/06 12:02:04.9 Linearity correction coefficients:
2024/10/06 12:02:04.9 L0 = 9.770590e-01 L1 = 1.598670e-06 L2 = 4.803710e-12 L3 = -5.086290e-15 
2024/10/06 12:02:04.9 L4 = 2.741280e-19 L5 = -6.802670e-24 L6 = 8.120710e-29 L7 = -3.786440e-34 
2024/10/06 12:02:04.9 
2024/10/06 12:02:04.9 Linearity correction order: 7
2024/10/06 12:02:04.9 PCA Serial number: 06 000 1355
2024/10/06 12:02:04.9 Stray light const: 0.000000e+00
2024/10/06 12:02:04.9 Configuration info: TS4 0
2024/10/06 12:02:04.9 Scale factor: 1.023984
2024/10/06 12:02:04.9 
2024/10/06 12:02:04.9 Calibration coefficients for EOS_B0012
2024/10/06 12:02:04.9 C0 = 5.724263e+02  C1 = 1.047210e-01  C2 = -4.525783e-06  C3 = -1.311609e-10  
2024/10/06 12:02:04.9 
2024/10/06 12:02:04.9 Linearity correction coefficients:
2024/10/06 12:02:04.9 L0 = 9.770590e-01 L1 = 1.598670e-06 L2 = 4.803710e-12 L3 = -5.086290e-15 
2024/10/06 12:02:04.9 L4 = 2.741280e-19 L5 = -6.802670e-24 L6 = 8.120710e-29 L7 = -3.786440e-34 
2024/10/06 12:02:04.9 
2024/10/06 12:02:04.9 Linearity correction order: 7
2024/10/06 12:02:04.9 PCA Serial number: 06 000 1530
2024/10/06 12:02:04.9 Stray light const: 0.000000e+00
2024/10/06 12:02:04.9 Configuration info: TS4 0
2024/10/06 12:02:04.9 Scale factor: 1.023984
2024/10/06 12:02:04.9 
2024/10/06 12:02:04.9 Calibration coefficients for EOS_B0017
2024/10/06 12:02:04.9 C0 = 5.724263e+02  C1 = 1.047210e-01  C2 = -4.525783e-06  C3 = -1.311609e-10  
2024/10/06 12:02:04.9 
2024/10/06 12:02:04.9 Linearity correction coefficients:
2024/10/06 12:02:04.9 L0 = 9.770590e-01 L1 = 1.598670e-06 L2 = 4.803710e-12 L3 = -5.086290e-15 
2024/10/06 12:02:04.9 L4 = 2.741280e-19 L5 = -6.802670e-24 L6 = 8.120710e-29 L7 = -3.786440e-34 
2024/10/06 12:02:04.9 
2024/10/06 12:02:04.9 Linearity correction order: 7
2024/10/06 12:02:04.9 PCA Serial number: 06 000 1526
2024/10/06 12:02:04.9 Stray light const: 0.000000e+00
2024/10/06 12:02:04.9 Configuration info: TS4 0
2024/10/06 12:02:04.9 Scale factor: 1.023984
2024/10/06 12:02:04.9 
2024/10/06 12:02:04.9 Calibration coefficients for EOS_B0013
2024/10/06 12:02:04.9 C0 = 5.724263e+02  C1 = 1.047210e-01  C2 = -4.525783e-06  C3 = -1.311609e-10  
2024/10/06 12:02:04.9 
2024/10/06 12:02:04.9 Linearity correction coefficients:
2024/10/06 12:02:04.9 L0 = 9.770590e-01 L1 = 1.598670e-06 L2 = 4.803710e-12 L3 = -5.086290e-15 
2024/10/06 12:02:04.9 L4 = 2.741280e-19 L5 = -6.802670e-24 L6 = 8.120710e-29 L7 = -3.786440e-34 
2024/10/06 12:02:04.9 
2024/10/06 12:02:04.9 Linearity correction order: 7
2024/10/06 12:02:04.9 PCA Serial number: 06 000 1749
2024/10/06 12:02:04.9 Stray light const: 0.000000e+00
2024/10/06 12:02:04.9 Configuration info: TS4 0
2024/10/06 12:02:04.9 Scale factor: 1.023984
2024/10/06 12:02:04.9 
2024/10/06 12:02:04.9 Calibration coefficients for EOS_B0019
2024/10/06 12:02:04.9 C0 = 5.724263e+02  C1 = 1.047210e-01  C2 = -4.525783e-06  C3 = -1.311609e-10  
2024/10/06 12:02:04.9 
2024/10/06 12:02:04.9 Linearity correction coefficients:
2024/10/06 12:02:04.9 L0 = 9.770590e-01 L1 = 1.598670e-06 L2 = 4.803710e-12 L3 = -5.086290e-15 
2024/10/06 12:02:04.9 L4 = 2.741280e-19 L5 = -6.802670e-24 L6 = 8.120710e-29 L7 = -3.786440e-34 
2024/10/06 12:02:04.9 
2024/10/06 12:02:04.9 Linearity correction order: 7
2024/10/06 12:02:04.9 PCA Serial number: 06 000 1333
2024/10/06 12:02:04.9 Stray light const: 0.000000e+00
2024/10/06 12:02:04.9 Configuration info: TS4 0
2024/10/06 12:02:04.9 Scale factor: 1.023984
2024/10/06 12:02:04.9 Opened: EOS_B0010, EOS_B0014, EOS_B0011, EOS_B0018, EOS_B0012, EOS_B0017, EOS_B0013, EOS_B0019, 
2024/10/06 12:02:05.0 
2024/10/06 12:02:05.0 DSP settings (Cross Correlation)
2024/10/06 12:02:05.0  - Transmission
2024/10/06 12:02:05.0 
2024/10/06 12:02:05.0 Ch	IgnoreLow	IgnoreHigh
2024/10/06 12:02:05.0 1	150		200
2024/10/06 12:02:05.0 2	150		200
2024/10/06 12:02:05.0 3	150		200
2024/10/06 12:02:05.0 4	150		200
2024/10/06 12:02:05.0 5	150		200
2024/10/06 12:02:05.0 6	150		200
2024/10/06 12:02:05.0 7	150		200
2024/10/06 12:02:05.0 8	150		200
2024/10/06 12:02:05.3 EJECT: To Chute, position=-2,-1
2024/10/06 12:02:05.4 GMC_Interlock
2024/10/06 12:02:05.5 Old State:1-ENGN_State_WaitInitialize New State:ENGN_State_Initializing
2024/10/06 12:02:05.8 GMC_HomeXYZ
2024/10/06 12:02:05.8 HomeDevice[0006]
2024/10/06 12:02:11.5 GMC_SetPosZ
2024/10/06 12:02:11.8 GMC_ServoHere
2024/10/06 12:02:12.0 GMC_MasterInit
2024/10/06 12:02:12.0 Init(0x0)
2024/10/06 12:02:16.4 GMC_SetPosZ
2024/10/06 12:02:16.6 GMC_ServoHere
2024/10/06 12:02:16.7 GMC_SetPosXY
2024/10/06 12:02:19.6 GMC_SetPosZ
2024/10/06 12:02:24.5 GMC_Eject
2024/10/06 12:02:24.5 EjectDone => EjectEject
2024/10/06 12:02:24.5 SetEjectorPosn(0)
2024/10/06 12:02:27.8 GMC_HomeZ
2024/10/06 12:02:27.8 HomeDevice[0005]
2024/10/06 12:02:34.1 GMC_SetPosZ
2024/10/06 12:02:34.5 GMC_ServoHere
2024/10/06 12:02:34.7 GMC_Interlock
2024/10/06 12:02:35.1 GMC_HomeXYZ
2024/10/06 12:02:35.1 HomeDevice[0006]
2024/10/06 12:02:42.7 GMC_SetPosZ
2024/10/06 12:02:43.1 GMC_ServoHere
2024/10/06 12:02:43.2 GMC_SetPosZ
2024/10/06 12:02:43.4 GMC_ServoHere
2024/10/06 12:02:43.6 GMC_SetPosXY
2024/10/06 12:02:46.6 GMC_SetPosZ
2024/10/06 12:02:46.9 Old State:2-ENGN_State_Initializing New State:ENGN_State_InitializeComplete
2024/10/06 12:02:46.9 Integration Time: 1.00,1.00,1.00,1.00,1.00,1.00,1.00,1.00,
2024/10/06 12:02:46.9 Set Lamp[65535]=on
2024/10/06 12:02:47.0 Set Heater[65535] @ 30.000000[C]
2024/10/06 12:02:47.0 Old State:3-ENGN_State_InitializeComplete New State:ENGN_State_SystemReady
2024/10/06 12:02:47.1 Pickups: 148, Warn: 90, Error: 100
2024/10/06 12:02:52.0 <I Name="ExperimentName" O="Experiment_15" N="Experiment_2" />
2024/10/06 12:02:52.0 Assay steps step 2 added: Assay 1, Head 0, Reuse FALSE, Name Loading, Plate 1, Sensor 107485336, Sample A2, Comment 
2024/10/06 12:02:52.0 Assay steps step 3 added: Assay 1, Head 0, Reuse FALSE, Name Baseline, Plate 1, Sensor 107485336, Sample A3, Comment 
2024/10/06 12:02:52.0 Assay steps step 4 added: Assay 1, Head 0, Reuse FALSE, Name Association, Plate 1, Sensor 107485336, Sample A9, Comment 
2024/10/06 12:02:52.0 Assay steps step 5 added: Assay 1, Head 0, Reuse FALSE, Name Dissociation, Plate 1, Sensor 107485336, Sample A3, Comment 
2024/10/06 12:02:52.0 SetHeaterTemperature 30.0
2024/10/06 12:02:52.0 Temperature monitor ENABLE
2024/10/06 12:02:52.0 Set Heater[65535] @ 30.000000[C]
2024/10/06 12:02:52.2 Temperature monitor ENABLE
2024/10/06 12:02:52.2 Temp: 2024/10/06 12:02:52, 29.8000, 30.8000
2024/10/06 12:02:52.2 bShakeWhileWaiting=1, nShakerRPM=1000
2024/10/06 12:02:52.2 DELAYED START: Waiting for 600 s
2024/10/06 12:02:52.2 Old State:4-ENGN_State_SystemReady New State:ENGN_State_ControllerBusy
2024/10/06 12:02:52.3 GMC_SetPosZ
2024/10/06 12:02:52.5 GMC_ServoHere
2024/10/06 12:02:52.6 GMC_SetPosXY
2024/10/06 12:02:52.8 GMC_SetPosZ
2024/10/06 12:02:53.2 Old State:29-ENGN_State_ControllerBusy New State:ENGN_State_ControllerDone
2024/10/06 12:02:53.2 StartShaker(1000)
2024/10/06 12:02:53.3 Old State:30-ENGN_State_ControllerDone New State:ENGN_State_SystemReady
2024/10/06 12:03:52.3 Temp: 2024/10/06 12:03:52, 29.9000, 30.8000
2024/10/06 12:03:55.1 Spectrometer EOS_B0010: AVRG=20.
2024/10/06 12:03:55.1 Spectrometer EOS_B0014: AVRG=20.
2024/10/06 12:03:55.1 Spectrometer EOS_B0011: AVRG=20.
2024/10/06 12:03:55.1 Spectrometer EOS_B0018: AVRG=20.
2024/10/06 12:03:55.1 Spectrometer EOS_B0012: AVRG=20.
2024/10/06 12:03:55.1 Spectrometer EOS_B0017: AVRG=20.
2024/10/06 12:03:55.1 Spectrometer EOS_B0013: AVRG=20.
2024/10/06 12:03:55.1 Spectrometer EOS_B0019: AVRG=20.
2024/10/06 12:03:55.1 Starting new assay
2024/10/06 12:03:55.3 Old State:4-ENGN_State_SystemReady New State:ENGN_StateRunning_StartNewStep
2024/10/06 12:03:55.3 Spectrometer EOS_B0010: AVRG=20.
2024/10/06 12:03:55.3 Spectrometer EOS_B0014: AVRG=20.
2024/10/06 12:03:55.3 Spectrometer EOS_B0011: AVRG=20.
2024/10/06 12:03:55.3 Spectrometer EOS_B0018: AVRG=20.
2024/10/06 12:03:55.3 Spectrometer EOS_B0012: AVRG=20.
2024/10/06 12:03:55.3 Spectrometer EOS_B0017: AVRG=20.
2024/10/06 12:03:55.3 Spectrometer EOS_B0013: AVRG=20.
2024/10/06 12:03:55.3 Spectrometer EOS_B0019: AVRG=20.
2024/10/06 12:03:55.4 Plate 1 temperature = 30 C
2024/10/06 12:03:55.5 Old State:6-ENGN_StateRunning_StartNewStep New State:ENGN_StateRunning_WaitPickingSensors
2024/10/06 12:03:55.5 Pick(0, 3)
2024/10/06 12:03:55.6 GMC_SetPosZ
2024/10/06 12:03:55.6 Old State:7-ENGN_StateRunning_WaitPickingSensors New State:ENGN_StateRunning_PickingSensors
2024/10/06 12:03:55.6 Temp: 2024/10/06 12:03:55, 29.9000, 30.8000
2024/10/06 12:03:55.8 GMC_ServoHere
2024/10/06 12:03:56.0 GMC_SetPosXY
2024/10/06 12:03:58.2 GMC_SetPosZ
2024/10/06 12:04:03.5 GMC_SetPosZ
2024/10/06 12:04:04.0 Old State:8-ENGN_StateRunning_PickingSensors New State:ENGN_StateRunning_CheckingSensors
2024/10/06 12:04:04.1 Spectrometer EOS_B0010: AVRG=20.
2024/10/06 12:04:04.1 Spectrometer EOS_B0014: AVRG=20.
2024/10/06 12:04:04.1 Spectrometer EOS_B0011: AVRG=20.
2024/10/06 12:04:04.1 Spectrometer EOS_B0018: AVRG=20.
2024/10/06 12:04:04.1 Spectrometer EOS_B0012: AVRG=20.
2024/10/06 12:04:04.1 Spectrometer EOS_B0017: AVRG=20.
2024/10/06 12:04:04.1 Spectrometer EOS_B0013: AVRG=20.
2024/10/06 12:04:04.1 Spectrometer EOS_B0019: AVRG=20.
2024/10/06 12:04:04.2 
2024/10/06 12:04:04.2 Detect Sensors
2024/10/06 12:04:04.2 ==============
2024/10/06 12:04:04.2 1	YES		0.0	6894.5
2024/10/06 12:04:04.2 2	YES		0.0	7617.0
2024/10/06 12:04:04.2 3	YES		0.0	6963.6
2024/10/06 12:04:04.2 4	YES		0.0	7326.3
2024/10/06 12:04:04.2 5	YES		0.0	6466.7
2024/10/06 12:04:04.2 6	YES		0.0	5652.0
2024/10/06 12:04:04.2 7	YES		0.0	7146.0
2024/10/06 12:04:04.2 8	YES		0.0	5454.2
2024/10/06 12:04:04.2 
2024/10/06 12:04:04.2 Spectrometer EOS_B0010: AVRG=20.
2024/10/06 12:04:04.2 Spectrometer EOS_B0014: AVRG=20.
2024/10/06 12:04:04.2 Spectrometer EOS_B0011: AVRG=20.
2024/10/06 12:04:04.2 Spectrometer EOS_B0018: AVRG=20.
2024/10/06 12:04:04.2 Spectrometer EOS_B0012: AVRG=20.
2024/10/06 12:04:04.2 Spectrometer EOS_B0017: AVRG=20.
2024/10/06 12:04:04.2 Spectrometer EOS_B0013: AVRG=20.
2024/10/06 12:04:04.2 Spectrometer EOS_B0019: AVRG=20.
2024/10/06 12:04:04.2 Spectrometer EOS_B0010: AVRG=20.
2024/10/06 12:04:04.2 Spectrometer EOS_B0014: AVRG=20.
2024/10/06 12:04:04.2 Spectrometer EOS_B0011: AVRG=20.
2024/10/06 12:04:04.2 Spectrometer EOS_B0018: AVRG=20.
2024/10/06 12:04:04.2 Spectrometer EOS_B0012: AVRG=20.
2024/10/06 12:04:04.2 Spectrometer EOS_B0017: AVRG=20.
2024/10/06 12:04:04.2 Spectrometer EOS_B0013: AVRG=20.
2024/10/06 12:04:04.2 Spectrometer EOS_B0019: AVRG=20.
2024/10/06 12:04:04.4 CH1: Correction Factor = 1.81333
2024/10/06 12:04:04.4 Spectrometer EOS_B0010: AVRG=20.
2024/10/06 12:04:04.4 CH2: Correction Factor = 1.68365
2024/10/06 12:04:04.4 Spectrometer EOS_B0014: AVRG=20.
2024/10/06 12:04:04.4 CH3: Correction Factor = 1.78787
2024/10/06 12:04:04.4 Spectrometer EOS_B0011: AVRG=20.
2024/10/06 12:04:04.4 CH4: Correction Factor = 1.74575
2024/10/06 12:04:04.4 Spectrometer EOS_B0018: AVRG=20.
2024/10/06 12:04:04.4 CH5: Correction Factor = 2.01955
2024/10/06 12:04:04.4 Spectrometer EOS_B0012: AVRG=20.
2024/10/06 12:04:04.4 CH6: Correction Factor = 2.25176
2024/10/06 12:04:04.4 Spectrometer EOS_B0017: AVRG=20.
2024/10/06 12:04:04.4 CH7: Correction Factor = 1.7319
2024/10/06 12:04:04.4 Spectrometer EOS_B0013: AVRG=20.
2024/10/06 12:04:04.4 CH8: Correction Factor = 2.26088
2024/10/06 12:04:04.4 Spectrometer EOS_B0019: AVRG=20.
2024/10/06 12:04:04.5 CH1: Correction Factor = 1.09603
2024/10/06 12:04:04.5 Spectrometer EOS_B0010: AVRG=20.
2024/10/06 12:04:04.5 CH2: Correction Factor = 1.08653
2024/10/06 12:04:04.5 Spectrometer EOS_B0014: AVRG=20.
2024/10/06 12:04:04.6 CH3: Correction Factor = 1.09105
2024/10/06 12:04:04.6 Spectrometer EOS_B0011: AVRG=20.
2024/10/06 12:04:04.6 CH4: Correction Factor = 1.08758
2024/10/06 12:04:04.6 Spectrometer EOS_B0018: AVRG=20.
2024/10/06 12:04:04.6 CH5: Correction Factor = 1.10944
2024/10/06 12:04:04.6 Spectrometer EOS_B0012: AVRG=20.
2024/10/06 12:04:04.6 CH6: Correction Factor = 1.11931
2024/10/06 12:04:04.6 Spectrometer EOS_B0017: AVRG=20.
2024/10/06 12:04:04.6 CH7: Correction Factor = 1.08755
2024/10/06 12:04:04.6 Spectrometer EOS_B0013: AVRG=20.
2024/10/06 12:04:04.6 CH8: Correction Factor = 1.12293
2024/10/06 12:04:04.6 Spectrometer EOS_B0019: AVRG=20.
2024/10/06 12:04:04.7 CH1: Correction Factor = 1.01561
2024/10/06 12:04:04.7 Spectrometer EOS_B0010: AVRG=20.
2024/10/06 12:04:04.7 CH2: Correction Factor = 1.01476
2024/10/06 12:04:04.7 Spectrometer EOS_B0014: AVRG=20.
2024/10/06 12:04:04.7 CH3: Correction Factor = 1.01858
2024/10/06 12:04:04.7 Spectrometer EOS_B0011: AVRG=20.
2024/10/06 12:04:04.7 CH4: Correction Factor = 1.01806
2024/10/06 12:04:04.7 Spectrometer EOS_B0018: AVRG=20.
2024/10/06 12:04:04.7 CH5: Correction Factor = 1.02071
2024/10/06 12:04:04.7 Spectrometer EOS_B0012: AVRG=20.
2024/10/06 12:04:04.7 CH6: Correction Factor = 1.02096
2024/10/06 12:04:04.7 Spectrometer EOS_B0017: AVRG=20.
2024/10/06 12:04:04.7 CH7: Correction Factor = 1.01767
2024/10/06 12:04:04.7 Spectrometer EOS_B0013: AVRG=20.
2024/10/06 12:04:04.7 CH8: Correction Factor = 1.02098
2024/10/06 12:04:04.7 Spectrometer EOS_B0019: AVRG=20.
2024/10/06 12:04:04.9 CH1: Correction Factor = 1.0036
2024/10/06 12:04:04.9 Spectrometer EOS_B0010: AVRG=20.
2024/10/06 12:04:04.9 CH2: Correction Factor = 1.00174
2024/10/06 12:04:04.9 Spectrometer EOS_B0014: AVRG=20.
2024/10/06 12:04:04.9 CH3: Correction Factor = 1.00239
2024/10/06 12:04:04.9 Spectrometer EOS_B0011: AVRG=20.
2024/10/06 12:04:04.9 CH4: Correction Factor = 1.00552
2024/10/06 12:04:04.9 Spectrometer EOS_B0018: AVRG=20.
2024/10/06 12:04:04.9 CH5: Correction Factor = 1.00295
2024/10/06 12:04:04.9 Spectrometer EOS_B0012: AVRG=20.
2024/10/06 12:04:04.9 CH6: Correction Factor = 1.00517
2024/10/06 12:04:04.9 Spectrometer EOS_B0017: AVRG=20.
2024/10/06 12:04:04.9 CH7: Correction Factor = 1.00075
2024/10/06 12:04:04.9 Spectrometer EOS_B0013: AVRG=20.
2024/10/06 12:04:04.9 CH8: Correction Factor = 1.00518
2024/10/06 12:04:04.9 Spectrometer EOS_B0019: AVRG=20.
2024/10/06 12:04:05.0 CH1: Correction Factor = 0.999764
2024/10/06 12:04:05.0 Spectrometer EOS_B0010: AVRG=20.
2024/10/06 12:04:05.0 CH2: Correction Factor = 1.00172
2024/10/06 12:04:05.0 Spectrometer EOS_B0014: AVRG=20.
2024/10/06 12:04:05.0 CH3: Correction Factor = 1.00244
2024/10/06 12:04:05.0 Spectrometer EOS_B0011: AVRG=20.
2024/10/06 12:04:05.0 CH4: Correction Factor = 1.00142
2024/10/06 12:04:05.0 Spectrometer EOS_B0018: AVRG=20.
2024/10/06 12:04:05.0 CH5: Correction Factor = 1.003
2024/10/06 12:04:05.0 Spectrometer EOS_B0012: AVRG=20.
2024/10/06 12:04:05.0 CH6: Correction Factor = 0.998854
2024/10/06 12:04:05.0 Spectrometer EOS_B0017: AVRG=20.
2024/10/06 12:04:05.0 CH7: Correction Factor = 1.00067
2024/10/06 12:04:05.0 Spectrometer EOS_B0013: AVRG=20.
2024/10/06 12:04:05.0 CH8: Correction Factor = 0.999041
2024/10/06 12:04:05.0 Spectrometer EOS_B0019: AVRG=20.
2024/10/06 12:04:05.2 CH1: Correction Factor = 0.999807
2024/10/06 12:04:05.2 Spectrometer EOS_B0010: AVRG=20.
2024/10/06 12:04:05.2 CH2: Correction Factor = 1.00191
2024/10/06 12:04:05.2 Spectrometer EOS_B0014: AVRG=20.
2024/10/06 12:04:05.2 CH3: Correction Factor = 0.998378
2024/10/06 12:04:05.2 Spectrometer EOS_B0011: AVRG=20.
2024/10/06 12:04:05.2 CH4: Correction Factor = 0.997109
2024/10/06 12:04:05.2 Spectrometer EOS_B0018: AVRG=20.
2024/10/06 12:04:05.2 CH5: Correction Factor = 0.999471
2024/10/06 12:04:05.2 Spectrometer EOS_B0012: AVRG=20.
2024/10/06 12:04:05.2 CH6: Correction Factor = 1.00184
2024/10/06 12:04:05.2 Spectrometer EOS_B0017: AVRG=20.
2024/10/06 12:04:05.2 CH7: Correction Factor = 1.00083
2024/10/06 12:04:05.2 Spectrometer EOS_B0013: AVRG=20.
2024/10/06 12:04:05.2 CH8: Correction Factor = 1.00205
2024/10/06 12:04:05.2 Spectrometer EOS_B0019: AVRG=20.
2024/10/06 12:04:05.2 Sensor 1: Integration Time = 2.02 ms
2024/10/06 12:04:05.2 Sensor 2: Integration Time = 1.87 ms
2024/10/06 12:04:05.2 Sensor 3: Integration Time = 1.99 ms
2024/10/06 12:04:05.2 Sensor 4: Integration Time = 1.94 ms
2024/10/06 12:04:05.2 Sensor 5: Integration Time = 2.30 ms
2024/10/06 12:04:05.2 Sensor 6: Integration Time = 2.59 ms
2024/10/06 12:04:05.2 Sensor 7: Integration Time = 1.92 ms
2024/10/06 12:04:05.2 Sensor 8: Integration Time = 2.61 ms
2024/10/06 12:04:05.2 WaitControllerIdle(30000)
2024/10/06 12:04:05.3 GMC_HomeZ
2024/10/06 12:04:05.3 HomeDevice[0005]
2024/10/06 12:04:12.1 GMC_SetPosZ
2024/10/06 12:04:12.4 GMC_ServoHere
2024/10/06 12:04:12.7 Old State:9-ENGN_StateRunning_CheckingSensors New State:ENGN_StateRunning_PickingSensorsComplete
2024/10/06 12:04:12.7 StartShaker(1000)
2024/10/06 12:04:12.7 Integration Time: 2.02,1.87,1.99,1.94,2.30,2.59,1.92,2.61,
2024/10/06 12:04:12.8 Old State:10-ENGN_StateRunning_PickingSensorsComplete New State:ENGN_StateRunning_WaitGoingToSample
2024/10/06 12:04:12.8 Sample96_Q(0, 0, 11)
2024/10/06 12:04:12.8 
2024/10/06 12:04:12.8 START SCAN: 
2024/10/06 12:04:12.8    CycleTime (ms)    = 200
2024/10/06 12:04:12.8    CycleCount        = 600
2024/10/06 12:04:12.8    ScansToAverage    = 20
2024/10/06 12:04:12.8    FinishTime (s)    = 120
2024/10/06 12:04:12.8    Temperature       = 29.9
2024/10/06 12:04:12.8    Lamp Power        = 33
2024/10/06 12:04:12.8    Spec PCB temps    = 42.6, 42.1, 42.4, 42.2, 42.0, 42.3, 41.2, 41.6
2024/10/06 12:04:12.8 
2024/10/06 12:04:12.9 GMC_SetPosZ
2024/10/06 12:04:12.9 Old State:12-ENGN_StateRunning_WaitGoingToSample New State:ENGN_StateRunning_GoingToSample
2024/10/06 12:04:12.9 Plate 1 temperature = 30 C
2024/10/06 12:04:12.9 Pickups: 149, Warn: 90, Error: 100
2024/10/06 12:04:13.1 GMC_ServoHere
2024/10/06 12:04:13.2 GMC_SetPosXY
2024/10/06 12:04:15.4 GMC_SetPosZ
2024/10/06 12:04:21.7 Old State:13-ENGN_StateRunning_GoingToSample New State:ENGN_StateRunning_GoingToSampleComplete
2024/10/06 12:04:21.8 Old State:14-cycle=1, Elapsed Time:    0.0,  Ideal Time:    0.0,  Delay time =   0.00  New State:ENGN_StateRunning_WaitSampling
2024/10/06 12:04:21.8 Step started at: 12:04:12
2024/10/06 12:04:21.8 XYZ movement time  = 8751 ms + Scan start delay = 8756 ms
2024/10/06 12:04:21.9 Old State:15-ENGN_StateRunning_WaitSampling New State:ENGN_StateRunning_Sampling
2024/10/06 12:04:22.8 Shaker current speed = 993 rpm, set speed = 1000
2024/10/06 12:04:55.9 Temp: 2024/10/06 12:04:55, 30.0000, 30.8000
2024/10/06 12:05:40.6 
2024/10/06 12:05:40.6 STOP SCAN: 
2024/10/06 12:05:40.6    CycleTime (ms)    = 200
2024/10/06 12:05:40.6    CurrentCycle      = 395
2024/10/06 12:05:40.6    RunTime (ms)      = 79001
2024/10/06 12:05:40.6    AverageCycle (ms) = 200.0
2024/10/06 12:05:40.6    Temperature       = 30.0
2024/10/06 12:05:40.6    DATA OVERRUN %    = 0.00
[truncated: 612,517 more chars]
