# Supplementary material for: CD147 mediates the adsorption of influenza A virus on the cell surface through direct interaction with HA
Source: Front Cell Infect Microbiol. 2025 Aug 29;15:1647283. doi: 10.3389/fcimb.2025.1647283 (PMC12426278; doi:10.3389/fcimb.2025.1647283)
Supplement: Supplementary file 8 [file DataSheet2.zip › raw data-2/Figure 7/Fingure7 A B D E/Prediction of the structure of H1-huCD147_model.cif]

# By using this file you agree to the legally binding terms of use found at alphafoldserver.com/output-terms
data_17a9b5767820829d
#
_entry.id 17a9b5767820829d
#
loop_
_atom_type.symbol
C 
N 
O 
S 
#
loop_
_audit_author.name
_audit_author.pdbx_ordinal
"Google DeepMind" 1 
"Isomorphic Labs" 2 
#
_audit_conform.dict_location https://raw.githubusercontent.com/ihmwg/ModelCIF/master/dist/mmcif_ma.dic
_audit_conform.dict_name     mmcif_ma.dic
_audit_conform.dict_version  1.4.5
#
loop_
_chem_comp.formula
_chem_comp.formula_weight
_chem_comp.id
_chem_comp.mon_nstd_flag
_chem_comp.name
_chem_comp.pdbx_smiles
_chem_comp.pdbx_synonyms
_chem_comp.type
"C3 H7 N O2"    89.093  ALA y ALANINE                                  C[C@H](N)C(O)=O                                  ? "L-PEPTIDE LINKING"          
"C6 H15 N4 O2"  175.209 ARG y ARGININE                                 N[C@@H](CCCNC(N)=[NH2+])C(O)=O                   ? "L-PEPTIDE LINKING"          
"C4 H8 N2 O3"   132.118 ASN y ASPARAGINE                               N[C@@H](CC(N)=O)C(O)=O                           ? "L-PEPTIDE LINKING"          
"C4 H7 N O4"    133.103 ASP y "ASPARTIC ACID"                          N[C@@H](CC(O)=O)C(O)=O                           ? "L-PEPTIDE LINKING"          
"C3 H7 N O2 S"  121.158 CYS y CYSTEINE                                 N[C@@H](CS)C(O)=O                                ? "L-PEPTIDE LINKING"          
"C5 H10 N2 O3"  146.144 GLN y GLUTAMINE                                N[C@@H](CCC(N)=O)C(O)=O                          ? "L-PEPTIDE LINKING"          
"C5 H9 N O4"    147.129 GLU y "GLUTAMIC ACID"                          N[C@@H](CCC(O)=O)C(O)=O                          ? "L-PEPTIDE LINKING"          
"C2 H5 N O2"    75.067  GLY y GLYCINE                                  NCC(O)=O                                         ? "PEPTIDE LINKING"            
"C6 H10 N3 O2"  156.162 HIS y HISTIDINE                                N[C@@H](Cc1c[nH]c[nH+]1)C(O)=O                   ? "L-PEPTIDE LINKING"          
"C6 H13 N O2"   131.173 ILE y ISOLEUCINE                               CC[C@H](C)[C@H](N)C(O)=O                         ? "L-PEPTIDE LINKING"          
"C6 H13 N O2"   131.173 LEU y LEUCINE                                  CC(C)C[C@H](N)C(O)=O                             ? "L-PEPTIDE LINKING"          
"C6 H15 N2 O2"  147.195 LYS y LYSINE                                   N[C@@H](CCCC[NH3+])C(O)=O                        ? "L-PEPTIDE LINKING"          
"C5 H11 N O2 S" 149.211 MET y METHIONINE                               CSCC[C@H](N)C(O)=O                               ? "L-PEPTIDE LINKING"          
"C8 H15 N O6"   221.208 NAG y 2-acetamido-2-deoxy-beta-D-glucopyranose CC(=O)N[C@H]1[C@H](O)O[C@H](CO)[C@@H](O)[C@@H]1O 
;N-acetyl-beta-D-glucosamine; 2-acetamido-2-deoxy-beta-D-glucose; 2-acetamido-2-deoxy-D-glucose;
2-acetamido-2-deoxy-glucose; N-ACETYL-D-GLUCOSAMINE
;
"D-saccharide, beta linking" 
"C9 H11 N O2"   165.189 PHE y PHENYLALANINE                            N[C@@H](Cc1ccccc1)C(O)=O                         ? "L-PEPTIDE LINKING"          
"C5 H9 N O2"    115.130 PRO y PROLINE                                  OC(=O)[C@@H]1CCCN1                               ? "L-PEPTIDE LINKING"          
"C3 H7 N O3"    105.093 SER y SERINE                                   N[C@@H](CO)C(O)=O                                ? "L-PEPTIDE LINKING"          
"C4 H9 N O3"    119.119 THR y THREONINE                                C[C@@H](O)[C@H](N)C(O)=O                         ? "L-PEPTIDE LINKING"          
"C11 H12 N2 O2" 204.225 TRP y TRYPTOPHAN                               N[C@@H](Cc1c[nH]c2ccccc12)C(O)=O                 ? "L-PEPTIDE LINKING"          
"C9 H11 N O3"   181.189 TYR y TYROSINE                                 N[C@@H](Cc1ccc(O)cc1)C(O)=O                      ? "L-PEPTIDE LINKING"          
"C5 H11 N O2"   117.146 VAL y VALINE                                   CC(C)[C@H](N)C(O)=O                              ? "L-PEPTIDE LINKING"          
#
_citation.book_publisher          ?
_citation.country                 UK
_citation.id                      primary
_citation.journal_full            Nature
_citation.journal_id_ASTM         NATUAS
_citation.journal_id_CSD          0006
_citation.journal_id_ISSN         0028-0836
_citation.journal_volume          ?
_citation.page_first              ?
_citation.page_last               ?
_citation.pdbx_database_id_DOI    ?
_citation.pdbx_database_id_PubMed ?
_citation.title                   "Accurate structure prediction of biomolecular interactions with AlphaFold 3"
_citation.year                    2024
#
loop_
_citation_author.citation_id
_citation_author.name
_citation_author.ordinal
primary "Google DeepMind" 1 
primary "Isomorphic Labs" 2 
#
loop_
_entity.id
_entity.pdbx_description
_entity.type
1  . polymer  
2  . polymer  
3  . polymer  
4  . polymer  
5  . polymer  
6  . polymer  
7  . polymer  
8  . branched 
9  . branched 
10 . branched 
#
loop_
_entity_poly.entity_id
_entity_poly.pdbx_strand_id
_entity_poly.type
1 A polypeptide(L) 
2 B polypeptide(L) 
3 C polypeptide(L) 
4 D polypeptide(L) 
5 E polypeptide(L) 
6 F polypeptide(L) 
7 G polypeptide(L) 
#
loop_
_entity_poly_seq.entity_id
_entity_poly_seq.hetero
_entity_poly_seq.mon_id
_entity_poly_seq.num
1 n ASP 1   
1 n LYS 2   
1 n ILE 3   
1 n CYS 4   
1 n ILE 5   
1 n GLY 6   
1 n TYR 7   
1 n GLN 8   
1 n SER 9   
1 n THR 10  
1 n ASN 11  
1 n SER 12  
1 n THR 13  
1 n GLU 14  
1 n THR 15  
1 n VAL 16  
1 n ASP 17  
1 n THR 18  
1 n LEU 19  
1 n THR 20  
1 n GLU 21  
1 n ASN 22  
1 n ASN 23  
1 n VAL 24  
1 n PRO 25  
1 n VAL 26  
1 n THR 27  
1 n HIS 28  
1 n ALA 29  
1 n LYS 30  
1 n GLU 31  
1 n LEU 32  
1 n LEU 33  
1 n HIS 34  
1 n THR 35  
1 n GLU 36  
1 n HIS 37  
1 n ASN 38  
1 n GLY 39  
1 n MET 40  
1 n LEU 41  
1 n CYS 42  
1 n ALA 43  
1 n THR 44  
1 n SER 45  
1 n LEU 46  
1 n GLY 47  
1 n HIS 48  
1 n PRO 49  
1 n LEU 50  
1 n ILE 51  
1 n LEU 52  
1 n ASP 53  
1 n THR 54  
1 n CYS 55  
1 n THR 56  
1 n ILE 57  
1 n GLU 58  
1 n GLY 59  
1 n LEU 60  
1 n ILE 61  
1 n TYR 62  
1 n GLY 63  
1 n ASN 64  
1 n PRO 65  
1 n SER 66  
1 n CYS 67  
1 n ASP 68  
1 n PRO 69  
1 n LEU 70  
1 n LEU 71  
1 n GLY 72  
1 n GLY 73  
1 n ARG 74  
1 n GLU 75  
1 n TRP 76  
1 n SER 77  
1 n TYR 78  
1 n ILE 79  
1 n VAL 80  
1 n GLU 81  
1 n ARG 82  
1 n PRO 83  
1 n SER 84  
1 n ALA 85  
1 n VAL 86  
1 n ASN 87  
1 n GLY 88  
1 n LEU 89  
1 n CYS 90  
1 n TYR 91  
1 n PRO 92  
1 n GLY 93  
1 n ASN 94  
1 n VAL 95  
1 n GLU 96  
1 n ASN 97  
1 n LEU 98  
1 n GLU 99  
1 n GLU 100 
1 n LEU 101 
1 n ARG 102 
1 n SER 103 
1 n LEU 104 
1 n PHE 105 
1 n SER 106 
1 n SER 107 
1 n SER 108 
1 n ARG 109 
1 n SER 110 
1 n TYR 111 
1 n GLN 112 
1 n ARG 113 
1 n ILE 114 
1 n GLN 115 
1 n ILE 116 
1 n PHE 117 
1 n PRO 118 
1 n ASP 119 
1 n THR 120 
1 n ILE 121 
1 n TRP 122 
1 n ASN 123 
1 n VAL 124 
1 n SER 125 
1 n TYR 126 
1 n SER 127 
1 n GLY 128 
1 n THR 129 
1 n SER 130 
1 n LYS 131 
1 n ALA 132 
1 n CYS 133 
1 n SER 134 
1 n ASP 135 
1 n SER 136 
1 n PHE 137 
1 n TYR 138 
1 n ARG 139 
1 n SER 140 
1 n MET 141 
1 n ARG 142 
1 n TRP 143 
1 n LEU 144 
1 n THR 145 
1 n GLN 146 
1 n LYS 147 
1 n ASN 148 
1 n ASN 149 
1 n ALA 150 
1 n TYR 151 
1 n PRO 152 
1 n THR 153 
1 n GLN 154 
1 n ASP 155 
1 n ALA 156 
1 n GLN 157 
1 n TYR 158 
1 n THR 159 
1 n ASN 160 
1 n ASN 161 
1 n GLN 162 
1 n GLY 163 
1 n LYS 164 
1 n ASN 165 
1 n ILE 166 
1 n LEU 167 
1 n PHE 168 
1 n MET 169 
1 n TRP 170 
1 n GLY 171 
1 n ILE 172 
1 n ASN 173 
1 n HIS 174 
1 n PRO 175 
1 n PRO 176 
1 n THR 177 
1 n ASP 178 
1 n THR 179 
1 n VAL 180 
1 n GLN 181 
1 n THR 182 
1 n ASN 183 
1 n LEU 184 
1 n TYR 185 
1 n THR 186 
1 n ARG 187 
1 n THR 188 
1 n ASP 189 
1 n THR 190 
1 n THR 191 
1 n THR 192 
1 n SER 193 
1 n VAL 194 
1 n ALA 195 
1 n THR 196 
1 n GLU 197 
1 n GLU 198 
1 n MET 199 
1 n ASN 200 
1 n ARG 201 
1 n VAL 202 
1 n PHE 203 
1 n LYS 204 
1 n PRO 205 
1 n LEU 206 
1 n ILE 207 
1 n GLY 208 
1 n PRO 209 
1 n ARG 210 
1 n PRO 211 
1 n LEU 212 
1 n VAL 213 
1 n ASN 214 
1 n GLY 215 
1 n PRO 216 
1 n MET 217 
1 n GLY 218 
1 n ARG 219 
1 n ILE 220 
1 n ASN 221 
1 n TYR 222 
1 n TYR 223 
1 n TRP 224 
1 n SER 225 
1 n VAL 226 
1 n LEU 227 
1 n LYS 228 
1 n PRO 229 
1 n GLY 230 
1 n GLN 231 
1 n THR 232 
1 n LEU 233 
1 n ARG 234 
1 n ILE 235 
1 n LYS 236 
1 n SER 237 
1 n ASP 238 
1 n GLY 239 
1 n ASN 240 
1 n LEU 241 
1 n ILE 242 
1 n ALA 243 
1 n PRO 244 
1 n TRP 245 
1 n TYR 246 
1 n GLY 247 
1 n HIS 248 
1 n ILE 249 
1 n LEU 250 
1 n SER 251 
1 n GLY 252 
1 n GLU 253 
1 n SER 254 
1 n HIS 255 
1 n GLY 256 
1 n ARG 257 
1 n ILE 258 
1 n LEU 259 
1 n LYS 260 
1 n THR 261 
1 n ASP 262 
1 n LEU 263 
1 n LYS 264 
1 n MET 265 
1 n GLY 266 
1 n SER 267 
1 n CYS 268 
1 n THR 269 
1 n VAL 270 
1 n GLN 271 
1 n CYS 272 
1 n GLN 273 
1 n THR 274 
1 n GLU 275 
1 n LYS 276 
1 n GLY 277 
1 n GLY 278 
1 n LEU 279 
1 n ASN 280 
1 n THR 281 
1 n THR 282 
1 n LEU 283 
1 n PRO 284 
1 n PHE 285 
1 n GLN 286 
1 n ASN 287 
1 n VAL 288 
1 n SER 289 
1 n LYS 290 
1 n TYR 291 
1 n ALA 292 
1 n PHE 293 
1 n GLY 294 
1 n ASN 295 
1 n CYS 296 
1 n SER 297 
1 n LYS 298 
1 n TYR 299 
1 n ILE 300 
1 n GLY 301 
1 n VAL 302 
1 n LYS 303 
1 n SER 304 
1 n LEU 305 
1 n LYS 306 
1 n LEU 307 
1 n ALA 308 
1 n VAL 309 
1 n GLY 310 
1 n LEU 311 
1 n ARG 312 
1 n ASN 313 
1 n VAL 314 
1 n PRO 315 
1 n SER 316 
1 n ARG 317 
1 n SER 318 
1 n SER 319 
1 n ARG 320 
2 n ASP 1   
2 n LYS 2   
2 n ILE 3   
2 n CYS 4   
2 n ILE 5   
2 n GLY 6   
2 n TYR 7   
2 n GLN 8   
2 n SER 9   
2 n THR 10  
2 n ASN 11  
2 n SER 12  
2 n THR 13  
2 n GLU 14  
2 n THR 15  
2 n VAL 16  
2 n ASP 17  
2 n THR 18  
2 n LEU 19  
2 n THR 20  
2 n GLU 21  
2 n ASN 22  
2 n ASN 23  
2 n VAL 24  
2 n PRO 25  
2 n VAL 26  
2 n THR 27  
2 n HIS 28  
2 n ALA 29  
2 n LYS 30  
2 n GLU 31  
2 n LEU 32  
2 n LEU 33  
2 n HIS 34  
2 n THR 35  
2 n GLU 36  
2 n HIS 37  
2 n ASN 38  
2 n GLY 39  
2 n MET 40  
2 n LEU 41  
2 n CYS 42  
2 n ALA 43  
2 n THR 44  
2 n SER 45  
2 n LEU 46  
2 n GLY 47  
2 n HIS 48  
2 n PRO 49  
2 n LEU 50  
2 n ILE 51  
2 n LEU 52  
2 n ASP 53  
2 n THR 54  
2 n CYS 55  
2 n THR 56  
2 n ILE 57  
2 n GLU 58  
2 n GLY 59  
2 n LEU 60  
2 n ILE 61  
2 n TYR 62  
2 n GLY 63  
2 n ASN 64  
2 n PRO 65  
2 n SER 66  
2 n CYS 67  
2 n ASP 68  
2 n PRO 69  
2 n LEU 70  
2 n LEU 71  
2 n GLY 72  
2 n GLY 73  
2 n ARG 74  
2 n GLU 75  
2 n TRP 76  
2 n SER 77  
2 n TYR 78  
2 n ILE 79  
2 n VAL 80  
2 n GLU 81  
2 n ARG 82  
2 n PRO 83  
2 n SER 84  
2 n ALA 85  
2 n VAL 86  
2 n ASN 87  
2 n GLY 88  
2 n LEU 89  
2 n CYS 90  
2 n TYR 91  
2 n PRO 92  
2 n GLY 93  
2 n ASN 94  
2 n VAL 95  
2 n GLU 96  
2 n ASN 97  
2 n LEU 98  
2 n GLU 99  
2 n GLU 100 
2 n LEU 101 
2 n ARG 102 
2 n SER 103 
2 n LEU 104 
2 n PHE 105 
2 n SER 106 
2 n SER 107 
2 n SER 108 
2 n ARG 109 
2 n SER 110 
2 n TYR 111 
2 n GLN 112 
2 n ARG 113 
2 n ILE 114 
2 n GLN 115 
2 n ILE 116 
2 n PHE 117 
2 n PRO 118 
2 n ASP 119 
2 n THR 120 
2 n ILE 121 
2 n TRP 122 
2 n ASN 123 
2 n VAL 124 
2 n SER 125 
2 n TYR 126 
2 n SER 127 
2 n GLY 128 
2 n THR 129 
2 n SER 130 
2 n LYS 131 
2 n ALA 132 
2 n CYS 133 
2 n SER 134 
2 n ASP 135 
2 n SER 136 
2 n PHE 137 
2 n TYR 138 
2 n ARG 139 
2 n SER 140 
2 n MET 141 
2 n ARG 142 
2 n TRP 143 
2 n LEU 144 
2 n THR 145 
2 n GLN 146 
2 n LYS 147 
2 n ASN 148 
2 n ASN 149 
2 n ALA 150 
2 n TYR 151 
2 n PRO 152 
2 n THR 153 
2 n GLN 154 
2 n ASP 155 
2 n ALA 156 
2 n GLN 157 
2 n TYR 158 
2 n THR 159 
2 n ASN 160 
2 n ASN 161 
2 n GLN 162 
2 n GLY 163 
2 n LYS 164 
2 n ASN 165 
2 n ILE 166 
2 n LEU 167 
2 n PHE 168 
2 n MET 169 
2 n TRP 170 
2 n GLY 171 
2 n ILE 172 
2 n ASN 173 
2 n HIS 174 
2 n PRO 175 
2 n PRO 176 
2 n THR 177 
2 n ASP 178 
2 n THR 179 
2 n VAL 180 
2 n GLN 181 
2 n THR 182 
2 n ASN 183 
2 n LEU 184 
2 n TYR 185 
2 n THR 186 
2 n ARG 187 
2 n THR 188 
2 n ASP 189 
2 n THR 190 
2 n THR 191 
2 n THR 192 
2 n SER 193 
2 n VAL 194 
2 n ALA 195 
2 n THR 196 
2 n GLU 197 
2 n GLU 198 
2 n MET 199 
2 n ASN 200 
2 n ARG 201 
2 n VAL 202 
2 n PHE 203 
2 n LYS 204 
2 n PRO 205 
2 n LEU 206 
2 n ILE 207 
2 n GLY 208 
2 n PRO 209 
2 n ARG 210 
2 n PRO 211 
2 n LEU 212 
2 n VAL 213 
2 n ASN 214 
2 n GLY 215 
2 n PRO 216 
2 n MET 217 
2 n GLY 218 
2 n ARG 219 
2 n ILE 220 
2 n ASN 221 
2 n TYR 222 
2 n TYR 223 
2 n TRP 224 
2 n SER 225 
2 n VAL 226 
2 n LEU 227 
2 n LYS 228 
2 n PRO 229 
2 n GLY 230 
2 n GLN 231 
2 n THR 232 
2 n LEU 233 
2 n ARG 234 
2 n ILE 235 
2 n LYS 236 
2 n SER 237 
2 n ASP 238 
2 n GLY 239 
2 n ASN 240 
2 n LEU 241 
2 n ILE 242 
2 n ALA 243 
2 n PRO 244 
2 n TRP 245 
2 n TYR 246 
2 n GLY 247 
2 n HIS 248 
2 n ILE 249 
2 n LEU 250 
2 n SER 251 
2 n GLY 252 
2 n GLU 253 
2 n SER 254 
2 n HIS 255 
2 n GLY 256 
2 n ARG 257 
2 n ILE 258 
2 n LEU 259 
2 n LYS 260 
2 n THR 261 
2 n ASP 262 
2 n LEU 263 
2 n LYS 264 
2 n MET 265 
2 n GLY 266 
2 n SER 267 
2 n CYS 268 
2 n THR 269 
2 n VAL 270 
2 n GLN 271 
2 n CYS 272 
2 n GLN 273 
2 n THR 274 
2 n GLU 275 
2 n LYS 276 
2 n GLY 277 
2 n GLY 278 
2 n LEU 279 
2 n ASN 280 
2 n THR 281 
2 n THR 282 
2 n LEU 283 
2 n PRO 284 
2 n PHE 285 
2 n GLN 286 
2 n ASN 287 
2 n VAL 288 
2 n SER 289 
2 n LYS 290 
2 n TYR 291 
2 n ALA 292 
2 n PHE 293 
2 n GLY 294 
2 n ASN 295 
2 n CYS 296 
2 n SER 297 
2 n LYS 298 
2 n TYR 299 
2 n ILE 300 
2 n GLY 301 
2 n VAL 302 
2 n LYS 303 
2 n SER 304 
2 n LEU 305 
2 n LYS 306 
2 n LEU 307 
2 n ALA 308 
2 n VAL 309 
2 n GLY 310 
2 n LEU 311 
2 n ARG 312 
2 n ASN 313 
2 n VAL 314 
2 n PRO 315 
2 n SER 316 
2 n ARG 317 
2 n SER 318 
2 n SER 319 
2 n ARG 320 
3 n ASP 1   
3 n LYS 2   
3 n ILE 3   
3 n CYS 4   
3 n ILE 5   
3 n GLY 6   
3 n TYR 7   
3 n GLN 8   
3 n SER 9   
3 n THR 10  
3 n ASN 11  
3 n SER 12  
3 n THR 13  
3 n GLU 14  
3 n THR 15  
3 n VAL 16  
3 n ASP 17  
3 n THR 18  
3 n LEU 19  
3 n THR 20  
3 n GLU 21  
3 n ASN 22  
3 n ASN 23  
3 n VAL 24  
3 n PRO 25  
3 n VAL 26  
3 n THR 27  
3 n HIS 28  
3 n ALA 29  
3 n LYS 30  
3 n GLU 31  
3 n LEU 32  
3 n LEU 33  
3 n HIS 34  
3 n THR 35  
3 n GLU 36  
3 n HIS 37  
3 n ASN 38  
3 n GLY 39  
3 n MET 40  
3 n LEU 41  
3 n CYS 42  
3 n ALA 43  
3 n THR 44  
3 n SER 45  
3 n LEU 46  
3 n GLY 47  
3 n HIS 48  
3 n PRO 49  
3 n LEU 50  
3 n ILE 51  
3 n LEU 52  
3 n ASP 53  
3 n THR 54  
3 n CYS 55  
3 n THR 56  
3 n ILE 57  
3 n GLU 58  
3 n GLY 59  
3 n LEU 60  
3 n ILE 61  
3 n TYR 62  
3 n GLY 63  
3 n ASN 64  
3 n PRO 65  
3 n SER 66  
3 n CYS 67  
3 n ASP 68  
3 n PRO 69  
3 n LEU 70  
3 n LEU 71  
3 n GLY 72  
3 n GLY 73  
3 n ARG 74  
3 n GLU 75  
3 n TRP 76  
3 n SER 77  
3 n TYR 78  
3 n ILE 79  
3 n VAL 80  
3 n GLU 81  
3 n ARG 82  
3 n PRO 83  
3 n SER 84  
3 n ALA 85  
3 n VAL 86  
3 n ASN 87  
3 n GLY 88  
3 n LEU 89  
3 n CYS 90  
3 n TYR 91  
3 n PRO 92  
3 n GLY 93  
3 n ASN 94  
3 n VAL 95  
3 n GLU 96  
3 n ASN 97  
3 n LEU 98  
3 n GLU 99  
3 n GLU 100 
3 n LEU 101 
3 n ARG 102 
3 n SER 103 
3 n LEU 104 
3 n PHE 105 
3 n SER 106 
3 n SER 107 
3 n SER 108 
3 n ARG 109 
3 n SER 110 
3 n TYR 111 
3 n GLN 112 
3 n ARG 113 
3 n ILE 114 
3 n GLN 115 
3 n ILE 116 
3 n PHE 117 
3 n PRO 118 
3 n ASP 119 
3 n THR 120 
3 n ILE 121 
3 n TRP 122 
3 n ASN 123 
3 n VAL 124 
3 n SER 125 
3 n TYR 126 
3 n SER 127 
3 n GLY 128 
3 n THR 129 
3 n SER 130 
3 n LYS 131 
3 n ALA 132 
3 n CYS 133 
3 n SER 134 
3 n ASP 135 
3 n SER 136 
3 n PHE 137 
3 n TYR 138 
3 n ARG 139 
3 n SER 140 
3 n MET 141 
3 n ARG 142 
3 n TRP 143 
3 n LEU 144 
3 n THR 145 
3 n GLN 146 
3 n LYS 147 
3 n ASN 148 
3 n ASN 149 
3 n ALA 150 
3 n TYR 151 
3 n PRO 152 
3 n THR 153 
3 n GLN 154 
3 n ASP 155 
3 n ALA 156 
3 n GLN 157 
3 n TYR 158 
3 n THR 159 
3 n ASN 160 
3 n ASN 161 
3 n GLN 162 
3 n GLY 163 
3 n LYS 164 
3 n ASN 165 
3 n ILE 166 
3 n LEU 167 
3 n PHE 168 
3 n MET 169 
3 n TRP 170 
3 n GLY 171 
3 n ILE 172 
3 n ASN 173 
3 n HIS 174 
3 n PRO 175 
3 n PRO 176 
3 n THR 177 
3 n ASP 178 
3 n THR 179 
3 n VAL 180 
3 n GLN 181 
3 n THR 182 
3 n ASN 183 
3 n LEU 184 
3 n TYR 185 
3 n THR 186 
3 n ARG 187 
3 n THR 188 
3 n ASP 189 
3 n THR 190 
3 n THR 191 
3 n THR 192 
3 n SER 193 
3 n VAL 194 
3 n ALA 195 
3 n THR 196 
3 n GLU 197 
3 n GLU 198 
3 n MET 199 
3 n ASN 200 
3 n ARG 201 
3 n VAL 202 
3 n PHE 203 
3 n LYS 204 
3 n PRO 205 
3 n LEU 206 
3 n ILE 207 
3 n GLY 208 
3 n PRO 209 
3 n ARG 210 
3 n PRO 211 
3 n LEU 212 
3 n VAL 213 
3 n ASN 214 
3 n GLY 215 
3 n PRO 216 
3 n MET 217 
3 n GLY 218 
3 n ARG 219 
3 n ILE 220 
3 n ASN 221 
3 n TYR 222 
3 n TYR 223 
3 n TRP 224 
3 n SER 225 
3 n VAL 226 
3 n LEU 227 
3 n LYS 228 
3 n PRO 229 
3 n GLY 230 
3 n GLN 231 
3 n THR 232 
3 n LEU 233 
3 n ARG 234 
3 n ILE 235 
3 n LYS 236 
3 n SER 237 
3 n ASP 238 
3 n GLY 239 
3 n ASN 240 
3 n LEU 241 
3 n ILE 242 
3 n ALA 243 
3 n PRO 244 
3 n TRP 245 
3 n TYR 246 
3 n GLY 247 
3 n HIS 248 
3 n ILE 249 
3 n LEU 250 
3 n SER 251 
3 n GLY 252 
3 n GLU 253 
3 n SER 254 
3 n HIS 255 
3 n GLY 256 
3 n ARG 257 
3 n ILE 258 
3 n LEU 259 
3 n LYS 260 
3 n THR 261 
3 n ASP 262 
3 n LEU 263 
3 n LYS 264 
3 n MET 265 
3 n GLY 266 
3 n SER 267 
3 n CYS 268 
3 n THR 269 
3 n VAL 270 
3 n GLN 271 
3 n CYS 272 
3 n GLN 273 
3 n THR 274 
3 n GLU 275 
3 n LYS 276 
3 n GLY 277 
3 n GLY 278 
3 n LEU 279 
3 n ASN 280 
3 n THR 281 
3 n THR 282 
3 n LEU 283 
3 n PRO 284 
3 n PHE 285 
3 n GLN 286 
3 n ASN 287 
3 n VAL 288 
3 n SER 289 
3 n LYS 290 
3 n TYR 291 
3 n ALA 292 
3 n PHE 293 
3 n GLY 294 
3 n ASN 295 
3 n CYS 296 
3 n SER 297 
3 n LYS 298 
3 n TYR 299 
3 n ILE 300 
3 n GLY 301 
3 n VAL 302 
3 n LYS 303 
3 n SER 304 
3 n LEU 305 
3 n LYS 306 
3 n LEU 307 
3 n ALA 308 
3 n VAL 309 
3 n GLY 310 
3 n LEU 311 
3 n ARG 312 
3 n ASN 313 
3 n VAL 314 
3 n PRO 315 
3 n SER 316 
3 n ARG 317 
3 n SER 318 
3 n SER 319 
3 n ARG 320 
4 n GLY 1   
4 n LEU 2   
4 n PHE 3   
4 n GLY 4   
4 n ALA 5   
4 n ILE 6   
4 n ALA 7   
4 n GLY 8   
4 n PHE 9   
4 n ILE 10  
4 n GLU 11  
4 n GLY 12  
4 n GLY 13  
4 n TRP 14  
4 n SER 15  
4 n GLY 16  
4 n LEU 17  
4 n VAL 18  
4 n ALA 19  
4 n GLY 20  
4 n TRP 21  
4 n TYR 22  
4 n GLY 23  
4 n PHE 24  
4 n GLN 25  
4 n HIS 26  
4 n SER 27  
4 n ASN 28  
4 n ASP 29  
4 n GLN 30  
4 n GLY 31  
4 n VAL 32  
4 n GLY 33  
4 n MET 34  
4 n ALA 35  
4 n ALA 36  
4 n ASP 37  
4 n ARG 38  
4 n ASP 39  
4 n SER 40  
4 n THR 41  
4 n GLN 42  
4 n LYS 43  
4 n ALA 44  
4 n ILE 45  
4 n ASP 46  
4 n LYS 47  
4 n ILE 48  
4 n THR 49  
4 n SER 50  
4 n LYS 51  
4 n VAL 52  
4 n ASN 53  
4 n ASN 54  
4 n ILE 55  
4 n VAL 56  
4 n ASP 57  
4 n LYS 58  
4 n MET 59  
4 n ASN 60  
4 n LYS 61  
4 n GLN 62  
4 n TYR 63  
4 n GLU 64  
4 n ILE 65  
4 n ILE 66  
4 n ASP 67  
4 n HIS 68  
4 n GLU 69  
4 n PHE 70  
4 n SER 71  
4 n GLU 72  
4 n VAL 73  
4 n GLU 74  
4 n THR 75  
4 n ARG 76  
4 n LEU 77  
4 n ASN 78  
4 n MET 79  
4 n ILE 80  
4 n ASN 81  
4 n ASP 82  
4 n LYS 83  
4 n VAL 84  
4 n ASP 85  
4 n ASP 86  
4 n GLN 87  
4 n ILE 88  
4 n GLN 89  
4 n ASP 90  
4 n ILE 91  
4 n TRP 92  
4 n ALA 93  
4 n TYR 94  
4 n ASN 95  
4 n ALA 96  
4 n GLU 97  
4 n LEU 98  
4 n LEU 99  
4 n VAL 100 
4 n LEU 101 
4 n LEU 102 
4 n GLU 103 
4 n ASN 104 
4 n GLN 105 
4 n LYS 106 
4 n THR 107 
4 n LEU 108 
4 n ASP 109 
4 n GLU 110 
4 n HIS 111 
4 n ASP 112 
4 n ALA 113 
4 n ASN 114 
4 n VAL 115 
4 n ASN 116 
4 n ASN 117 
4 n LEU 118 
4 n TYR 119 
4 n ASN 120 
4 n LYS 121 
4 n VAL 122 
4 n LYS 123 
4 n ARG 124 
4 n ALA 125 
4 n LEU 126 
4 n GLY 127 
4 n SER 128 
4 n ASN 129 
4 n ALA 130 
4 n VAL 131 
4 n GLU 132 
4 n ASP 133 
4 n GLY 134 
4 n ARG 135 
4 n GLY 136 
4 n CYS 137 
4 n PHE 138 
4 n GLU 139 
4 n LEU 140 
4 n TYR 141 
4 n HIS 142 
4 n LYS 143 
4 n CYS 144 
4 n ASP 145 
4 n ASP 146 
4 n HIS 147 
4 n CYS 148 
4 n MET 149 
4 n GLU 150 
4 n THR 151 
4 n ILE 152 
4 n ARG 153 
4 n ASN 154 
4 n GLY 155 
4 n THR 156 
4 n TYR 157 
4 n ASN 158 
4 n ARG 159 
4 n ARG 160 
4 n LYS 161 
4 n TYR 162 
4 n GLN 163 
4 n GLU 164 
4 n GLU 165 
4 n SER 166 
4 n LYS 167 
4 n LEU 168 
4 n GLU 169 
4 n ARG 170 
4 n GLN 171 
4 n LYS 172 
4 n ILE 173 
4 n GLU 174 
5 n GLY 1   
5 n LEU 2   
5 n PHE 3   
5 n GLY 4   
5 n ALA 5   
5 n ILE 6   
5 n ALA 7   
5 n GLY 8   
5 n PHE 9   
5 n ILE 10  
5 n GLU 11  
5 n GLY 12  
5 n GLY 13  
5 n TRP 14  
5 n SER 15  
5 n GLY 16  
5 n LEU 17  
5 n VAL 18  
5 n ALA 19  
5 n GLY 20  
5 n TRP 21  
5 n TYR 22  
5 n GLY 23  
5 n PHE 24  
5 n GLN 25  
5 n HIS 26  
5 n SER 27  
5 n ASN 28  
5 n ASP 29  
5 n GLN 30  
5 n GLY 31  
5 n VAL 32  
5 n GLY 33  
5 n MET 34  
5 n ALA 35  
5 n ALA 36  
5 n ASP 37  
5 n ARG 38  
5 n ASP 39  
5 n SER 40  
5 n THR 41  
5 n GLN 42  
5 n LYS 43  
5 n ALA 44  
5 n ILE 45  
5 n ASP 46  
5 n LYS 47  
5 n ILE 48  
5 n THR 49  
5 n SER 50  
5 n LYS 51  
5 n VAL 52  
5 n ASN 53  
5 n ASN 54  
5 n ILE 55  
5 n VAL 56  
5 n ASP 57  
5 n LYS 58  
5 n MET 59  
5 n ASN 60  
5 n LYS 61  
5 n GLN 62  
5 n TYR 63  
5 n GLU 64  
5 n ILE 65  
5 n ILE 66  
5 n ASP 67  
5 n HIS 68  
5 n GLU 69  
5 n PHE 70  
5 n SER 71  
5 n GLU 72  
5 n VAL 73  
5 n GLU 74  
5 n THR 75  
5 n ARG 76  
5 n LEU 77  
5 n ASN 78  
5 n MET 79  
5 n ILE 80  
5 n ASN 81  
5 n ASP 82  
5 n LYS 83  
5 n VAL 84  
5 n ASP 85  
5 n ASP 86  
5 n GLN 87  
5 n ILE 88  
5 n GLN 89  
5 n ASP 90  
5 n ILE 91  
5 n TRP 92  
5 n ALA 93  
5 n TYR 94  
5 n ASN 95  
5 n ALA 96  
5 n GLU 97  
5 n LEU 98  
5 n LEU 99  
5 n VAL 100 
5 n LEU 101 
5 n LEU 102 
5 n GLU 103 
5 n ASN 104 
5 n GLN 105 
5 n LYS 106 
5 n THR 107 
5 n LEU 108 
5 n ASP 109 
5 n GLU 110 
5 n HIS 111 
5 n ASP 112 
5 n ALA 113 
5 n ASN 114 
5 n VAL 115 
5 n ASN 116 
5 n ASN 117 
5 n LEU 118 
5 n TYR 119 
5 n ASN 120 
5 n LYS 121 
5 n VAL 122 
5 n LYS 123 
5 n ARG 124 
5 n ALA 125 
5 n LEU 126 
5 n GLY 127 
5 n SER 128 
5 n ASN 129 
5 n ALA 130 
5 n VAL 131 
5 n GLU 132 
5 n ASP 133 
5 n GLY 134 
5 n ARG 135 
5 n GLY 136 
5 n CYS 137 
5 n PHE 138 
5 n GLU 139 
5 n LEU 140 
5 n TYR 141 
5 n HIS 142 
5 n LYS 143 
5 n CYS 144 
5 n ASP 145 
5 n ASP 146 
5 n HIS 147 
5 n CYS 148 
5 n MET 149 
5 n GLU 150 
5 n THR 151 
5 n ILE 152 
5 n ARG 153 
5 n ASN 154 
5 n GLY 155 
5 n THR 156 
5 n TYR 157 
5 n ASN 158 
5 n ARG 159 
5 n ARG 160 
5 n LYS 161 
5 n TYR 162 
5 n GLN 163 
5 n GLU 164 
5 n GLU 165 
5 n SER 166 
5 n LYS 167 
5 n LEU 168 
5 n GLU 169 
5 n ARG 170 
5 n GLN 171 
5 n LYS 172 
5 n ILE 173 
5 n GLU 174 
6 n GLY 1   
6 n LEU 2   
6 n PHE 3   
6 n GLY 4   
6 n ALA 5   
6 n ILE 6   
6 n ALA 7   
6 n GLY 8   
6 n PHE 9   
6 n ILE 10  
6 n GLU 11  
6 n GLY 12  
6 n GLY 13  
6 n TRP 14  
6 n SER 15  
6 n GLY 16  
6 n LEU 17  
6 n VAL 18  
6 n ALA 19  
6 n GLY 20  
6 n TRP 21  
6 n TYR 22  
6 n GLY 23  
6 n PHE 24  
6 n GLN 25  
6 n HIS 26  
6 n SER 27  
6 n ASN 28  
6 n ASP 29  
6 n GLN 30  
6 n GLY 31  
6 n VAL 32  
6 n GLY 33  
6 n MET 34  
6 n ALA 35  
6 n ALA 36  
6 n ASP 37  
6 n ARG 38  
6 n ASP 39  
6 n SER 40  
6 n THR 41  
6 n GLN 42  
6 n LYS 43  
6 n ALA 44  
6 n ILE 45  
6 n ASP 46  
6 n LYS 47  
6 n ILE 48  
6 n THR 49  
6 n SER 50  
6 n LYS 51  
6 n VAL 52  
6 n ASN 53  
6 n ASN 54  
6 n ILE 55  
6 n VAL 56  
6 n ASP 57  
6 n LYS 58  
6 n MET 59  
6 n ASN 60  
6 n LYS 61  
6 n GLN 62  
6 n TYR 63  
6 n GLU 64  
6 n ILE 65  
6 n ILE 66  
6 n ASP 67  
6 n HIS 68  
6 n GLU 69  
6 n PHE 70  
6 n SER 71  
6 n GLU 72  
6 n VAL 73  
6 n GLU 74  
6 n THR 75  
6 n ARG 76  
6 n LEU 77  
6 n ASN 78  
6 n MET 79  
6 n ILE 80  
6 n ASN 81  
6 n ASP 82  
6 n LYS 83  
6 n VAL 84  
6 n ASP 85  
6 n ASP 86  
6 n GLN 87  
6 n ILE 88  
6 n GLN 89  
6 n ASP 90  
6 n ILE 91  
6 n TRP 92  
6 n ALA 93  
6 n TYR 94  
6 n ASN 95  
6 n ALA 96  
6 n GLU 97  
6 n LEU 98  
6 n LEU 99  
6 n VAL 100 
6 n LEU 101 
6 n LEU 102 
6 n GLU 103 
6 n ASN 104 
6 n GLN 105 
6 n LYS 106 
6 n THR 107 
6 n LEU 108 
6 n ASP 109 
6 n GLU 110 
6 n HIS 111 
6 n ASP 112 
6 n ALA 113 
6 n ASN 114 
6 n VAL 115 
6 n ASN 116 
6 n ASN 117 
6 n LEU 118 
6 n TYR 119 
6 n ASN 120 
6 n LYS 121 
6 n VAL 122 
6 n LYS 123 
6 n ARG 124 
6 n ALA 125 
6 n LEU 126 
6 n GLY 127 
6 n SER 128 
6 n ASN 129 
6 n ALA 130 
6 n VAL 131 
6 n GLU 132 
6 n ASP 133 
6 n GLY 134 
6 n ARG 135 
6 n GLY 136 
6 n CYS 137 
6 n PHE 138 
6 n GLU 139 
6 n LEU 140 
6 n TYR 141 
6 n HIS 142 
6 n LYS 143 
6 n CYS 144 
6 n ASP 145 
6 n ASP 146 
6 n HIS 147 
6 n CYS 148 
6 n MET 149 
6 n GLU 150 
6 n THR 151 
6 n ILE 152 
6 n ARG 153 
6 n ASN 154 
6 n GLY 155 
6 n THR 156 
6 n TYR 157 
6 n ASN 158 
6 n ARG 159 
6 n ARG 160 
6 n LYS 161 
6 n TYR 162 
6 n GLN 163 
6 n GLU 164 
6 n GLU 165 
6 n SER 166 
6 n LYS 167 
6 n LEU 168 
6 n GLU 169 
6 n ARG 170 
6 n GLN 171 
6 n LYS 172 
6 n ILE 173 
6 n GLU 174 
7 n ALA 1   
7 n ALA 2   
7 n GLY 3   
7 n THR 4   
7 n VAL 5   
7 n PHE 6   
7 n THR 7   
7 n THR 8   
7 n VAL 9   
7 n GLU 10  
7 n ASP 11  
7 n LEU 12  
7 n GLY 13  
7 n SER 14  
7 n LYS 15  
7 n ILE 16  
7 n LEU 17  
7 n LEU 18  
7 n THR 19  
7 n CYS 20  
7 n SER 21  
7 n LEU 22  
7 n ASN 23  
7 n ASP 24  
7 n SER 25  
7 n ALA 26  
7 n THR 27  
7 n GLU 28  
7 n VAL 29  
7 n THR 30  
7 n GLY 31  
7 n HIS 32  
7 n ARG 33  
7 n TRP 34  
7 n LEU 35  
7 n LYS 36  
7 n GLY 37  
7 n GLY 38  
7 n VAL 39  
7 n VAL 40  
7 n LEU 41  
7 n LYS 42  
7 n GLU 43  
7 n ASP 44  
7 n ALA 45  
7 n LEU 46  
7 n PRO 47  
7 n GLY 48  
7 n GLN 49  
7 n LYS 50  
7 n THR 51  
7 n GLU 52  
7 n PHE 53  
7 n LYS 54  
7 n VAL 55  
7 n ASP 56  
7 n SER 57  
7 n ASP 58  
7 n ASP 59  
7 n GLN 60  
7 n TRP 61  
7 n GLY 62  
7 n GLU 63  
7 n TYR 64  
7 n SER 65  
7 n CYS 66  
7 n VAL 67  
7 n PHE 68  
7 n LEU 69  
7 n PRO 70  
7 n GLU 71  
7 n PRO 72  
7 n MET 73  
7 n GLY 74  
7 n THR 75  
7 n ALA 76  
7 n ASN 77  
7 n ILE 78  
7 n GLN 79  
7 n LEU 80  
7 n HIS 81  
7 n GLY 82  
7 n PRO 83  
7 n PRO 84  
7 n ARG 85  
7 n VAL 86  
7 n LYS 87  
7 n ALA 88  
7 n VAL 89  
7 n LYS 90  
7 n SER 91  
7 n SER 92  
7 n GLU 93  
7 n HIS 94  
7 n ILE 95  
7 n ASN 96  
7 n GLU 97  
7 n GLY 98  
7 n GLU 99  
7 n THR 100 
7 n ALA 101 
7 n MET 102 
7 n LEU 103 
7 n VAL 104 
7 n CYS 105 
7 n LYS 106 
7 n SER 107 
7 n GLU 108 
7 n SER 109 
7 n VAL 110 
7 n PRO 111 
7 n PRO 112 
7 n VAL 113 
7 n THR 114 
7 n ASP 115 
7 n TRP 116 
7 n ALA 117 
7 n TRP 118 
7 n TYR 119 
7 n LYS 120 
7 n ILE 121 
7 n THR 122 
7 n ASP 123 
7 n SER 124 
7 n GLU 125 
7 n ASP 126 
7 n LYS 127 
7 n ALA 128 
7 n LEU 129 
7 n MET 130 
7 n ASN 131 
7 n GLY 132 
7 n SER 133 
7 n GLU 134 
7 n SER 135 
7 n ARG 136 
7 n PHE 137 
7 n PHE 138 
7 n VAL 139 
7 n SER 140 
7 n SER 141 
7 n SER 142 
7 n GLN 143 
7 n GLY 144 
7 n ARG 145 
7 n SER 146 
7 n GLU 147 
7 n LEU 148 
7 n HIS 149 
7 n ILE 150 
7 n GLU 151 
7 n ASN 152 
7 n LEU 153 
7 n ASN 154 
7 n MET 155 
7 n GLU 156 
7 n ALA 157 
7 n ASP 158 
7 n PRO 159 
7 n GLY 160 
7 n GLN 161 
7 n TYR 162 
7 n ARG 163 
7 n CYS 164 
7 n ASN 165 
7 n GLY 166 
7 n THR 167 
7 n SER 168 
7 n SER 169 
7 n LYS 170 
7 n GLY 171 
7 n SER 172 
7 n ASP 173 
7 n GLN 174 
7 n ALA 175 
7 n ILE 176 
7 n ILE 177 
7 n THR 178 
7 n LEU 179 
7 n ARG 180 
7 n VAL 181 
7 n ARG 182 
7 n SER 183 
7 n HIS 184 
7 n LEU 185 
7 n ALA 186 
7 n ALA 187 
7 n LEU 188 
7 n TRP 189 
7 n PRO 190 
7 n PHE 191 
7 n LEU 192 
7 n GLY 193 
7 n ILE 194 
7 n VAL 195 
7 n ALA 196 
7 n GLU 197 
7 n VAL 198 
7 n LEU 199 
7 n VAL 200 
7 n LEU 201 
7 n VAL 202 
7 n THR 203 
7 n ILE 204 
7 n ILE 205 
7 n PHE 206 
7 n ILE 207 
7 n TYR 208 
7 n GLU 209 
7 n LYS 210 
7 n ARG 211 
7 n ARG 212 
7 n LYS 213 
7 n PRO 214 
7 n GLU 215 
7 n ASP 216 
7 n VAL 217 
7 n LEU 218 
7 n ASP 219 
7 n ASP 220 
7 n ASP 221 
7 n ASP 222 
7 n ALA 223 
7 n GLY 224 
7 n SER 225 
7 n ALA 226 
7 n PRO 227 
7 n LEU 228 
7 n LYS 229 
7 n SER 230 
7 n SER 231 
7 n GLY 232 
7 n GLN 233 
7 n HIS 234 
7 n GLN 235 
7 n ASN 236 
7 n ASP 237 
7 n LYS 238 
7 n GLY 239 
7 n LYS 240 
7 n ASN 241 
7 n VAL 242 
7 n ARG 243 
7 n GLN 244 
7 n ARG 245 
7 n ASN 246 
7 n SER 247 
7 n SER 248 
#
_ma_data.content_type "model coordinates"
_ma_data.id           1
_ma_data.name         Model
#
_ma_model_list.data_id          1
_ma_model_list.model_group_id   1
_ma_model_list.model_group_name "AlphaFold-beta-20231127 (7a14c934-fe78-43c1-a552-7fb305b0ebd1 @ 2024-10-24 19:24:43)"
_ma_model_list.model_id         1
_ma_model_list.model_name       "Top ranked model"
_ma_model_list.model_type       "Ab initio model"
_ma_model_list.ordinal_id       1
#
loop_
_ma_protocol_step.method_type
_ma_protocol_step.ordinal_id
_ma_protocol_step.protocol_id
_ma_protocol_step.step_id
"coevolution MSA" 1 1 1 
"template search" 2 1 2 
modeling          3 1 3 
#
loop_
_ma_qa_metric.id
_ma_qa_metric.mode
_ma_qa_metric.name
_ma_qa_metric.software_group_id
_ma_qa_metric.type
1 global pLDDT 1 pLDDT 
2 local  pLDDT 1 pLDDT 
#
_ma_qa_metric_global.metric_id    1
_ma_qa_metric_global.metric_value 84.43
_ma_qa_metric_global.model_id     1
_ma_qa_metric_global.ordinal_id   1
#
_ma_software_group.group_id    1
_ma_software_group.ordinal_id  1
_ma_software_group.software_id 1
#
loop_
_ma_target_entity.data_id
_ma_target_entity.entity_id
_ma_target_entity.origin
1 1  . 
1 2  . 
1 3  . 
1 4  . 
1 5  . 
1 6  . 
1 7  . 
1 8  . 
1 9  . 
1 10 . 
#
loop_
_ma_target_entity_instance.asym_id
_ma_target_entity_instance.details
_ma_target_entity_instance.entity_id
A . 1  
B . 2  
C . 3  
D . 4  
E . 5  
F . 6  
G . 7  
H . 8  
I . 9  
J . 10 
#
loop_
_pdbx_data_usage.details
_pdbx_data_usage.id
_pdbx_data_usage.type
_pdbx_data_usage.url
;NON-COMMERCIAL USE ONLY, BY USING THIS FILE YOU AGREE TO THE TERMS OF USE FOUND
AT alphafoldserver.com/output-terms.
;
1 license    ? 
;THE INFORMATION IS NOT INTENDED FOR, HAS NOT BEEN VALIDATED FOR, AND IS NOT
APPROVED FOR CLINICAL USE. IT SHOULD NOT BE USED FOR CLINICAL PURPOSE OR RELIED
ON FOR MEDICAL OR OTHER PROFESSIONAL ADVICE. IT IS THEORETICAL MODELLING ONLY
AND CAUTION SHOULD BE EXERCISED IN ITS USE. IT IS PROVIDED "AS-IS" WITHOUT ANY
WARRANTY OF ANY KIND, WHETHER EXPRESSED OR IMPLIED. NO WARRANTY IS GIVEN THAT
USE OF THE INFORMATION SHALL NOT INFRINGE THE RIGHTS OF ANY THIRD PARTY.
;
2 disclaimer ? 
#
loop_
_pdbx_nonpoly_scheme.asym_id
_pdbx_nonpoly_scheme.auth_seq_num
_pdbx_nonpoly_scheme.entity_id
_pdbx_nonpoly_scheme.mon_id
_pdbx_nonpoly_scheme.pdb_ins_code
_pdbx_nonpoly_scheme.pdb_seq_num
_pdbx_nonpoly_scheme.pdb_strand_id
H 1 8  NAG . 1 H 
I 1 9  NAG . 1 I 
J 1 10 NAG . 1 J 
#
loop_
_pdbx_poly_seq_scheme.asym_id
_pdbx_poly_seq_scheme.auth_seq_num
_pdbx_poly_seq_scheme.entity_id
_pdbx_poly_seq_scheme.hetero
_pdbx_poly_seq_scheme.mon_id
_pdbx_poly_seq_scheme.pdb_ins_code
_pdbx_poly_seq_scheme.pdb_seq_num
_pdbx_poly_seq_scheme.pdb_strand_id
_pdbx_poly_seq_scheme.seq_id
A 1   1 n ASP . 1   A 1   
A 2   1 n LYS . 2   A 2   
A 3   1 n ILE . 3   A 3   
A 4   1 n CYS . 4   A 4   
A 5   1 n ILE . 5   A 5   
A 6   1 n GLY . 6   A 6   
A 7   1 n TYR . 7   A 7   
A 8   1 n GLN . 8   A 8   
A 9   1 n SER . 9   A 9   
A 10  1 n THR . 10  A 10  
A 11  1 n ASN . 11  A 11  
A 12  1 n SER . 12  A 12  
A 13  1 n THR . 13  A 13  
A 14  1 n GLU . 14  A 14  
A 15  1 n THR . 15  A 15  
A 16  1 n VAL . 16  A 16  
A 17  1 n ASP . 17  A 17  
A 18  1 n THR . 18  A 18  
A 19  1 n LEU . 19  A 19  
A 20  1 n THR . 20  A 20  
A 21  1 n GLU . 21  A 21  
A 22  1 n ASN . 22  A 22  
A 23  1 n ASN . 23  A 23  
A 24  1 n VAL . 24  A 24  
A 25  1 n PRO . 25  A 25  
A 26  1 n VAL . 26  A 26  
A 27  1 n THR . 27  A 27  
A 28  1 n HIS . 28  A 28  
A 29  1 n ALA . 29  A 29  
A 30  1 n LYS . 30  A 30  
A 31  1 n GLU . 31  A 31  
A 32  1 n LEU . 32  A 32  
A 33  1 n LEU . 33  A 33  
A 34  1 n HIS . 34  A 34  
A 35  1 n THR . 35  A 35  
A 36  1 n GLU . 36  A 36  
A 37  1 n HIS . 37  A 37  
A 38  1 n ASN . 38  A 38  
A 39  1 n GLY . 39  A 39  
A 40  1 n MET . 40  A 40  
A 41  1 n LEU . 41  A 41  
A 42  1 n CYS . 42  A 42  
A 43  1 n ALA . 43  A 43  
A 44  1 n THR . 44  A 44  
A 45  1 n SER . 45  A 45  
A 46  1 n LEU . 46  A 46  
A 47  1 n GLY . 47  A 47  
A 48  1 n HIS . 48  A 48  
A 49  1 n PRO . 49  A 49  
A 50  1 n LEU . 50  A 50  
A 51  1 n ILE . 51  A 51  
A 52  1 n LEU . 52  A 52  
A 53  1 n ASP . 53  A 53  
A 54  1 n THR . 54  A 54  
A 55  1 n CYS . 55  A 55  
A 56  1 n THR . 56  A 56  
A 57  1 n ILE . 57  A 57  
A 58  1 n GLU . 58  A 58  
A 59  1 n GLY . 59  A 59  
A 60  1 n LEU . 60  A 60  
A 61  1 n ILE . 61  A 61  
A 62  1 n TYR . 62  A 62  
A 63  1 n GLY . 63  A 63  
A 64  1 n ASN . 64  A 64  
A 65  1 n PRO . 65  A 65  
A 66  1 n SER . 66  A 66  
A 67  1 n CYS . 67  A 67  
A 68  1 n ASP . 68  A 68  
A 69  1 n PRO . 69  A 69  
A 70  1 n LEU . 70  A 70  
A 71  1 n LEU . 71  A 71  
A 72  1 n GLY . 72  A 72  
A 73  1 n GLY . 73  A 73  
A 74  1 n ARG . 74  A 74  
A 75  1 n GLU . 75  A 75  
A 76  1 n TRP . 76  A 76  
A 77  1 n SER . 77  A 77  
A 78  1 n TYR . 78  A 78  
A 79  1 n ILE . 79  A 79  
A 80  1 n VAL . 80  A 80  
A 81  1 n GLU . 81  A 81  
A 82  1 n ARG . 82  A 82  
A 83  1 n PRO . 83  A 83  
A 84  1 n SER . 84  A 84  
A 85  1 n ALA . 85  A 85  
A 86  1 n VAL . 86  A 86  
A 87  1 n ASN . 87  A 87  
A 88  1 n GLY . 88  A 88  
A 89  1 n LEU . 89  A 89  
A 90  1 n CYS . 90  A 90  
A 91  1 n TYR . 91  A 91  
A 92  1 n PRO . 92  A 92  
A 93  1 n GLY . 93  A 93  
A 94  1 n ASN . 94  A 94  
A 95  1 n VAL . 95  A 95  
A 96  1 n GLU . 96  A 96  
A 97  1 n ASN . 97  A 97  
A 98  1 n LEU . 98  A 98  
A 99  1 n GLU . 99  A 99  
A 100 1 n GLU . 100 A 100 
A 101 1 n LEU . 101 A 101 
A 102 1 n ARG . 102 A 102 
A 103 1 n SER . 103 A 103 
A 104 1 n LEU . 104 A 104 
A 105 1 n PHE . 105 A 105 
A 106 1 n SER . 106 A 106 
A 107 1 n SER . 107 A 107 
A 108 1 n SER . 108 A 108 
A 109 1 n ARG . 109 A 109 
A 110 1 n SER . 110 A 110 
A 111 1 n TYR . 111 A 111 
A 112 1 n GLN . 112 A 112 
A 113 1 n ARG . 113 A 113 
A 114 1 n ILE . 114 A 114 
A 115 1 n GLN . 115 A 115 
A 116 1 n ILE . 116 A 116 
A 117 1 n PHE . 117 A 117 
A 118 1 n PRO . 118 A 118 
A 119 1 n ASP . 119 A 119 
A 120 1 n THR . 120 A 120 
A 121 1 n ILE . 121 A 121 
A 122 1 n TRP . 122 A 122 
A 123 1 n ASN . 123 A 123 
A 124 1 n VAL . 124 A 124 
A 125 1 n SER . 125 A 125 
A 126 1 n TYR . 126 A 126 
A 127 1 n SER . 127 A 127 
A 128 1 n GLY . 128 A 128 
A 129 1 n THR . 129 A 129 
A 130 1 n SER . 130 A 130 
A 131 1 n LYS . 131 A 131 
A 132 1 n ALA . 132 A 132 
A 133 1 n CYS . 133 A 133 
A 134 1 n SER . 134 A 134 
A 135 1 n ASP . 135 A 135 
A 136 1 n SER . 136 A 136 
A 137 1 n PHE . 137 A 137 
A 138 1 n TYR . 138 A 138 
A 139 1 n ARG . 139 A 139 
A 140 1 n SER . 140 A 140 
A 141 1 n MET . 141 A 141 
A 142 1 n ARG . 142 A 142 
A 143 1 n TRP . 143 A 143 
A 144 1 n LEU . 144 A 144 
A 145 1 n THR . 145 A 145 
A 146 1 n GLN . 146 A 146 
A 147 1 n LYS . 147 A 147 
A 148 1 n ASN . 148 A 148 
A 149 1 n ASN . 149 A 149 
A 150 1 n ALA . 150 A 150 
A 151 1 n TYR . 151 A 151 
A 152 1 n PRO . 152 A 152 
A 153 1 n THR . 153 A 153 
A 154 1 n GLN . 154 A 154 
A 155 1 n ASP . 155 A 155 
A 156 1 n ALA . 156 A 156 
A 157 1 n GLN . 157 A 157 
A 158 1 n TYR . 158 A 158 
A 159 1 n THR . 159 A 159 
A 160 1 n ASN . 160 A 160 
A 161 1 n ASN . 161 A 161 
A 162 1 n GLN . 162 A 162 
A 163 1 n GLY . 163 A 163 
A 164 1 n LYS . 164 A 164 
A 165 1 n ASN . 165 A 165 
A 166 1 n ILE . 166 A 166 
A 167 1 n LEU . 167 A 167 
A 168 1 n PHE . 168 A 168 
A 169 1 n MET . 169 A 169 
A 170 1 n TRP . 170 A 170 
A 171 1 n GLY . 171 A 171 
A 172 1 n ILE . 172 A 172 
A 173 1 n ASN . 173 A 173 
A 174 1 n HIS . 174 A 174 
A 175 1 n PRO . 175 A 175 
A 176 1 n PRO . 176 A 176 
A 177 1 n THR . 177 A 177 
A 178 1 n ASP . 178 A 178 
A 179 1 n THR . 179 A 179 
A 180 1 n VAL . 180 A 180 
A 181 1 n GLN . 181 A 181 
A 182 1 n THR . 182 A 182 
A 183 1 n ASN . 183 A 183 
A 184 1 n LEU . 184 A 184 
A 185 1 n TYR . 185 A 185 
A 186 1 n THR . 186 A 186 
A 187 1 n ARG . 187 A 187 
A 188 1 n THR . 188 A 188 
A 189 1 n ASP . 189 A 189 
A 190 1 n THR . 190 A 190 
A 191 1 n THR . 191 A 191 
A 192 1 n THR . 192 A 192 
A 193 1 n SER . 193 A 193 
A 194 1 n VAL . 194 A 194 
A 195 1 n ALA . 195 A 195 
A 196 1 n THR . 196 A 196 
A 197 1 n GLU . 197 A 197 
A 198 1 n GLU . 198 A 198 
A 199 1 n MET . 199 A 199 
A 200 1 n ASN . 200 A 200 
A 201 1 n ARG . 201 A 201 
A 202 1 n VAL . 202 A 202 
A 203 1 n PHE . 203 A 203 
A 204 1 n LYS . 204 A 204 
A 205 1 n PRO . 205 A 205 
A 206 1 n LEU . 206 A 206 
A 207 1 n ILE . 207 A 207 
A 208 1 n GLY . 208 A 208 
A 209 1 n PRO . 209 A 209 
A 210 1 n ARG . 210 A 210 
A 211 1 n PRO . 211 A 211 
A 212 1 n LEU . 212 A 212 
A 213 1 n VAL . 213 A 213 
A 214 1 n ASN . 214 A 214 
A 215 1 n GLY . 215 A 215 
A 216 1 n PRO . 216 A 216 
A 217 1 n MET . 217 A 217 
A 218 1 n GLY . 218 A 218 
A 219 1 n ARG . 219 A 219 
A 220 1 n ILE . 220 A 220 
A 221 1 n ASN . 221 A 221 
A 222 1 n TYR . 222 A 222 
A 223 1 n TYR . 223 A 223 
A 224 1 n TRP . 224 A 224 
A 225 1 n SER . 225 A 225 
A 226 1 n VAL . 226 A 226 
A 227 1 n LEU . 227 A 227 
A 228 1 n LYS . 228 A 228 
A 229 1 n PRO . 229 A 229 
A 230 1 n GLY . 230 A 230 
A 231 1 n GLN . 231 A 231 
A 232 1 n THR . 232 A 232 
A 233 1 n LEU . 233 A 233 
A 234 1 n ARG . 234 A 234 
A 235 1 n ILE . 235 A 235 
A 236 1 n LYS . 236 A 236 
A 237 1 n SER . 237 A 237 
A 238 1 n ASP . 238 A 238 
A 239 1 n GLY . 239 A 239 
A 240 1 n ASN . 240 A 240 
A 241 1 n LEU . 241 A 241 
A 242 1 n ILE . 242 A 242 
A 243 1 n ALA . 243 A 243 
A 244 1 n PRO . 244 A 244 
A 245 1 n TRP . 245 A 245 
A 246 1 n TYR . 246 A 246 
A 247 1 n GLY . 247 A 247 
A 248 1 n HIS . 248 A 248 
A 249 1 n ILE . 249 A 249 
A 250 1 n LEU . 250 A 250 
A 251 1 n SER . 251 A 251 
A 252 1 n GLY . 252 A 252 
A 253 1 n GLU . 253 A 253 
A 254 1 n SER . 254 A 254 
A 255 1 n HIS . 255 A 255 
A 256 1 n GLY . 256 A 256 
A 257 1 n ARG . 257 A 257 
A 258 1 n ILE . 258 A 258 
A 259 1 n LEU . 259 A 259 
A 260 1 n LYS . 260 A 260 
A 261 1 n THR . 261 A 261 
A 262 1 n ASP . 262 A 262 
A 263 1 n LEU . 263 A 263 
A 264 1 n LYS . 264 A 264 
A 265 1 n MET . 265 A 265 
A 266 1 n GLY . 266 A 266 
A 267 1 n SER . 267 A 267 
A 268 1 n CYS . 268 A 268 
A 269 1 n THR . 269 A 269 
A 270 1 n VAL . 270 A 270 
A 271 1 n GLN . 271 A 271 
A 272 1 n CYS . 272 A 272 
A 273 1 n GLN . 273 A 273 
A 274 1 n THR . 274 A 274 
A 275 1 n GLU . 275 A 275 
A 276 1 n LYS . 276 A 276 
A 277 1 n GLY . 277 A 277 
A 278 1 n GLY . 278 A 278 
A 279 1 n LEU . 279 A 279 
A 280 1 n ASN . 280 A 280 
A 281 1 n THR . 281 A 281 
A 282 1 n THR . 282 A 282 
A 283 1 n LEU . 283 A 283 
A 284 1 n PRO . 284 A 284 
A 285 1 n PHE . 285 A 285 
A 286 1 n GLN . 286 A 286 
A 287 1 n ASN . 287 A 287 
A 288 1 n VAL . 288 A 288 
A 289 1 n SER . 289 A 289 
A 290 1 n LYS . 290 A 290 
A 291 1 n TYR . 291 A 291 
A 292 1 n ALA . 292 A 292 
A 293 1 n PHE . 293 A 293 
A 294 1 n GLY . 294 A 294 
A 295 1 n ASN . 295 A 295 
A 296 1 n CYS . 296 A 296 
A 297 1 n SER . 297 A 297 
A 298 1 n LYS . 298 A 298 
A 299 1 n TYR . 299 A 299 
A 300 1 n ILE . 300 A 300 
A 301 1 n GLY . 301 A 301 
A 302 1 n VAL . 302 A 302 
A 303 1 n LYS . 303 A 303 
A 304 1 n SER . 304 A 304 
A 305 1 n LEU . 305 A 305 
A 306 1 n LYS . 306 A 306 
A 307 1 n LEU . 307 A 307 
A 308 1 n ALA . 308 A 308 
A 309 1 n VAL . 309 A 309 
A 310 1 n GLY . 310 A 310 
A 311 1 n LEU . 311 A 311 
A 312 1 n ARG . 312 A 312 
A 313 1 n ASN . 313 A 313 
A 314 1 n VAL . 314 A 314 
A 315 1 n PRO . 315 A 315 
A 316 1 n SER . 316 A 316 
A 317 1 n ARG . 317 A 317 
A 318 1 n SER . 318 A 318 
A 319 1 n SER . 319 A 319 
A 320 1 n ARG . 320 A 320 
B 1   2 n ASP . 1   B 1   
B 2   2 n LYS . 2   B 2   
B 3   2 n ILE . 3   B 3   
B 4   2 n CYS . 4   B 4   
B 5   2 n ILE . 5   B 5   
B 6   2 n GLY . 6   B 6   
B 7   2 n TYR . 7   B 7   
B 8   2 n GLN . 8   B 8   
B 9   2 n SER . 9   B 9   
B 10  2 n THR . 10  B 10  
B 11  2 n ASN . 11  B 11  
B 12  2 n SER . 12  B 12  
B 13  2 n THR . 13  B 13  
B 14  2 n GLU . 14  B 14  
B 15  2 n THR . 15  B 15  
B 16  2 n VAL . 16  B 16  
B 17  2 n ASP . 17  B 17  
B 18  2 n THR . 18  B 18  
B 19  2 n LEU . 19  B 19  
B 20  2 n THR . 20  B 20  
B 21  2 n GLU . 21  B 21  
B 22  2 n ASN . 22  B 22  
B 23  2 n ASN . 23  B 23  
B 24  2 n VAL . 24  B 24  
B 25  2 n PRO . 25  B 25  
B 26  2 n VAL . 26  B 26  
B 27  2 n THR . 27  B 27  
B 28  2 n HIS . 28  B 28  
B 29  2 n ALA . 29  B 29  
B 30  2 n LYS . 30  B 30  
B 31  2 n GLU . 31  B 31  
B 32  2 n LEU . 32  B 32  
B 33  2 n LEU . 33  B 33  
B 34  2 n HIS . 34  B 34  
B 35  2 n THR . 35  B 35  
B 36  2 n GLU . 36  B 36  
B 37  2 n HIS . 37  B 37  
B 38  2 n ASN . 38  B 38  
B 39  2 n GLY . 39  B 39  
B 40  2 n MET . 40  B 40  
B 41  2 n LEU . 41  B 41  
B 42  2 n CYS . 42  B 42  
B 43  2 n ALA . 43  B 43  
B 44  2 n THR . 44  B 44  
B 45  2 n SER . 45  B 45  
B 46  2 n LEU . 46  B 46  
B 47  2 n GLY . 47  B 47  
B 48  2 n HIS . 48  B 48  
B 49  2 n PRO . 49  B 49  
B 50  2 n LEU . 50  B 50  
B 51  2 n ILE . 51  B 51  
B 52  2 n LEU . 52  B 52  
B 53  2 n ASP . 53  B 53  
B 54  2 n THR . 54  B 54  
B 55  2 n CYS . 55  B 55  
B 56  2 n THR . 56  B 56  
B 57  2 n ILE . 57  B 57  
B 58  2 n GLU . 58  B 58  
B 59  2 n GLY . 59  B 59  
B 60  2 n LEU . 60  B 60  
B 61  2 n ILE . 61  B 61  
B 62  2 n TYR . 62  B 62  
B 63  2 n GLY . 63  B 63  
B 64  2 n ASN . 64  B 64  
B 65  2 n PRO . 65  B 65  
B 66  2 n SER . 66  B 66  
B 67  2 n CYS . 67  B 67  
B 68  2 n ASP . 68  B 68  
B 69  2 n PRO . 69  B 69  
B 70  2 n LEU . 70  B 70  
B 71  2 n LEU . 71  B 71  
B 72  2 n GLY . 72  B 72  
B 73  2 n GLY . 73  B 73  
B 74  2 n ARG . 74  B 74  
B 75  2 n GLU . 75  B 75  
B 76  2 n TRP . 76  B 76  
B 77  2 n SER . 77  B 77  
B 78  2 n TYR . 78  B 78  
B 79  2 n ILE . 79  B 79  
B 80  2 n VAL . 80  B 80  
B 81  2 n GLU . 81  B 81  
B 82  2 n ARG . 82  B 82  
B 83  2 n PRO . 83  B 83  
B 84  2 n SER . 84  B 84  
B 85  2 n ALA . 85  B 85  
B 86  2 n VAL . 86  B 86  
B 87  2 n ASN . 87  B 87  
B 88  2 n GLY . 88  B 88  
B 89  2 n LEU . 89  B 89  
B 90  2 n CYS . 90  B 90  
B 91  2 n TYR . 91  B 91  
B 92  2 n PRO . 92  B 92  
B 93  2 n GLY . 93  B 93  
B 94  2 n ASN . 94  B 94  
B 95  2 n VAL . 95  B 95  
B 96  2 n GLU . 96  B 96  
B 97  2 n ASN . 97  B 97  
B 98  2 n LEU . 98  B 98  
B 99  2 n GLU . 99  B 99  
B 100 2 n GLU . 100 B 100 
B 101 2 n LEU . 101 B 101 
B 102 2 n ARG . 102 B 102 
B 103 2 n SER . 103 B 103 
B 104 2 n LEU . 104 B 104 
B 105 2 n PHE . 105 B 105 
B 106 2 n SER . 106 B 106 
B 107 2 n SER . 107 B 107 
B 108 2 n SER . 108 B 108 
B 109 2 n ARG . 109 B 109 
B 110 2 n SER . 110 B 110 
B 111 2 n TYR . 111 B 111 
B 112 2 n GLN . 112 B 112 
B 113 2 n ARG . 113 B 113 
B 114 2 n ILE . 114 B 114 
B 115 2 n GLN . 115 B 115 
B 116 2 n ILE . 116 B 116 
B 117 2 n PHE . 117 B 117 
B 118 2 n PRO . 118 B 118 
B 119 2 n ASP . 119 B 119 
B 120 2 n THR . 120 B 120 
B 121 2 n ILE . 121 B 121 
B 122 2 n TRP . 122 B 122 
B 123 2 n ASN . 123 B 123 
B 124 2 n VAL . 124 B 124 
B 125 2 n SER . 125 B 125 
B 126 2 n TYR . 126 B 126 
B 127 2 n SER . 127 B 127 
B 128 2 n GLY . 128 B 128 
B 129 2 n THR . 129 B 129 
B 130 2 n SER . 130 B 130 
B 131 2 n LYS . 131 B 131 
B 132 2 n ALA . 132 B 132 
B 133 2 n CYS . 133 B 133 
B 134 2 n SER . 134 B 134 
B 135 2 n ASP . 135 B 135 
B 136 2 n SER . 136 B 136 
B 137 2 n PHE . 137 B 137 
B 138 2 n TYR . 138 B 138 
B 139 2 n ARG . 139 B 139 
B 140 2 n SER . 140 B 140 
B 141 2 n MET . 141 B 141 
B 142 2 n ARG . 142 B 142 
B 143 2 n TRP . 143 B 143 
B 144 2 n LEU . 144 B 144 
B 145 2 n THR . 145 B 145 
B 146 2 n GLN . 146 B 146 
B 147 2 n LYS . 147 B 147 
B 148 2 n ASN . 148 B 148 
B 149 2 n ASN . 149 B 149 
B 150 2 n ALA . 150 B 150 
B 151 2 n TYR . 151 B 151 
B 152 2 n PRO . 152 B 152 
B 153 2 n THR . 153 B 153 
B 154 2 n GLN . 154 B 154 
B 155 2 n ASP . 155 B 155 
B 156 2 n ALA . 156 B 156 
B 157 2 n GLN . 157 B 157 
B 158 2 n TYR . 158 B 158 
B 159 2 n THR . 159 B 159 
B 160 2 n ASN . 160 B 160 
B 161 2 n ASN . 161 B 161 
B 162 2 n GLN . 162 B 162 
B 163 2 n GLY . 163 B 163 
B 164 2 n LYS . 164 B 164 
B 165 2 n ASN . 165 B 165 
B 166 2 n ILE . 166 B 166 
B 167 2 n LEU . 167 B 167 
B 168 2 n PHE . 168 B 168 
B 169 2 n MET . 169 B 169 
B 170 2 n TRP . 170 B 170 
B 171 2 n GLY . 171 B 171 
B 172 2 n ILE . 172 B 172 
B 173 2 n ASN . 173 B 173 
B 174 2 n HIS . 174 B 174 
B 175 2 n PRO . 175 B 175 
B 176 2 n PRO . 176 B 176 
B 177 2 n THR . 177 B 177 
B 178 2 n ASP . 178 B 178 
B 179 2 n THR . 179 B 179 
B 180 2 n VAL . 180 B 180 
B 181 2 n GLN . 181 B 181 
B 182 2 n THR . 182 B 182 
B 183 2 n ASN . 183 B 183 
B 184 2 n LEU . 184 B 184 
B 185 2 n TYR . 185 B 185 
B 186 2 n THR . 186 B 186 
B 187 2 n ARG . 187 B 187 
B 188 2 n THR . 188 B 188 
B 189 2 n ASP . 189 B 189 
B 190 2 n THR . 190 B 190 
B 191 2 n THR . 191 B 191 
B 192 2 n THR . 192 B 192 
B 193 2 n SER . 193 B 193 
B 194 2 n VAL . 194 B 194 
B 195 2 n ALA . 195 B 195 
B 196 2 n THR . 196 B 196 
B 197 2 n GLU . 197 B 197 
B 198 2 n GLU . 198 B 198 
B 199 2 n MET . 199 B 199 
B 200 2 n ASN . 200 B 200 
B 201 2 n ARG . 201 B 201 
B 202 2 n VAL . 202 B 202 
B 203 2 n PHE . 203 B 203 
B 204 2 n LYS . 204 B 204 
B 205 2 n PRO . 205 B 205 
B 206 2 n LEU . 206 B 206 
B 207 2 n ILE . 207 B 207 
B 208 2 n GLY . 208 B 208 
B 209 2 n PRO . 209 B 209 
B 210 2 n ARG . 210 B 210 
B 211 2 n PRO . 211 B 211 
B 212 2 n LEU . 212 B 212 
B 213 2 n VAL . 213 B 213 
B 214 2 n ASN . 214 B 214 
B 215 2 n GLY . 215 B 215 
B 216 2 n PRO . 216 B 216 
B 217 2 n MET . 217 B 217 
B 218 2 n GLY . 218 B 218 
B 219 2 n ARG . 219 B 219 
B 220 2 n ILE . 220 B 220 
B 221 2 n ASN . 221 B 221 
B 222 2 n TYR . 222 B 222 
B 223 2 n TYR . 223 B 223 
B 224 2 n TRP . 224 B 224 
B 225 2 n SER . 225 B 225 
B 226 2 n VAL . 226 B 226 
B 227 2 n LEU . 227 B 227 
B 228 2 n LYS . 228 B 228 
B 229 2 n PRO . 229 B 229 
B 230 2 n GLY . 230 B 230 
B 231 2 n GLN . 231 B 231 
B 232 2 n THR . 232 B 232 
B 233 2 n LEU . 233 B 233 
B 234 2 n ARG . 234 B 234 
B 235 2 n ILE . 235 B 235 
B 236 2 n LYS . 236 B 236 
B 237 2 n SER . 237 B 237 
B 238 2 n ASP . 238 B 238 
B 239 2 n GLY . 239 B 239 
B 240 2 n ASN . 240 B 240 
B 241 2 n LEU . 241 B 241 
B 242 2 n ILE . 242 B 242 
B 243 2 n ALA . 243 B 243 
B 244 2 n PRO . 244 B 244 
B 245 2 n TRP . 245 B 245 
B 246 2 n TYR . 246 B 246 
B 247 2 n GLY . 247 B 247 
B 248 2 n HIS . 248 B 248 
B 249 2 n ILE . 249 B 249 
B 250 2 n LEU . 250 B 250 
B 251 2 n SER . 251 B 251 
B 252 2 n GLY . 252 B 252 
B 253 2 n GLU . 253 B 253 
B 254 2 n SER . 254 B 254 
B 255 2 n HIS . 255 B 255 
B 256 2 n GLY . 256 B 256 
B 257 2 n ARG . 257 B 257 
B 258 2 n ILE . 258 B 258 
B 259 2 n LEU . 259 B 259 
B 260 2 n LYS . 260 B 260 
B 261 2 n THR . 261 B 261 
B 262 2 n ASP . 262 B 262 
B 263 2 n LEU . 263 B 263 
B 264 2 n LYS . 264 B 264 
B 265 2 n MET . 265 B 265 
B 266 2 n GLY . 266 B 266 
B 267 2 n SER . 267 B 267 
B 268 2 n CYS . 268 B 268 
B 269 2 n THR . 269 B 269 
B 270 2 n VAL . 270 B 270 
B 271 2 n GLN . 271 B 271 
B 272 2 n CYS . 272 B 272 
B 273 2 n GLN . 273 B 273 
B 274 2 n THR . 274 B 274 
B 275 2 n GLU . 275 B 275 
B 276 2 n LYS . 276 B 276 
B 277 2 n GLY . 277 B 277 
B 278 2 n GLY . 278 B 278 
B 279 2 n LEU . 279 B 279 
B 280 2 n ASN . 280 B 280 
B 281 2 n THR . 281 B 281 
B 282 2 n THR . 282 B 282 
B 283 2 n LEU . 283 B 283 
B 284 2 n PRO . 284 B 284 
B 285 2 n PHE . 285 B 285 
B 286 2 n GLN . 286 B 286 
B 287 2 n ASN . 287 B 287 
B 288 2 n VAL . 288 B 288 
B 289 2 n SER . 289 B 289 
B 290 2 n LYS . 290 B 290 
B 291 2 n TYR . 291 B 291 
B 292 2 n ALA . 292 B 292 
B 293 2 n PHE . 293 B 293 
B 294 2 n GLY . 294 B 294 
B 295 2 n ASN . 295 B 295 
B 296 2 n CYS . 296 B 296 
B 297 2 n SER . 297 B 297 
B 298 2 n LYS . 298 B 298 
B 299 2 n TYR . 299 B 299 
B 300 2 n ILE . 300 B 300 
B 301 2 n GLY . 301 B 301 
B 302 2 n VAL . 302 B 302 
B 303 2 n LYS . 303 B 303 
B 304 2 n SER . 304 B 304 
B 305 2 n LEU . 305 B 305 
B 306 2 n LYS . 306 B 306 
B 307 2 n LEU . 307 B 307 
B 308 2 n ALA . 308 B 308 
B 309 2 n VAL . 309 B 309 
B 310 2 n GLY . 310 B 310 
B 311 2 n LEU . 311 B 311 
B 312 2 n ARG . 312 B 312 
B 313 2 n ASN . 313 B 313 
B 314 2 n VAL . 314 B 314 
B 315 2 n PRO . 315 B 315 
B 316 2 n SER . 316 B 316 
B 317 2 n ARG . 317 B 317 
B 318 2 n SER . 318 B 318 
B 319 2 n SER . 319 B 319 
B 320 2 n ARG . 320 B 320 
C 1   3 n ASP . 1   C 1   
C 2   3 n LYS . 2   C 2   
C 3   3 n ILE . 3   C 3   
C 4   3 n CYS . 4   C 4   
C 5   3 n ILE . 5   C 5   
C 6   3 n GLY . 6   C 6   
C 7   3 n TYR . 7   C 7   
C 8   3 n GLN . 8   C 8   
C 9   3 n SER . 9   C 9   
C 10  3 n THR . 10  C 10  
C 11  3 n ASN . 11  C 11  
C 12  3 n SER . 12  C 12  
C 13  3 n THR . 13  C 13  
C 14  3 n GLU . 14  C 14  
C 15  3 n THR . 15  C 15  
C 16  3 n VAL . 16  C 16  
C 17  3 n ASP . 17  C 17  
C 18  3 n THR . 18  C 18  
C 19  3 n LEU . 19  C 19  
C 20  3 n THR . 20  C 20  
C 21  3 n GLU . 21  C 21  
C 22  3 n ASN . 22  C 22  
C 23  3 n ASN . 23  C 23  
C 24  3 n VAL . 24  C 24  
C 25  3 n PRO . 25  C 25  
C 26  3 n VAL . 26  C 26  
C 27  3 n THR . 27  C 27  
C 28  3 n HIS . 28  C 28  
C 29  3 n ALA . 29  C 29  
C 30  3 n LYS . 30  C 30  
C 31  3 n GLU . 31  C 31  
C 32  3 n LEU . 32  C 32  
C 33  3 n LEU . 33  C 33  
C 34  3 n HIS . 34  C 34  
C 35  3 n THR . 35  C 35  
C 36  3 n GLU . 36  C 36  
C 37  3 n HIS . 37  C 37  
C 38  3 n ASN . 38  C 38  
C 39  3 n GLY . 39  C 39  
C 40  3 n MET . 40  C 40  
C 41  3 n LEU . 41  C 41  
C 42  3 n CYS . 42  C 42  
C 43  3 n ALA . 43  C 43  
C 44  3 n THR . 44  C 44  
C 45  3 n SER . 45  C 45  
C 46  3 n LEU . 46  C 46  
C 47  3 n GLY . 47  C 47  
C 48  3 n HIS . 48  C 48  
C 49  3 n PRO . 49  C 49  
C 50  3 n LEU . 50  C 50  
C 51  3 n ILE . 51  C 51  
C 52  3 n LEU . 52  C 52  
C 53  3 n ASP . 53  C 53  
C 54  3 n THR . 54  C 54  
C 55  3 n CYS . 55  C 55  
C 56  3 n THR . 56  C 56  
C 57  3 n ILE . 57  C 57  
C 58  3 n GLU . 58  C 58  
C 59  3 n GLY . 59  C 59  
C 60  3 n LEU . 60  C 60  
C 61  3 n ILE . 61  C 61  
C 62  3 n TYR . 62  C 62  
C 63  3 n GLY . 63  C 63  
C 64  3 n ASN . 64  C 64  
C 65  3 n PRO . 65  C 65  
C 66  3 n SER . 66  C 66  
C 67  3 n CYS . 67  C 67  
C 68  3 n ASP . 68  C 68  
C 69  3 n PRO . 69  C 69  
C 70  3 n LEU . 70  C 70  
C 71  3 n LEU . 71  C 71  
C 72  3 n GLY . 72  C 72  
C 73  3 n GLY . 73  C 73  
C 74  3 n ARG . 74  C 74  
C 75  3 n GLU . 75  C 75  
C 76  3 n TRP . 76  C 76  
C 77  3 n SER . 77  C 77  
C 78  3 n TYR . 78  C 78  
C 79  3 n ILE . 79  C 79  
C 80  3 n VAL . 80  C 80  
C 81  3 n GLU . 81  C 81  
C 82  3 n ARG . 82  C 82  
C 83  3 n PRO . 83  C 83  
C 84  3 n SER . 84  C 84  
C 85  3 n ALA . 85  C 85  
C 86  3 n VAL . 86  C 86  
C 87  3 n ASN . 87  C 87  
C 88  3 n GLY . 88  C 88  
C 89  3 n LEU . 89  C 89  
C 90  3 n CYS . 90  C 90  
C 91  3 n TYR . 91  C 91  
C 92  3 n PRO . 92  C 92  
C 93  3 n GLY . 93  C 93  
C 94  3 n ASN . 94  C 94  
C 95  3 n VAL . 95  C 95  
C 96  3 n GLU . 96  C 96  
C 97  3 n ASN . 97  C 97  
C 98  3 n LEU . 98  C 98  
C 99  3 n GLU . 99  C 99  
C 100 3 n GLU . 100 C 100 
C 101 3 n LEU . 101 C 101 
C 102 3 n ARG . 102 C 102 
C 103 3 n SER . 103 C 103 
C 104 3 n LEU . 104 C 104 
C 105 3 n PHE . 105 C 105 
C 106 3 n SER . 106 C 106 
C 107 3 n SER . 107 C 107 
C 108 3 n SER . 108 C 108 
C 109 3 n ARG . 109 C 109 
C 110 3 n SER . 110 C 110 
C 111 3 n TYR . 111 C 111 
C 112 3 n GLN . 112 C 112 
C 113 3 n ARG . 113 C 113 
C 114 3 n ILE . 114 C 114 
C 115 3 n GLN . 115 C 115 
C 116 3 n ILE . 116 C 116 
C 117 3 n PHE . 117 C 117 
C 118 3 n PRO . 118 C 118 
C 119 3 n ASP . 119 C 119 
C 120 3 n THR . 120 C 120 
C 121 3 n ILE . 121 C 121 
C 122 3 n TRP . 122 C 122 
C 123 3 n ASN . 123 C 123 
C 124 3 n VAL . 124 C 124 
C 125 3 n SER . 125 C 125 
C 126 3 n TYR . 126 C 126 
C 127 3 n SER . 127 C 127 
C 128 3 n GLY . 128 C 128 
C 129 3 n THR . 129 C 129 
C 130 3 n SER . 130 C 130 
C 131 3 n LYS . 131 C 131 
C 132 3 n ALA . 132 C 132 
C 133 3 n CYS . 133 C 133 
C 134 3 n SER . 134 C 134 
C 135 3 n ASP . 135 C 135 
C 136 3 n SER . 136 C 136 
C 137 3 n PHE . 137 C 137 
C 138 3 n TYR . 138 C 138 
C 139 3 n ARG . 139 C 139 
C 140 3 n SER . 140 C 140 
C 141 3 n MET . 141 C 141 
C 142 3 n ARG . 142 C 142 
C 143 3 n TRP . 143 C 143 
C 144 3 n LEU . 144 C 144 
C 145 3 n THR . 145 C 145 
C 146 3 n GLN . 146 C 146 
C 147 3 n LYS . 147 C 147 
C 148 3 n ASN . 148 C 148 
C 149 3 n ASN . 149 C 149 
C 150 3 n ALA . 150 C 150 
C 151 3 n TYR . 151 C 151 
C 152 3 n PRO . 152 C 152 
C 153 3 n THR . 153 C 153 
C 154 3 n GLN . 154 C 154 
C 155 3 n ASP . 155 C 155 
C 156 3 n ALA . 156 C 156 
C 157 3 n GLN . 157 C 157 
C 158 3 n TYR . 158 C 158 
C 159 3 n THR . 159 C 159 
C 160 3 n ASN . 160 C 160 
C 161 3 n ASN . 161 C 161 
C 162 3 n GLN . 162 C 162 
C 163 3 n GLY . 163 C 163 
C 164 3 n LYS . 164 C 164 
C 165 3 n ASN . 165 C 165 
C 166 3 n ILE . 166 C 166 
C 167 3 n LEU . 167 C 167 
C 168 3 n PHE . 168 C 168 
C 169 3 n MET . 169 C 169 
C 170 3 n TRP . 170 C 170 
C 171 3 n GLY . 171 C 171 
C 172 3 n ILE . 172 C 172 
C 173 3 n ASN . 173 C 173 
C 174 3 n HIS . 174 C 174 
C 175 3 n PRO . 175 C 175 
C 176 3 n PRO . 176 C 176 
C 177 3 n THR . 177 C 177 
C 178 3 n ASP . 178 C 178 
C 179 3 n THR . 179 C 179 
C 180 3 n VAL . 180 C 180 
C 181 3 n GLN . 181 C 181 
C 182 3 n THR . 182 C 182 
C 183 3 n ASN . 183 C 183 
C 184 3 n LEU . 184 C 184 
C 185 3 n TYR . 185 C 185 
C 186 3 n THR . 186 C 186 
C 187 3 n ARG . 187 C 187 
C 188 3 n THR . 188 C 188 
C 189 3 n ASP . 189 C 189 
C 190 3 n THR . 190 C 190 
C 191 3 n THR . 191 C 191 
C 192 3 n THR . 192 C 192 
C 193 3 n SER . 193 C 193 
C 194 3 n VAL . 194 C 194 
C 195 3 n ALA . 195 C 195 
C 196 3 n THR . 196 C 196 
C 197 3 n GLU . 197 C 197 
C 198 3 n GLU . 198 C 198 
C 199 3 n MET . 199 C 199 
C 200 3 n ASN . 200 C 200 
C 201 3 n ARG . 201 C 201 
C 202 3 n VAL . 202 C 202 
C 203 3 n PHE . 203 C 203 
C 204 3 n LYS . 204 C 204 
C 205 3 n PRO . 205 C 205 
C 206 3 n LEU . 206 C 206 
C 207 3 n ILE . 207 C 207 
C 208 3 n GLY . 208 C 208 
C 209 3 n PRO . 209 C 209 
C 210 3 n ARG . 210 C 210 
C 211 3 n PRO . 211 C 211 
C 212 3 n LEU . 212 C 212 
C 213 3 n VAL . 213 C 213 
C 214 3 n ASN . 214 C 214 
C 215 3 n GLY . 215 C 215 
C 216 3 n PRO . 216 C 216 
C 217 3 n MET . 217 C 217 
C 218 3 n GLY . 218 C 218 
C 219 3 n ARG . 219 C 219 
C 220 3 n ILE . 220 C 220 
C 221 3 n ASN . 221 C 221 
C 222 3 n TYR . 222 C 222 
C 223 3 n TYR . 223 C 223 
C 224 3 n TRP . 224 C 224 
C 225 3 n SER . 225 C 225 
C 226 3 n VAL . 226 C 226 
C 227 3 n LEU . 227 C 227 
C 228 3 n LYS . 228 C 228 
C 229 3 n PRO . 229 C 229 
C 230 3 n GLY . 230 C 230 
C 231 3 n GLN . 231 C 231 
C 232 3 n THR . 232 C 232 
C 233 3 n LEU . 233 C 233 
C 234 3 n ARG . 234 C 234 
C 235 3 n ILE . 235 C 235 
C 236 3 n LYS . 236 C 236 
C 237 3 n SER . 237 C 237 
C 238 3 n ASP . 238 C 238 
C 239 3 n GLY . 239 C 239 
C 240 3 n ASN . 240 C 240 
C 241 3 n LEU . 241 C 241 
C 242 3 n ILE . 242 C 242 
C 243 3 n ALA . 243 C 243 
C 244 3 n PRO . 244 C 244 
C 245 3 n TRP . 245 C 245 
C 246 3 n TYR . 246 C 246 
C 247 3 n GLY . 247 C 247 
C 248 3 n HIS . 248 C 248 
C 249 3 n ILE . 249 C 249 
C 250 3 n LEU . 250 C 250 
C 251 3 n SER . 251 C 251 
C 252 3 n GLY . 252 C 252 
C 253 3 n GLU . 253 C 253 
C 254 3 n SER . 254 C 254 
C 255 3 n HIS . 255 C 255 
C 256 3 n GLY . 256 C 256 
C 257 3 n ARG . 257 C 257 
C 258 3 n ILE . 258 C 258 
C 259 3 n LEU . 259 C 259 
C 260 3 n LYS . 260 C 260 
C 261 3 n THR . 261 C 261 
C 262 3 n ASP . 262 C 262 
C 263 3 n LEU . 263 C 263 
C 264 3 n LYS . 264 C 264 
C 265 3 n MET . 265 C 265 
C 266 3 n GLY . 266 C 266 
C 267 3 n SER . 267 C 267 
C 268 3 n CYS . 268 C 268 
C 269 3 n THR . 269 C 269 
C 270 3 n VAL . 270 C 270 
C 271 3 n GLN . 271 C 271 
C 272 3 n CYS . 272 C 272 
C 273 3 n GLN . 273 C 273 
C 274 3 n THR . 274 C 274 
C 275 3 n GLU . 275 C 275 
C 276 3 n LYS . 276 C 276 
C 277 3 n GLY . 277 C 277 
C 278 3 n GLY . 278 C 278 
C 279 3 n LEU . 279 C 279 
C 280 3 n ASN . 280 C 280 
C 281 3 n THR . 281 C 281 
C 282 3 n THR . 282 C 282 
C 283 3 n LEU . 283 C 283 
C 284 3 n PRO . 284 C 284 
C 285 3 n PHE . 285 C 285 
C 286 3 n GLN . 286 C 286 
C 287 3 n ASN . 287 C 287 
C 288 3 n VAL . 288 C 288 
C 289 3 n SER . 289 C 289 
C 290 3 n LYS . 290 C 290 
C 291 3 n TYR . 291 C 291 
C 292 3 n ALA . 292 C 292 
C 293 3 n PHE . 293 C 293 
C 294 3 n GLY . 294 C 294 
C 295 3 n ASN . 295 C 295 
C 296 3 n CYS . 296 C 296 
C 297 3 n SER . 297 C 297 
C 298 3 n LYS . 298 C 298 
C 299 3 n TYR . 299 C 299 
C 300 3 n ILE . 300 C 300 
C 301 3 n GLY . 301 C 301 
C 302 3 n VAL . 302 C 302 
C 303 3 n LYS . 303 C 303 
C 304 3 n SER . 304 C 304 
C 305 3 n LEU . 305 C 305 
C 306 3 n LYS . 306 C 306 
C 307 3 n LEU . 307 C 307 
C 308 3 n ALA . 308 C 308 
C 309 3 n VAL . 309 C 309 
C 310 3 n GLY . 310 C 310 
C 311 3 n LEU . 311 C 311 
C 312 3 n ARG . 312 C 312 
C 313 3 n ASN . 313 C 313 
C 314 3 n VAL . 314 C 314 
C 315 3 n PRO . 315 C 315 
C 316 3 n SER . 316 C 316 
C 317 3 n ARG . 317 C 317 
C 318 3 n SER . 318 C 318 
C 319 3 n SER . 319 C 319 
C 320 3 n ARG . 320 C 320 
D 1   4 n GLY . 1   D 1   
D 2   4 n LEU . 2   D 2   
D 3   4 n PHE . 3   D 3   
D 4   4 n GLY . 4   D 4   
D 5   4 n ALA . 5   D 5   
D 6   4 n ILE . 6   D 6   
D 7   4 n ALA . 7   D 7   
D 8   4 n GLY . 8   D 8   
D 9   4 n PHE . 9   D 9   
D 10  4 n ILE . 10  D 10  
D 11  4 n GLU . 11  D 11  
D 12  4 n GLY . 12  D 12  
D 13  4 n GLY . 13  D 13  
D 14  4 n TRP . 14  D 14  
D 15  4 n SER . 15  D 15  
D 16  4 n GLY . 16  D 16  
D 17  4 n LEU . 17  D 17  
D 18  4 n VAL . 18  D 18  
D 19  4 n ALA . 19  D 19  
D 20  4 n GLY . 20  D 20  
D 21  4 n TRP . 21  D 21  
D 22  4 n TYR . 22  D 22  
D 23  4 n GLY . 23  D 23  
D 24  4 n PHE . 24  D 24  
D 25  4 n GLN . 25  D 25  
D 26  4 n HIS . 26  D 26  
D 27  4 n SER . 27  D 27  
D 28  4 n ASN . 28  D 28  
D 29  4 n ASP . 29  D 29  
D 30  4 n GLN . 30  D 30  
D 31  4 n GLY . 31  D 31  
D 32  4 n VAL . 32  D 32  
D 33  4 n GLY . 33  D 33  
D 34  4 n MET . 34  D 34  
D 35  4 n ALA . 35  D 35  
D 36  4 n ALA . 36  D 36  
D 37  4 n ASP . 37  D 37  
D 38  4 n ARG . 38  D 38  
D 39  4 n ASP . 39  D 39  
D 40  4 n SER . 40  D 40  
D 41  4 n THR . 41  D 41  
D 42  4 n GLN . 42  D 42  
D 43  4 n LYS . 43  D 43  
D 44  4 n ALA . 44  D 44  
D 45  4 n ILE . 45  D 45  
D 46  4 n ASP . 46  D 46  
D 47  4 n LYS . 47  D 47  
D 48  4 n ILE . 48  D 48  
D 49  4 n THR . 49  D 49  
D 50  4 n SER . 50  D 50  
D 51  4 n LYS . 51  D 51  
D 52  4 n VAL . 52  D 52  
D 53  4 n ASN . 53  D 53  
D 54  4 n ASN . 54  D 54  
D 55  4 n ILE . 55  D 55  
D 56  4 n VAL . 56  D 56  
D 57  4 n ASP . 57  D 57  
D 58  4 n LYS . 58  D 58  
D 59  4 n MET . 59  D 59  
D 60  4 n ASN . 60  D 60  
D 61  4 n LYS . 61  D 61  
D 62  4 n GLN . 62  D 62  
D 63  4 n TYR . 63  D 63  
D 64  4 n GLU . 64  D 64  
D 65  4 n ILE . 65  D 65  
D 66  4 n ILE . 66  D 66  
D 67  4 n ASP . 67  D 67  
D 68  4 n HIS . 68  D 68  
D 69  4 n GLU . 69  D 69  
D 70  4 n PHE . 70  D 70  
D 71  4 n SER . 71  D 71  
D 72  4 n GLU . 72  D 72  
D 73  4 n VAL . 73  D 73  
D 74  4 n GLU . 74  D 74  
D 75  4 n THR . 75  D 75  
D 76  4 n ARG . 76  D 76  
D 77  4 n LEU . 77  D 77  
D 78  4 n ASN . 78  D 78  
D 79  4 n MET . 79  D 79  
D 80  4 n ILE . 80  D 80  
D 81  4 n ASN . 81  D 81  
D 82  4 n ASP . 82  D 82  
D 83  4 n LYS . 83  D 83  
D 84  4 n VAL . 84  D 84  
D 85  4 n ASP . 85  D 85  
D 86  4 n ASP . 86  D 86  
D 87  4 n GLN . 87  D 87  
D 88  4 n ILE . 88  D 88  
D 89  4 n GLN . 89  D 89  
D 90  4 n ASP . 90  D 90  
D 91  4 n ILE . 91  D 91  
D 92  4 n TRP . 92  D 92  
D 93  4 n ALA . 93  D 93  
D 94  4 n TYR . 94  D 94  
D 95  4 n ASN . 95  D 95  
D 96  4 n ALA . 96  D 96  
D 97  4 n GLU . 97  D 97  
D 98  4 n LEU . 98  D 98  
D 99  4 n LEU . 99  D 99  
D 100 4 n VAL . 100 D 100 
D 101 4 n LEU . 101 D 101 
D 102 4 n LEU . 102 D 102 
D 103 4 n GLU . 103 D 103 
D 104 4 n ASN . 104 D 104 
D 105 4 n GLN . 105 D 105 
D 106 4 n LYS . 106 D 106 
D 107 4 n THR . 107 D 107 
D 108 4 n LEU . 108 D 108 
D 109 4 n ASP . 109 D 109 
D 110 4 n GLU . 110 D 110 
D 111 4 n HIS . 111 D 111 
D 112 4 n ASP . 112 D 112 
D 113 4 n ALA . 113 D 113 
D 114 4 n ASN . 114 D 114 
D 115 4 n VAL . 115 D 115 
D 116 4 n ASN . 116 D 116 
D 117 4 n ASN . 117 D 117 
D 118 4 n LEU . 118 D 118 
D 119 4 n TYR . 119 D 119 
D 120 4 n ASN . 120 D 120 
D 121 4 n LYS . 121 D 121 
D 122 4 n VAL . 122 D 122 
D 123 4 n LYS . 123 D 123 
D 124 4 n ARG . 124 D 124 
D 125 4 n ALA . 125 D 125 
D 126 4 n LEU . 126 D 126 
D 127 4 n GLY . 127 D 127 
D 128 4 n SER . 128 D 128 
D 129 4 n ASN . 129 D 129 
D 130 4 n ALA . 130 D 130 
D 131 4 n VAL . 131 D 131 
D 132 4 n GLU . 132 D 132 
D 133 4 n ASP . 133 D 133 
D 134 4 n GLY . 134 D 134 
D 135 4 n ARG . 135 D 135 
D 136 4 n GLY . 136 D 136 
D 137 4 n CYS . 137 D 137 
D 138 4 n PHE . 138 D 138 
D 139 4 n GLU . 139 D 139 
D 140 4 n LEU . 140 D 140 
D 141 4 n TYR . 141 D 141 
D 142 4 n HIS . 142 D 142 
D 143 4 n LYS . 143 D 143 
D 144 4 n CYS . 144 D 144 
D 145 4 n ASP . 145 D 145 
D 146 4 n ASP . 146 D 146 
D 147 4 n HIS . 147 D 147 
D 148 4 n CYS . 148 D 148 
D 149 4 n MET . 149 D 149 
D 150 4 n GLU . 150 D 150 
D 151 4 n THR . 151 D 151 
D 152 4 n ILE . 152 D 152 
D 153 4 n ARG . 153 D 153 
D 154 4 n ASN . 154 D 154 
D 155 4 n GLY . 155 D 155 
D 156 4 n THR . 156 D 156 
D 157 4 n TYR . 157 D 157 
D 158 4 n ASN . 158 D 158 
D 159 4 n ARG . 159 D 159 
D 160 4 n ARG . 160 D 160 
D 161 4 n LYS . 161 D 161 
D 162 4 n TYR . 162 D 162 
D 163 4 n GLN . 163 D 163 
D 164 4 n GLU . 164 D 164 
D 165 4 n GLU . 165 D 165 
D 166 4 n SER . 166 D 166 
D 167 4 n LYS . 167 D 167 
D 168 4 n LEU . 168 D 168 
D 169 4 n GLU . 169 D 169 
D 170 4 n ARG . 170 D 170 
D 171 4 n GLN . 171 D 171 
D 172 4 n LYS . 172 D 172 
D 173 4 n ILE . 173 D 173 
D 174 4 n GLU . 174 D 174 
E 1   5 n GLY . 1   E 1   
E 2   5 n LEU . 2   E 2   
E 3   5 n PHE . 3   E 3   
E 4   5 n GLY . 4   E 4   
E 5   5 n ALA . 5   E 5   
E 6   5 n ILE . 6   E 6   
E 7   5 n ALA . 7   E 7   
E 8   5 n GLY . 8   E 8   
E 9   5 n PHE . 9   E 9   
E 10  5 n ILE . 10  E 10  
E 11  5 n GLU . 11  E 11  
E 12  5 n GLY . 12  E 12  
E 13  5 n GLY . 13  E 13  
E 14  5 n TRP . 14  E 14  
E 15  5 n SER . 15  E 15  
E 16  5 n GLY . 16  E 16  
E 17  5 n LEU . 17  E 17  
E 18  5 n VAL . 18  E 18  
E 19  5 n ALA . 19  E 19  
E 20  5 n GLY . 20  E 20  
E 21  5 n TRP . 21  E 21  
E 22  5 n TYR . 22  E 22  
E 23  5 n GLY . 23  E 23  
E 24  5 n PHE . 24  E 24  
E 25  5 n GLN . 25  E 25  
E 26  5 n HIS . 26  E 26  
E 27  5 n SER . 27  E 27  
E 28  5 n ASN . 28  E 28  
E 29  5 n ASP . 29  E 29  
E 30  5 n GLN . 30  E 30  
E 31  5 n GLY . 31  E 31  
E 32  5 n VAL . 32  E 32  
E 33  5 n GLY . 33  E 33  
E 34  5 n MET . 34  E 34  
E 35  5 n ALA . 35  E 35  
E 36  5 n ALA . 36  E 36  
E 37  5 n ASP . 37  E 37  
E 38  5 n ARG . 38  E 38  
E 39  5 n ASP . 39  E 39  
E 40  5 n SER . 40  E 40  
E 41  5 n THR . 41  E 41  
E 42  5 n GLN . 42  E 42  
E 43  5 n LYS . 43  E 43  
E 44  5 n ALA . 44  E 44  
E 45  5 n ILE . 45  E 45  
E 46  5 n ASP . 46  E 46  
E 47  5 n LYS . 47  E 47  
E 48  5 n ILE . 48  E 48  
E 49  5 n THR . 49  E 49  
E 50  5 n SER . 50  E 50  
E 51  5 n LYS . 51  E 51  
E 52  5 n VAL . 52  E 52  
E 53  5 n ASN . 53  E 53  
E 54  5 n ASN . 54  E 54  
E 55  5 n ILE . 55  E 55  
E 56  5 n VAL . 56  E 56  
E 57  5 n ASP . 57  E 57  
E 58  5 n LYS . 58  E 58  
E 59  5 n MET . 59  E 59  
E 60  5 n ASN . 60  E 60  
E 61  5 n LYS . 61  E 61  
E 62  5 n GLN . 62  E 62  
E 63  5 n TYR . 63  E 63  
E 64  5 n GLU . 64  E 64  
E 65  5 n ILE . 65  E 65  
E 66  5 n ILE . 66  E 66  
E 67  5 n ASP . 67  E 67  
E 68  5 n HIS . 68  E 68  
E 69  5 n GLU . 69  E 69  
E 70  5 n PHE . 70  E 70  
E 71  5 n SER . 71  E 71  
E 72  5 n GLU . 72  E 72  
E 73  5 n VAL . 73  E 73  
E 74  5 n GLU . 74  E 74  
E 75  5 n THR . 75  E 75  
E 76  5 n ARG . 76  E 76  
E 77  5 n LEU . 77  E 77  
E 78  5 n ASN . 78  E 78  
E 79  5 n MET . 79  E 79  
E 80  5 n ILE . 80  E 80  
E 81  5 n ASN . 81  E 81  
E 82  5 n ASP . 82  E 82  
E 83  5 n LYS . 83  E 83  
E 84  5 n VAL . 84  E 84  
E 85  5 n ASP . 85  E 85  
E 86  5 n ASP . 86  E 86  
E 87  5 n GLN . 87  E 87  
E 88  5 n ILE . 88  E 88  
E 89  5 n GLN . 89  E 89  
E 90  5 n ASP . 90  E 90  
E 91  5 n ILE . 91  E 91  
E 92  5 n TRP . 92  E 92  
E 93  5 n ALA . 93  E 93  
E 94  5 n TYR . 94  E 94  
E 95  5 n ASN . 95  E 95  
E 96  5 n ALA . 96  E 96  
E 97  5 n GLU . 97  E 97  
E 98  5 n LEU . 98  E 98  
E 99  5 n LEU . 99  E 99  
E 100 5 n VAL . 100 E 100 
E 101 5 n LEU . 101 E 101 
E 102 5 n LEU . 102 E 102 
E 103 5 n GLU . 103 E 103 
E 104 5 n ASN . 104 E 104 
E 105 5 n GLN . 105 E 105 
E 106 5 n LYS . 106 E 106 
E 107 5 n THR . 107 E 107 
E 108 5 n LEU . 108 E 108 
E 109 5 n ASP . 109 E 109 
E 110 5 n GLU . 110 E 110 
E 111 5 n HIS . 111 E 111 
E 112 5 n ASP . 112 E 112 
E 113 5 n ALA . 113 E 113 
E 114 5 n ASN . 114 E 114 
E 115 5 n VAL . 115 E 115 
E 116 5 n ASN . 116 E 116 
E 117 5 n ASN . 117 E 117 
E 118 5 n LEU . 118 E 118 
E 119 5 n TYR . 119 E 119 
E 120 5 n ASN . 120 E 120 
E 121 5 n LYS . 121 E 121 
E 122 5 n VAL . 122 E 122 
E 123 5 n LYS . 123 E 123 
E 124 5 n ARG . 124 E 124 
E 125 5 n ALA . 125 E 125 
E 126 5 n LEU . 126 E 126 
E 127 5 n GLY . 127 E 127 
E 128 5 n SER . 128 E 128 
E 129 5 n ASN . 129 E 129 
E 130 5 n ALA . 130 E 130 
E 131 5 n VAL . 131 E 131 
E 132 5 n GLU . 132 E 132 
E 133 5 n ASP . 133 E 133 
E 134 5 n GLY . 134 E 134 
E 135 5 n ARG . 135 E 135 
E 136 5 n GLY . 136 E 136 
E 137 5 n CYS . 137 E 137 
E 138 5 n PHE . 138 E 138 
E 139 5 n GLU . 139 E 139 
E 140 5 n LEU . 140 E 140 
E 141 5 n TYR . 141 E 141 
E 142 5 n HIS . 142 E 142 
E 143 5 n LYS . 143 E 143 
E 144 5 n CYS . 144 E 144 
E 145 5 n ASP . 145 E 145 
E 146 5 n ASP . 146 E 146 
E 147 5 n HIS . 147 E 147 
E 148 5 n CYS . 148 E 148 
E 149 5 n MET . 149 E 149 
E 150 5 n GLU . 150 E 150 
E 151 5 n THR . 151 E 151 
E 152 5 n ILE . 152 E 152 
E 153 5 n ARG . 153 E 153 
E 154 5 n ASN . 154 E 154 
E 155 5 n GLY . 155 E 155 
E 156 5 n THR . 156 E 156 
E 157 5 n TYR . 157 E 157 
E 158 5 n ASN . 158 E 158 
E 159 5 n ARG . 159 E 159 
E 160 5 n ARG . 160 E 160 
E 161 5 n LYS . 161 E 161 
E 162 5 n TYR . 162 E 162 
E 163 5 n GLN . 163 E 163 
E 164 5 n GLU . 164 E 164 
E 165 5 n GLU . 165 E 165 
E 166 5 n SER . 166 E 166 
E 167 5 n LYS . 167 E 167 
E 168 5 n LEU . 168 E 168 
E 169 5 n GLU . 169 E 169 
E 170 5 n ARG . 170 E 170 
E 171 5 n GLN . 171 E 171 
E 172 5 n LYS . 172 E 172 
E 173 5 n ILE . 173 E 173 
E 174 5 n GLU . 174 E 174 
F 1   6 n GLY . 1   F 1   
F 2   6 n LEU . 2   F 2   
F 3   6 n PHE . 3   F 3   
F 4   6 n GLY . 4   F 4   
F 5   6 n ALA . 5   F 5   
F 6   6 n ILE . 6   F 6   
F 7   6 n ALA . 7   F 7   
F 8   6 n GLY . 8   F 8   
F 9   6 n PHE . 9   F 9   
F 10  6 n ILE . 10  F 10  
F 11  6 n GLU . 11  F 11  
F 12  6 n GLY . 12  F 12  
F 13  6 n GLY . 13  F 13  
F 14  6 n TRP . 14  F 14  
F 15  6 n SER . 15  F 15  
F 16  6 n GLY . 16  F 16  
F 17  6 n LEU . 17  F 17  
F 18  6 n VAL . 18  F 18  
F 19  6 n ALA . 19  F 19  
F 20  6 n GLY . 20  F 20  
F 21  6 n TRP . 21  F 21  
F 22  6 n TYR . 22  F 22  
F 23  6 n GLY . 23  F 23  
F 24  6 n PHE . 24  F 24  
F 25  6 n GLN . 25  F 25  
F 26  6 n HIS . 26  F 26  
F 27  6 n SER . 27  F 27  
F 28  6 n ASN . 28  F 28  
F 29  6 n ASP . 29  F 29  
F 30  6 n GLN . 30  F 30  
F 31  6 n GLY . 31  F 31  
F 32  6 n VAL . 32  F 32  
F 33  6 n GLY . 33  F 33  
F 34  6 n MET . 34  F 34  
F 35  6 n ALA . 35  F 35  
F 36  6 n ALA . 36  F 36  
F 37  6 n ASP . 37  F 37  
F 38  6 n ARG . 38  F 38  
F 39  6 n ASP . 39  F 39  
F 40  6 n SER . 40  F 40  
F 41  6 n THR . 41  F 41  
F 42  6 n GLN . 42  F 42  
F 43  6 n LYS . 43  F 43  
F 44  6 n ALA . 44  F 44  
F 45  6 n ILE . 45  F 45  
F 46  6 n ASP . 46  F 46  
F 47  6 n LYS . 47  F 47  
F 48  6 n ILE . 48  F 48  
F 49  6 n THR . 49  F 49  
F 50  6 n SER . 50  F 50  
F 51  6 n LYS . 51  F 51  
F 52  6 n VAL . 52  F 52  
F 53  6 n ASN . 53  F 53  
F 54  6 n ASN . 54  F 54  
F 55  6 n ILE . 55  F 55  
F 56  6 n VAL . 56  F 56  
F 57  6 n ASP . 57  F 57  
F 58  6 n LYS . 58  F 58  
F 59  6 n MET . 59  F 59  
F 60  6 n ASN . 60  F 60  
F 61  6 n LYS . 61  F 61  
F 62  6 n GLN . 62  F 62  
F 63  6 n TYR . 63  F 63  
F 64  6 n GLU . 64  F 64  
F 65  6 n ILE . 65  F 65  
F 66  6 n ILE . 66  F 66  
F 67  6 n ASP . 67  F 67  
F 68  6 n HIS . 68  F 68  
F 69  6 n GLU . 69  F 69  
F 70  6 n PHE . 70  F 70  
F 71  6 n SER . 71  F 71  
F 72  6 n GLU . 72  F 72  
F 73  6 n VAL . 73  F 73  
F 74  6 n GLU . 74  F 74  
F 75  6 n THR . 75  F 75  
F 76  6 n ARG . 76  F 76  
F 77  6 n LEU . 77  F 77  
F 78  6 n ASN . 78  F 78  
F 79  6 n MET . 79  F 79  
F 80  6 n ILE . 80  F 80  
F 81  6 n ASN . 81  F 81  
F 82  6 n ASP . 82  F 82  
F 83  6 n LYS . 83  F 83  
F 84  6 n VAL . 84  F 84  
F 85  6 n ASP . 85  F 85  
F 86  6 n ASP . 86  F 86  
F 87  6 n GLN . 87  F 87  
F 88  6 n ILE . 88  F 88  
F 89  6 n GLN . 89  F 89  
F 90  6 n ASP . 90  F 90  
F 91  6 n ILE . 91  F 91  
F 92  6 n TRP . 92  F 92  
F 93  6 n ALA . 93  F 93  
F 94  6 n TYR . 94  F 94  
F 95  6 n ASN . 95  F 95  
F 96  6 n ALA . 96  F 96  
F 97  6 n GLU . 97  F 97  
F 98  6 n LEU . 98  F 98  
F 99  6 n LEU . 99  F 99  
F 100 6 n VAL . 100 F 100 
F 101 6 n LEU . 101 F 101 
F 102 6 n LEU . 102 F 102 
F 103 6 n GLU . 103 F 103 
F 104 6 n ASN . 104 F 104 
F 105 6 n GLN . 105 F 105 
F 106 6 n LYS . 106 F 106 
F 107 6 n THR . 107 F 107 
F 108 6 n LEU . 108 F 108 
F 109 6 n ASP . 109 F 109 
F 110 6 n GLU . 110 F 110 
F 111 6 n HIS . 111 F 111 
F 112 6 n ASP . 112 F 112 
F 113 6 n ALA . 113 F 113 
F 114 6 n ASN . 114 F 114 
F 115 6 n VAL . 115 F 115 
F 116 6 n ASN . 116 F 116 
F 117 6 n ASN . 117 F 117 
F 118 6 n LEU . 118 F 118 
F 119 6 n TYR . 119 F 119 
F 120 6 n ASN . 120 F 120 
F 121 6 n LYS . 121 F 121 
F 122 6 n VAL . 122 F 122 
F 123 6 n LYS . 123 F 123 
F 124 6 n ARG . 124 F 124 
F 125 6 n ALA . 125 F 125 
F 126 6 n LEU . 126 F 126 
F 127 6 n GLY . 127 F 127 
F 128 6 n SER . 128 F 128 
F 129 6 n ASN . 129 F 129 
F 130 6 n ALA . 130 F 130 
F 131 6 n VAL . 131 F 131 
F 132 6 n GLU . 132 F 132 
F 133 6 n ASP . 133 F 133 
F 134 6 n GLY . 134 F 134 
F 135 6 n ARG . 135 F 135 
F 136 6 n GLY . 136 F 136 
F 137 6 n CYS . 137 F 137 
F 138 6 n PHE . 138 F 138 
F 139 6 n GLU . 139 F 139 
F 140 6 n LEU . 140 F 140 
F 141 6 n TYR . 141 F 141 
F 142 6 n HIS . 142 F 142 
F 143 6 n LYS . 143 F 143 
F 144 6 n CYS . 144 F 144 
F 145 6 n ASP . 145 F 145 
F 146 6 n ASP . 146 F 146 
F 147 6 n HIS . 147 F 147 
F 148 6 n CYS . 148 F 148 
F 149 6 n MET . 149 F 149 
F 150 6 n GLU . 150 F 150 
F 151 6 n THR . 151 F 151 
F 152 6 n ILE . 152 F 152 
F 153 6 n ARG . 153 F 153 
F 154 6 n ASN . 154 F 154 
F 155 6 n GLY . 155 F 155 
F 156 6 n THR . 156 F 156 
F 157 6 n TYR . 157 F 157 
F 158 6 n ASN . 158 F 158 
F 159 6 n ARG . 159 F 159 
F 160 6 n ARG . 160 F 160 
F 161 6 n LYS . 161 F 161 
F 162 6 n TYR . 162 F 162 
F 163 6 n GLN . 163 F 163 
F 164 6 n GLU . 164 F 164 
F 165 6 n GLU . 165 F 165 
F 166 6 n SER . 166 F 166 
F 167 6 n LYS . 167 F 167 
F 168 6 n LEU . 168 F 168 
F 169 6 n GLU . 169 F 169 
F 170 6 n ARG . 170 F 170 
F 171 6 n GLN . 171 F 171 
F 172 6 n LYS . 172 F 172 
F 173 6 n ILE . 173 F 173 
F 174 6 n GLU . 174 F 174 
G 1   7 n ALA . 1   G 1   
G 2   7 n ALA . 2   G 2   
G 3   7 n GLY . 3   G 3   
G 4   7 n THR . 4   G 4   
G 5   7 n VAL . 5   G 5   
G 6   7 n PHE . 6   G 6   
G 7   7 n THR . 7   G 7   
G 8   7 n THR . 8   G 8   
G 9   7 n VAL . 9   G 9   
G 10  7 n GLU . 10  G 10  
G 11  7 n ASP . 11  G 11  
G 12  7 n LEU . 12  G 12  
G 13  7 n GLY . 13  G 13  
G 14  7 n SER . 14  G 14  
G 15  7 n LYS . 15  G 15  
G 16  7 n ILE . 16  G 16  
G 17  7 n LEU . 17  G 17  
G 18  7 n LEU . 18  G 18  
G 19  7 n THR . 19  G 19  
G 20  7 n CYS . 20  G 20  
G 21  7 n SER . 21  G 21  
G 22  7 n LEU . 22  G 22  
G 23  7 n ASN . 23  G 23  
G 24  7 n ASP . 24  G 24  
G 25  7 n SER . 25  G 25  
G 26  7 n ALA . 26  G 26  
G 27  7 n THR . 27  G 27  
G 28  7 n GLU . 28  G 28  
G 29  7 n VAL . 29  G 29  
G 30  7 n THR . 30  G 30  
G 31  7 n GLY . 31  G 31  
G 32  7 n HIS . 32  G 32  
G 33  7 n ARG . 33  G 33  
G 34  7 n TRP . 34  G 34  
G 35  7 n LEU . 35  G 35  
G 36  7 n LYS . 36  G 36  
G 37  7 n GLY . 37  G 37  
G 38  7 n GLY . 38  G 38  
G 39  7 n VAL . 39  G 39  
G 40  7 n VAL . 40  G 40  
G 41  7 n LEU . 41  G 41  
G 42  7 n LYS . 42  G 42  
G 43  7 n GLU . 43  G 43  
G 44  7 n ASP . 44  G 44  
G 45  7 n ALA . 45  G 45  
G 46  7 n LEU . 46  G 46  
G 47  7 n PRO . 47  G 47  
G 48  7 n GLY . 48  G 48  
G 49  7 n GLN . 49  G 49  
G 50  7 n LYS . 50  G 50  
G 51  7 n THR . 51  G 51  
G 52  7 n GLU . 52  G 52  
G 53  7 n PHE . 53  G 53  
G 54  7 n LYS . 54  G 54  
G 55  7 n VAL . 55  G 55  
G 56  7 n ASP . 56  G 56  
G 57  7 n SER . 57  G 57  
G 58  7 n ASP . 58  G 58  
G 59  7 n ASP . 59  G 59  
G 60  7 n GLN . 60  G 60  
G 61  7 n TRP . 61  G 61  
G 62  7 n GLY . 62  G 62  
G 63  7 n GLU . 63  G 63  
G 64  7 n TYR . 64  G 64  
G 65  7 n SER . 65  G 65  
G 66  7 n CYS . 66  G 66  
G 67  7 n VAL . 67  G 67  
G 68  7 n PHE . 68  G 68  
G 69  7 n LEU . 69  G 69  
G 70  7 n PRO . 70  G 70  
G 71  7 n GLU . 71  G 71  
G 72  7 n PRO . 72  G 72  
G 73  7 n MET . 73  G 73  
G 74  7 n GLY . 74  G 74  
G 75  7 n THR . 75  G 75  
G 76  7 n ALA . 76  G 76  
G 77  7 n ASN . 77  G 77  
G 78  7 n ILE . 78  G 78  
G 79  7 n GLN . 79  G 79  
G 80  7 n LEU . 80  G 80  
G 81  7 n HIS . 81  G 81  
G 82  7 n GLY . 82  G 82  
G 83  7 n PRO . 83  G 83  
G 84  7 n PRO . 84  G 84  
G 85  7 n ARG . 85  G 85  
G 86  7 n VAL . 86  G 86  
G 87  7 n LYS . 87  G 87  
G 88  7 n ALA . 88  G 88  
G 89  7 n VAL . 89  G 89  
G 90  7 n LYS . 90  G 90  
G 91  7 n SER . 91  G 91  
G 92  7 n SER . 92  G 92  
G 93  7 n GLU . 93  G 93  
G 94  7 n HIS . 94  G 94  
G 95  7 n ILE . 95  G 95  
G 96  7 n ASN . 96  G 96  
G 97  7 n GLU . 97  G 97  
G 98  7 n GLY . 98  G 98  
G 99  7 n GLU . 99  G 99  
G 100 7 n THR . 100 G 100 
G 101 7 n ALA . 101 G 101 
G 102 7 n MET . 102 G 102 
G 103 7 n LEU . 103 G 103 
G 104 7 n VAL . 104 G 104 
G 105 7 n CYS . 105 G 105 
G 106 7 n LYS . 106 G 106 
G 107 7 n SER . 107 G 107 
G 108 7 n GLU . 108 G 108 
G 109 7 n SER . 109 G 109 
G 110 7 n VAL . 110 G 110 
G 111 7 n PRO . 111 G 111 
G 112 7 n PRO . 112 G 112 
G 113 7 n VAL . 113 G 113 
G 114 7 n THR . 114 G 114 
G 115 7 n ASP . 115 G 115 
G 116 7 n TRP . 116 G 116 
G 117 7 n ALA . 117 G 117 
G 118 7 n TRP . 118 G 118 
G 119 7 n TYR . 119 G 119 
G 120 7 n LYS . 120 G 120 
G 121 7 n ILE . 121 G 121 
G 122 7 n THR . 122 G 122 
G 123 7 n ASP . 123 G 123 
G 124 7 n SER . 124 G 124 
G 125 7 n GLU . 125 G 125 
G 126 7 n ASP . 126 G 126 
G 127 7 n LYS . 127 G 127 
G 128 7 n ALA . 128 G 128 
G 129 7 n LEU . 129 G 129 
G 130 7 n MET . 130 G 130 
G 131 7 n ASN . 131 G 131 
G 132 7 n GLY . 132 G 132 
G 133 7 n SER . 133 G 133 
G 134 7 n GLU . 134 G 134 
G 135 7 n SER . 135 G 135 
G 136 7 n ARG . 136 G 136 
G 137 7 n PHE . 137 G 137 
G 138 7 n PHE . 138 G 138 
G 139 7 n VAL . 139 G 139 
G 140 7 n SER . 140 G 140 
G 141 7 n SER . 141 G 141 
G 142 7 n SER . 142 G 142 
G 143 7 n GLN . 143 G 143 
G 144 7 n GLY . 144 G 144 
G 145 7 n ARG . 145 G 145 
G 146 7 n SER . 146 G 146 
G 147 7 n GLU . 147 G 147 
G 148 7 n LEU . 148 G 148 
G 149 7 n HIS . 149 G 149 
G 150 7 n ILE . 150 G 150 
G 151 7 n GLU . 151 G 151 
G 152 7 n ASN . 152 G 152 
G 153 7 n LEU . 153 G 153 
G 154 7 n ASN . 154 G 154 
G 155 7 n MET . 155 G 155 
G 156 7 n GLU . 156 G 156 
G 157 7 n ALA . 157 G 157 
G 158 7 n ASP . 158 G 158 
G 159 7 n PRO . 159 G 159 
G 160 7 n GLY . 160 G 160 
G 161 7 n GLN . 161 G 161 
G 162 7 n TYR . 162 G 162 
G 163 7 n ARG . 163 G 163 
G 164 7 n CYS . 164 G 164 
G 165 7 n ASN . 165 G 165 
G 166 7 n GLY . 166 G 166 
G 167 7 n THR . 167 G 167 
G 168 7 n SER . 168 G 168 
G 169 7 n SER . 169 G 169 
G 170 7 n LYS . 170 G 170 
G 171 7 n GLY . 171 G 171 
G 172 7 n SER . 172 G 172 
G 173 7 n ASP . 173 G 173 
G 174 7 n GLN . 174 G 174 
G 175 7 n ALA . 175 G 175 
G 176 7 n ILE . 176 G 176 
G 177 7 n ILE . 177 G 177 
G 178 7 n THR . 178 G 178 
G 179 7 n LEU . 179 G 179 
G 180 7 n ARG . 180 G 180 
G 181 7 n VAL . 181 G 181 
G 182 7 n ARG . 182 G 182 
G 183 7 n SER . 183 G 183 
G 184 7 n HIS . 184 G 184 
G 185 7 n LEU . 185 G 185 
G 186 7 n ALA . 186 G 186 
G 187 7 n ALA . 187 G 187 
G 188 7 n LEU . 188 G 188 
G 189 7 n TRP . 189 G 189 
G 190 7 n PRO . 190 G 190 
G 191 7 n PHE . 191 G 191 
G 192 7 n LEU . 192 G 192 
G 193 7 n GLY . 193 G 193 
G 194 7 n ILE . 194 G 194 
G 195 7 n VAL . 195 G 195 
G 196 7 n ALA . 196 G 196 
G 197 7 n GLU . 197 G 197 
G 198 7 n VAL . 198 G 198 
G 199 7 n LEU . 199 G 199 
G 200 7 n VAL . 200 G 200 
G 201 7 n LEU . 201 G 201 
G 202 7 n VAL . 202 G 202 
G 203 7 n THR . 203 G 203 
G 204 7 n ILE . 204 G 204 
G 205 7 n ILE . 205 G 205 
G 206 7 n PHE . 206 G 206 
G 207 7 n ILE . 207 G 207 
G 208 7 n TYR . 208 G 208 
G 209 7 n GLU . 209 G 209 
G 210 7 n LYS . 210 G 210 
G 211 7 n ARG . 211 G 211 
G 212 7 n ARG . 212 G 212 
G 213 7 n LYS . 213 G 213 
G 214 7 n PRO . 214 G 214 
G 215 7 n GLU . 215 G 215 
G 216 7 n ASP . 216 G 216 
G 217 7 n VAL . 217 G 217 
G 218 7 n LEU . 218 G 218 
G 219 7 n ASP . 219 G 219 
G 220 7 n ASP . 220 G 220 
G 221 7 n ASP . 221 G 221 
G 222 7 n ASP . 222 G 222 
G 223 7 n ALA . 223 G 223 
G 224 7 n GLY . 224 G 224 
G 225 7 n SER . 225 G 225 
G 226 7 n ALA . 226 G 226 
G 227 7 n PRO . 227 G 227 
G 228 7 n LEU . 228 G 228 
G 229 7 n LYS . 229 G 229 
G 230 7 n SER . 230 G 230 
G 231 7 n SER . 231 G 231 
G 232 7 n GLY . 232 G 232 
G 233 7 n GLN . 233 G 233 
G 234 7 n HIS . 234 G 234 
G 235 7 n GLN . 235 G 235 
G 236 7 n ASN . 236 G 236 
G 237 7 n ASP . 237 G 237 
G 238 7 n LYS . 238 G 238 
G 239 7 n GLY . 239 G 239 
G 240 7 n LYS . 240 G 240 
G 241 7 n ASN . 241 G 241 
G 242 7 n VAL . 242 G 242 
G 243 7 n ARG . 243 G 243 
G 244 7 n GLN . 244 G 244 
G 245 7 n ARG . 245 G 245 
G 246 7 n ASN . 246 G 246 
G 247 7 n SER . 247 G 247 
G 248 7 n SER . 248 G 248 
#
_software.classification other
_software.date           ?
_software.description    "Structure prediction"
_software.name           AlphaFold
_software.pdbx_ordinal   1
_software.type           package
_software.version        "AlphaFold-beta-20231127 (7a14c934-fe78-43c1-a552-7fb305b0ebd1 @ 2024-10-24 19:24:43)"
#
loop_
_struct_asym.entity_id
_struct_asym.id
1  A 
2  B 
3  C 
4  D 
5  E 
6  F 
7  G 
8  H 
9  I 
10 J 
#
loop_
_struct_conn.conn_type_id
_struct_conn.id
_struct_conn.pdbx_ptnr1_PDB_ins_code
_struct_conn.pdbx_ptnr1_label_alt_id
_struct_conn.pdbx_ptnr2_PDB_ins_code
_struct_conn.pdbx_ptnr2_label_alt_id
_struct_conn.pdbx_role
_struct_conn.pdbx_value_order
_struct_conn.ptnr1_auth_asym_id
_struct_conn.ptnr1_auth_seq_id
_struct_conn.ptnr1_label_asym_id
_struct_conn.ptnr1_label_atom_id
_struct_conn.ptnr1_label_comp_id
_struct_conn.ptnr1_label_seq_id
_struct_conn.ptnr1_symmetry
_struct_conn.ptnr2_auth_asym_id
_struct_conn.ptnr2_auth_seq_id
_struct_conn.ptnr2_label_asym_id
_struct_conn.ptnr2_label_atom_id
_struct_conn.ptnr2_label_comp_id
_struct_conn.ptnr2_label_seq_id
_struct_conn.ptnr2_symmetry
covale covale1 ? ? ? ? ? ? H 1 H C1 NAG . 1_555 G 23  G ND2 ASN 23  1_555 
covale covale2 ? ? ? ? ? ? I 1 I C1 NAG . 1_555 G 131 G ND2 ASN 131 1_555 
covale covale3 ? ? ? ? ? ? J 1 J C1 NAG . 1_555 G 165 G ND2 ASN 165 1_555 
#
_struct_conn_type.criteria  ?
_struct_conn_type.id        covale
_struct_conn_type.reference ?
#
loop_
_atom_site.group_PDB
_atom_site.id
_atom_site.type_symbol
_atom_site.label_atom_id
_atom_site.label_alt_id
_atom_site.label_comp_id
_atom_site.label_asym_id
_atom_site.label_entity_id
_atom_site.label_seq_id
_atom_site.pdbx_PDB_ins_code
_atom_site.Cartn_x
_atom_site.Cartn_y
_atom_site.Cartn_z
_atom_site.occupancy
_atom_site.B_iso_or_equiv
_atom_site.auth_seq_id
_atom_site.auth_asym_id
_atom_site.pdbx_PDB_model_num
ATOM   1     N N   . ASP A 1  1   ? -12.733 14.933  -65.915 1.00 80.73 1   A 1 
ATOM   2     C CA  . ASP A 1  1   ? -13.306 15.438  -64.648 1.00 86.84 1   A 1 
ATOM   3     C C   . ASP A 1  1   ? -13.013 14.451  -63.525 1.00 87.98 1   A 1 
ATOM   4     O O   . ASP A 1  1   ? -13.007 13.237  -63.739 1.00 83.89 1   A 1 
ATOM   5     C CB  . ASP A 1  1   ? -14.793 15.735  -64.814 1.00 82.66 1   A 1 
ATOM   6     C CG  . ASP A 1  1   ? -15.076 16.845  -65.829 1.00 81.06 1   A 1 
ATOM   7     O OD1 . ASP A 1  1   ? -14.101 17.410  -66.377 1.00 74.51 1   A 1 
ATOM   8     O OD2 . ASP A 1  1   ? -16.257 17.111  -66.080 1.00 75.41 1   A 1 
ATOM   9     N N   . LYS A 1  2   ? -12.718 14.949  -62.362 1.00 87.05 2   A 1 
ATOM   10    C CA  . LYS A 1  2   ? -12.229 14.156  -61.241 1.00 89.28 2   A 1 
ATOM   11    C C   . LYS A 1  2   ? -12.819 14.650  -59.920 1.00 90.08 2   A 1 
ATOM   12    O O   . LYS A 1  2   ? -12.912 15.855  -59.701 1.00 87.44 2   A 1 
ATOM   13    C CB  . LYS A 1  2   ? -10.688 14.205  -61.263 1.00 86.36 2   A 1 
ATOM   14    C CG  . LYS A 1  2   ? -10.039 13.330  -60.191 1.00 79.13 2   A 1 
ATOM   15    C CD  . LYS A 1  2   ? -8.518  13.219  -60.408 1.00 78.61 2   A 1 
ATOM   16    C CE  . LYS A 1  2   ? -7.944  12.309  -59.335 1.00 66.83 2   A 1 
ATOM   17    N NZ  . LYS A 1  2   ? -6.569  11.843  -59.618 1.00 60.42 2   A 1 
ATOM   18    N N   . ILE A 1  3   ? -13.175 13.737  -59.064 1.00 86.79 3   A 1 
ATOM   19    C CA  . ILE A 1  3   ? -13.558 14.048  -57.687 1.00 87.43 3   A 1 
ATOM   20    C C   . ILE A 1  3   ? -12.733 13.191  -56.732 1.00 87.80 3   A 1 
ATOM   21    O O   . ILE A 1  3   ? -12.585 11.994  -56.932 1.00 86.99 3   A 1 
ATOM   22    C CB  . ILE A 1  3   ? -15.079 13.930  -57.476 1.00 86.50 3   A 1 
ATOM   23    C CG1 . ILE A 1  3   ? -15.473 14.511  -56.103 1.00 82.63 3   A 1 
ATOM   24    C CG2 . ILE A 1  3   ? -15.587 12.492  -57.634 1.00 83.73 3   A 1 
ATOM   25    C CD1 . ILE A 1  3   ? -16.972 14.794  -55.973 1.00 79.05 3   A 1 
ATOM   26    N N   . CYS A 1  4   ? -12.179 13.819  -55.702 1.00 88.54 4   A 1 
ATOM   27    C CA  . CYS A 1  4   ? -11.366 13.171  -54.690 1.00 86.92 4   A 1 
ATOM   28    C C   . CYS A 1  4   ? -12.060 13.243  -53.329 1.00 87.66 4   A 1 
ATOM   29    O O   . CYS A 1  4   ? -12.727 14.230  -53.022 1.00 86.93 4   A 1 
ATOM   30    C CB  . CYS A 1  4   ? -9.990  13.832  -54.630 1.00 85.75 4   A 1 
ATOM   31    S SG  . CYS A 1  4   ? -9.064  13.824  -56.193 1.00 83.46 4   A 1 
ATOM   32    N N   . ILE A 1  5   ? -11.863 12.242  -52.534 1.00 83.91 5   A 1 
ATOM   33    C CA  . ILE A 1  5   ? -12.186 12.247  -51.103 1.00 82.54 5   A 1 
ATOM   34    C C   . ILE A 1  5   ? -10.899 12.510  -50.336 1.00 81.82 5   A 1 
ATOM   35    O O   . ILE A 1  5   ? -9.854  11.925  -50.647 1.00 83.49 5   A 1 
ATOM   36    C CB  . ILE A 1  5   ? -12.843 10.927  -50.666 1.00 84.59 5   A 1 
ATOM   37    C CG1 . ILE A 1  5   ? -14.072 10.569  -51.525 1.00 84.28 5   A 1 
ATOM   38    C CG2 . ILE A 1  5   ? -13.225 10.967  -49.181 1.00 85.98 5   A 1 
ATOM   39    C CD1 . ILE A 1  5   ? -15.150 11.644  -51.597 1.00 76.56 5   A 1 
ATOM   40    N N   . GLY A 1  6   ? -10.969 13.368  -49.329 1.00 85.59 6   A 1 
ATOM   41    C CA  . GLY A 1  6   ? -9.831  13.695  -48.495 1.00 83.47 6   A 1 
ATOM   42    C C   . GLY A 1  6   ? -10.232 14.068  -47.083 1.00 85.68 6   A 1 
ATOM   43    O O   . GLY A 1  6   ? -11.407 14.036  -46.705 1.00 85.75 6   A 1 
ATOM   44    N N   . TYR A 1  7   ? -9.229  14.430  -46.310 1.00 88.27 7   A 1 
ATOM   45    C CA  . TYR A 1  7   ? -9.360  14.791  -44.908 1.00 86.93 7   A 1 
ATOM   46    C C   . TYR A 1  7   ? -8.478  15.990  -44.583 1.00 86.64 7   A 1 
ATOM   47    O O   . TYR A 1  7   ? -7.533  16.310  -45.302 1.00 84.78 7   A 1 
ATOM   48    C CB  . TYR A 1  7   ? -9.050  13.578  -44.024 1.00 85.07 7   A 1 
ATOM   49    C CG  . TYR A 1  7   ? -7.739  12.893  -44.337 1.00 85.83 7   A 1 
ATOM   50    C CD1 . TYR A 1  7   ? -7.697  11.841  -45.280 1.00 84.23 7   A 1 
ATOM   51    C CD2 . TYR A 1  7   ? -6.545  13.290  -43.701 1.00 84.04 7   A 1 
ATOM   52    C CE1 . TYR A 1  7   ? -6.499  11.187  -45.574 1.00 83.24 7   A 1 
ATOM   53    C CE2 . TYR A 1  7   ? -5.336  12.641  -43.987 1.00 84.50 7   A 1 
ATOM   54    C CZ  . TYR A 1  7   ? -5.323  11.589  -44.927 1.00 87.46 7   A 1 
ATOM   55    O OH  . TYR A 1  7   ? -4.134  10.949  -45.215 1.00 84.32 7   A 1 
ATOM   56    N N   . GLN A 1  8   ? -8.801  16.652  -43.518 1.00 86.38 8   A 1 
ATOM   57    C CA  . GLN A 1  8   ? -8.091  17.844  -43.065 1.00 85.52 8   A 1 
ATOM   58    C C   . GLN A 1  8   ? -6.648  17.524  -42.662 1.00 86.25 8   A 1 
ATOM   59    O O   . GLN A 1  8   ? -6.372  16.517  -42.022 1.00 84.59 8   A 1 
ATOM   60    C CB  . GLN A 1  8   ? -8.884  18.447  -41.900 1.00 83.37 8   A 1 
ATOM   61    C CG  . GLN A 1  8   ? -8.334  19.790  -41.412 1.00 82.33 8   A 1 
ATOM   62    C CD  . GLN A 1  8   ? -9.178  20.376  -40.288 1.00 84.62 8   A 1 
ATOM   63    O OE1 . GLN A 1  8   ? -9.323  19.782  -39.231 1.00 75.75 8   A 1 
ATOM   64    N NE2 . GLN A 1  8   ? -9.755  21.543  -40.462 1.00 76.79 8   A 1 
ATOM   65    N N   . SER A 1  9   ? -5.746  18.437  -42.971 1.00 88.75 9   A 1 
ATOM   66    C CA  . SER A 1  9   ? -4.483  18.572  -42.249 1.00 88.54 9   A 1 
ATOM   67    C C   . SER A 1  9   ? -4.340  20.001  -41.741 1.00 88.29 9   A 1 
ATOM   68    O O   . SER A 1  9   ? -4.875  20.947  -42.327 1.00 86.23 9   A 1 
ATOM   69    C CB  . SER A 1  9   ? -3.278  18.153  -43.108 1.00 86.86 9   A 1 
ATOM   70    O OG  . SER A 1  9   ? -3.009  19.088  -44.120 1.00 80.06 9   A 1 
ATOM   71    N N   . THR A 1  10  ? -3.630  20.166  -40.629 1.00 90.08 10  A 1 
ATOM   72    C CA  . THR A 1  10  ? -3.392  21.475  -40.014 1.00 89.18 10  A 1 
ATOM   73    C C   . THR A 1  10  ? -1.906  21.657  -39.698 1.00 89.46 10  A 1 
ATOM   74    O O   . THR A 1  10  ? -1.087  20.765  -39.921 1.00 86.01 10  A 1 
ATOM   75    C CB  . THR A 1  10  ? -4.256  21.673  -38.750 1.00 86.43 10  A 1 
ATOM   76    O OG1 . THR A 1  10  ? -3.825  20.829  -37.720 1.00 79.76 10  A 1 
ATOM   77    C CG2 . THR A 1  10  ? -5.743  21.426  -38.976 1.00 78.95 10  A 1 
ATOM   78    N N   . ASN A 1  11  ? -1.552  22.821  -39.166 1.00 90.48 11  A 1 
ATOM   79    C CA  . ASN A 1  11  ? -0.218  23.094  -38.641 1.00 89.96 11  A 1 
ATOM   80    C C   . ASN A 1  11  ? -0.087  22.777  -37.139 1.00 90.31 11  A 1 
ATOM   81    O O   . ASN A 1  11  ? 0.838   23.258  -36.498 1.00 84.64 11  A 1 
ATOM   82    C CB  . ASN A 1  11  ? 0.158   24.554  -38.973 1.00 86.12 11  A 1 
ATOM   83    C CG  . ASN A 1  11  ? -0.753  25.579  -38.295 1.00 78.20 11  A 1 
ATOM   84    O OD1 . ASN A 1  11  ? -1.810  25.293  -37.789 1.00 68.69 11  A 1 
ATOM   85    N ND2 . ASN A 1  11  ? -0.342  26.832  -38.310 1.00 71.59 11  A 1 
ATOM   86    N N   . SER A 1  12  ? -1.012  22.002  -36.579 1.00 89.07 12  A 1 
ATOM   87    C CA  . SER A 1  12  ? -0.963  21.591  -35.178 1.00 89.34 12  A 1 
ATOM   88    C C   . SER A 1  12  ? 0.322   20.822  -34.887 1.00 89.94 12  A 1 
ATOM   89    O O   . SER A 1  12  ? 0.726   19.946  -35.657 1.00 87.44 12  A 1 
ATOM   90    C CB  . SER A 1  12  ? -2.181  20.729  -34.828 1.00 87.14 12  A 1 
ATOM   91    O OG  . SER A 1  12  ? -2.114  20.311  -33.481 1.00 80.82 12  A 1 
ATOM   92    N N   . THR A 1  13  ? 0.933   21.136  -33.745 1.00 91.31 13  A 1 
ATOM   93    C CA  . THR A 1  13  ? 2.070   20.395  -33.185 1.00 91.18 13  A 1 
ATOM   94    C C   . THR A 1  13  ? 1.648   19.479  -32.035 1.00 91.72 13  A 1 
ATOM   95    O O   . THR A 1  13  ? 2.503   18.932  -31.349 1.00 87.96 13  A 1 
ATOM   96    C CB  . THR A 1  13  ? 3.167   21.359  -32.712 1.00 88.93 13  A 1 
ATOM   97    O OG1 . THR A 1  13  ? 2.640   22.258  -31.757 1.00 81.32 13  A 1 
ATOM   98    C CG2 . THR A 1  13  ? 3.725   22.183  -33.865 1.00 77.75 13  A 1 
ATOM   99    N N   . GLU A 1  14  ? 0.347   19.350  -31.802 1.00 92.71 14  A 1 
ATOM   100   C CA  . GLU A 1  14  ? -0.178  18.488  -30.758 1.00 92.92 14  A 1 
ATOM   101   C C   . GLU A 1  14  ? 0.096   17.014  -31.075 1.00 93.87 14  A 1 
ATOM   102   O O   . GLU A 1  14  ? -0.080  16.563  -32.200 1.00 91.66 14  A 1 
ATOM   103   C CB  . GLU A 1  14  ? -1.686  18.732  -30.551 1.00 90.87 14  A 1 
ATOM   104   C CG  . GLU A 1  14  ? -2.002  20.041  -29.808 1.00 84.35 14  A 1 
ATOM   105   C CD  . GLU A 1  14  ? -1.527  20.025  -28.345 1.00 83.17 14  A 1 
ATOM   106   O OE1 . GLU A 1  14  ? -1.396  21.100  -27.742 1.00 74.15 14  A 1 
ATOM   107   O OE2 . GLU A 1  14  ? -1.268  18.923  -27.796 1.00 76.24 14  A 1 
ATOM   108   N N   . THR A 1  15  ? 0.506   16.285  -30.046 1.00 93.71 15  A 1 
ATOM   109   C CA  . THR A 1  15  ? 0.689   14.838  -30.114 1.00 93.94 15  A 1 
ATOM   110   C C   . THR A 1  15  ? -0.100  14.157  -29.005 1.00 93.96 15  A 1 
ATOM   111   O O   . THR A 1  15  ? -0.321  14.729  -27.938 1.00 92.16 15  A 1 
ATOM   112   C CB  . THR A 1  15  ? 2.166   14.421  -30.060 1.00 92.54 15  A 1 
ATOM   113   O OG1 . THR A 1  15  ? 2.766   14.798  -28.848 1.00 84.91 15  A 1 
ATOM   114   C CG2 . THR A 1  15  ? 2.984   15.047  -31.190 1.00 84.82 15  A 1 
ATOM   115   N N   . VAL A 1  16  ? -0.509  12.936  -29.265 1.00 92.81 16  A 1 
ATOM   116   C CA  . VAL A 1  16  ? -1.142  12.058  -28.277 1.00 92.71 16  A 1 
ATOM   117   C C   . VAL A 1  16  ? -0.462  10.701  -28.295 1.00 92.68 16  A 1 
ATOM   118   O O   . VAL A 1  16  ? 0.104   10.298  -29.308 1.00 91.89 16  A 1 
ATOM   119   C CB  . VAL A 1  16  ? -2.662  11.898  -28.507 1.00 91.80 16  A 1 
ATOM   120   C CG1 . VAL A 1  16  ? -3.373  13.249  -28.458 1.00 85.33 16  A 1 
ATOM   121   C CG2 . VAL A 1  16  ? -2.999  11.195  -29.830 1.00 86.35 16  A 1 
ATOM   122   N N   . ASP A 1  17  ? -0.559  9.982   -27.191 1.00 90.13 17  A 1 
ATOM   123   C CA  . ASP A 1  17  ? -0.105  8.602   -27.128 1.00 89.30 17  A 1 
ATOM   124   C C   . ASP A 1  17  ? -1.281  7.647   -27.365 1.00 89.20 17  A 1 
ATOM   125   O O   . ASP A 1  17  ? -2.425  7.905   -26.986 1.00 88.03 17  A 1 
ATOM   126   C CB  . ASP A 1  17  ? 0.612   8.338   -25.799 1.00 88.62 17  A 1 
ATOM   127   C CG  . ASP A 1  17  ? 1.890   9.159   -25.642 1.00 89.37 17  A 1 
ATOM   128   O OD1 . ASP A 1  17  ? 2.569   9.415   -26.665 1.00 83.30 17  A 1 
ATOM   129   O OD2 . ASP A 1  17  ? 2.231   9.511   -24.492 1.00 82.79 17  A 1 
ATOM   130   N N   . THR A 1  18  ? -0.987  6.539   -28.015 1.00 86.37 18  A 1 
ATOM   131   C CA  . THR A 1  18  ? -1.861  5.371   -28.085 1.00 84.63 18  A 1 
ATOM   132   C C   . THR A 1  18  ? -1.118  4.153   -27.541 1.00 85.05 18  A 1 
ATOM   133   O O   . THR A 1  18  ? 0.092   4.196   -27.316 1.00 84.70 18  A 1 
ATOM   134   C CB  . THR A 1  18  ? -2.380  5.095   -29.508 1.00 84.31 18  A 1 
ATOM   135   O OG1 . THR A 1  18  ? -1.395  4.521   -30.320 1.00 80.89 18  A 1 
ATOM   136   C CG2 . THR A 1  18  ? -2.909  6.341   -30.214 1.00 82.56 18  A 1 
ATOM   137   N N   . LEU A 1  19  ? -1.810  3.042   -27.359 1.00 78.31 19  A 1 
ATOM   138   C CA  . LEU A 1  19  ? -1.158  1.824   -26.875 1.00 75.71 19  A 1 
ATOM   139   C C   . LEU A 1  19  ? -0.146  1.253   -27.889 1.00 77.67 19  A 1 
ATOM   140   O O   . LEU A 1  19  ? 0.806   0.587   -27.492 1.00 76.63 19  A 1 
ATOM   141   C CB  . LEU A 1  19  ? -2.244  0.804   -26.500 1.00 74.85 19  A 1 
ATOM   142   C CG  . LEU A 1  19  ? -1.719  -0.336  -25.597 1.00 71.73 19  A 1 
ATOM   143   C CD1 . LEU A 1  19  ? -1.325  0.164   -24.202 1.00 66.54 19  A 1 
ATOM   144   C CD2 . LEU A 1  19  ? -2.818  -1.377  -25.404 1.00 68.59 19  A 1 
ATOM   145   N N   . THR A 1  20  ? -0.335  1.532   -29.171 1.00 78.75 20  A 1 
ATOM   146   C CA  . THR A 1  20  ? 0.500   1.018   -30.267 1.00 75.37 20  A 1 
ATOM   147   C C   . THR A 1  20  ? 1.497   2.029   -30.832 1.00 79.44 20  A 1 
ATOM   148   O O   . THR A 1  20  ? 2.380   1.636   -31.602 1.00 79.02 20  A 1 
ATOM   149   C CB  . THR A 1  20  ? -0.367  0.501   -31.421 1.00 73.19 20  A 1 
ATOM   150   O OG1 . THR A 1  20  ? -1.279  1.487   -31.861 1.00 70.86 20  A 1 
ATOM   151   C CG2 . THR A 1  20  ? -1.191  -0.712  -31.008 1.00 71.20 20  A 1 
ATOM   152   N N   . GLU A 1  21  ? 1.364   3.312   -30.518 1.00 81.13 21  A 1 
ATOM   153   C CA  . GLU A 1  21  ? 2.212   4.373   -31.067 1.00 82.27 21  A 1 
ATOM   154   C C   . GLU A 1  21  ? 2.244   5.572   -30.119 1.00 83.47 21  A 1 
ATOM   155   O O   . GLU A 1  21  ? 1.199   6.096   -29.734 1.00 82.43 21  A 1 
ATOM   156   C CB  . GLU A 1  21  ? 1.679   4.765   -32.457 1.00 80.73 21  A 1 
ATOM   157   C CG  . GLU A 1  21  ? 2.607   5.700   -33.245 1.00 74.77 21  A 1 
ATOM   158   C CD  . GLU A 1  21  ? 1.988   6.130   -34.603 1.00 75.58 21  A 1 
ATOM   159   O OE1 . GLU A 1  21  ? 2.528   7.050   -35.258 1.00 66.47 21  A 1 
ATOM   160   O OE2 . GLU A 1  21  ? 0.938   5.605   -35.014 1.00 73.32 21  A 1 
ATOM   161   N N   . ASN A 1  22  ? 3.441   6.020   -29.765 1.00 87.79 22  A 1 
ATOM   162   C CA  . ASN A 1  22  ? 3.641   7.204   -28.935 1.00 87.47 22  A 1 
ATOM   163   C C   . ASN A 1  22  ? 3.856   8.446   -29.817 1.00 88.55 22  A 1 
ATOM   164   O O   . ASN A 1  22  ? 4.386   8.348   -30.921 1.00 85.65 22  A 1 
ATOM   165   C CB  . ASN A 1  22  ? 4.826   6.970   -27.988 1.00 84.78 22  A 1 
ATOM   166   C CG  . ASN A 1  22  ? 4.588   5.845   -26.990 1.00 81.68 22  A 1 
ATOM   167   O OD1 . ASN A 1  22  ? 3.492   5.398   -26.741 1.00 72.98 22  A 1 
ATOM   168   N ND2 . ASN A 1  22  ? 5.645   5.364   -26.369 1.00 72.72 22  A 1 
ATOM   169   N N   . ASN A 1  23  ? 3.483   9.623   -29.302 1.00 90.18 23  A 1 
ATOM   170   C CA  . ASN A 1  23  ? 3.651   10.913  -29.976 1.00 91.34 23  A 1 
ATOM   171   C C   . ASN A 1  23  ? 2.992   10.979  -31.359 1.00 92.06 23  A 1 
ATOM   172   O O   . ASN A 1  23  ? 3.562   11.511  -32.315 1.00 89.44 23  A 1 
ATOM   173   C CB  . ASN A 1  23  ? 5.136   11.322  -29.993 1.00 90.18 23  A 1 
ATOM   174   C CG  . ASN A 1  23  ? 5.735   11.419  -28.600 1.00 87.81 23  A 1 
ATOM   175   O OD1 . ASN A 1  23  ? 5.365   12.249  -27.798 1.00 78.11 23  A 1 
ATOM   176   N ND2 . ASN A 1  23  ? 6.687   10.572  -28.290 1.00 76.44 23  A 1 
ATOM   177   N N   . VAL A 1  24  ? 1.783   10.448  -31.479 1.00 90.42 24  A 1 
ATOM   178   C CA  . VAL A 1  24  ? 1.016   10.516  -32.723 1.00 91.15 24  A 1 
ATOM   179   C C   . VAL A 1  24  ? 0.604   11.964  -32.989 1.00 92.11 24  A 1 
ATOM   180   O O   . VAL A 1  24  ? -0.132  12.529  -32.174 1.00 91.63 24  A 1 
ATOM   181   C CB  . VAL A 1  24  ? -0.234  9.624   -32.669 1.00 90.36 24  A 1 
ATOM   182   C CG1 . VAL A 1  24  ? -0.984  9.654   -33.999 1.00 83.00 24  A 1 
ATOM   183   C CG2 . VAL A 1  24  ? 0.127   8.171   -32.359 1.00 83.83 24  A 1 
ATOM   184   N N   . PRO A 1  25  ? 1.012   12.576  -34.107 1.00 92.54 25  A 1 
ATOM   185   C CA  . PRO A 1  25  ? 0.578   13.921  -34.445 1.00 92.16 25  A 1 
ATOM   186   C C   . PRO A 1  25  ? -0.922  13.927  -34.773 1.00 92.65 25  A 1 
ATOM   187   O O   . PRO A 1  25  ? -1.397  13.125  -35.576 1.00 91.07 25  A 1 
ATOM   188   C CB  . PRO A 1  25  ? 1.446   14.344  -35.627 1.00 90.76 25  A 1 
ATOM   189   C CG  . PRO A 1  25  ? 1.794   13.012  -36.300 1.00 88.39 25  A 1 
ATOM   190   C CD  . PRO A 1  25  ? 1.882   12.036  -35.133 1.00 91.25 25  A 1 
ATOM   191   N N   . VAL A 1  26  ? -1.654  14.859  -34.163 1.00 92.62 26  A 1 
ATOM   192   C CA  . VAL A 1  26  ? -3.099  15.021  -34.370 1.00 93.37 26  A 1 
ATOM   193   C C   . VAL A 1  26  ? -3.446  16.467  -34.709 1.00 93.02 26  A 1 
ATOM   194   O O   . VAL A 1  26  ? -2.737  17.393  -34.341 1.00 92.13 26  A 1 
ATOM   195   C CB  . VAL A 1  26  ? -3.918  14.526  -33.160 1.00 92.29 26  A 1 
ATOM   196   C CG1 . VAL A 1  26  ? -3.747  13.024  -32.960 1.00 83.78 26  A 1 
ATOM   197   C CG2 . VAL A 1  26  ? -3.564  15.241  -31.856 1.00 84.71 26  A 1 
ATOM   198   N N   . THR A 1  27  ? -4.560  16.659  -35.397 1.00 92.17 27  A 1 
ATOM   199   C CA  . THR A 1  27  ? -5.032  18.010  -35.746 1.00 90.91 27  A 1 
ATOM   200   C C   . THR A 1  27  ? -5.545  18.785  -34.525 1.00 91.25 27  A 1 
ATOM   201   O O   . THR A 1  27  ? -5.462  20.007  -34.510 1.00 88.98 27  A 1 
ATOM   202   C CB  . THR A 1  27  ? -6.132  17.976  -36.809 1.00 89.82 27  A 1 
ATOM   203   O OG1 . THR A 1  27  ? -7.233  17.206  -36.376 1.00 83.65 27  A 1 
ATOM   204   C CG2 . THR A 1  27  ? -5.641  17.364  -38.124 1.00 83.14 27  A 1 
ATOM   205   N N   . HIS A 1  28  ? -6.064  18.083  -33.540 1.00 91.27 28  A 1 
ATOM   206   C CA  . HIS A 1  28  ? -6.532  18.663  -32.285 1.00 90.63 28  A 1 
ATOM   207   C C   . HIS A 1  28  ? -6.530  17.617  -31.167 1.00 91.75 28  A 1 
ATOM   208   O O   . HIS A 1  28  ? -6.953  16.482  -31.374 1.00 89.79 28  A 1 
ATOM   209   C CB  . HIS A 1  28  ? -7.939  19.252  -32.488 1.00 88.10 28  A 1 
ATOM   210   C CG  . HIS A 1  28  ? -8.399  20.076  -31.331 1.00 79.39 28  A 1 
ATOM   211   N ND1 . HIS A 1  28  ? -7.829  21.265  -30.908 1.00 67.74 28  A 1 
ATOM   212   C CD2 . HIS A 1  28  ? -9.445  19.814  -30.480 1.00 66.09 28  A 1 
ATOM   213   C CE1 . HIS A 1  28  ? -8.519  21.702  -29.835 1.00 63.30 28  A 1 
ATOM   214   N NE2 . HIS A 1  28  ? -9.505  20.846  -29.559 1.00 63.86 28  A 1 
ATOM   215   N N   . ALA A 1  29  ? -6.083  18.011  -29.978 1.00 91.62 29  A 1 
ATOM   216   C CA  . ALA A 1  29  ? -6.133  17.214  -28.764 1.00 92.27 29  A 1 
ATOM   217   C C   . ALA A 1  29  ? -6.624  18.066  -27.591 1.00 92.24 29  A 1 
ATOM   218   O O   . ALA A 1  29  ? -6.514  19.288  -27.598 1.00 90.47 29  A 1 
ATOM   219   C CB  . ALA A 1  29  ? -4.748  16.617  -28.485 1.00 90.76 29  A 1 
ATOM   220   N N   . LYS A 1  30  ? -7.161  17.411  -26.563 1.00 91.35 30  A 1 
ATOM   221   C CA  . LYS A 1  30  ? -7.599  18.047  -25.323 1.00 91.33 30  A 1 
ATOM   222   C C   . LYS A 1  30  ? -6.770  17.521  -24.157 1.00 91.59 30  A 1 
ATOM   223   O O   . LYS A 1  30  ? -6.762  16.321  -23.908 1.00 89.51 30  A 1 
ATOM   224   C CB  . LYS A 1  30  ? -9.109  17.808  -25.140 1.00 89.28 30  A 1 
ATOM   225   C CG  . LYS A 1  30  ? -9.644  18.528  -23.905 1.00 82.03 30  A 1 
ATOM   226   C CD  . LYS A 1  30  ? -11.163 18.343  -23.761 1.00 77.93 30  A 1 
ATOM   227   C CE  . LYS A 1  30  ? -11.640 19.076  -22.509 1.00 68.53 30  A 1 
ATOM   228   N NZ  . LYS A 1  30  ? -13.090 18.904  -22.284 1.00 61.00 30  A 1 
ATOM   229   N N   . GLU A 1  31  ? -6.120  18.426  -23.435 1.00 92.61 31  A 1 
ATOM   230   C CA  . GLU A 1  31  ? -5.509  18.080  -22.148 1.00 93.01 31  A 1 
ATOM   231   C C   . GLU A 1  31  ? -6.607  17.854  -21.098 1.00 92.91 31  A 1 
ATOM   232   O O   . GLU A 1  31  ? -7.548  18.640  -20.999 1.00 90.75 31  A 1 
ATOM   233   C CB  . GLU A 1  31  ? -4.524  19.194  -21.738 1.00 92.17 31  A 1 
ATOM   234   C CG  . GLU A 1  31  ? -3.767  18.912  -20.435 1.00 90.24 31  A 1 
ATOM   235   C CD  . GLU A 1  31  ? -2.994  17.593  -20.473 1.00 91.16 31  A 1 
ATOM   236   O OE1 . GLU A 1  31  ? -3.521  16.595  -19.945 1.00 83.82 31  A 1 
ATOM   237   O OE2 . GLU A 1  31  ? -1.885  17.547  -21.056 1.00 85.72 31  A 1 
ATOM   238   N N   . LEU A 1  32  ? -6.490  16.778  -20.323 1.00 90.75 32  A 1 
ATOM   239   C CA  . LEU A 1  32  ? -7.427  16.424  -19.251 1.00 90.53 32  A 1 
ATOM   240   C C   . LEU A 1  32  ? -6.852  16.664  -17.849 1.00 91.05 32  A 1 
ATOM   241   O O   . LEU A 1  32  ? -7.590  16.608  -16.876 1.00 89.29 32  A 1 
ATOM   242   C CB  . LEU A 1  32  ? -7.868  14.957  -19.403 1.00 90.27 32  A 1 
ATOM   243   C CG  . LEU A 1  32  ? -8.582  14.595  -20.713 1.00 90.97 32  A 1 
ATOM   244   C CD1 . LEU A 1  32  ? -8.986  13.125  -20.659 1.00 86.17 32  A 1 
ATOM   245   C CD2 . LEU A 1  32  ? -9.847  15.422  -20.936 1.00 84.83 32  A 1 
ATOM   246   N N   . LEU A 1  33  ? -5.545  16.922  -17.750 1.00 91.71 33  A 1 
ATOM   247   C CA  . LEU A 1  33  ? -4.818  17.039  -16.495 1.00 92.70 33  A 1 
ATOM   248   C C   . LEU A 1  33  ? -4.498  18.501  -16.186 1.00 93.09 33  A 1 
ATOM   249   O O   . LEU A 1  33  ? -3.785  19.165  -16.934 1.00 91.73 33  A 1 
ATOM   250   C CB  . LEU A 1  33  ? -3.544  16.186  -16.609 1.00 91.33 33  A 1 
ATOM   251   C CG  . LEU A 1  33  ? -2.784  16.041  -15.276 1.00 91.14 33  A 1 
ATOM   252   C CD1 . LEU A 1  33  ? -3.462  15.024  -14.367 1.00 82.58 33  A 1 
ATOM   253   C CD2 . LEU A 1  33  ? -1.368  15.559  -15.560 1.00 82.38 33  A 1 
ATOM   254   N N   . HIS A 1  34  ? -4.992  18.993  -15.047 1.00 94.20 34  A 1 
ATOM   255   C CA  . HIS A 1  34  ? -4.598  20.295  -14.519 1.00 94.53 34  A 1 
ATOM   256   C C   . HIS A 1  34  ? -3.288  20.169  -13.731 1.00 94.53 34  A 1 
ATOM   257   O O   . HIS A 1  34  ? -3.167  19.299  -12.872 1.00 93.65 34  A 1 
ATOM   258   C CB  . HIS A 1  34  ? -5.726  20.849  -13.657 1.00 94.34 34  A 1 
ATOM   259   C CG  . HIS A 1  34  ? -5.506  22.277  -13.267 1.00 94.88 34  A 1 
ATOM   260   N ND1 . HIS A 1  34  ? -5.969  23.386  -13.955 1.00 85.87 34  A 1 
ATOM   261   C CD2 . HIS A 1  34  ? -4.822  22.741  -12.171 1.00 85.06 34  A 1 
ATOM   262   C CE1 . HIS A 1  34  ? -5.579  24.483  -13.297 1.00 87.24 34  A 1 
ATOM   263   N NE2 . HIS A 1  34  ? -4.886  24.129  -12.217 1.00 88.85 34  A 1 
ATOM   264   N N   . THR A 1  35  ? -2.325  21.052  -13.981 1.00 94.57 35  A 1 
ATOM   265   C CA  . THR A 1  35  ? -0.975  20.973  -13.405 1.00 94.40 35  A 1 
ATOM   266   C C   . THR A 1  35  ? -0.585  22.165  -12.544 1.00 94.59 35  A 1 
ATOM   267   O O   . THR A 1  35  ? 0.444   22.129  -11.879 1.00 91.89 35  A 1 
ATOM   268   C CB  . THR A 1  35  ? 0.073   20.790  -14.505 1.00 92.76 35  A 1 
ATOM   269   O OG1 . THR A 1  35  ? 0.048   21.880  -15.397 1.00 85.00 35  A 1 
ATOM   270   C CG2 . THR A 1  35  ? -0.155  19.526  -15.340 1.00 82.99 35  A 1 
ATOM   271   N N   . GLU A 1  36  ? -1.377  23.235  -12.547 1.00 94.85 36  A 1 
ATOM   272   C CA  . GLU A 1  36  ? -1.022  24.502  -11.922 1.00 94.94 36  A 1 
ATOM   273   C C   . GLU A 1  36  ? -1.739  24.719  -10.582 1.00 95.18 36  A 1 
ATOM   274   O O   . GLU A 1  36  ? -2.858  24.261  -10.353 1.00 93.08 36  A 1 
ATOM   275   C CB  . GLU A 1  36  ? -1.292  25.663  -12.891 1.00 93.48 36  A 1 
ATOM   276   C CG  . GLU A 1  36  ? -0.462  25.567  -14.183 1.00 86.23 36  A 1 
ATOM   277   C CD  . GLU A 1  36  ? -0.607  26.797  -15.101 1.00 79.41 36  A 1 
ATOM   278   O OE1 . GLU A 1  36  ? 0.162   26.861  -16.088 1.00 68.83 36  A 1 
ATOM   279   O OE2 . GLU A 1  36  ? -1.460  27.664  -14.808 1.00 71.42 36  A 1 
ATOM   280   N N   . HIS A 1  37  ? -1.079  25.460  -9.707  1.00 95.39 37  A 1 
ATOM   281   C CA  . HIS A 1  37  ? -1.624  25.963  -8.456  1.00 95.66 37  A 1 
ATOM   282   C C   . HIS A 1  37  ? -1.097  27.377  -8.200  1.00 95.60 37  A 1 
ATOM   283   O O   . HIS A 1  37  ? -0.102  27.797  -8.777  1.00 93.64 37  A 1 
ATOM   284   C CB  . HIS A 1  37  ? -1.275  24.998  -7.309  1.00 94.44 37  A 1 
ATOM   285   C CG  . HIS A 1  37  ? 0.195   24.923  -7.028  1.00 94.85 37  A 1 
ATOM   286   N ND1 . HIS A 1  37  ? 0.909   25.789  -6.224  1.00 83.70 37  A 1 
ATOM   287   C CD2 . HIS A 1  37  ? 1.097   24.024  -7.534  1.00 83.45 37  A 1 
ATOM   288   C CE1 . HIS A 1  37  ? 2.203   25.407  -6.245  1.00 86.62 37  A 1 
ATOM   289   N NE2 . HIS A 1  37  ? 2.354   24.348  -7.031  1.00 88.34 37  A 1 
ATOM   290   N N   . ASN A 1  38  ? -1.741  28.124  -7.299  1.00 94.74 38  A 1 
ATOM   291   C CA  . ASN A 1  38  ? -1.400  29.528  -7.052  1.00 94.39 38  A 1 
ATOM   292   C C   . ASN A 1  38  ? -0.326  29.755  -5.960  1.00 94.67 38  A 1 
ATOM   293   O O   . ASN A 1  38  ? 0.050   30.898  -5.711  1.00 90.37 38  A 1 
ATOM   294   C CB  . ASN A 1  38  ? -2.700  30.298  -6.787  1.00 92.45 38  A 1 
ATOM   295   C CG  . ASN A 1  38  ? -3.392  29.917  -5.494  1.00 92.78 38  A 1 
ATOM   296   O OD1 . ASN A 1  38  ? -2.854  29.301  -4.596  1.00 85.95 38  A 1 
ATOM   297   N ND2 . ASN A 1  38  ? -4.641  30.313  -5.356  1.00 85.56 38  A 1 
ATOM   298   N N   . GLY A 1  39  ? 0.139   28.696  -5.291  1.00 94.24 39  A 1 
ATOM   299   C CA  . GLY A 1  39  ? 1.163   28.795  -4.245  1.00 94.48 39  A 1 
ATOM   300   C C   . GLY A 1  39  ? 0.720   29.482  -2.944  1.00 95.28 39  A 1 
ATOM   301   O O   . GLY A 1  39  ? 1.563   29.915  -2.166  1.00 92.45 39  A 1 
ATOM   302   N N   . MET A 1  40  ? -0.586  29.621  -2.701  1.00 95.16 40  A 1 
ATOM   303   C CA  . MET A 1  40  ? -1.136  30.342  -1.550  1.00 95.32 40  A 1 
ATOM   304   C C   . MET A 1  40  ? -2.135  29.497  -0.752  1.00 95.68 40  A 1 
ATOM   305   O O   . MET A 1  40  ? -2.778  28.589  -1.280  1.00 94.00 40  A 1 
ATOM   306   C CB  . MET A 1  40  ? -1.801  31.642  -2.016  1.00 93.59 40  A 1 
ATOM   307   C CG  . MET A 1  40  ? -0.811  32.635  -2.652  1.00 89.19 40  A 1 
ATOM   308   S SD  . MET A 1  40  ? -1.544  34.233  -3.138  1.00 85.45 40  A 1 
ATOM   309   C CE  . MET A 1  40  ? -2.508  33.715  -4.572  1.00 71.55 40  A 1 
ATOM   310   N N   . LEU A 1  41  ? -2.297  29.839  0.526   1.00 95.64 41  A 1 
ATOM   311   C CA  . LEU A 1  41  ? -3.417  29.379  1.347   1.00 95.96 41  A 1 
ATOM   312   C C   . LEU A 1  41  ? -4.630  30.258  1.021   1.00 95.82 41  A 1 
ATOM   313   O O   . LEU A 1  41  ? -4.605  31.460  1.255   1.00 94.04 41  A 1 
ATOM   314   C CB  . LEU A 1  41  ? -3.054  29.474  2.830   1.00 95.53 41  A 1 
ATOM   315   C CG  . LEU A 1  41  ? -1.834  28.642  3.259   1.00 95.26 41  A 1 
ATOM   316   C CD1 . LEU A 1  41  ? -1.491  28.954  4.715   1.00 91.13 41  A 1 
ATOM   317   C CD2 . LEU A 1  41  ? -2.082  27.142  3.128   1.00 90.84 41  A 1 
ATOM   318   N N   . CYS A 1  42  ? -5.679  29.665  0.506   1.00 95.89 42  A 1 
ATOM   319   C CA  . CYS A 1  42  ? -6.896  30.344  0.092   1.00 95.89 42  A 1 
ATOM   320   C C   . CYS A 1  42  ? -8.095  29.954  0.964   1.00 96.00 42  A 1 
ATOM   321   O O   . CYS A 1  42  ? -8.076  28.932  1.654   1.00 94.65 42  A 1 
ATOM   322   C CB  . CYS A 1  42  ? -7.152  30.054  -1.394  1.00 94.82 42  A 1 
ATOM   323   S SG  . CYS A 1  42  ? -5.854  30.649  -2.507  1.00 92.95 42  A 1 
ATOM   324   N N   . ALA A 1  43  ? -9.148  30.756  0.918   1.00 95.58 43  A 1 
ATOM   325   C CA  . ALA A 1  43  ? -10.456 30.335  1.387   1.00 95.61 43  A 1 
ATOM   326   C C   . ALA A 1  43  ? -11.028 29.260  0.451   1.00 95.59 43  A 1 
ATOM   327   O O   . ALA A 1  43  ? -10.787 29.265  -0.753  1.00 93.94 43  A 1 
ATOM   328   C CB  . ALA A 1  43  ? -11.376 31.552  1.490   1.00 94.74 43  A 1 
ATOM   329   N N   . THR A 1  44  ? -11.831 28.360  1.014   1.00 95.23 44  A 1 
ATOM   330   C CA  . THR A 1  44  ? -12.603 27.368  0.266   1.00 94.91 44  A 1 
ATOM   331   C C   . THR A 1  44  ? -14.104 27.702  0.358   1.00 94.73 44  A 1 
ATOM   332   O O   . THR A 1  44  ? -14.489 28.734  0.904   1.00 92.87 44  A 1 
ATOM   333   C CB  . THR A 1  44  ? -12.328 25.945  0.783   1.00 94.08 44  A 1 
ATOM   334   O OG1 . THR A 1  44  ? -12.910 25.783  2.046   1.00 88.21 44  A 1 
ATOM   335   C CG2 . THR A 1  44  ? -10.840 25.612  0.869   1.00 88.00 44  A 1 
ATOM   336   N N   . SER A 1  45  ? -14.956 26.818  -0.132  1.00 94.23 45  A 1 
ATOM   337   C CA  . SER A 1  45  ? -16.411 26.921  0.044   1.00 93.58 45  A 1 
ATOM   338   C C   . SER A 1  45  ? -16.868 26.921  1.510   1.00 93.84 45  A 1 
ATOM   339   O O   . SER A 1  45  ? -17.963 27.394  1.805   1.00 90.88 45  A 1 
ATOM   340   C CB  . SER A 1  45  ? -17.089 25.759  -0.690  1.00 92.21 45  A 1 
ATOM   341   O OG  . SER A 1  45  ? -16.576 24.522  -0.234  1.00 84.74 45  A 1 
ATOM   342   N N   . LEU A 1  46  ? -16.032 26.422  2.433   1.00 93.22 46  A 1 
ATOM   343   C CA  . LEU A 1  46  ? -16.300 26.427  3.874   1.00 93.22 46  A 1 
ATOM   344   C C   . LEU A 1  46  ? -15.708 27.634  4.609   1.00 93.33 46  A 1 
ATOM   345   O O   . LEU A 1  46  ? -15.887 27.765  5.820   1.00 88.99 46  A 1 
ATOM   346   C CB  . LEU A 1  46  ? -15.844 25.094  4.504   1.00 92.17 46  A 1 
ATOM   347   C CG  . LEU A 1  46  ? -16.530 23.836  3.934   1.00 91.34 46  A 1 
ATOM   348   C CD1 . LEU A 1  46  ? -16.028 22.611  4.697   1.00 84.22 46  A 1 
ATOM   349   C CD2 . LEU A 1  46  ? -18.050 23.880  4.052   1.00 84.21 46  A 1 
ATOM   350   N N   . GLY A 1  47  ? -15.031 28.547  3.924   1.00 93.36 47  A 1 
ATOM   351   C CA  . GLY A 1  47  ? -14.464 29.770  4.499   1.00 93.84 47  A 1 
ATOM   352   C C   . GLY A 1  47  ? -12.939 29.766  4.575   1.00 95.05 47  A 1 
ATOM   353   O O   . GLY A 1  47  ? -12.250 29.089  3.813   1.00 92.84 47  A 1 
ATOM   354   N N   . HIS A 1  48  ? -12.401 30.591  5.482   1.00 94.89 48  A 1 
ATOM   355   C CA  . HIS A 1  48  ? -10.963 30.821  5.614   1.00 94.84 48  A 1 
ATOM   356   C C   . HIS A 1  48  ? -10.276 29.751  6.476   1.00 95.17 48  A 1 
ATOM   357   O O   . HIS A 1  48  ? -10.893 29.181  7.371   1.00 93.27 48  A 1 
ATOM   358   C CB  . HIS A 1  48  ? -10.719 32.219  6.189   1.00 93.04 48  A 1 
ATOM   359   C CG  . HIS A 1  48  ? -11.140 33.314  5.250   1.00 91.07 48  A 1 
ATOM   360   N ND1 . HIS A 1  48  ? -10.451 33.728  4.125   1.00 77.45 48  A 1 
ATOM   361   C CD2 . HIS A 1  48  ? -12.271 34.087  5.313   1.00 76.68 48  A 1 
ATOM   362   C CE1 . HIS A 1  48  ? -11.148 34.713  3.538   1.00 76.97 48  A 1 
ATOM   363   N NE2 . HIS A 1  48  ? -12.259 34.959  4.228   1.00 78.49 48  A 1 
ATOM   364   N N   . PRO A 1  49  ? -8.974  29.514  6.265   1.00 95.43 49  A 1 
ATOM   365   C CA  . PRO A 1  49  ? -8.184  28.699  7.176   1.00 95.70 49  A 1 
ATOM   366   C C   . PRO A 1  49  ? -7.978  29.403  8.520   1.00 95.71 49  A 1 
ATOM   367   O O   . PRO A 1  49  ? -7.924  30.634  8.603   1.00 94.08 49  A 1 
ATOM   368   C CB  . PRO A 1  49  ? -6.856  28.469  6.458   1.00 94.75 49  A 1 
ATOM   369   C CG  . PRO A 1  49  ? -6.697  29.702  5.579   1.00 93.82 49  A 1 
ATOM   370   C CD  . PRO A 1  49  ? -8.141  30.024  5.178   1.00 94.89 49  A 1 
ATOM   371   N N   . LEU A 1  50  ? -7.783  28.616  9.566   1.00 95.45 50  A 1 
ATOM   372   C CA  . LEU A 1  50  ? -7.247  29.081  10.844  1.00 95.54 50  A 1 
ATOM   373   C C   . LEU A 1  50  ? -5.732  28.852  10.844  1.00 95.88 50  A 1 
ATOM   374   O O   . LEU A 1  50  ? -5.277  27.714  10.893  1.00 94.93 50  A 1 
ATOM   375   C CB  . LEU A 1  50  ? -7.958  28.343  11.991  1.00 94.93 50  A 1 
ATOM   376   C CG  . LEU A 1  50  ? -7.399  28.681  13.394  1.00 94.53 50  A 1 
ATOM   377   C CD1 . LEU A 1  50  ? -7.555  30.165  13.731  1.00 90.02 50  A 1 
ATOM   378   C CD2 . LEU A 1  50  ? -8.154  27.871  14.439  1.00 89.54 50  A 1 
ATOM   379   N N   . ILE A 1  51  ? -4.962  29.929  10.826  1.00 95.49 51  A 1 
ATOM   380   C CA  . ILE A 1  51  ? -3.502  29.880  10.931  1.00 95.36 51  A 1 
ATOM   381   C C   . ILE A 1  51  ? -3.136  30.075  12.403  1.00 95.05 51  A 1 
ATOM   382   O O   . ILE A 1  51  ? -3.498  31.093  12.999  1.00 93.10 51  A 1 
ATOM   383   C CB  . ILE A 1  51  ? -2.841  30.920  10.008  1.00 94.66 51  A 1 
ATOM   384   C CG1 . ILE A 1  51  ? -3.301  30.717  8.541   1.00 91.94 51  A 1 
ATOM   385   C CG2 . ILE A 1  51  ? -1.309  30.808  10.119  1.00 91.56 51  A 1 
ATOM   386   C CD1 . ILE A 1  51  ? -2.771  31.771  7.562   1.00 84.98 51  A 1 
ATOM   387   N N   . LEU A 1  52  ? -2.439  29.097  12.995  1.00 94.84 52  A 1 
ATOM   388   C CA  . LEU A 1  52  ? -2.100  29.102  14.425  1.00 94.14 52  A 1 
ATOM   389   C C   . LEU A 1  52  ? -0.814  29.879  14.750  1.00 92.41 52  A 1 
ATOM   390   O O   . LEU A 1  52  ? -0.483  30.033  15.924  1.00 85.06 52  A 1 
ATOM   391   C CB  . LEU A 1  52  ? -2.031  27.653  14.944  1.00 93.10 52  A 1 
ATOM   392   C CG  . LEU A 1  52  ? -3.328  26.845  14.788  1.00 93.78 52  A 1 
ATOM   393   C CD1 . LEU A 1  52  ? -3.130  25.451  15.396  1.00 89.43 52  A 1 
ATOM   394   C CD2 . LEU A 1  52  ? -4.511  27.496  15.507  1.00 88.89 52  A 1 
ATOM   395   N N   . ASP A 1  53  ? -0.114  30.381  13.751  1.00 92.71 53  A 1 
ATOM   396   C CA  . ASP A 1  53  ? 1.149   31.118  13.877  1.00 92.22 53  A 1 
ATOM   397   C C   . ASP A 1  53  ? 2.191   30.373  14.734  1.00 92.40 53  A 1 
ATOM   398   O O   . ASP A 1  53  ? 2.770   29.383  14.270  1.00 86.20 53  A 1 
ATOM   399   C CB  . ASP A 1  53  ? 0.886   32.570  14.315  1.00 89.23 53  A 1 
ATOM   400   C CG  . ASP A 1  53  ? 0.258   33.417  13.215  1.00 83.80 53  A 1 
ATOM   401   O OD1 . ASP A 1  53  ? 0.706   33.289  12.060  1.00 75.92 53  A 1 
ATOM   402   O OD2 . ASP A 1  53  ? -0.620  34.244  13.540  1.00 74.56 53  A 1 
ATOM   403   N N   . THR A 1  54  ? 2.442   30.815  15.962  1.00 94.31 54  A 1 
ATOM   404   C CA  . THR A 1  54  ? 3.439   30.203  16.851  1.00 94.34 54  A 1 
ATOM   405   C C   . THR A 1  54  ? 2.884   29.045  17.686  1.00 94.60 54  A 1 
ATOM   406   O O   . THR A 1  54  ? 3.644   28.429  18.432  1.00 91.74 54  A 1 
ATOM   407   C CB  . THR A 1  54  ? 4.078   31.240  17.781  1.00 93.01 54  A 1 
ATOM   408   O OG1 . THR A 1  54  ? 3.130   31.787  18.660  1.00 86.06 54  A 1 
ATOM   409   C CG2 . THR A 1  54  ? 4.709   32.405  17.017  1.00 84.44 54  A 1 
ATOM   410   N N   . CYS A 1  55  ? 1.595   28.780  17.609  1.00 95.03 55  A 1 
ATOM   411   C CA  . CYS A 1  55  ? 0.913   27.785  18.415  1.00 95.43 55  A 1 
ATOM   412   C C   . CYS A 1  55  ? 0.632   26.495  17.638  1.00 95.80 55  A 1 
ATOM   413   O O   . CYS A 1  55  ? 0.420   26.505  16.428  1.00 94.14 55  A 1 
ATOM   414   C CB  . CYS A 1  55  ? -0.377  28.381  18.989  1.00 94.37 55  A 1 
ATOM   415   S SG  . CYS A 1  55  ? -0.046  29.801  20.072  1.00 91.23 55  A 1 
ATOM   416   N N   . THR A 1  56  ? 0.592   25.386  18.370  1.00 95.38 56  A 1 
ATOM   417   C CA  . THR A 1  56  ? 0.073   24.106  17.890  1.00 95.35 56  A 1 
ATOM   418   C C   . THR A 1  56  ? -1.404  23.961  18.287  1.00 95.49 56  A 1 
ATOM   419   O O   . THR A 1  56  ? -1.941  24.765  19.050  1.00 94.49 56  A 1 
ATOM   420   C CB  . THR A 1  56  ? 0.907   22.937  18.429  1.00 94.72 56  A 1 
ATOM   421   O OG1 . THR A 1  56  ? 0.683   22.779  19.802  1.00 88.96 56  A 1 
ATOM   422   C CG2 . THR A 1  56  ? 2.408   23.116  18.202  1.00 88.33 56  A 1 
ATOM   423   N N   . ILE A 1  57  ? -2.069  22.938  17.786  1.00 95.54 57  A 1 
ATOM   424   C CA  . ILE A 1  57  ? -3.474  22.654  18.120  1.00 95.66 57  A 1 
ATOM   425   C C   . ILE A 1  57  ? -3.636  22.403  19.623  1.00 95.64 57  A 1 
ATOM   426   O O   . ILE A 1  57  ? -4.493  23.017  20.251  1.00 94.88 57  A 1 
ATOM   427   C CB  . ILE A 1  57  ? -3.998  21.468  17.271  1.00 95.01 57  A 1 
ATOM   428   C CG1 . ILE A 1  57  ? -4.168  21.942  15.812  1.00 92.23 57  A 1 
ATOM   429   C CG2 . ILE A 1  57  ? -5.330  20.916  17.818  1.00 92.17 57  A 1 
ATOM   430   C CD1 . ILE A 1  57  ? -4.516  20.820  14.833  1.00 88.26 57  A 1 
ATOM   431   N N   . GLU A 1  58  ? -2.784  21.583  20.226  1.00 95.33 58  A 1 
ATOM   432   C CA  . GLU A 1  58  ? -2.802  21.324  21.660  1.00 95.01 58  A 1 
ATOM   433   C C   . GLU A 1  58  ? -2.472  22.583  22.482  1.00 95.41 58  A 1 
ATOM   434   O O   . GLU A 1  58  ? -3.101  22.827  23.512  1.00 93.94 58  A 1 
ATOM   435   C CB  . GLU A 1  58  ? -1.893  20.128  22.018  1.00 93.40 58  A 1 
ATOM   436   C CG  . GLU A 1  58  ? -0.407  20.237  21.669  1.00 89.38 58  A 1 
ATOM   437   C CD  . GLU A 1  58  ? -0.032  19.900  20.214  1.00 91.51 58  A 1 
ATOM   438   O OE1 . GLU A 1  58  ? 1.168   19.678  19.955  1.00 83.51 58  A 1 
ATOM   439   O OE2 . GLU A 1  58  ? -0.921  19.880  19.336  1.00 85.81 58  A 1 
ATOM   440   N N   . GLY A 1  59  ? -1.584  23.444  21.980  1.00 95.69 59  A 1 
ATOM   441   C CA  . GLY A 1  59  ? -1.309  24.738  22.588  1.00 95.61 59  A 1 
ATOM   442   C C   . GLY A 1  59  ? -2.547  25.641  22.636  1.00 95.87 59  A 1 
ATOM   443   O O   . GLY A 1  59  ? -2.800  26.296  23.654  1.00 94.55 59  A 1 
ATOM   444   N N   . LEU A 1  60  ? -3.352  25.634  21.568  1.00 95.56 60  A 1 
ATOM   445   C CA  . LEU A 1  60  ? -4.632  26.340  21.526  1.00 95.25 60  A 1 
ATOM   446   C C   . LEU A 1  60  ? -5.640  25.709  22.497  1.00 95.54 60  A 1 
ATOM   447   O O   . LEU A 1  60  ? -6.262  26.425  23.282  1.00 94.03 60  A 1 
ATOM   448   C CB  . LEU A 1  60  ? -5.133  26.368  20.067  1.00 94.00 60  A 1 
ATOM   449   C CG  . LEU A 1  60  ? -6.473  27.103  19.837  1.00 91.87 60  A 1 
ATOM   450   C CD1 . LEU A 1  60  ? -6.588  27.444  18.352  1.00 81.99 60  A 1 
ATOM   451   C CD2 . LEU A 1  60  ? -7.712  26.273  20.174  1.00 81.80 60  A 1 
ATOM   452   N N   . ILE A 1  61  ? -5.806  24.399  22.459  1.00 95.89 61  A 1 
ATOM   453   C CA  . ILE A 1  61  ? -6.822  23.674  23.236  1.00 95.95 61  A 1 
ATOM   454   C C   . ILE A 1  61  ? -6.593  23.851  24.740  1.00 95.97 61  A 1 
ATOM   455   O O   . ILE A 1  61  ? -7.517  24.226  25.466  1.00 94.99 61  A 1 
ATOM   456   C CB  . ILE A 1  61  ? -6.853  22.181  22.822  1.00 95.79 61  A 1 
ATOM   457   C CG1 . ILE A 1  61  ? -7.432  22.035  21.403  1.00 93.92 61  A 1 
ATOM   458   C CG2 . ILE A 1  61  ? -7.692  21.349  23.808  1.00 93.84 61  A 1 
ATOM   459   C CD1 . ILE A 1  61  ? -7.272  20.628  20.810  1.00 92.00 61  A 1 
ATOM   460   N N   . TYR A 1  62  ? -5.369  23.621  25.212  1.00 96.18 62  A 1 
ATOM   461   C CA  . TYR A 1  62  ? -5.034  23.776  26.627  1.00 96.26 62  A 1 
ATOM   462   C C   . TYR A 1  62  ? -4.877  25.247  27.039  1.00 95.87 62  A 1 
ATOM   463   O O   . TYR A 1  62  ? -5.005  25.584  28.219  1.00 93.09 62  A 1 
ATOM   464   C CB  . TYR A 1  62  ? -3.815  22.914  26.974  1.00 96.24 62  A 1 
ATOM   465   C CG  . TYR A 1  62  ? -4.158  21.437  27.051  1.00 96.72 62  A 1 
ATOM   466   C CD1 . TYR A 1  62  ? -4.627  20.889  28.260  1.00 92.71 62  A 1 
ATOM   467   C CD2 . TYR A 1  62  ? -4.085  20.613  25.915  1.00 92.72 62  A 1 
ATOM   468   C CE1 . TYR A 1  62  ? -5.024  19.542  28.328  1.00 92.46 62  A 1 
ATOM   469   C CE2 . TYR A 1  62  ? -4.487  19.269  25.969  1.00 91.91 62  A 1 
ATOM   470   C CZ  . TYR A 1  62  ? -4.959  18.733  27.181  1.00 95.36 62  A 1 
ATOM   471   O OH  . TYR A 1  62  ? -5.373  17.431  27.228  1.00 94.26 62  A 1 
ATOM   472   N N   . GLY A 1  63  ? -4.670  26.141  26.063  1.00 94.91 63  A 1 
ATOM   473   C CA  . GLY A 1  63  ? -4.535  27.576  26.305  1.00 95.09 63  A 1 
ATOM   474   C C   . GLY A 1  63  ? -3.147  27.945  26.819  1.00 95.63 63  A 1 
ATOM   475   O O   . GLY A 1  63  ? -3.027  28.576  27.870  1.00 93.25 63  A 1 
ATOM   476   N N   . ASN A 1  64  ? -2.109  27.575  26.086  1.00 95.63 64  A 1 
ATOM   477   C CA  . ASN A 1  64  ? -0.760  28.057  26.348  1.00 95.87 64  A 1 
ATOM   478   C C   . ASN A 1  64  ? -0.778  29.599  26.431  1.00 95.65 64  A 1 
ATOM   479   O O   . ASN A 1  64  ? -1.382  30.237  25.569  1.00 93.81 64  A 1 
ATOM   480   C CB  . ASN A 1  64  ? 0.168   27.546  25.231  1.00 95.48 64  A 1 
ATOM   481   C CG  . ASN A 1  64  ? 1.626   27.957  25.381  1.00 95.63 64  A 1 
ATOM   482   O OD1 . ASN A 1  64  ? 1.970   29.085  25.688  1.00 89.29 64  A 1 
ATOM   483   N ND2 . ASN A 1  64  ? 2.544   27.049  25.130  1.00 88.29 64  A 1 
ATOM   484   N N   . PRO A 1  65  ? -0.114  30.214  27.414  1.00 95.54 65  A 1 
ATOM   485   C CA  . PRO A 1  65  ? -0.124  31.670  27.574  1.00 94.94 65  A 1 
ATOM   486   C C   . PRO A 1  65  ? 0.322   32.457  26.338  1.00 94.51 65  A 1 
ATOM   487   O O   . PRO A 1  65  ? -0.148  33.571  26.120  1.00 91.38 65  A 1 
ATOM   488   C CB  . PRO A 1  65  ? 0.819   31.947  28.753  1.00 93.56 65  A 1 
ATOM   489   C CG  . PRO A 1  65  ? 0.775   30.661  29.561  1.00 91.67 65  A 1 
ATOM   490   C CD  . PRO A 1  65  ? 0.606   29.582  28.502  1.00 94.66 65  A 1 
ATOM   491   N N   . SER A 1  66  ? 1.179   31.881  25.518  1.00 94.77 66  A 1 
ATOM   492   C CA  . SER A 1  66  ? 1.632   32.484  24.260  1.00 94.18 66  A 1 
ATOM   493   C C   . SER A 1  66  ? 0.599   32.410  23.136  1.00 93.64 66  A 1 
ATOM   494   O O   . SER A 1  66  ? 0.793   33.018  22.084  1.00 89.96 66  A 1 
ATOM   495   C CB  . SER A 1  66  ? 2.935   31.818  23.810  1.00 92.95 66  A 1 
ATOM   496   O OG  . SER A 1  66  ? 3.929   31.936  24.816  1.00 86.64 66  A 1 
ATOM   497   N N   . CYS A 1  67  ? -0.506  31.697  23.348  1.00 93.99 67  A 1 
ATOM   498   C CA  . CYS A 1  67  ? -1.608  31.538  22.400  1.00 93.69 67  A 1 
ATOM   499   C C   . CYS A 1  67  ? -2.830  32.415  22.735  1.00 93.25 67  A 1 
ATOM   500   O O   . CYS A 1  67  ? -3.907  32.219  22.176  1.00 89.31 67  A 1 
ATOM   501   C CB  . CYS A 1  67  ? -1.970  30.051  22.292  1.00 92.70 67  A 1 
ATOM   502   S SG  . CYS A 1  67  ? -0.561  29.005  21.830  1.00 91.56 67  A 1 
ATOM   503   N N   . ASP A 1  68  ? -2.675  33.408  23.630  1.00 93.30 68  A 1 
ATOM   504   C CA  . ASP A 1  68  ? -3.748  34.321  24.044  1.00 92.74 68  A 1 
ATOM   505   C C   . ASP A 1  68  ? -4.496  35.009  22.869  1.00 92.16 68  A 1 
ATOM   506   O O   . ASP A 1  68  ? -5.707  35.196  22.980  1.00 87.95 68  A 1 
ATOM   507   C CB  . ASP A 1  68  ? -3.207  35.370  25.038  1.00 90.76 68  A 1 
ATOM   508   C CG  . ASP A 1  68  ? -3.075  34.886  26.498  1.00 90.04 68  A 1 
ATOM   509   O OD1 . ASP A 1  68  ? -3.370  33.721  26.809  1.00 84.98 68  A 1 
ATOM   510   O OD2 . ASP A 1  68  ? -2.723  35.717  27.375  1.00 85.59 68  A 1 
ATOM   511   N N   . PRO A 1  69  ? -3.867  35.317  21.710  1.00 90.71 69  A 1 
ATOM   512   C CA  . PRO A 1  69  ? -4.590  35.840  20.546  1.00 89.31 69  A 1 
ATOM   513   C C   . PRO A 1  69  ? -5.670  34.895  19.997  1.00 89.11 69  A 1 
ATOM   514   O O   . PRO A 1  69  ? -6.596  35.340  19.314  1.00 85.61 69  A 1 
ATOM   515   C CB  . PRO A 1  69  ? -3.518  36.114  19.485  1.00 87.77 69  A 1 
ATOM   516   C CG  . PRO A 1  69  ? -2.248  36.315  20.300  1.00 86.78 69  A 1 
ATOM   517   C CD  . PRO A 1  69  ? -2.434  35.338  21.450  1.00 89.65 69  A 1 
ATOM   518   N N   . LEU A 1  70  ? -5.576  33.603  20.293  1.00 89.57 70  A 1 
ATOM   519   C CA  . LEU A 1  70  ? -6.507  32.559  19.870  1.00 88.99 70  A 1 
ATOM   520   C C   . LEU A 1  70  ? -7.575  32.231  20.935  1.00 88.54 70  A 1 
ATOM   521   O O   . LEU A 1  70  ? -8.409  31.358  20.711  1.00 83.62 70  A 1 
ATOM   522   C CB  . LEU A 1  70  ? -5.715  31.301  19.462  1.00 87.80 70  A 1 
ATOM   523   C CG  . LEU A 1  70  ? -4.720  31.509  18.302  1.00 88.39 70  A 1 
ATOM   524   C CD1 . LEU A 1  70  ? -3.860  30.258  18.143  1.00 83.37 70  A 1 
ATOM   525   C CD2 . LEU A 1  70  ? -5.432  31.771  16.975  1.00 83.80 70  A 1 
ATOM   526   N N   . LEU A 1  71  ? -7.594  32.924  22.081  1.00 88.34 71  A 1 
ATOM   527   C CA  . LEU A 1  71  ? -8.589  32.668  23.141  1.00 86.14 71  A 1 
ATOM   528   C C   . LEU A 1  71  ? -10.036 32.876  22.684  1.00 84.64 71  A 1 
ATOM   529   O O   . LEU A 1  71  ? -10.939 32.179  23.147  1.00 73.92 71  A 1 
ATOM   530   C CB  . LEU A 1  71  ? -8.305  33.574  24.353  1.00 81.70 71  A 1 
ATOM   531   C CG  . LEU A 1  71  ? -7.071  33.204  25.180  1.00 78.44 71  A 1 
ATOM   532   C CD1 . LEU A 1  71  ? -6.907  34.240  26.301  1.00 71.78 71  A 1 
ATOM   533   C CD2 . LEU A 1  71  ? -7.185  31.827  25.821  1.00 72.78 71  A 1 
ATOM   534   N N   . GLY A 1  72  ? -10.270 33.860  21.822  1.00 83.85 72  A 1 
ATOM   535   C CA  . GLY A 1  72  ? -11.585 34.096  21.239  1.00 82.47 72  A 1 
ATOM   536   C C   . GLY A 1  72  ? -11.979 32.970  20.281  1.00 83.73 72  A 1 
ATOM   537   O O   . GLY A 1  72  ? -11.123 32.417  19.590  1.00 72.86 72  A 1 
ATOM   538   N N   . GLY A 1  73  ? -13.264 32.650  20.234  1.00 85.65 73  A 1 
ATOM   539   C CA  . GLY A 1  73  ? -13.777 31.654  19.300  1.00 87.32 73  A 1 
ATOM   540   C C   . GLY A 1  73  ? -13.386 31.973  17.848  1.00 89.98 73  A 1 
ATOM   541   O O   . GLY A 1  73  ? -13.380 33.134  17.439  1.00 84.97 73  A 1 
ATOM   542   N N   . ARG A 1  74  ? -13.067 30.937  17.091  1.00 90.11 74  A 1 
ATOM   543   C CA  . ARG A 1  74  ? -12.700 31.017  15.678  1.00 91.84 74  A 1 
ATOM   544   C C   . ARG A 1  74  ? -13.540 30.037  14.866  1.00 93.56 74  A 1 
ATOM   545   O O   . ARG A 1  74  ? -14.049 29.058  15.404  1.00 90.63 74  A 1 
ATOM   546   C CB  . ARG A 1  74  ? -11.198 30.733  15.483  1.00 89.16 74  A 1 
ATOM   547   C CG  . ARG A 1  74  ? -10.250 31.720  16.177  1.00 85.86 74  A 1 
ATOM   548   C CD  . ARG A 1  74  ? -10.363 33.137  15.604  1.00 81.90 74  A 1 
ATOM   549   N NE  . ARG A 1  74  ? -9.328  34.004  16.187  1.00 78.25 74  A 1 
ATOM   550   C CZ  . ARG A 1  74  ? -9.343  35.330  16.210  1.00 72.35 74  A 1 
ATOM   551   N NH1 . ARG A 1  74  ? -10.320 36.026  15.661  1.00 64.86 74  A 1 
ATOM   552   N NH2 . ARG A 1  74  ? -8.387  35.982  16.794  1.00 67.12 74  A 1 
ATOM   553   N N   . GLU A 1  75  ? -13.662 30.330  13.583  1.00 93.18 75  A 1 
ATOM   554   C CA  . GLU A 1  75  ? -14.240 29.449  12.570  1.00 94.06 75  A 1 
ATOM   555   C C   . GLU A 1  75  ? -13.192 29.235  11.475  1.00 94.51 75  A 1 
ATOM   556   O O   . GLU A 1  75  ? -12.411 30.143  11.180  1.00 92.22 75  A 1 
ATOM   557   C CB  . GLU A 1  75  ? -15.537 30.076  12.026  1.00 91.44 75  A 1 
ATOM   558   C CG  . GLU A 1  75  ? -16.261 29.187  11.006  1.00 80.36 75  A 1 
ATOM   559   C CD  . GLU A 1  75  ? -17.596 29.760  10.503  1.00 78.47 75  A 1 
ATOM   560   O OE1 . GLU A 1  75  ? -18.236 29.078  9.668   1.00 69.48 75  A 1 
ATOM   561   O OE2 . GLU A 1  75  ? -17.983 30.860  10.940  1.00 71.85 75  A 1 
ATOM   562   N N   . TRP A 1  76  ? -13.169 28.043  10.879  1.00 95.64 76  A 1 
ATOM   563   C CA  . TRP A 1  76  ? -12.211 27.688  9.838   1.00 96.24 76  A 1 
ATOM   564   C C   . TRP A 1  76  ? -12.783 26.664  8.860   1.00 96.29 76  A 1 
ATOM   565   O O   . TRP A 1  76  ? -13.708 25.920  9.160   1.00 94.06 76  A 1 
ATOM   566   C CB  . TRP A 1  76  ? -10.919 27.154  10.466  1.00 95.46 76  A 1 
ATOM   567   C CG  . TRP A 1  76  ? -11.089 25.917  11.291  1.00 95.82 76  A 1 
ATOM   568   C CD1 . TRP A 1  76  ? -11.048 24.652  10.828  1.00 92.68 76  A 1 
ATOM   569   C CD2 . TRP A 1  76  ? -11.354 25.810  12.729  1.00 94.81 76  A 1 
ATOM   570   N NE1 . TRP A 1  76  ? -11.274 23.762  11.875  1.00 92.62 76  A 1 
ATOM   571   C CE2 . TRP A 1  76  ? -11.466 24.441  13.058  1.00 94.10 76  A 1 
ATOM   572   C CE3 . TRP A 1  76  ? -11.505 26.755  13.761  1.00 92.97 76  A 1 
ATOM   573   C CZ2 . TRP A 1  76  ? -11.740 24.012  14.368  1.00 92.40 76  A 1 
ATOM   574   C CZ3 . TRP A 1  76  ? -11.769 26.326  15.076  1.00 91.29 76  A 1 
ATOM   575   C CH2 . TRP A 1  76  ? -11.892 24.962  15.370  1.00 91.34 76  A 1 
ATOM   576   N N   . SER A 1  77  ? -12.170 26.614  7.682   1.00 95.49 77  A 1 
ATOM   577   C CA  . SER A 1  77  ? -12.349 25.523  6.722   1.00 95.26 77  A 1 
ATOM   578   C C   . SER A 1  77  ? -11.275 24.439  6.873   1.00 95.19 77  A 1 
ATOM   579   O O   . SER A 1  77  ? -11.538 23.270  6.619   1.00 93.08 77  A 1 
ATOM   580   C CB  . SER A 1  77  ? -12.331 26.076  5.308   1.00 94.72 77  A 1 
ATOM   581   O OG  . SER A 1  77  ? -11.168 26.830  5.050   1.00 90.35 77  A 1 
ATOM   582   N N   . TYR A 1  78  ? -10.078 24.829  7.305   1.00 95.19 78  A 1 
ATOM   583   C CA  . TYR A 1  78  ? -8.958  23.948  7.621   1.00 95.42 78  A 1 
ATOM   584   C C   . TYR A 1  78  ? -7.993  24.669  8.570   1.00 95.57 78  A 1 
ATOM   585   O O   . TYR A 1  78  ? -8.070  25.890  8.732   1.00 94.70 78  A 1 
ATOM   586   C CB  . TYR A 1  78  ? -8.247  23.490  6.339   1.00 95.27 78  A 1 
ATOM   587   C CG  . TYR A 1  78  ? -7.681  24.583  5.471   1.00 95.84 78  A 1 
ATOM   588   C CD1 . TYR A 1  78  ? -8.517  25.327  4.600   1.00 93.92 78  A 1 
ATOM   589   C CD2 . TYR A 1  78  ? -6.291  24.846  5.466   1.00 93.70 78  A 1 
ATOM   590   C CE1 . TYR A 1  78  ? -7.988  26.294  3.743   1.00 93.58 78  A 1 
ATOM   591   C CE2 . TYR A 1  78  ? -5.751  25.809  4.611   1.00 93.20 78  A 1 
ATOM   592   C CZ  . TYR A 1  78  ? -6.602  26.532  3.745   1.00 95.22 78  A 1 
ATOM   593   O OH  . TYR A 1  78  ? -6.071  27.459  2.891   1.00 94.54 78  A 1 
ATOM   594   N N   . ILE A 1  79  ? -7.093  23.925  9.208   1.00 95.82 79  A 1 
ATOM   595   C CA  . ILE A 1  79  ? -6.130  24.461  10.171  1.00 95.93 79  A 1 
ATOM   596   C C   . ILE A 1  79  ? -4.728  24.429  9.558   1.00 95.92 79  A 1 
ATOM   597   O O   . ILE A 1  79  ? -4.356  23.477  8.877   1.00 95.18 79  A 1 
ATOM   598   C CB  . ILE A 1  79  ? -6.217  23.718  11.521  1.00 95.45 79  A 1 
ATOM   599   C CG1 . ILE A 1  79  ? -7.640  23.895  12.123  1.00 92.87 79  A 1 
ATOM   600   C CG2 . ILE A 1  79  ? -5.147  24.228  12.498  1.00 93.51 79  A 1 
ATOM   601   C CD1 . ILE A 1  79  ? -7.855  23.217  13.476  1.00 90.89 79  A 1 
ATOM   602   N N   . VAL A 1  80  ? -3.937  25.461  9.826   1.00 96.06 80  A 1 
ATOM   603   C CA  . VAL A 1  80  ? -2.535  25.548  9.417   1.00 96.34 80  A 1 
ATOM   604   C C   . VAL A 1  80  ? -1.665  25.696  10.657  1.00 96.05 80  A 1 
ATOM   605   O O   . VAL A 1  80  ? -1.698  26.722  11.338  1.00 95.14 80  A 1 
ATOM   606   C CB  . VAL A 1  80  ? -2.301  26.701  8.426   1.00 96.12 80  A 1 
ATOM   607   C CG1 . VAL A 1  80  ? -0.852  26.733  7.939   1.00 92.37 80  A 1 
ATOM   608   C CG2 . VAL A 1  80  ? -3.215  26.590  7.194   1.00 92.09 80  A 1 
ATOM   609   N N   . GLU A 1  81  ? -0.859  24.674  10.936  1.00 95.03 81  A 1 
ATOM   610   C CA  . GLU A 1  81  ? 0.262   24.752  11.872  1.00 94.87 81  A 1 
ATOM   611   C C   . GLU A 1  81  ? 1.530   25.134  11.098  1.00 94.89 81  A 1 
ATOM   612   O O   . GLU A 1  81  ? 1.840   24.561  10.053  1.00 93.75 81  A 1 
ATOM   613   C CB  . GLU A 1  81  ? 0.475   23.422  12.614  1.00 93.46 81  A 1 
ATOM   614   C CG  . GLU A 1  81  ? -0.613  23.162  13.663  1.00 89.27 81  A 1 
ATOM   615   C CD  . GLU A 1  81  ? -0.328  21.919  14.512  1.00 92.62 81  A 1 
ATOM   616   O OE1 . GLU A 1  81  ? -0.645  21.927  15.713  1.00 86.44 81  A 1 
ATOM   617   O OE2 . GLU A 1  81  ? 0.212   20.911  13.994  1.00 87.78 81  A 1 
ATOM   618   N N   . ARG A 1  82  ? 2.270   26.103  11.616  1.00 95.53 82  A 1 
ATOM   619   C CA  . ARG A 1  82  ? 3.574   26.436  11.045  1.00 95.92 82  A 1 
ATOM   620   C C   . ARG A 1  82  ? 4.594   25.374  11.465  1.00 95.95 82  A 1 
ATOM   621   O O   . ARG A 1  82  ? 4.616   25.005  12.635  1.00 94.26 82  A 1 
ATOM   622   C CB  . ARG A 1  82  ? 4.004   27.848  11.464  1.00 95.04 82  A 1 
ATOM   623   C CG  . ARG A 1  82  ? 3.053   28.959  10.998  1.00 93.21 82  A 1 
ATOM   624   C CD  . ARG A 1  82  ? 2.831   28.923  9.479   1.00 92.29 82  A 1 
ATOM   625   N NE  . ARG A 1  82  ? 2.136   30.113  8.982   1.00 91.70 82  A 1 
ATOM   626   C CZ  . ARG A 1  82  ? 1.748   30.289  7.731   1.00 92.90 82  A 1 
ATOM   627   N NH1 . ARG A 1  82  ? 1.914   29.374  6.806   1.00 84.92 82  A 1 
ATOM   628   N NH2 . ARG A 1  82  ? 1.166   31.390  7.365   1.00 87.48 82  A 1 
ATOM   629   N N   . PRO A 1  83  ? 5.480   24.912  10.569  1.00 95.17 83  A 1 
ATOM   630   C CA  . PRO A 1  83  ? 6.520   23.938  10.933  1.00 94.31 83  A 1 
ATOM   631   C C   . PRO A 1  83  ? 7.415   24.393  12.087  1.00 94.23 83  A 1 
ATOM   632   O O   . PRO A 1  83  ? 7.927   23.578  12.849  1.00 91.48 83  A 1 
ATOM   633   C CB  . PRO A 1  83  ? 7.337   23.732  9.651   1.00 93.47 83  A 1 
ATOM   634   C CG  . PRO A 1  83  ? 6.350   24.049  8.534   1.00 92.74 83  A 1 
ATOM   635   C CD  . PRO A 1  83  ? 5.490   25.157  9.134   1.00 94.91 83  A 1 
ATOM   636   N N   . SER A 1  84  ? 7.566   25.708  12.263  1.00 94.56 84  A 1 
ATOM   637   C CA  . SER A 1  84  ? 8.314   26.350  13.343  1.00 94.07 84  A 1 
ATOM   638   C C   . SER A 1  84  ? 7.492   26.636  14.610  1.00 94.24 84  A 1 
ATOM   639   O O   . SER A 1  84  ? 7.987   27.303  15.519  1.00 90.85 84  A 1 
ATOM   640   C CB  . SER A 1  84  ? 8.922   27.650  12.812  1.00 92.52 84  A 1 
ATOM   641   O OG  . SER A 1  84  ? 7.914   28.508  12.312  1.00 85.61 84  A 1 
ATOM   642   N N   . ALA A 1  85  ? 6.238   26.178  14.694  1.00 94.12 85  A 1 
ATOM   643   C CA  . ALA A 1  85  ? 5.404   26.398  15.868  1.00 94.31 85  A 1 
ATOM   644   C C   . ALA A 1  85  ? 5.984   25.676  17.089  1.00 94.00 85  A 1 
ATOM   645   O O   . ALA A 1  85  ? 6.235   24.484  17.054  1.00 90.72 85  A 1 
ATOM   646   C CB  . ALA A 1  85  ? 3.969   25.969  15.573  1.00 93.09 85  A 1 
ATOM   647   N N   . VAL A 1  86  ? 6.192   26.427  18.183  1.00 94.26 86  A 1 
ATOM   648   C CA  . VAL A 1  86  ? 6.805   25.922  19.424  1.00 93.52 86  A 1 
ATOM   649   C C   . VAL A 1  86  ? 5.882   26.015  20.634  1.00 94.04 86  A 1 
ATOM   650   O O   . VAL A 1  86  ? 6.159   25.418  21.672  1.00 90.13 86  A 1 
ATOM   651   C CB  . VAL A 1  86  ? 8.138   26.635  19.713  1.00 90.54 86  A 1 
ATOM   652   C CG1 . VAL A 1  86  ? 9.174   26.328  18.634  1.00 80.45 86  A 1 
ATOM   653   C CG2 . VAL A 1  86  ? 7.979   28.158  19.829  1.00 79.93 86  A 1 
ATOM   654   N N   . ASN A 1  87  ? 4.786   26.761  20.547  1.00 94.06 87  A 1 
ATOM   655   C CA  . ASN A 1  87  ? 3.870   27.000  21.656  1.00 94.55 87  A 1 
ATOM   656   C C   . ASN A 1  87  ? 2.786   25.917  21.728  1.00 94.55 87  A 1 
ATOM   657   O O   . ASN A 1  87  ? 1.614   26.166  21.435  1.00 92.33 87  A 1 
ATOM   658   C CB  . ASN A 1  87  ? 3.323   28.429  21.557  1.00 94.09 87  A 1 
ATOM   659   C CG  . ASN A 1  87  ? 4.398   29.492  21.720  1.00 93.60 87  A 1 
ATOM   660   O OD1 . ASN A 1  87  ? 5.293   29.392  22.530  1.00 85.42 87  A 1 
ATOM   661   N ND2 . ASN A 1  87  ? 4.308   30.553  20.958  1.00 84.79 87  A 1 
ATOM   662   N N   . GLY A 1  88  ? 3.203   24.715  22.109  1.00 93.84 88  A 1 
ATOM   663   C CA  . GLY A 1  88  ? 2.309   23.603  22.424  1.00 93.81 88  A 1 
ATOM   664   C C   . GLY A 1  88  ? 2.065   23.502  23.931  1.00 94.89 88  A 1 
ATOM   665   O O   . GLY A 1  88  ? 1.567   24.426  24.569  1.00 92.25 88  A 1 
ATOM   666   N N   . LEU A 1  89  ? 2.461   22.391  24.526  1.00 95.07 89  A 1 
ATOM   667   C CA  . LEU A 1  89  ? 2.432   22.175  25.974  1.00 94.94 89  A 1 
ATOM   668   C C   . LEU A 1  89  ? 3.679   22.793  26.606  1.00 94.59 89  A 1 
ATOM   669   O O   . LEU A 1  89  ? 4.805   22.331  26.393  1.00 91.18 89  A 1 
ATOM   670   C CB  . LEU A 1  89  ? 2.335   20.670  26.262  1.00 93.98 89  A 1 
ATOM   671   C CG  . LEU A 1  89  ? 1.113   19.973  25.636  1.00 92.99 89  A 1 
ATOM   672   C CD1 . LEU A 1  89  ? 1.217   18.474  25.861  1.00 87.38 89  A 1 
ATOM   673   C CD2 . LEU A 1  89  ? -0.210  20.475  26.228  1.00 86.57 89  A 1 
ATOM   674   N N   . CYS A 1  90  ? 3.510   23.860  27.382  1.00 95.49 90  A 1 
ATOM   675   C CA  . CYS A 1  90  ? 4.631   24.555  28.003  1.00 95.16 90  A 1 
ATOM   676   C C   . CYS A 1  90  ? 5.196   23.831  29.229  1.00 95.41 90  A 1 
ATOM   677   O O   . CYS A 1  90  ? 6.399   23.869  29.468  1.00 93.72 90  A 1 
ATOM   678   C CB  . CYS A 1  90  ? 4.215   25.991  28.329  1.00 93.55 90  A 1 
ATOM   679   S SG  . CYS A 1  90  ? 2.772   26.156  29.404  1.00 91.64 90  A 1 
ATOM   680   N N   . TYR A 1  91  ? 4.356   23.148  30.008  1.00 94.96 91  A 1 
ATOM   681   C CA  . TYR A 1  91  ? 4.797   22.275  31.091  1.00 95.58 91  A 1 
ATOM   682   C C   . TYR A 1  91  ? 4.939   20.837  30.561  1.00 95.47 91  A 1 
ATOM   683   O O   . TYR A 1  91  ? 4.004   20.340  29.936  1.00 94.15 91  A 1 
ATOM   684   C CB  . TYR A 1  91  ? 3.839   22.368  32.278  1.00 95.59 91  A 1 
ATOM   685   C CG  . TYR A 1  91  ? 4.450   21.862  33.569  1.00 95.99 91  A 1 
ATOM   686   C CD1 . TYR A 1  91  ? 4.472   20.485  33.868  1.00 92.86 91  A 1 
ATOM   687   C CD2 . TYR A 1  91  ? 5.031   22.769  34.474  1.00 92.91 91  A 1 
ATOM   688   C CE1 . TYR A 1  91  ? 5.068   20.018  35.052  1.00 92.58 91  A 1 
ATOM   689   C CE2 . TYR A 1  91  ? 5.624   22.317  35.660  1.00 92.12 91  A 1 
ATOM   690   C CZ  . TYR A 1  91  ? 5.643   20.940  35.951  1.00 94.13 91  A 1 
ATOM   691   O OH  . TYR A 1  91  ? 6.226   20.498  37.106  1.00 92.93 91  A 1 
ATOM   692   N N   . PRO A 1  92  ? 6.061   20.159  30.787  1.00 95.16 92  A 1 
ATOM   693   C CA  . PRO A 1  92  ? 6.326   18.877  30.157  1.00 94.85 92  A 1 
ATOM   694   C C   . PRO A 1  92  ? 5.368   17.778  30.616  1.00 94.80 92  A 1 
ATOM   695   O O   . PRO A 1  92  ? 5.045   17.652  31.795  1.00 93.51 92  A 1 
ATOM   696   C CB  . PRO A 1  92  ? 7.785   18.544  30.504  1.00 93.45 92  A 1 
ATOM   697   C CG  . PRO A 1  92  ? 8.005   19.285  31.819  1.00 91.37 92  A 1 
ATOM   698   C CD  . PRO A 1  92  ? 7.189   20.558  31.619  1.00 94.12 92  A 1 
ATOM   699   N N   . GLY A 1  93  ? 4.977   16.950  29.684  1.00 93.64 93  A 1 
ATOM   700   C CA  . GLY A 1  93  ? 4.064   15.831  29.864  1.00 93.46 93  A 1 
ATOM   701   C C   . GLY A 1  93  ? 3.377   15.465  28.551  1.00 93.90 93  A 1 
ATOM   702   O O   . GLY A 1  93  ? 3.556   16.152  27.546  1.00 91.29 93  A 1 
ATOM   703   N N   . ASN A 1  94  ? 2.582   14.401  28.569  1.00 93.55 94  A 1 
ATOM   704   C CA  . ASN A 1  94  ? 1.927   13.876  27.382  1.00 93.35 94  A 1 
ATOM   705   C C   . ASN A 1  94  ? 0.402   14.042  27.474  1.00 94.22 94  A 1 
ATOM   706   O O   . ASN A 1  94  ? -0.174  13.936  28.562  1.00 92.53 94  A 1 
ATOM   707   C CB  . ASN A 1  94  ? 2.336   12.405  27.173  1.00 90.54 94  A 1 
ATOM   708   C CG  . ASN A 1  94  ? 3.839   12.224  26.965  1.00 86.34 94  A 1 
ATOM   709   O OD1 . ASN A 1  94  ? 4.590   13.138  26.714  1.00 76.29 94  A 1 
ATOM   710   N ND2 . ASN A 1  94  ? 4.313   11.006  27.079  1.00 75.82 94  A 1 
ATOM   711   N N   . VAL A 1  95  ? -0.230  14.264  26.342  1.00 93.34 95  A 1 
ATOM   712   C CA  . VAL A 1  95  ? -1.690  14.201  26.191  1.00 94.11 95  A 1 
ATOM   713   C C   . VAL A 1  95  ? -2.073  12.764  25.857  1.00 93.84 95  A 1 
ATOM   714   O O   . VAL A 1  95  ? -1.513  12.166  24.941  1.00 92.41 95  A 1 
ATOM   715   C CB  . VAL A 1  95  ? -2.200  15.157  25.095  1.00 94.05 95  A 1 
ATOM   716   C CG1 . VAL A 1  95  ? -3.723  15.135  25.001  1.00 89.52 95  A 1 
ATOM   717   C CG2 . VAL A 1  95  ? -1.776  16.604  25.347  1.00 88.02 95  A 1 
ATOM   718   N N   . GLU A 1  96  ? -3.029  12.210  26.585  1.00 92.64 96  A 1 
ATOM   719   C CA  . GLU A 1  96  ? -3.605  10.911  26.246  1.00 92.05 96  A 1 
ATOM   720   C C   . GLU A 1  96  ? -4.456  11.027  24.967  1.00 91.58 96  A 1 
ATOM   721   O O   . GLU A 1  96  ? -5.267  11.944  24.843  1.00 89.76 96  A 1 
ATOM   722   C CB  . GLU A 1  96  ? -4.437  10.416  27.445  1.00 91.24 96  A 1 
ATOM   723   C CG  . GLU A 1  96  ? -4.923  8.969   27.271  1.00 87.94 96  A 1 
ATOM   724   C CD  . GLU A 1  96  ? -5.802  8.574   28.471  1.00 85.91 96  A 1 
ATOM   725   O OE1 . GLU A 1  96  ? -5.461  7.642   29.226  1.00 77.00 96  A 1 
ATOM   726   O OE2 . GLU A 1  96  ? -6.835  9.231   28.694  1.00 78.66 96  A 1 
ATOM   727   N N   . ASN A 1  97  ? -4.261  10.105  24.023  1.00 89.69 97  A 1 
ATOM   728   C CA  . ASN A 1  97  ? -4.913  10.114  22.703  1.00 90.20 97  A 1 
ATOM   729   C C   . ASN A 1  97  ? -4.755  11.461  21.967  1.00 91.11 97  A 1 
ATOM   730   O O   . ASN A 1  97  ? -5.730  12.063  21.535  1.00 89.34 97  A 1 
ATOM   731   C CB  . ASN A 1  97  ? -6.380  9.658   22.837  1.00 89.01 97  A 1 
ATOM   732   C CG  . ASN A 1  97  ? -6.537  8.267   23.426  1.00 87.01 97  A 1 
ATOM   733   O OD1 . ASN A 1  97  ? -5.702  7.397   23.306  1.00 79.31 97  A 1 
ATOM   734   N ND2 . ASN A 1  97  ? -7.655  8.019   24.077  1.00 78.09 97  A 1 
ATOM   735   N N   . LEU A 1  98  ? -3.516  11.962  21.857  1.00 90.78 98  A 1 
ATOM   736   C CA  . LEU A 1  98  ? -3.233  13.263  21.236  1.00 91.36 98  A 1 
ATOM   737   C C   . LEU A 1  98  ? -3.703  13.333  19.784  1.00 91.43 98  A 1 
ATOM   738   O O   . LEU A 1  98  ? -4.315  14.322  19.381  1.00 90.74 98  A 1 
ATOM   739   C CB  . LEU A 1  98  ? -1.724  13.547  21.348  1.00 91.32 98  A 1 
ATOM   740   C CG  . LEU A 1  98  ? -1.269  14.862  20.667  1.00 91.49 98  A 1 
ATOM   741   C CD1 . LEU A 1  98  ? -1.947  16.097  21.265  1.00 85.48 98  A 1 
ATOM   742   C CD2 . LEU A 1  98  ? 0.232   15.020  20.819  1.00 84.78 98  A 1 
ATOM   743   N N   . GLU A 1  99  ? -3.454  12.297  19.015  1.00 89.75 99  A 1 
ATOM   744   C CA  . GLU A 1  99  ? -3.803  12.225  17.597  1.00 89.34 99  A 1 
ATOM   745   C C   . GLU A 1  99  ? -5.331  12.253  17.398  1.00 89.50 99  A 1 
ATOM   746   O O   . GLU A 1  99  ? -5.823  12.965  16.522  1.00 87.48 99  A 1 
ATOM   747   C CB  . GLU A 1  99  ? -3.177  10.962  16.968  1.00 88.97 99  A 1 
ATOM   748   C CG  . GLU A 1  99  ? -1.632  10.896  17.043  1.00 86.13 99  A 1 
ATOM   749   C CD  . GLU A 1  99  ? -1.038  10.515  18.410  1.00 79.38 99  A 1 
ATOM   750   O OE1 . GLU A 1  99  ? 0.202   10.585  18.535  1.00 71.05 99  A 1 
ATOM   751   O OE2 . GLU A 1  99  ? -1.797  10.195  19.344  1.00 72.30 99  A 1 
ATOM   752   N N   . GLU A 1  100 ? -6.082  11.581  18.266  1.00 89.41 100 A 1 
ATOM   753   C CA  . GLU A 1  100 ? -7.547  11.642  18.273  1.00 89.48 100 A 1 
ATOM   754   C C   . GLU A 1  100 ? -8.070  13.031  18.673  1.00 89.61 100 A 1 
ATOM   755   O O   . GLU A 1  100 ? -9.016  13.530  18.061  1.00 88.19 100 A 1 
ATOM   756   C CB  . GLU A 1  100 ? -8.125  10.574  19.218  1.00 88.71 100 A 1 
ATOM   757   C CG  . GLU A 1  100 ? -7.967  9.142   18.702  1.00 86.07 100 A 1 
ATOM   758   C CD  . GLU A 1  100 ? -8.715  8.892   17.388  1.00 85.16 100 A 1 
ATOM   759   O OE1 . GLU A 1  100 ? -8.178  8.176   16.517  1.00 73.76 100 A 1 
ATOM   760   O OE2 . GLU A 1  100 ? -9.835  9.429   17.210  1.00 76.11 100 A 1 
ATOM   761   N N   . LEU A 1  101 ? -7.439  13.692  19.644  1.00 92.47 101 A 1 
ATOM   762   C CA  . LEU A 1  101 ? -7.802  15.056  20.027  1.00 93.05 101 A 1 
ATOM   763   C C   . LEU A 1  101 ? -7.589  16.035  18.870  1.00 93.24 101 A 1 
ATOM   764   O O   . LEU A 1  101 ? -8.454  16.869  18.591  1.00 92.79 101 A 1 
ATOM   765   C CB  . LEU A 1  101 ? -6.979  15.473  21.262  1.00 93.63 101 A 1 
ATOM   766   C CG  . LEU A 1  101 ? -7.217  16.932  21.716  1.00 94.22 101 A 1 
ATOM   767   C CD1 . LEU A 1  101 ? -8.661  17.195  22.128  1.00 87.94 101 A 1 
ATOM   768   C CD2 . LEU A 1  101 ? -6.310  17.260  22.892  1.00 88.18 101 A 1 
ATOM   769   N N   . ARG A 1  102 ? -6.450  15.940  18.180  1.00 93.15 102 A 1 
ATOM   770   C CA  . ARG A 1  102 ? -6.125  16.775  17.021  1.00 92.85 102 A 1 
ATOM   771   C C   . ARG A 1  102 ? -7.086  16.514  15.860  1.00 92.57 102 A 1 
ATOM   772   O O   . ARG A 1  102 ? -7.555  17.469  15.251  1.00 91.74 102 A 1 
ATOM   773   C CB  . ARG A 1  102 ? -4.663  16.538  16.601  1.00 92.43 102 A 1 
ATOM   774   C CG  . ARG A 1  102 ? -3.667  17.122  17.628  1.00 91.28 102 A 1 
ATOM   775   C CD  . ARG A 1  102 ? -2.228  16.670  17.345  1.00 90.32 102 A 1 
ATOM   776   N NE  . ARG A 1  102 ? -1.745  17.109  16.030  1.00 88.60 102 A 1 
ATOM   777   C CZ  . ARG A 1  102 ? -1.220  18.286  15.704  1.00 90.39 102 A 1 
ATOM   778   N NH1 . ARG A 1  102 ? -0.978  19.224  16.573  1.00 80.44 102 A 1 
ATOM   779   N NH2 . ARG A 1  102 ? -0.913  18.535  14.472  1.00 84.76 102 A 1 
ATOM   780   N N   . SER A 1  103 ? -7.437  15.256  15.611  1.00 90.68 103 A 1 
ATOM   781   C CA  . SER A 1  103 ? -8.432  14.874  14.607  1.00 90.09 103 A 1 
ATOM   782   C C   . SER A 1  103 ? -9.819  15.442  14.941  1.00 90.03 103 A 1 
ATOM   783   O O   . SER A 1  103 ? -10.408 16.137  14.119  1.00 89.00 103 A 1 
ATOM   784   C CB  . SER A 1  103 ? -8.484  13.348  14.480  1.00 89.70 103 A 1 
ATOM   785   O OG  . SER A 1  103 ? -9.371  12.976  13.443  1.00 83.46 103 A 1 
ATOM   786   N N   . LEU A 1  104 ? -10.295 15.244  16.162  1.00 91.83 104 A 1 
ATOM   787   C CA  . LEU A 1  104 ? -11.574 15.779  16.627  1.00 91.79 104 A 1 
ATOM   788   C C   . LEU A 1  104 ? -11.647 17.301  16.470  1.00 92.25 104 A 1 
ATOM   789   O O   . LEU A 1  104 ? -12.625 17.829  15.941  1.00 91.43 104 A 1 
ATOM   790   C CB  . LEU A 1  104 ? -11.762 15.377  18.108  1.00 91.56 104 A 1 
ATOM   791   C CG  . LEU A 1  104 ? -13.019 15.985  18.779  1.00 90.94 104 A 1 
ATOM   792   C CD1 . LEU A 1  104 ? -14.310 15.457  18.169  1.00 84.08 104 A 1 
ATOM   793   C CD2 . LEU A 1  104 ? -13.024 15.662  20.268  1.00 83.47 104 A 1 
ATOM   794   N N   . PHE A 1  105 ? -10.613 18.018  16.912  1.00 94.20 105 A 1 
ATOM   795   C CA  . PHE A 1  105 ? -10.592 19.474  16.876  1.00 94.54 105 A 1 
ATOM   796   C C   . PHE A 1  105 ? -10.531 20.008  15.439  1.00 94.51 105 A 1 
ATOM   797   O O   . PHE A 1  105 ? -11.303 20.893  15.075  1.00 93.56 105 A 1 
ATOM   798   C CB  . PHE A 1  105 ? -9.424  19.988  17.720  1.00 94.31 105 A 1 
ATOM   799   C CG  . PHE A 1  105 ? -9.483  21.489  17.949  1.00 94.80 105 A 1 
ATOM   800   C CD1 . PHE A 1  105 ? -8.822  22.369  17.075  1.00 90.20 105 A 1 
ATOM   801   C CD2 . PHE A 1  105 ? -10.230 22.011  19.018  1.00 90.02 105 A 1 
ATOM   802   C CE1 . PHE A 1  105 ? -8.911  23.760  17.274  1.00 90.02 105 A 1 
ATOM   803   C CE2 . PHE A 1  105 ? -10.320 23.400  19.221  1.00 89.43 105 A 1 
ATOM   804   C CZ  . PHE A 1  105 ? -9.659  24.271  18.352  1.00 93.43 105 A 1 
ATOM   805   N N   . SER A 1  106 ? -9.655  19.443  14.600  1.00 93.20 106 A 1 
ATOM   806   C CA  . SER A 1  106 ? -9.476  19.882  13.217  1.00 92.99 106 A 1 
ATOM   807   C C   . SER A 1  106 ? -10.663 19.553  12.310  1.00 92.72 106 A 1 
ATOM   808   O O   . SER A 1  106 ? -10.950 20.311  11.390  1.00 91.03 106 A 1 
ATOM   809   C CB  . SER A 1  106 ? -8.192  19.281  12.632  1.00 92.22 106 A 1 
ATOM   810   O OG  . SER A 1  106 ? -8.257  17.886  12.578  1.00 85.75 106 A 1 
ATOM   811   N N   . SER A 1  107 ? -11.402 18.489  12.608  1.00 92.00 107 A 1 
ATOM   812   C CA  . SER A 1  107 ? -12.630 18.120  11.891  1.00 91.28 107 A 1 
ATOM   813   C C   . SER A 1  107 ? -13.797 19.061  12.200  1.00 91.79 107 A 1 
ATOM   814   O O   . SER A 1  107 ? -14.695 19.209  11.380  1.00 89.56 107 A 1 
ATOM   815   C CB  . SER A 1  107 ? -13.039 16.680  12.234  1.00 89.63 107 A 1 
ATOM   816   O OG  . SER A 1  107 ? -12.016 15.793  11.840  1.00 77.66 107 A 1 
ATOM   817   N N   . SER A 1  108 ? -13.778 19.723  13.362  1.00 93.20 108 A 1 
ATOM   818   C CA  . SER A 1  108 ? -14.759 20.744  13.710  1.00 93.58 108 A 1 
ATOM   819   C C   . SER A 1  108 ? -14.574 21.996  12.846  1.00 94.08 108 A 1 
ATOM   820   O O   . SER A 1  108 ? -13.491 22.265  12.333  1.00 92.81 108 A 1 
ATOM   821   C CB  . SER A 1  108 ? -14.658 21.104  15.195  1.00 92.70 108 A 1 
ATOM   822   O OG  . SER A 1  108 ? -14.826 19.937  15.978  1.00 84.84 108 A 1 
ATOM   823   N N   . ARG A 1  109 ? -15.628 22.782  12.702  1.00 94.20 109 A 1 
ATOM   824   C CA  . ARG A 1  109 ? -15.589 24.036  11.936  1.00 94.94 109 A 1 
ATOM   825   C C   . ARG A 1  109 ? -15.380 25.270  12.806  1.00 95.10 109 A 1 
ATOM   826   O O   . ARG A 1  109 ? -14.879 26.279  12.324  1.00 92.73 109 A 1 
ATOM   827   C CB  . ARG A 1  109 ? -16.864 24.120  11.088  1.00 93.31 109 A 1 
ATOM   828   C CG  . ARG A 1  109 ? -16.866 25.348  10.175  1.00 88.76 109 A 1 
ATOM   829   C CD  . ARG A 1  109 ? -18.031 25.286  9.198   1.00 86.76 109 A 1 
ATOM   830   N NE  . ARG A 1  109 ? -18.087 26.517  8.409   1.00 83.39 109 A 1 
ATOM   831   C CZ  . ARG A 1  109 ? -18.858 26.738  7.367   1.00 79.51 109 A 1 
ATOM   832   N NH1 . ARG A 1  109 ? -19.680 25.835  6.906   1.00 71.00 109 A 1 
ATOM   833   N NH2 . ARG A 1  109 ? -18.796 27.882  6.769   1.00 73.37 109 A 1 
ATOM   834   N N   . SER A 1  110 ? -15.774 25.204  14.074  1.00 94.65 110 A 1 
ATOM   835   C CA  . SER A 1  110 ? -15.578 26.314  15.001  1.00 94.75 110 A 1 
ATOM   836   C C   . SER A 1  110 ? -15.465 25.836  16.436  1.00 94.86 110 A 1 
ATOM   837   O O   . SER A 1  110 ? -16.009 24.794  16.809  1.00 93.43 110 A 1 
ATOM   838   C CB  . SER A 1  110 ? -16.717 27.342  14.872  1.00 92.95 110 A 1 
ATOM   839   O OG  . SER A 1  110 ? -17.957 26.822  15.296  1.00 87.71 110 A 1 
ATOM   840   N N   . TYR A 1  111 ? -14.796 26.635  17.262  1.00 94.18 111 A 1 
ATOM   841   C CA  . TYR A 1  111 ? -14.798 26.483  18.707  1.00 94.21 111 A 1 
ATOM   842   C C   . TYR A 1  111 ? -15.218 27.779  19.393  1.00 94.02 111 A 1 
ATOM   843   O O   . TYR A 1  111 ? -14.913 28.892  18.945  1.00 92.73 111 A 1 
ATOM   844   C CB  . TYR A 1  111 ? -13.434 25.988  19.223  1.00 93.37 111 A 1 
ATOM   845   C CG  . TYR A 1  111 ? -12.346 27.030  19.210  1.00 93.81 111 A 1 
ATOM   846   C CD1 . TYR A 1  111 ? -11.625 27.283  18.027  1.00 89.92 111 A 1 
ATOM   847   C CD2 . TYR A 1  111 ? -12.048 27.780  20.375  1.00 90.58 111 A 1 
ATOM   848   C CE1 . TYR A 1  111 ? -10.634 28.277  17.998  1.00 88.81 111 A 1 
ATOM   849   C CE2 . TYR A 1  111 ? -11.054 28.770  20.354  1.00 88.63 111 A 1 
ATOM   850   C CZ  . TYR A 1  111 ? -10.347 29.023  19.161  1.00 90.35 111 A 1 
ATOM   851   O OH  . TYR A 1  111 ? -9.387  29.995  19.130  1.00 88.09 111 A 1 
ATOM   852   N N   . GLN A 1  112 ? -15.899 27.645  20.534  1.00 94.48 112 A 1 
ATOM   853   C CA  . GLN A 1  112 ? -16.229 28.730  21.435  1.00 94.00 112 A 1 
ATOM   854   C C   . GLN A 1  112 ? -15.878 28.325  22.865  1.00 94.59 112 A 1 
ATOM   855   O O   . GLN A 1  112 ? -16.254 27.246  23.316  1.00 93.20 112 A 1 
ATOM   856   C CB  . GLN A 1  112 ? -17.714 29.074  21.268  1.00 92.01 112 A 1 
ATOM   857   C CG  . GLN A 1  112 ? -18.087 30.339  22.057  1.00 80.30 112 A 1 
ATOM   858   C CD  . GLN A 1  112 ? -19.555 30.744  21.874  1.00 76.36 112 A 1 
ATOM   859   O OE1 . GLN A 1  112 ? -20.366 30.056  21.291  1.00 67.39 112 A 1 
ATOM   860   N NE2 . GLN A 1  112 ? -19.935 31.890  22.388  1.00 63.52 112 A 1 
ATOM   861   N N   . ARG A 1  113 ? -15.154 29.183  23.584  1.00 93.81 113 A 1 
ATOM   862   C CA  . ARG A 1  113 ? -14.773 28.899  24.971  1.00 93.57 113 A 1 
ATOM   863   C C   . ARG A 1  113 ? -15.982 29.001  25.891  1.00 94.06 113 A 1 
ATOM   864   O O   . ARG A 1  113 ? -16.796 29.915  25.763  1.00 92.28 113 A 1 
ATOM   865   C CB  . ARG A 1  113 ? -13.648 29.826  25.442  1.00 90.92 113 A 1 
ATOM   866   C CG  . ARG A 1  113 ? -12.339 29.589  24.663  1.00 84.30 113 A 1 
ATOM   867   C CD  . ARG A 1  113 ? -11.214 30.475  25.208  1.00 82.47 113 A 1 
ATOM   868   N NE  . ARG A 1  113 ? -10.659 29.944  26.468  1.00 77.79 113 A 1 
ATOM   869   C CZ  . ARG A 1  113 ? -10.051 30.649  27.414  1.00 74.08 113 A 1 
ATOM   870   N NH1 . ARG A 1  113 ? -9.935  31.945  27.355  1.00 67.06 113 A 1 
ATOM   871   N NH2 . ARG A 1  113 ? -9.520  30.055  28.431  1.00 67.31 113 A 1 
ATOM   872   N N   . ILE A 1  114 ? -16.047 28.099  26.862  1.00 94.58 114 A 1 
ATOM   873   C CA  . ILE A 1  114 ? -17.062 28.092  27.913  1.00 95.10 114 A 1 
ATOM   874   C C   . ILE A 1  114 ? -16.380 27.807  29.253  1.00 95.59 114 A 1 
ATOM   875   O O   . ILE A 1  114 ? -15.517 26.941  29.349  1.00 94.25 114 A 1 
ATOM   876   C CB  . ILE A 1  114 ? -18.179 27.083  27.584  1.00 93.95 114 A 1 
ATOM   877   C CG1 . ILE A 1  114 ? -19.277 27.146  28.660  1.00 85.84 114 A 1 
ATOM   878   C CG2 . ILE A 1  114 ? -17.654 25.652  27.386  1.00 85.23 114 A 1 
ATOM   879   C CD1 . ILE A 1  114 ? -20.548 26.407  28.276  1.00 80.43 114 A 1 
ATOM   880   N N   . GLN A 1  115 ? -16.762 28.548  30.308  1.00 95.16 115 A 1 
ATOM   881   C CA  . GLN A 1  115 ? -16.259 28.264  31.652  1.00 95.52 115 A 1 
ATOM   882   C C   . GLN A 1  115 ? -16.893 26.971  32.179  1.00 95.60 115 A 1 
ATOM   883   O O   . GLN A 1  115 ? -18.119 26.849  32.203  1.00 94.59 115 A 1 
ATOM   884   C CB  . GLN A 1  115 ? -16.525 29.463  32.564  1.00 94.67 115 A 1 
ATOM   885   C CG  . GLN A 1  115 ? -15.809 29.304  33.908  1.00 93.00 115 A 1 
ATOM   886   C CD  . GLN A 1  115 ? -15.941 30.569  34.775  1.00 92.38 115 A 1 
ATOM   887   O OE1 . GLN A 1  115 ? -17.020 31.091  34.995  1.00 84.99 115 A 1 
ATOM   888   N NE2 . GLN A 1  115 ? -14.850 31.098  35.269  1.00 83.37 115 A 1 
ATOM   889   N N   . ILE A 1  116 ? -16.054 26.051  32.631  1.00 96.07 116 A 1 
ATOM   890   C CA  . ILE A 1  116 ? -16.491 24.820  33.296  1.00 96.26 116 A 1 
ATOM   891   C C   . ILE A 1  116 ? -16.606 25.082  34.802  1.00 96.37 116 A 1 
ATOM   892   O O   . ILE A 1  116 ? -17.708 25.073  35.342  1.00 94.81 116 A 1 
ATOM   893   C CB  . ILE A 1  116 ? -15.537 23.646  32.976  1.00 95.06 116 A 1 
ATOM   894   C CG1 . ILE A 1  116 ? -15.347 23.396  31.465  1.00 90.89 116 A 1 
ATOM   895   C CG2 . ILE A 1  116 ? -16.010 22.356  33.666  1.00 91.28 116 A 1 
ATOM   896   C CD1 . ILE A 1  116 ? -16.626 23.066  30.689  1.00 85.39 116 A 1 
ATOM   897   N N   . PHE A 1  117 ? -15.487 25.394  35.454  1.00 96.03 117 A 1 
ATOM   898   C CA  . PHE A 1  117 ? -15.458 25.713  36.875  1.00 96.11 117 A 1 
ATOM   899   C C   . PHE A 1  117 ? -14.955 27.142  37.112  1.00 95.76 117 A 1 
ATOM   900   O O   . PHE A 1  117 ? -13.830 27.461  36.727  1.00 93.54 117 A 1 
ATOM   901   C CB  . PHE A 1  117 ? -14.617 24.683  37.628  1.00 95.79 117 A 1 
ATOM   902   C CG  . PHE A 1  117 ? -15.189 23.283  37.608  1.00 96.44 117 A 1 
ATOM   903   C CD1 . PHE A 1  117 ? -16.438 23.018  38.197  1.00 92.68 117 A 1 
ATOM   904   C CD2 . PHE A 1  117 ? -14.480 22.232  36.996  1.00 92.61 117 A 1 
ATOM   905   C CE1 . PHE A 1  117 ? -16.975 21.724  38.172  1.00 91.67 117 A 1 
ATOM   906   C CE2 . PHE A 1  117 ? -15.012 20.930  36.975  1.00 91.64 117 A 1 
ATOM   907   C CZ  . PHE A 1  117 ? -16.268 20.677  37.560  1.00 94.44 117 A 1 
ATOM   908   N N   . PRO A 1  118 ? -15.749 28.013  37.769  1.00 95.43 118 A 1 
ATOM   909   C CA  . PRO A 1  118 ? -15.258 29.305  38.225  1.00 94.94 118 A 1 
ATOM   910   C C   . PRO A 1  118 ? -14.283 29.115  39.391  1.00 94.94 118 A 1 
ATOM   911   O O   . PRO A 1  118 ? -14.417 28.185  40.184  1.00 92.59 118 A 1 
ATOM   912   C CB  . PRO A 1  118 ? -16.511 30.082  38.630  1.00 93.46 118 A 1 
ATOM   913   C CG  . PRO A 1  118 ? -17.465 28.983  39.103  1.00 91.64 118 A 1 
ATOM   914   C CD  . PRO A 1  118 ? -17.123 27.800  38.189  1.00 94.38 118 A 1 
ATOM   915   N N   . ASP A 1  119 ? -13.353 30.047  39.559  1.00 93.80 119 A 1 
ATOM   916   C CA  . ASP A 1  119 ? -12.335 29.985  40.623  1.00 93.60 119 A 1 
ATOM   917   C C   . ASP A 1  119 ? -12.943 29.904  42.036  1.00 93.64 119 A 1 
ATOM   918   O O   . ASP A 1  119 ? -12.351 29.345  42.961  1.00 89.66 119 A 1 
ATOM   919   C CB  . ASP A 1  119 ? -11.430 31.226  40.528  1.00 91.26 119 A 1 
ATOM   920   C CG  . ASP A 1  119 ? -10.515 31.254  39.301  1.00 90.34 119 A 1 
ATOM   921   O OD1 . ASP A 1  119 ? -10.226 30.195  38.706  1.00 83.79 119 A 1 
ATOM   922   O OD2 . ASP A 1  119 ? -10.014 32.349  38.952  1.00 84.43 119 A 1 
ATOM   923   N N   . THR A 1  120 ? -14.151 30.440  42.225  1.00 93.84 120 A 1 
ATOM   924   C CA  . THR A 1  120 ? -14.869 30.464  43.507  1.00 92.90 120 A 1 
ATOM   925   C C   . THR A 1  120 ? -15.300 29.092  44.015  1.00 93.39 120 A 1 
ATOM   926   O O   . THR A 1  120 ? -15.663 28.971  45.181  1.00 89.87 120 A 1 
ATOM   927   C CB  . THR A 1  120 ? -16.125 31.338  43.396  1.00 90.91 120 A 1 
ATOM   928   O OG1 . THR A 1  120 ? -16.932 30.913  42.317  1.00 82.31 120 A 1 
ATOM   929   C CG2 . THR A 1  120 ? -15.777 32.806  43.142  1.00 78.84 120 A 1 
ATOM   930   N N   . ILE A 1  121 ? -15.263 28.051  43.181  1.00 94.20 121 A 1 
ATOM   931   C CA  . ILE A 1  121 ? -15.633 26.698  43.599  1.00 94.29 121 A 1 
ATOM   932   C C   . ILE A 1  121 ? -14.517 26.015  44.402  1.00 94.70 121 A 1 
ATOM   933   O O   . ILE A 1  121 ? -14.774 25.060  45.134  1.00 92.39 121 A 1 
ATOM   934   C CB  . ILE A 1  121 ? -16.086 25.871  42.373  1.00 92.15 121 A 1 
ATOM   935   C CG1 . ILE A 1  121 ? -17.064 24.767  42.813  1.00 80.80 121 A 1 
ATOM   936   C CG2 . ILE A 1  121 ? -14.897 25.276  41.593  1.00 80.80 121 A 1 
ATOM   937   C CD1 . ILE A 1  121 ? -17.842 24.149  41.656  1.00 75.48 121 A 1 
ATOM   938   N N   . TRP A 1  122 ? -13.291 26.512  44.283  1.00 94.78 122 A 1 
ATOM   939   C CA  . TRP A 1  122 ? -12.113 25.897  44.882  1.00 95.07 122 A 1 
ATOM   940   C C   . TRP A 1  122 ? -11.800 26.497  46.263  1.00 94.89 122 A 1 
ATOM   941   O O   . TRP A 1  122 ? -11.507 27.684  46.384  1.00 91.67 122 A 1 
ATOM   942   C CB  . TRP A 1  122 ? -10.925 26.012  43.929  1.00 94.77 122 A 1 
ATOM   943   C CG  . TRP A 1  122 ? -11.178 25.504  42.538  1.00 95.49 122 A 1 
ATOM   944   C CD1 . TRP A 1  122 ? -11.073 26.228  41.406  1.00 93.27 122 A 1 
ATOM   945   C CD2 . TRP A 1  122 ? -11.613 24.162  42.114  1.00 95.36 122 A 1 
ATOM   946   N NE1 . TRP A 1  122 ? -11.400 25.442  40.306  1.00 93.79 122 A 1 
ATOM   947   C CE2 . TRP A 1  122 ? -11.738 24.170  40.700  1.00 94.91 122 A 1 
ATOM   948   C CE3 . TRP A 1  122 ? -11.909 22.965  42.796  1.00 94.62 122 A 1 
ATOM   949   C CZ2 . TRP A 1  122 ? -12.159 23.024  39.990  1.00 94.25 122 A 1 
ATOM   950   C CZ3 . TRP A 1  122 ? -12.332 21.824  42.082  1.00 93.28 122 A 1 
ATOM   951   C CH2 . TRP A 1  122 ? -12.449 21.856  40.697  1.00 93.42 122 A 1 
ATOM   952   N N   . ASN A 1  123 ? -11.787 25.649  47.285  1.00 93.52 123 A 1 
ATOM   953   C CA  . ASN A 1  123 ? -11.416 26.014  48.657  1.00 93.01 123 A 1 
ATOM   954   C C   . ASN A 1  123 ? -9.903  25.920  48.927  1.00 93.32 123 A 1 
ATOM   955   O O   . ASN A 1  123 ? -9.467  25.719  50.066  1.00 87.82 123 A 1 
ATOM   956   C CB  . ASN A 1  123 ? -12.252 25.165  49.630  1.00 89.75 123 A 1 
ATOM   957   C CG  . ASN A 1  123 ? -13.733 25.493  49.566  1.00 83.80 123 A 1 
ATOM   958   O OD1 . ASN A 1  123 ? -14.138 26.629  49.466  1.00 74.31 123 A 1 
ATOM   959   N ND2 . ASN A 1  123 ? -14.576 24.500  49.650  1.00 74.10 123 A 1 
ATOM   960   N N   . VAL A 1  124 ? -9.101  26.057  47.883  1.00 94.02 124 A 1 
ATOM   961   C CA  . VAL A 1  124 ? -7.632  26.011  47.902  1.00 94.63 124 A 1 
ATOM   962   C C   . VAL A 1  124 ? -7.065  27.140  47.030  1.00 95.13 124 A 1 
ATOM   963   O O   . VAL A 1  124 ? -7.820  27.904  46.420  1.00 92.46 124 A 1 
ATOM   964   C CB  . VAL A 1  124 ? -7.108  24.634  47.449  1.00 92.49 124 A 1 
ATOM   965   C CG1 . VAL A 1  124 ? -7.390  23.563  48.486  1.00 85.15 124 A 1 
ATOM   966   C CG2 . VAL A 1  124 ? -7.675  24.188  46.095  1.00 84.43 124 A 1 
ATOM   967   N N   . SER A 1  125 ? -5.739  27.254  46.966  1.00 94.40 125 A 1 
ATOM   968   C CA  . SER A 1  125 ? -5.098  28.178  46.023  1.00 94.54 125 A 1 
ATOM   969   C C   . SER A 1  125 ? -5.262  27.656  44.592  1.00 94.68 125 A 1 
ATOM   970   O O   . SER A 1  125 ? -4.968  26.497  44.321  1.00 92.34 125 A 1 
ATOM   971   C CB  . SER A 1  125 ? -3.623  28.363  46.351  1.00 93.02 125 A 1 
ATOM   972   O OG  . SER A 1  125 ? -3.477  28.929  47.643  1.00 83.26 125 A 1 
ATOM   973   N N   . TYR A 1  126 ? -5.692  28.520  43.691  1.00 93.97 126 A 1 
ATOM   974   C CA  . TYR A 1  126 ? -5.949  28.182  42.283  1.00 93.62 126 A 1 
ATOM   975   C C   . TYR A 1  126 ? -5.024  28.907  41.296  1.00 93.24 126 A 1 
ATOM   976   O O   . TYR A 1  126 ? -5.213  28.835  40.081  1.00 88.70 126 A 1 
ATOM   977   C CB  . TYR A 1  126 ? -7.429  28.453  41.970  1.00 91.87 126 A 1 
ATOM   978   C CG  . TYR A 1  126 ? -7.892  29.842  42.364  1.00 91.59 126 A 1 
ATOM   979   C CD1 . TYR A 1  126 ? -8.685  30.026  43.521  1.00 83.78 126 A 1 
ATOM   980   C CD2 . TYR A 1  126 ? -7.516  30.975  41.614  1.00 85.30 126 A 1 
ATOM   981   C CE1 . TYR A 1  126 ? -9.089  31.298  43.914  1.00 82.49 126 A 1 
ATOM   982   C CE2 . TYR A 1  126 ? -7.914  32.256  42.010  1.00 82.59 126 A 1 
ATOM   983   C CZ  . TYR A 1  126 ? -8.701  32.418  43.162  1.00 85.85 126 A 1 
ATOM   984   O OH  . TYR A 1  126 ? -9.092  33.677  43.551  1.00 83.78 126 A 1 
ATOM   985   N N   . SER A 1  127 ? -4.030  29.640  41.804  1.00 91.86 127 A 1 
ATOM   986   C CA  . SER A 1  127 ? -3.152  30.510  41.018  1.00 91.08 127 A 1 
ATOM   987   C C   . SER A 1  127 ? -1.751  29.932  40.789  1.00 91.86 127 A 1 
ATOM   988   O O   . SER A 1  127 ? -0.790  30.686  40.657  1.00 84.84 127 A 1 
ATOM   989   C CB  . SER A 1  127 ? -3.091  31.893  41.669  1.00 87.07 127 A 1 
ATOM   990   O OG  . SER A 1  127 ? -2.631  31.784  43.004  1.00 79.62 127 A 1 
ATOM   991   N N   . GLY A 1  128 ? -1.619  28.620  40.785  1.00 90.61 128 A 1 
ATOM   992   C CA  . GLY A 1  128 ? -0.350  27.963  40.480  1.00 91.35 128 A 1 
ATOM   993   C C   . GLY A 1  128 ? 0.155   28.339  39.083  1.00 92.61 128 A 1 
ATOM   994   O O   . GLY A 1  128 ? -0.600  28.345  38.111  1.00 90.54 128 A 1 
ATOM   995   N N   . THR A 1  129 ? 1.445   28.686  39.008  1.00 93.54 129 A 1 
ATOM   996   C CA  . THR A 1  129 ? 2.137   29.061  37.770  1.00 93.83 129 A 1 
ATOM   997   C C   . THR A 1  129 ? 3.453   28.295  37.648  1.00 93.98 129 A 1 
ATOM   998   O O   . THR A 1  129 ? 3.907   27.644  38.587  1.00 91.24 129 A 1 
ATOM   999   C CB  . THR A 1  129 ? 2.399   30.578  37.690  1.00 92.04 129 A 1 
ATOM   1000  O OG1 . THR A 1  129 ? 3.216   30.999  38.760  1.00 85.28 129 A 1 
ATOM   1001  C CG2 . THR A 1  129 ? 1.119   31.404  37.730  1.00 84.60 129 A 1 
ATOM   1002  N N   . SER A 1  130 ? 4.080   28.363  36.476  1.00 93.34 130 A 1 
ATOM   1003  C CA  . SER A 1  130 ? 5.379   27.755  36.232  1.00 93.54 130 A 1 
ATOM   1004  C C   . SER A 1  130 ? 6.235   28.634  35.327  1.00 93.68 130 A 1 
ATOM   1005  O O   . SER A 1  130 ? 5.738   29.196  34.351  1.00 91.74 130 A 1 
ATOM   1006  C CB  . SER A 1  130 ? 5.206   26.376  35.597  1.00 92.54 130 A 1 
ATOM   1007  O OG  . SER A 1  130 ? 6.471   25.802  35.331  1.00 87.91 130 A 1 
ATOM   1008  N N   . LYS A 1  131 ? 7.546   28.684  35.600  1.00 93.94 131 A 1 
ATOM   1009  C CA  . LYS A 1  131 ? 8.518   29.307  34.695  1.00 93.28 131 A 1 
ATOM   1010  C C   . LYS A 1  131 ? 8.512   28.673  33.302  1.00 93.52 131 A 1 
ATOM   1011  O O   . LYS A 1  131 ? 8.728   29.369  32.331  1.00 90.20 131 A 1 
ATOM   1012  C CB  . LYS A 1  131 ? 9.921   29.226  35.291  1.00 91.56 131 A 1 
ATOM   1013  C CG  . LYS A 1  131 ? 10.079  30.167  36.480  1.00 81.56 131 A 1 
ATOM   1014  C CD  . LYS A 1  131 ? 11.536  30.246  36.911  1.00 74.00 131 A 1 
ATOM   1015  C CE  . LYS A 1  131 ? 11.672  31.318  37.991  1.00 63.50 131 A 1 
ATOM   1016  N NZ  . LYS A 1  131 ? 13.078  31.581  38.326  1.00 54.50 131 A 1 
ATOM   1017  N N   . ALA A 1  132 ? 8.223   27.384  33.215  1.00 93.20 132 A 1 
ATOM   1018  C CA  . ALA A 1  132 ? 8.070   26.695  31.935  1.00 93.28 132 A 1 
ATOM   1019  C C   . ALA A 1  132 ? 6.937   27.278  31.071  1.00 93.55 132 A 1 
ATOM   1020  O O   . ALA A 1  132 ? 7.004   27.222  29.851  1.00 90.60 132 A 1 
ATOM   1021  C CB  . ALA A 1  132 ? 7.834   25.210  32.215  1.00 92.20 132 A 1 
ATOM   1022  N N   . CYS A 1  133 ? 5.941   27.898  31.709  1.00 93.37 133 A 1 
ATOM   1023  C CA  . CYS A 1  133 ? 4.833   28.600  31.057  1.00 93.96 133 A 1 
ATOM   1024  C C   . CYS A 1  133 ? 4.951   30.127  31.181  1.00 93.80 133 A 1 
ATOM   1025  O O   . CYS A 1  133 ? 3.946   30.819  31.355  1.00 90.48 133 A 1 
ATOM   1026  C CB  . CYS A 1  133 ? 3.510   28.061  31.610  1.00 93.43 133 A 1 
ATOM   1027  S SG  . CYS A 1  133 ? 3.269   26.288  31.295  1.00 92.21 133 A 1 
ATOM   1028  N N   . SER A 1  134 ? 6.172   30.665  31.121  1.00 92.57 134 A 1 
ATOM   1029  C CA  . SER A 1  134 ? 6.463   32.108  31.185  1.00 91.97 134 A 1 
ATOM   1030  C C   . SER A 1  134 ? 5.932   32.785  32.466  1.00 92.75 134 A 1 
ATOM   1031  O O   . SER A 1  134 ? 5.276   33.820  32.400  1.00 87.87 134 A 1 
ATOM   1032  C CB  . SER A 1  134 ? 5.964   32.817  29.918  1.00 88.92 134 A 1 
ATOM   1033  O OG  . SER A 1  134 ? 6.455   32.175  28.763  1.00 79.91 134 A 1 
ATOM   1034  N N   . ASP A 1  135 ? 6.188   32.183  33.633  1.00 92.12 135 A 1 
ATOM   1035  C CA  . ASP A 1  135 ? 5.656   32.597  34.941  1.00 92.96 135 A 1 
ATOM   1036  C C   . ASP A 1  135 ? 4.117   32.714  34.975  1.00 93.37 135 A 1 
ATOM   1037  O O   . ASP A 1  135 ? 3.535   33.484  35.736  1.00 89.68 135 A 1 
ATOM   1038  C CB  . ASP A 1  135 ? 6.395   33.834  35.481  1.00 91.65 135 A 1 
ATOM   1039  C CG  . ASP A 1  135 ? 7.872   33.559  35.798  1.00 87.92 135 A 1 
ATOM   1040  O OD1 . ASP A 1  135 ? 8.156   32.590  36.543  1.00 79.53 135 A 1 
ATOM   1041  O OD2 . ASP A 1  135 ? 8.735   34.326  35.334  1.00 78.77 135 A 1 
ATOM   1042  N N   . SER A 1  136 ? 3.460   31.939  34.152  1.00 94.02 136 A 1 
ATOM   1043  C CA  . SER A 1  136 ? 2.015   31.848  34.028  1.00 94.40 136 A 1 
ATOM   1044  C C   . SER A 1  136 ? 1.577   30.382  33.972  1.00 95.05 136 A 1 
ATOM   1045  O O   . SER A 1  136 ? 2.339   29.471  34.326  1.00 92.59 136 A 1 
ATOM   1046  C CB  . SER A 1  136 ? 1.582   32.664  32.793  1.00 92.76 136 A 1 
ATOM   1047  O OG  . SER A 1  136 ? 0.189   32.880  32.796  1.00 85.90 136 A 1 
ATOM   1048  N N   . PHE A 1  137 ? 0.348   30.144  33.546  1.00 95.22 137 A 1 
ATOM   1049  C CA  . PHE A 1  137 ? -0.192  28.807  33.350  1.00 96.05 137 A 1 
ATOM   1050  C C   . PHE A 1  137 ? -1.226  28.770  32.217  1.00 96.23 137 A 1 
ATOM   1051  O O   . PHE A 1  137 ? -1.650  29.814  31.716  1.00 94.76 137 A 1 
ATOM   1052  C CB  . PHE A 1  137 ? -0.753  28.286  34.682  1.00 95.50 137 A 1 
ATOM   1053  C CG  . PHE A 1  137 ? -0.880  26.785  34.723  1.00 96.41 137 A 1 
ATOM   1054  C CD1 . PHE A 1  137 ? -2.141  26.178  34.848  1.00 92.49 137 A 1 
ATOM   1055  C CD2 . PHE A 1  137 ? 0.261   25.976  34.620  1.00 93.09 137 A 1 
ATOM   1056  C CE1 . PHE A 1  137 ? -2.261  24.779  34.869  1.00 92.68 137 A 1 
ATOM   1057  C CE2 . PHE A 1  137 ? 0.152   24.584  34.633  1.00 92.96 137 A 1 
ATOM   1058  C CZ  . PHE A 1  137 ? -1.108  23.992  34.763  1.00 95.31 137 A 1 
ATOM   1059  N N   . TYR A 1  138 ? -1.639  27.586  31.825  1.00 96.18 138 A 1 
ATOM   1060  C CA  . TYR A 1  138 ? -2.654  27.366  30.798  1.00 96.37 138 A 1 
ATOM   1061  C C   . TYR A 1  138 ? -3.952  28.119  31.091  1.00 96.00 138 A 1 
ATOM   1062  O O   . TYR A 1  138 ? -4.399  28.196  32.234  1.00 94.46 138 A 1 
ATOM   1063  C CB  . TYR A 1  138 ? -2.941  25.871  30.683  1.00 96.01 138 A 1 
ATOM   1064  C CG  . TYR A 1  138 ? -1.747  25.048  30.257  1.00 96.61 138 A 1 
ATOM   1065  C CD1 . TYR A 1  138 ? -1.353  25.018  28.906  1.00 93.62 138 A 1 
ATOM   1066  C CD2 . TYR A 1  138 ? -1.008  24.312  31.201  1.00 93.59 138 A 1 
ATOM   1067  C CE1 . TYR A 1  138 ? -0.251  24.260  28.503  1.00 93.04 138 A 1 
ATOM   1068  C CE2 . TYR A 1  138 ? 0.102   23.549  30.804  1.00 92.74 138 A 1 
ATOM   1069  C CZ  . TYR A 1  138 ? 0.473   23.523  29.453  1.00 95.63 138 A 1 
ATOM   1070  O OH  . TYR A 1  138 ? 1.547   22.786  29.056  1.00 94.56 138 A 1 
ATOM   1071  N N   . ARG A 1  139 ? -4.592  28.655  30.046  1.00 95.54 139 A 1 
ATOM   1072  C CA  . ARG A 1  139 ? -5.846  29.410  30.161  1.00 94.99 139 A 1 
ATOM   1073  C C   . ARG A 1  139 ? -7.089  28.519  30.267  1.00 95.08 139 A 1 
ATOM   1074  O O   . ARG A 1  139 ? -8.151  29.019  30.629  1.00 92.52 139 A 1 
ATOM   1075  C CB  . ARG A 1  139 ? -5.996  30.378  28.986  1.00 93.73 139 A 1 
ATOM   1076  C CG  . ARG A 1  139 ? -4.826  31.347  28.771  1.00 91.53 139 A 1 
ATOM   1077  C CD  . ARG A 1  139 ? -4.425  32.111  30.036  1.00 89.46 139 A 1 
ATOM   1078  N NE  . ARG A 1  139 ? -3.498  33.182  29.681  1.00 88.47 139 A 1 
ATOM   1079  C CZ  . ARG A 1  139 ? -2.670  33.823  30.466  1.00 87.34 139 A 1 
ATOM   1080  N NH1 . ARG A 1  139 ? -2.566  33.560  31.746  1.00 78.76 139 A 1 
ATOM   1081  N NH2 . ARG A 1  139 ? -1.921  34.749  29.964  1.00 82.72 139 A 1 
ATOM   1082  N N   . SER A 1  140 ? -6.973  27.231  29.956  1.00 95.34 140 A 1 
ATOM   1083  C CA  . SER A 1  140 ? -8.076  26.268  30.032  1.00 95.26 140 A 1 
ATOM   1084  C C   . SER A 1  140 ? -8.111  25.475  31.341  1.00 95.44 140 A 1 
ATOM   1085  O O   . SER A 1  140 ? -9.081  24.762  31.598  1.00 93.29 140 A 1 
ATOM   1086  C CB  . SER A 1  140 ? -8.021  25.302  28.841  1.00 94.14 140 A 1 
ATOM   1087  O OG  . SER A 1  140 ? -8.098  26.027  27.627  1.00 89.45 140 A 1 
ATOM   1088  N N   . MET A 1  141 ? -7.083  25.606  32.185  1.00 95.93 141 A 1 
ATOM   1089  C CA  . MET A 1  141 ? -6.942  24.851  33.435  1.00 96.10 141 A 1 
ATOM   1090  C C   . MET A 1  141 ? -6.478  25.741  34.594  1.00 96.28 141 A 1 
ATOM   1091  O O   . MET A 1  141 ? -5.926  26.825  34.391  1.00 95.00 141 A 1 
ATOM   1092  C CB  . MET A 1  141 ? -5.979  23.679  33.235  1.00 95.08 141 A 1 
ATOM   1093  C CG  . MET A 1  141 ? -6.420  22.685  32.142  1.00 93.81 141 A 1 
ATOM   1094  S SD  . MET A 1  141 ? -5.367  21.219  32.008  1.00 94.14 141 A 1 
ATOM   1095  C CE  . MET A 1  141 ? -3.819  21.953  31.455  1.00 86.88 141 A 1 
ATOM   1096  N N   . ARG A 1  142 ? -6.686  25.268  35.821  1.00 96.17 142 A 1 
ATOM   1097  C CA  . ARG A 1  142 ? -6.181  25.889  37.053  1.00 96.28 142 A 1 
ATOM   1098  C C   . ARG A 1  142 ? -5.313  24.905  37.812  1.00 96.49 142 A 1 
ATOM   1099  O O   . ARG A 1  142 ? -5.752  23.802  38.123  1.00 95.03 142 A 1 
ATOM   1100  C CB  . ARG A 1  142 ? -7.343  26.368  37.928  1.00 95.22 142 A 1 
ATOM   1101  C CG  . ARG A 1  142 ? -7.983  27.678  37.452  1.00 91.77 142 A 1 
ATOM   1102  C CD  . ARG A 1  142 ? -6.988  28.846  37.514  1.00 90.47 142 A 1 
ATOM   1103  N NE  . ARG A 1  142 ? -7.675  30.141  37.463  1.00 88.33 142 A 1 
ATOM   1104  C CZ  . ARG A 1  142 ? -7.097  31.332  37.396  1.00 88.55 142 A 1 
ATOM   1105  N NH1 . ARG A 1  142 ? -5.803  31.472  37.282  1.00 78.68 142 A 1 
ATOM   1106  N NH2 . ARG A 1  142 ? -7.830  32.392  37.440  1.00 80.89 142 A 1 
ATOM   1107  N N   . TRP A 1  143 ? -4.095  25.321  38.165  1.00 96.20 143 A 1 
ATOM   1108  C CA  . TRP A 1  143 ? -3.235  24.542  39.039  1.00 96.65 143 A 1 
ATOM   1109  C C   . TRP A 1  143 ? -3.632  24.798  40.489  1.00 96.48 143 A 1 
ATOM   1110  O O   . TRP A 1  143 ? -3.311  25.846  41.054  1.00 94.67 143 A 1 
ATOM   1111  C CB  . TRP A 1  143 ? -1.771  24.855  38.768  1.00 95.84 143 A 1 
ATOM   1112  C CG  . TRP A 1  143 ? -0.773  23.893  39.352  1.00 95.77 143 A 1 
ATOM   1113  C CD1 . TRP A 1  143 ? -0.950  23.096  40.431  1.00 91.79 143 A 1 
ATOM   1114  C CD2 . TRP A 1  143 ? 0.577   23.627  38.878  1.00 93.81 143 A 1 
ATOM   1115  N NE1 . TRP A 1  143 ? 0.208   22.358  40.658  1.00 91.45 143 A 1 
ATOM   1116  C CE2 . TRP A 1  143 ? 1.163   22.651  39.731  1.00 92.68 143 A 1 
ATOM   1117  C CE3 . TRP A 1  143 ? 1.355   24.116  37.807  1.00 91.86 143 A 1 
ATOM   1118  C CZ2 . TRP A 1  143 ? 2.477   22.177  39.528  1.00 91.83 143 A 1 
ATOM   1119  C CZ3 . TRP A 1  143 ? 2.663   23.645  37.612  1.00 90.36 143 A 1 
ATOM   1120  C CH2 . TRP A 1  143 ? 3.223   22.680  38.464  1.00 90.46 143 A 1 
ATOM   1121  N N   . LEU A 1  144 ? -4.331  23.856  41.097  1.00 96.15 144 A 1 
ATOM   1122  C CA  . LEU A 1  144 ? -4.711  23.908  42.498  1.00 96.13 144 A 1 
ATOM   1123  C C   . LEU A 1  144 ? -3.521  23.500  43.375  1.00 96.06 144 A 1 
ATOM   1124  O O   . LEU A 1  144 ? -2.866  22.494  43.111  1.00 94.67 144 A 1 
ATOM   1125  C CB  . LEU A 1  144 ? -5.944  23.024  42.764  1.00 95.76 144 A 1 
ATOM   1126  C CG  . LEU A 1  144 ? -7.145  23.253  41.827  1.00 95.05 144 A 1 
ATOM   1127  C CD1 . LEU A 1  144 ? -8.318  22.390  42.287  1.00 89.70 144 A 1 
ATOM   1128  C CD2 . LEU A 1  144 ? -7.605  24.704  41.794  1.00 89.56 144 A 1 
ATOM   1129  N N   . THR A 1  145 ? -3.267  24.276  44.443  1.00 95.78 145 A 1 
ATOM   1130  C CA  . THR A 1  145 ? -2.216  24.010  45.436  1.00 95.64 145 A 1 
ATOM   1131  C C   . THR A 1  145 ? -2.751  24.231  46.849  1.00 95.58 145 A 1 
ATOM   1132  O O   . THR A 1  145 ? -3.799  24.864  47.026  1.00 93.76 145 A 1 
ATOM   1133  C CB  . THR A 1  145 ? -0.967  24.871  45.193  1.00 94.00 145 A 1 
ATOM   1134  O OG1 . THR A 1  145 ? -1.279  26.244  45.255  1.00 87.28 145 A 1 
ATOM   1135  C CG2 . THR A 1  145 ? -0.327  24.617  43.836  1.00 86.95 145 A 1 
ATOM   1136  N N   . GLN A 1  146 ? -2.050  23.714  47.846  1.00 94.93 146 A 1 
ATOM   1137  C CA  . GLN A 1  146 ? -2.461  23.891  49.243  1.00 94.62 146 A 1 
ATOM   1138  C C   . GLN A 1  146 ? -2.666  25.363  49.613  1.00 94.86 146 A 1 
ATOM   1139  O O   . GLN A 1  146 ? -2.007  26.268  49.090  1.00 93.10 146 A 1 
ATOM   1140  C CB  . GLN A 1  146 ? -1.504  23.154  50.196  1.00 92.39 146 A 1 
ATOM   1141  C CG  . GLN A 1  146 ? -0.062  23.698  50.270  1.00 88.80 146 A 1 
ATOM   1142  C CD  . GLN A 1  146 ? 0.111   24.948  51.144  1.00 89.80 146 A 1 
ATOM   1143  O OE1 . GLN A 1  146 ? -0.690  25.302  51.989  1.00 80.74 146 A 1 
ATOM   1144  N NE2 . GLN A 1  146 ? 1.205   25.666  50.961  1.00 79.57 146 A 1 
ATOM   1145  N N   . LYS A 1  147 ? -3.566  25.597  50.574  1.00 94.12 147 A 1 
ATOM   1146  C CA  . LYS A 1  147 ? -3.846  26.909  51.145  1.00 94.04 147 A 1 
ATOM   1147  C C   . LYS A 1  147 ? -3.753  26.823  52.656  1.00 93.70 147 A 1 
ATOM   1148  O O   . LYS A 1  147 ? -4.423  25.998  53.263  1.00 90.22 147 A 1 
ATOM   1149  C CB  . LYS A 1  147 ? -5.230  27.363  50.668  1.00 91.98 147 A 1 
ATOM   1150  C CG  . LYS A 1  147 ? -5.575  28.807  51.082  1.00 89.36 147 A 1 
ATOM   1151  C CD  . LYS A 1  147 ? -6.962  29.165  50.533  1.00 86.85 147 A 1 
ATOM   1152  C CE  . LYS A 1  147 ? -7.332  30.617  50.844  1.00 78.95 147 A 1 
ATOM   1153  N NZ  . LYS A 1  147 ? -8.659  30.938  50.264  1.00 72.24 147 A 1 
ATOM   1154  N N   . ASN A 1  148 ? -2.937  27.670  53.269  1.00 93.58 148 A 1 
ATOM   1155  C CA  . ASN A 1  148 ? -2.714  27.697  54.722  1.00 93.35 148 A 1 
ATOM   1156  C C   . ASN A 1  148 ? -2.285  26.329  55.290  1.00 93.89 148 A 1 
ATOM   1157  O O   . ASN A 1  148 ? -2.832  25.873  56.287  1.00 89.18 148 A 1 
ATOM   1158  C CB  . ASN A 1  148 ? -3.949  28.272  55.432  1.00 91.15 148 A 1 
ATOM   1159  C CG  . ASN A 1  148 ? -4.306  29.693  55.025  1.00 86.65 148 A 1 
ATOM   1160  O OD1 . ASN A 1  148 ? -3.542  30.423  54.431  1.00 76.11 148 A 1 
ATOM   1161  N ND2 . ASN A 1  148 ? -5.494  30.133  55.358  1.00 74.89 148 A 1 
ATOM   1162  N N   . ASN A 1  149 ? -1.339  25.664  54.633  1.00 93.24 149 A 1 
ATOM   1163  C CA  . ASN A 1  149 ? -0.849  24.316  54.978  1.00 93.49 149 A 1 
ATOM   1164  C C   . ASN A 1  149 ? -1.934  23.214  54.973  1.00 94.03 149 A 1 
ATOM   1165  O O   . ASN A 1  149 ? -1.758  22.175  55.591  1.00 90.35 149 A 1 
ATOM   1166  C CB  . ASN A 1  149 ? -0.043  24.347  56.290  1.00 91.34 149 A 1 
ATOM   1167  C CG  . ASN A 1  149 ? 1.262   25.113  56.178  1.00 84.27 149 A 1 
ATOM   1168  O OD1 . ASN A 1  149 ? 1.801   25.344  55.115  1.00 74.10 149 A 1 
ATOM   1169  N ND2 . ASN A 1  149 ? 1.830   25.506  57.294  1.00 71.31 149 A 1 
ATOM   1170  N N   . ALA A 1  150 ? -3.032  23.442  54.299  1.00 94.19 150 A 1 
ATOM   1171  C CA  . ALA A 1  150 ? -4.094  22.468  54.147  1.00 94.52 150 A 1 
ATOM   1172  C C   . ALA A 1  150 ? -4.517  22.336  52.683  1.00 95.11 150 A 1 
ATOM   1173  O O   . ALA A 1  150 ? -4.584  23.316  51.943  1.00 92.80 150 A 1 
ATOM   1174  C CB  . ALA A 1  150 ? -5.269  22.857  55.058  1.00 92.46 150 A 1 
ATOM   1175  N N   . TYR A 1  151 ? -4.850  21.129  52.284  1.00 94.38 151 A 1 
ATOM   1176  C CA  . TYR A 1  151 ? -5.512  20.823  51.023  1.00 95.49 151 A 1 
ATOM   1177  C C   . TYR A 1  151 ? -6.780  20.017  51.327  1.00 95.14 151 A 1 
ATOM   1178  O O   . TYR A 1  151 ? -6.768  18.788  51.257  1.00 92.72 151 A 1 
ATOM   1179  C CB  . TYR A 1  151 ? -4.543  20.108  50.075  1.00 95.02 151 A 1 
ATOM   1180  C CG  . TYR A 1  151 ? -4.988  20.149  48.627  1.00 96.22 151 A 1 
ATOM   1181  C CD1 . TYR A 1  151 ? -6.137  19.457  48.202  1.00 93.31 151 A 1 
ATOM   1182  C CD2 . TYR A 1  151 ? -4.253  20.895  47.686  1.00 93.39 151 A 1 
ATOM   1183  C CE1 . TYR A 1  151 ? -6.556  19.497  46.860  1.00 92.85 151 A 1 
ATOM   1184  C CE2 . TYR A 1  151 ? -4.651  20.943  46.346  1.00 92.58 151 A 1 
ATOM   1185  C CZ  . TYR A 1  151 ? -5.809  20.244  45.929  1.00 94.51 151 A 1 
ATOM   1186  O OH  . TYR A 1  151 ? -6.209  20.286  44.626  1.00 93.18 151 A 1 
ATOM   1187  N N   . PRO A 1  152 ? -7.879  20.691  51.763  1.00 95.33 152 A 1 
ATOM   1188  C CA  . PRO A 1  152 ? -9.138  20.002  51.973  1.00 94.63 152 A 1 
ATOM   1189  C C   . PRO A 1  152 ? -9.621  19.375  50.663  1.00 94.80 152 A 1 
ATOM   1190  O O   . PRO A 1  152 ? -9.389  19.926  49.578  1.00 93.36 152 A 1 
ATOM   1191  C CB  . PRO A 1  152 ? -10.108 21.061  52.505  1.00 93.19 152 A 1 
ATOM   1192  C CG  . PRO A 1  152 ? -9.564  22.357  51.907  1.00 91.39 152 A 1 
ATOM   1193  C CD  . PRO A 1  152 ? -8.056  22.130  51.889  1.00 94.51 152 A 1 
ATOM   1194  N N   . THR A 1  153 ? -10.306 18.242  50.760  1.00 94.59 153 A 1 
ATOM   1195  C CA  . THR A 1  153 ? -10.852 17.558  49.584  1.00 94.32 153 A 1 
ATOM   1196  C C   . THR A 1  153 ? -11.767 18.497  48.803  1.00 94.46 153 A 1 
ATOM   1197  O O   . THR A 1  153 ? -12.739 19.011  49.352  1.00 92.45 153 A 1 
ATOM   1198  C CB  . THR A 1  153 ? -11.620 16.289  49.978  1.00 92.40 153 A 1 
ATOM   1199  O OG1 . THR A 1  153 ? -10.792 15.427  50.730  1.00 85.11 153 A 1 
ATOM   1200  C CG2 . THR A 1  153 ? -12.090 15.498  48.769  1.00 83.87 153 A 1 
ATOM   1201  N N   . GLN A 1  154 ? -11.468 18.712  47.543  1.00 95.09 154 A 1 
ATOM   1202  C CA  . GLN A 1  154 ? -12.302 19.461  46.614  1.00 94.96 154 A 1 
ATOM   1203  C C   . GLN A 1  154 ? -13.354 18.525  46.017  1.00 94.87 154 A 1 
ATOM   1204  O O   . GLN A 1  154 ? -13.038 17.393  45.662  1.00 93.05 154 A 1 
ATOM   1205  C CB  . GLN A 1  154 ? -11.443 20.108  45.521  1.00 94.22 154 A 1 
ATOM   1206  C CG  . GLN A 1  154 ? -10.274 20.953  46.058  1.00 92.47 154 A 1 
ATOM   1207  C CD  . GLN A 1  154 ? -10.729 22.069  46.997  1.00 94.38 154 A 1 
ATOM   1208  O OE1 . GLN A 1  154 ? -11.330 23.050  46.594  1.00 84.92 154 A 1 
ATOM   1209  N NE2 . GLN A 1  154 ? -10.475 21.947  48.284  1.00 83.94 154 A 1 
ATOM   1210  N N   . ASP A 1  155 ? -14.594 18.979  45.904  1.00 94.66 155 A 1 
ATOM   1211  C CA  . ASP A 1  155 ? -15.691 18.280  45.228  1.00 94.14 155 A 1 
ATOM   1212  C C   . ASP A 1  155 ? -16.449 19.300  44.384  1.00 94.27 155 A 1 
ATOM   1213  O O   . ASP A 1  155 ? -17.012 20.257  44.908  1.00 91.80 155 A 1 
ATOM   1214  C CB  . ASP A 1  155 ? -16.575 17.562  46.263  1.00 91.81 155 A 1 
ATOM   1215  C CG  . ASP A 1  155 ? -17.643 16.632  45.668  1.00 88.70 155 A 1 
ATOM   1216  O OD1 . ASP A 1  155 ? -17.916 16.653  44.449  1.00 82.74 155 A 1 
ATOM   1217  O OD2 . ASP A 1  155 ? -18.250 15.846  46.431  1.00 80.92 155 A 1 
ATOM   1218  N N   . ALA A 1  156 ? -16.407 19.138  43.072  1.00 94.79 156 A 1 
ATOM   1219  C CA  . ALA A 1  156 ? -16.971 20.056  42.105  1.00 94.91 156 A 1 
ATOM   1220  C C   . ALA A 1  156 ? -17.832 19.313  41.078  1.00 95.12 156 A 1 
ATOM   1221  O O   . ALA A 1  156 ? -17.526 18.192  40.682  1.00 93.71 156 A 1 
ATOM   1222  C CB  . ALA A 1  156 ? -15.833 20.843  41.446  1.00 93.95 156 A 1 
ATOM   1223  N N   . GLN A 1  157 ? -18.898 19.957  40.627  1.00 95.29 157 A 1 
ATOM   1224  C CA  . GLN A 1  157 ? -19.825 19.400  39.646  1.00 95.02 157 A 1 
ATOM   1225  C C   . GLN A 1  157 ? -20.209 20.459  38.601  1.00 95.55 157 A 1 
ATOM   1226  O O   . GLN A 1  157 ? -20.508 21.601  38.952  1.00 94.03 157 A 1 
ATOM   1227  C CB  . GLN A 1  157 ? -21.043 18.824  40.389  1.00 92.05 157 A 1 
ATOM   1228  C CG  . GLN A 1  157 ? -22.037 18.150  39.437  1.00 84.63 157 A 1 
ATOM   1229  C CD  . GLN A 1  157 ? -23.213 17.494  40.161  1.00 84.69 157 A 1 
ATOM   1230  O OE1 . GLN A 1  157 ? -23.105 16.965  41.255  1.00 75.98 157 A 1 
ATOM   1231  N NE2 . GLN A 1  157 ? -24.371 17.492  39.562  1.00 73.31 157 A 1 
ATOM   1232  N N   . TYR A 1  158 ? -20.257 20.062  37.351  1.00 95.89 158 A 1 
ATOM   1233  C CA  . TYR A 1  158 ? -20.721 20.872  36.231  1.00 96.24 158 A 1 
ATOM   1234  C C   . TYR A 1  158 ? -21.635 20.036  35.336  1.00 96.56 158 A 1 
ATOM   1235  O O   . TYR A 1  158 ? -21.260 18.939  34.927  1.00 95.55 158 A 1 
ATOM   1236  C CB  . TYR A 1  158 ? -19.510 21.405  35.452  1.00 96.17 158 A 1 
ATOM   1237  C CG  . TYR A 1  158 ? -19.896 22.142  34.186  1.00 96.48 158 A 1 
ATOM   1238  C CD1 . TYR A 1  158 ? -19.913 21.466  32.950  1.00 93.04 158 A 1 
ATOM   1239  C CD2 . TYR A 1  158 ? -20.274 23.494  34.242  1.00 93.77 158 A 1 
ATOM   1240  C CE1 . TYR A 1  158 ? -20.308 22.136  31.777  1.00 93.24 158 A 1 
ATOM   1241  C CE2 . TYR A 1  158 ? -20.672 24.172  33.075  1.00 93.36 158 A 1 
ATOM   1242  C CZ  . TYR A 1  158 ? -20.692 23.489  31.844  1.00 94.94 158 A 1 
ATOM   1243  O OH  . TYR A 1  158 ? -21.095 24.147  30.709  1.00 93.43 158 A 1 
ATOM   1244  N N   . THR A 1  159 ? -22.809 20.549  35.005  1.00 96.08 159 A 1 
ATOM   1245  C CA  . THR A 1  159 ? -23.744 19.905  34.070  1.00 96.04 159 A 1 
ATOM   1246  C C   . THR A 1  159 ? -23.770 20.669  32.751  1.00 96.04 159 A 1 
ATOM   1247  O O   . THR A 1  159 ? -23.919 21.890  32.745  1.00 94.56 159 A 1 
ATOM   1248  C CB  . THR A 1  159 ? -25.157 19.804  34.673  1.00 94.98 159 A 1 
ATOM   1249  O OG1 . THR A 1  159 ? -25.100 19.093  35.897  1.00 88.18 159 A 1 
ATOM   1250  C CG2 . THR A 1  159 ? -26.118 19.049  33.765  1.00 86.77 159 A 1 
ATOM   1251  N N   . ASN A 1  160 ? -23.653 19.954  31.626  1.00 95.89 160 A 1 
ATOM   1252  C CA  . ASN A 1  160 ? -23.727 20.553  30.301  1.00 95.94 160 A 1 
ATOM   1253  C C   . ASN A 1  160 ? -25.176 20.904  29.936  1.00 95.67 160 A 1 
ATOM   1254  O O   . ASN A 1  160 ? -25.939 20.063  29.466  1.00 93.38 160 A 1 
ATOM   1255  C CB  . ASN A 1  160 ? -23.062 19.627  29.270  1.00 95.27 160 A 1 
ATOM   1256  C CG  . ASN A 1  160 ? -23.101 20.223  27.867  1.00 95.81 160 A 1 
ATOM   1257  O OD1 . ASN A 1  160 ? -23.548 21.339  27.625  1.00 91.47 160 A 1 
ATOM   1258  N ND2 . ASN A 1  160 ? -22.637 19.479  26.884  1.00 90.95 160 A 1 
ATOM   1259  N N   . ASN A 1  161 ? -25.539 22.170  30.098  1.00 95.29 161 A 1 
ATOM   1260  C CA  . ASN A 1  161 ? -26.838 22.716  29.714  1.00 94.68 161 A 1 
ATOM   1261  C C   . ASN A 1  161 ? -26.786 23.507  28.388  1.00 94.65 161 A 1 
ATOM   1262  O O   . ASN A 1  161 ? -27.696 24.276  28.099  1.00 90.83 161 A 1 
ATOM   1263  C CB  . ASN A 1  161 ? -27.371 23.561  30.882  1.00 93.10 161 A 1 
ATOM   1264  C CG  . ASN A 1  161 ? -27.644 22.730  32.119  1.00 89.01 161 A 1 
ATOM   1265  O OD1 . ASN A 1  161 ? -28.094 21.606  32.071  1.00 77.53 161 A 1 
ATOM   1266  N ND2 . ASN A 1  161 ? -27.404 23.283  33.292  1.00 77.14 161 A 1 
ATOM   1267  N N   . GLN A 1  162 ? -25.719 23.346  27.588  1.00 94.85 162 A 1 
ATOM   1268  C CA  . GLN A 1  162 ? -25.499 24.150  26.374  1.00 94.06 162 A 1 
ATOM   1269  C C   . GLN A 1  162 ? -26.151 23.556  25.114  1.00 93.47 162 A 1 
ATOM   1270  O O   . GLN A 1  162 ? -26.152 24.197  24.067  1.00 87.77 162 A 1 
ATOM   1271  C CB  . GLN A 1  162 ? -23.991 24.351  26.164  1.00 92.50 162 A 1 
ATOM   1272  C CG  . GLN A 1  162 ? -23.304 25.033  27.359  1.00 90.35 162 A 1 
ATOM   1273  C CD  . GLN A 1  162 ? -23.855 26.427  27.652  1.00 89.73 162 A 1 
ATOM   1274  O OE1 . GLN A 1  162 ? -24.228 27.185  26.762  1.00 80.75 162 A 1 
ATOM   1275  N NE2 . GLN A 1  162 ? -23.931 26.813  28.902  1.00 78.85 162 A 1 
ATOM   1276  N N   . GLY A 1  163 ? -26.683 22.337  25.191  1.00 93.03 163 A 1 
ATOM   1277  C CA  . GLY A 1  163 ? -27.280 21.649  24.036  1.00 92.78 163 A 1 
ATOM   1278  C C   . GLY A 1  163 ? -26.279 21.192  22.970  1.00 93.35 163 A 1 
ATOM   1279  O O   . GLY A 1  163 ? -26.691 20.738  21.901  1.00 90.00 163 A 1 
ATOM   1280  N N   . LYS A 1  164 ? -24.983 21.328  23.240  1.00 93.63 164 A 1 
ATOM   1281  C CA  . LYS A 1  164 ? -23.899 20.912  22.350  1.00 93.72 164 A 1 
ATOM   1282  C C   . LYS A 1  164 ? -22.801 20.196  23.140  1.00 94.45 164 A 1 
ATOM   1283  O O   . LYS A 1  164 ? -22.666 20.433  24.339  1.00 93.01 164 A 1 
ATOM   1284  C CB  . LYS A 1  164 ? -23.303 22.130  21.622  1.00 92.04 164 A 1 
ATOM   1285  C CG  . LYS A 1  164 ? -24.284 22.804  20.639  1.00 88.87 164 A 1 
ATOM   1286  C CD  . LYS A 1  164 ? -23.545 23.900  19.870  1.00 83.91 164 A 1 
ATOM   1287  C CE  . LYS A 1  164 ? -24.423 24.536  18.795  1.00 75.84 164 A 1 
ATOM   1288  N NZ  . LYS A 1  164 ? -23.602 25.414  17.916  1.00 67.91 164 A 1 
ATOM   1289  N N   . ASN A 1  165 ? -22.011 19.382  22.460  1.00 93.61 165 A 1 
ATOM   1290  C CA  . ASN A 1  165 ? -20.846 18.739  23.063  1.00 93.57 165 A 1 
ATOM   1291  C C   . ASN A 1  165 ? -19.832 19.786  23.538  1.00 94.35 165 A 1 
ATOM   1292  O O   . ASN A 1  165 ? -19.560 20.764  22.842  1.00 93.54 165 A 1 
ATOM   1293  C CB  . ASN A 1  165 ? -20.215 17.759  22.057  1.00 92.14 165 A 1 
ATOM   1294  C CG  . ASN A 1  165 ? -21.066 16.522  21.800  1.00 90.66 165 A 1 
ATOM   1295  O OD1 . ASN A 1  165 ? -22.099 16.292  22.405  1.00 85.13 165 A 1 
ATOM   1296  N ND2 . ASN A 1  165 ? -20.635 15.671  20.896  1.00 84.18 165 A 1 
ATOM   1297  N N   . ILE A 1  166 ? -19.264 19.562  24.715  1.00 95.56 166 A 1 
ATOM   1298  C CA  . ILE A 1  166 ? -18.199 20.387  25.286  1.00 96.24 166 A 1 
ATOM   1299  C C   . ILE A 1  166 ? -16.941 19.528  25.408  1.00 96.28 166 A 1 
ATOM   1300  O O   . ILE A 1  166 ? -16.922 18.568  26.180  1.00 95.15 166 A 1 
ATOM   1301  C CB  . ILE A 1  166 ? -18.613 20.990  26.645  1.00 96.02 166 A 1 
ATOM   1302  C CG1 . ILE A 1  166 ? -19.862 21.902  26.494  1.00 93.20 166 A 1 
ATOM   1303  C CG2 . ILE A 1  166 ? -17.442 21.792  27.242  1.00 93.46 166 A 1 
ATOM   1304  C CD1 . ILE A 1  166 ? -20.434 22.386  27.829  1.00 91.37 166 A 1 
ATOM   1305  N N   . LEU A 1  167 ? -15.893 19.908  24.689  1.00 95.92 167 A 1 
ATOM   1306  C CA  . LEU A 1  167 ? -14.554 19.392  24.931  1.00 96.05 167 A 1 
ATOM   1307  C C   . LEU A 1  167 ? -14.023 20.019  26.227  1.00 96.25 167 A 1 
ATOM   1308  O O   . LEU A 1  167 ? -13.929 21.244  26.323  1.00 95.58 167 A 1 
ATOM   1309  C CB  . LEU A 1  167 ? -13.672 19.735  23.717  1.00 95.75 167 A 1 
ATOM   1310  C CG  . LEU A 1  167 ? -12.183 19.367  23.891  1.00 94.96 167 A 1 
ATOM   1311  C CD1 . LEU A 1  167 ? -11.969 17.859  23.991  1.00 90.50 167 A 1 
ATOM   1312  C CD2 . LEU A 1  167 ? -11.393 19.888  22.693  1.00 90.29 167 A 1 
ATOM   1313  N N   . PHE A 1  168 ? -13.666 19.197  27.210  1.00 96.30 168 A 1 
ATOM   1314  C CA  . PHE A 1  168 ? -13.069 19.653  28.458  1.00 96.62 168 A 1 
ATOM   1315  C C   . PHE A 1  168 ? -11.740 18.937  28.719  1.00 96.73 168 A 1 
ATOM   1316  O O   . PHE A 1  168 ? -11.549 17.792  28.317  1.00 95.78 168 A 1 
ATOM   1317  C CB  . PHE A 1  168 ? -14.049 19.496  29.630  1.00 96.23 168 A 1 
ATOM   1318  C CG  . PHE A 1  168 ? -14.312 18.066  30.045  1.00 96.74 168 A 1 
ATOM   1319  C CD1 . PHE A 1  168 ? -15.271 17.282  29.369  1.00 93.37 168 A 1 
ATOM   1320  C CD2 . PHE A 1  168 ? -13.594 17.488  31.116  1.00 93.58 168 A 1 
ATOM   1321  C CE1 . PHE A 1  168 ? -15.508 15.961  29.758  1.00 92.81 168 A 1 
ATOM   1322  C CE2 . PHE A 1  168 ? -13.827 16.160  31.508  1.00 92.71 168 A 1 
ATOM   1323  C CZ  . PHE A 1  168 ? -14.791 15.394  30.824  1.00 94.64 168 A 1 
ATOM   1324  N N   . MET A 1  169 ? -10.826 19.631  29.380  1.00 96.96 169 A 1 
ATOM   1325  C CA  . MET A 1  169 ? -9.464  19.182  29.608  1.00 96.99 169 A 1 
ATOM   1326  C C   . MET A 1  169 ? -9.105  19.300  31.083  1.00 97.29 169 A 1 
ATOM   1327  O O   . MET A 1  169 ? -9.513  20.247  31.753  1.00 96.09 169 A 1 
ATOM   1328  C CB  . MET A 1  169 ? -8.470  19.998  28.754  1.00 95.68 169 A 1 
ATOM   1329  C CG  . MET A 1  169 ? -8.741  19.982  27.242  1.00 94.00 169 A 1 
ATOM   1330  S SD  . MET A 1  169 ? -10.121 21.004  26.641  1.00 91.39 169 A 1 
ATOM   1331  C CE  . MET A 1  169 ? -9.582  22.636  27.146  1.00 82.14 169 A 1 
ATOM   1332  N N   . TRP A 1  170 ? -8.323  18.363  31.572  1.00 97.06 170 A 1 
ATOM   1333  C CA  . TRP A 1  170 ? -7.725  18.403  32.903  1.00 97.34 170 A 1 
ATOM   1334  C C   . TRP A 1  170 ? -6.315  17.819  32.863  1.00 97.33 170 A 1 
ATOM   1335  O O   . TRP A 1  170 ? -5.884  17.261  31.853  1.00 96.43 170 A 1 
ATOM   1336  C CB  . TRP A 1  170 ? -8.617  17.690  33.935  1.00 97.08 170 A 1 
ATOM   1337  C CG  . TRP A 1  170 ? -8.642  16.195  33.856  1.00 97.22 170 A 1 
ATOM   1338  C CD1 . TRP A 1  170 ? -7.949  15.350  34.652  1.00 95.77 170 A 1 
ATOM   1339  C CD2 . TRP A 1  170 ? -9.401  15.341  32.943  1.00 96.57 170 A 1 
ATOM   1340  N NE1 . TRP A 1  170 ? -8.223  14.043  34.301  1.00 95.36 170 A 1 
ATOM   1341  C CE2 . TRP A 1  170 ? -9.107  13.983  33.256  1.00 96.15 170 A 1 
ATOM   1342  C CE3 . TRP A 1  170 ? -10.302 15.597  31.889  1.00 95.62 170 A 1 
ATOM   1343  C CZ2 . TRP A 1  170 ? -9.675  12.918  32.538  1.00 95.08 170 A 1 
ATOM   1344  C CZ3 . TRP A 1  170 ? -10.874 14.520  31.170  1.00 94.12 170 A 1 
ATOM   1345  C CH2 . TRP A 1  170 ? -10.549 13.202  31.492  1.00 93.89 170 A 1 
ATOM   1346  N N   . GLY A 1  171 ? -5.585  17.948  33.945  1.00 96.67 171 A 1 
ATOM   1347  C CA  . GLY A 1  171 ? -4.288  17.329  34.102  1.00 96.61 171 A 1 
ATOM   1348  C C   . GLY A 1  171 ? -4.103  16.718  35.479  1.00 97.08 171 A 1 
ATOM   1349  O O   . GLY A 1  171 ? -4.828  17.042  36.432  1.00 95.97 171 A 1 
ATOM   1350  N N   . ILE A 1  172 ? -3.104  15.867  35.611  1.00 96.57 172 A 1 
ATOM   1351  C CA  . ILE A 1  172 ? -2.619  15.355  36.890  1.00 96.62 172 A 1 
ATOM   1352  C C   . ILE A 1  172 ? -1.122  15.662  36.981  1.00 96.38 172 A 1 
ATOM   1353  O O   . ILE A 1  172 ? -0.341  15.254  36.123  1.00 95.28 172 A 1 
ATOM   1354  C CB  . ILE A 1  172 ? -2.911  13.848  37.039  1.00 96.07 172 A 1 
ATOM   1355  C CG1 . ILE A 1  172 ? -4.410  13.517  36.906  1.00 93.30 172 A 1 
ATOM   1356  C CG2 . ILE A 1  172 ? -2.368  13.325  38.382  1.00 94.14 172 A 1 
ATOM   1357  C CD1 . ILE A 1  172 ? -5.341  14.127  37.960  1.00 89.45 172 A 1 
ATOM   1358  N N   . ASN A 1  173 ? -0.737  16.380  38.016  1.00 96.12 173 A 1 
ATOM   1359  C CA  . ASN A 1  173 ? 0.658   16.708  38.272  1.00 96.09 173 A 1 
ATOM   1360  C C   . ASN A 1  173 ? 1.376   15.534  38.936  1.00 96.09 173 A 1 
ATOM   1361  O O   . ASN A 1  173 ? 0.907   14.981  39.929  1.00 94.73 173 A 1 
ATOM   1362  C CB  . ASN A 1  173 ? 0.720   17.982  39.119  1.00 95.29 173 A 1 
ATOM   1363  C CG  . ASN A 1  173 ? 2.150   18.380  39.444  1.00 94.93 173 A 1 
ATOM   1364  O OD1 . ASN A 1  173 ? 3.071   18.247  38.655  1.00 86.30 173 A 1 
ATOM   1365  N ND2 . ASN A 1  173 ? 2.373   18.882  40.631  1.00 86.49 173 A 1 
ATOM   1366  N N   . HIS A 1  174 ? 2.544   15.204  38.425  1.00 95.85 174 A 1 
ATOM   1367  C CA  . HIS A 1  174 ? 3.430   14.169  38.925  1.00 95.42 174 A 1 
ATOM   1368  C C   . HIS A 1  174 ? 4.755   14.801  39.380  1.00 94.99 174 A 1 
ATOM   1369  O O   . HIS A 1  174 ? 5.673   14.971  38.569  1.00 93.06 174 A 1 
ATOM   1370  C CB  . HIS A 1  174 ? 3.619   13.103  37.849  1.00 94.92 174 A 1 
ATOM   1371  C CG  . HIS A 1  174 ? 2.340   12.427  37.450  1.00 95.35 174 A 1 
ATOM   1372  N ND1 . HIS A 1  174 ? 1.580   11.608  38.251  1.00 88.38 174 A 1 
ATOM   1373  C CD2 . HIS A 1  174 ? 1.698   12.516  36.241  1.00 88.24 174 A 1 
ATOM   1374  C CE1 . HIS A 1  174 ? 0.514   11.217  37.542  1.00 89.90 174 A 1 
ATOM   1375  N NE2 . HIS A 1  174 ? 0.554   11.743  36.321  1.00 90.37 174 A 1 
ATOM   1376  N N   . PRO A 1  175 ? 4.885   15.178  40.676  1.00 95.26 175 A 1 
ATOM   1377  C CA  . PRO A 1  175 ? 6.106   15.772  41.211  1.00 95.03 175 A 1 
ATOM   1378  C C   . PRO A 1  175 ? 7.320   14.831  41.138  1.00 94.42 175 A 1 
ATOM   1379  O O   . PRO A 1  175 ? 7.168   13.611  41.081  1.00 92.50 175 A 1 
ATOM   1380  C CB  . PRO A 1  175 ? 5.779   16.167  42.651  1.00 94.07 175 A 1 
ATOM   1381  C CG  . PRO A 1  175 ? 4.275   16.340  42.629  1.00 92.52 175 A 1 
ATOM   1382  C CD  . PRO A 1  175 ? 3.823   15.255  41.660  1.00 94.61 175 A 1 
ATOM   1383  N N   . PRO A 1  176 ? 8.536   15.396  41.210  1.00 93.79 176 A 1 
ATOM   1384  C CA  . PRO A 1  176 ? 9.746   14.581  41.157  1.00 92.97 176 A 1 
ATOM   1385  C C   . PRO A 1  176 ? 10.102  13.901  42.495  1.00 92.53 176 A 1 
ATOM   1386  O O   . PRO A 1  176 ? 10.826  12.918  42.496  1.00 89.46 176 A 1 
ATOM   1387  C CB  . PRO A 1  176 ? 10.837  15.553  40.710  1.00 91.64 176 A 1 
ATOM   1388  C CG  . PRO A 1  176 ? 10.375  16.895  41.281  1.00 90.37 176 A 1 
ATOM   1389  C CD  . PRO A 1  176 ? 8.856   16.807  41.164  1.00 92.82 176 A 1 
ATOM   1390  N N   . THR A 1  177 ? 9.640   14.463  43.619  1.00 92.51 177 A 1 
ATOM   1391  C CA  . THR A 1  177 ? 9.975   13.975  44.970  1.00 92.47 177 A 1 
ATOM   1392  C C   . THR A 1  177 ? 8.801   14.135  45.932  1.00 93.23 177 A 1 
ATOM   1393  O O   . THR A 1  177 ? 7.964   15.026  45.768  1.00 92.52 177 A 1 
ATOM   1394  C CB  . THR A 1  177 ? 11.190  14.720  45.566  1.00 91.08 177 A 1 
ATOM   1395  O OG1 . THR A 1  177 ? 10.903  16.080  45.787  1.00 85.34 177 A 1 
ATOM   1396  C CG2 . THR A 1  177 ? 12.450  14.656  44.704  1.00 84.69 177 A 1 
ATOM   1397  N N   . ASP A 1  178 ? 8.803   13.347  47.007  1.00 92.86 178 A 1 
ATOM   1398  C CA  . ASP A 1  178 ? 7.820   13.471  48.088  1.00 92.82 178 A 1 
ATOM   1399  C C   . ASP A 1  178 ? 7.858   14.848  48.773  1.00 93.95 178 A 1 
ATOM   1400  O O   . ASP A 1  178 ? 6.835   15.349  49.217  1.00 92.65 178 A 1 
ATOM   1401  C CB  . ASP A 1  178 ? 8.077   12.384  49.144  1.00 91.06 178 A 1 
ATOM   1402  C CG  . ASP A 1  178 ? 7.900   10.974  48.611  1.00 88.30 178 A 1 
ATOM   1403  O OD1 . ASP A 1  178 ? 7.097   10.789  47.676  1.00 81.96 178 A 1 
ATOM   1404  O OD2 . ASP A 1  178 ? 8.597   10.072  49.140  1.00 81.46 178 A 1 
ATOM   1405  N N   . THR A 1  179 ? 9.024   15.499  48.815  1.00 94.17 179 A 1 
ATOM   1406  C CA  . THR A 1  179 ? 9.158   16.856  49.366  1.00 94.52 179 A 1 
ATOM   1407  C C   . THR A 1  179 ? 8.382   17.871  48.527  1.00 95.00 179 A 1 
ATOM   1408  O O   . THR A 1  179 ? 7.650   18.691  49.071  1.00 93.92 179 A 1 
ATOM   1409  C CB  . THR A 1  179 ? 10.630  17.267  49.437  1.00 93.75 179 A 1 
ATOM   1410  O OG1 . THR A 1  179 ? 11.381  16.294  50.116  1.00 83.90 179 A 1 
ATOM   1411  C CG2 . THR A 1  179 ? 10.828  18.589  50.185  1.00 80.84 179 A 1 
ATOM   1412  N N   . VAL A 1  180 ? 8.498   17.821  47.205  1.00 94.58 180 A 1 
ATOM   1413  C CA  . VAL A 1  180 ? 7.732   18.695  46.308  1.00 94.68 180 A 1 
ATOM   1414  C C   . VAL A 1  180 ? 6.239   18.360  46.383  1.00 95.19 180 A 1 
ATOM   1415  O O   . VAL A 1  180 ? 5.418   19.265  46.459  1.00 94.24 180 A 1 
ATOM   1416  C CB  . VAL A 1  180 ? 8.254   18.614  44.864  1.00 93.64 180 A 1 
ATOM   1417  C CG1 . VAL A 1  180 ? 7.425   19.477  43.907  1.00 88.39 180 A 1 
ATOM   1418  C CG2 . VAL A 1  180 ? 9.705   19.113  44.776  1.00 87.90 180 A 1 
ATOM   1419  N N   . GLN A 1  181 ? 5.906   17.073  46.442  1.00 94.96 181 A 1 
ATOM   1420  C CA  . GLN A 1  181 ? 4.521   16.612  46.602  1.00 95.51 181 A 1 
ATOM   1421  C C   . GLN A 1  181 ? 3.869   17.203  47.858  1.00 95.90 181 A 1 
ATOM   1422  O O   . GLN A 1  181 ? 2.806   17.813  47.773  1.00 95.02 181 A 1 
ATOM   1423  C CB  . GLN A 1  181 ? 4.528   15.072  46.647  1.00 95.02 181 A 1 
ATOM   1424  C CG  . GLN A 1  181 ? 3.156   14.440  46.963  1.00 94.09 181 A 1 
ATOM   1425  C CD  . GLN A 1  181 ? 2.110   14.651  45.878  1.00 95.43 181 A 1 
ATOM   1426  O OE1 . GLN A 1  181 ? 2.407   14.889  44.727  1.00 89.06 181 A 1 
ATOM   1427  N NE2 . GLN A 1  181 ? 0.843   14.557  46.225  1.00 87.96 181 A 1 
ATOM   1428  N N   . THR A 1  182 ? 4.529   17.069  49.022  1.00 95.52 182 A 1 
ATOM   1429  C CA  . THR A 1  182 ? 3.991   17.568  50.294  1.00 95.30 182 A 1 
ATOM   1430  C C   . THR A 1  182 ? 3.950   19.094  50.350  1.00 95.59 182 A 1 
ATOM   1431  O O   . THR A 1  182 ? 2.979   19.646  50.857  1.00 93.60 182 A 1 
ATOM   1432  C CB  . THR A 1  182 ? 4.769   17.013  51.495  1.00 93.77 182 A 1 
ATOM   1433  O OG1 . THR A 1  182 ? 6.155   17.184  51.344  1.00 82.74 182 A 1 
ATOM   1434  C CG2 . THR A 1  182 ? 4.509   15.520  51.681  1.00 79.89 182 A 1 
ATOM   1435  N N   . ASN A 1  183 ? 4.923   19.790  49.774  1.00 95.44 183 A 1 
ATOM   1436  C CA  . ASN A 1  183 ? 4.914   21.250  49.687  1.00 94.96 183 A 1 
ATOM   1437  C C   . ASN A 1  183 ? 3.722   21.782  48.869  1.00 95.04 183 A 1 
ATOM   1438  O O   . ASN A 1  183 ? 3.189   22.843  49.181  1.00 93.21 183 A 1 
ATOM   1439  C CB  . ASN A 1  183 ? 6.232   21.741  49.077  1.00 94.05 183 A 1 
ATOM   1440  C CG  . ASN A 1  183 ? 7.411   21.657  50.025  1.00 88.63 183 A 1 
ATOM   1441  O OD1 . ASN A 1  183 ? 7.304   21.464  51.212  1.00 80.18 183 A 1 
ATOM   1442  N ND2 . ASN A 1  183 ? 8.607   21.855  49.507  1.00 78.97 183 A 1 
ATOM   1443  N N   . LEU A 1  184 ? 3.307   21.053  47.834  1.00 95.00 184 A 1 
ATOM   1444  C CA  . LEU A 1  184 ? 2.199   21.465  46.964  1.00 94.90 184 A 1 
ATOM   1445  C C   . LEU A 1  184 ? 0.826   21.009  47.487  1.00 95.14 184 A 1 
ATOM   1446  O O   . LEU A 1  184 ? -0.147  21.749  47.365  1.00 93.14 184 A 1 
ATOM   1447  C CB  . LEU A 1  184 ? 2.443   20.928  45.543  1.00 94.28 184 A 1 
ATOM   1448  C CG  . LEU A 1  184 ? 3.632   21.570  44.803  1.00 93.58 184 A 1 
ATOM   1449  C CD1 . LEU A 1  184 ? 3.852   20.825  43.482  1.00 88.22 184 A 1 
ATOM   1450  C CD2 . LEU A 1  184 ? 3.395   23.041  44.475  1.00 87.73 184 A 1 
ATOM   1451  N N   . TYR A 1  185 ? 0.760   19.802  48.077  1.00 95.32 185 A 1 
ATOM   1452  C CA  . TYR A 1  185 ? -0.503  19.114  48.332  1.00 95.66 185 A 1 
ATOM   1453  C C   . TYR A 1  185 ? -0.643  18.559  49.763  1.00 95.32 185 A 1 
ATOM   1454  O O   . TYR A 1  185 ? -1.641  17.912  50.064  1.00 91.56 185 A 1 
ATOM   1455  C CB  . TYR A 1  185 ? -0.687  18.003  47.296  1.00 95.10 185 A 1 
ATOM   1456  C CG  . TYR A 1  185 ? -0.492  18.445  45.857  1.00 96.11 185 A 1 
ATOM   1457  C CD1 . TYR A 1  185 ? -1.348  19.401  45.271  1.00 91.97 185 A 1 
ATOM   1458  C CD2 . TYR A 1  185 ? 0.572   17.925  45.097  1.00 92.47 185 A 1 
ATOM   1459  C CE1 . TYR A 1  185 ? -1.151  19.831  43.959  1.00 91.62 185 A 1 
ATOM   1460  C CE2 . TYR A 1  185 ? 0.777   18.353  43.773  1.00 91.48 185 A 1 
ATOM   1461  C CZ  . TYR A 1  185 ? -0.082  19.307  43.209  1.00 94.67 185 A 1 
ATOM   1462  O OH  . TYR A 1  185 ? 0.122   19.732  41.933  1.00 93.64 185 A 1 
ATOM   1463  N N   . THR A 1  186 ? 0.338   18.809  50.629  1.00 95.41 186 A 1 
ATOM   1464  C CA  . THR A 1  186 ? 0.393   18.390  52.051  1.00 94.80 186 A 1 
ATOM   1465  C C   . THR A 1  186 ? 0.561   16.887  52.320  1.00 94.47 186 A 1 
ATOM   1466  O O   . THR A 1  186 ? 1.048   16.523  53.389  1.00 90.02 186 A 1 
ATOM   1467  C CB  . THR A 1  186 ? -0.766  18.946  52.893  1.00 93.18 186 A 1 
ATOM   1468  O OG1 . THR A 1  186 ? -1.981  18.291  52.611  1.00 86.90 186 A 1 
ATOM   1469  C CG2 . THR A 1  186 ? -1.002  20.444  52.667  1.00 85.02 186 A 1 
ATOM   1470  N N   . ARG A 1  187 ? 0.209   16.014  51.393  1.00 94.39 187 A 1 
ATOM   1471  C CA  . ARG A 1  187 ? 0.274   14.550  51.516  1.00 93.30 187 A 1 
ATOM   1472  C C   . ARG A 1  187 ? 0.800   13.889  50.240  1.00 94.06 187 A 1 
ATOM   1473  O O   . ARG A 1  187 ? 0.744   14.463  49.166  1.00 91.50 187 A 1 
ATOM   1474  C CB  . ARG A 1  187 ? -1.064  13.932  51.956  1.00 89.38 187 A 1 
ATOM   1475  C CG  . ARG A 1  187 ? -2.307  14.767  51.659  1.00 79.99 187 A 1 
ATOM   1476  C CD  . ARG A 1  187 ? -3.564  13.977  52.009  1.00 79.42 187 A 1 
ATOM   1477  N NE  . ARG A 1  187 ? -4.625  14.882  52.486  1.00 72.56 187 A 1 
ATOM   1478  C CZ  . ARG A 1  187 ? -5.843  14.522  52.840  1.00 67.82 187 A 1 
ATOM   1479  N NH1 . ARG A 1  187 ? -6.266  13.292  52.704  1.00 60.80 187 A 1 
ATOM   1480  N NH2 . ARG A 1  187 ? -6.649  15.391  53.355  1.00 59.92 187 A 1 
ATOM   1481  N N   . THR A 1  188 ? 1.276   12.655  50.416  1.00 93.03 188 A 1 
ATOM   1482  C CA  . THR A 1  188 ? 1.851   11.869  49.309  1.00 91.74 188 A 1 
ATOM   1483  C C   . THR A 1  188 ? 0.840   10.940  48.636  1.00 91.12 188 A 1 
ATOM   1484  O O   . THR A 1  188 ? 0.993   10.624  47.462  1.00 85.90 188 A 1 
ATOM   1485  C CB  . THR A 1  188 ? 3.038   11.033  49.809  1.00 89.41 188 A 1 
ATOM   1486  O OG1 . THR A 1  188 ? 2.647   10.273  50.942  1.00 79.78 188 A 1 
ATOM   1487  C CG2 . THR A 1  188 ? 4.206   11.909  50.236  1.00 78.15 188 A 1 
ATOM   1488  N N   . ASP A 1  189 ? -0.185  10.513  49.354  1.00 91.95 189 A 1 
ATOM   1489  C CA  . ASP A 1  189 ? -1.162  9.494   48.969  1.00 90.64 189 A 1 
ATOM   1490  C C   . ASP A 1  189 ? -2.480  10.079  48.432  1.00 91.36 189 A 1 
ATOM   1491  O O   . ASP A 1  189 ? -3.569  9.542   48.662  1.00 86.27 189 A 1 
ATOM   1492  C CB  . ASP A 1  189 ? -1.378  8.544   50.156  1.00 85.99 189 A 1 
ATOM   1493  C CG  . ASP A 1  189 ? -2.045  9.226   51.364  1.00 75.17 189 A 1 
ATOM   1494  O OD1 . ASP A 1  189 ? -1.795  10.429  51.589  1.00 64.49 189 A 1 
ATOM   1495  O OD2 . ASP A 1  189 ? -2.810  8.534   52.067  1.00 66.43 189 A 1 
ATOM   1496  N N   . THR A 1  190 ? -2.413  11.179  47.713  1.00 92.99 190 A 1 
ATOM   1497  C CA  . THR A 1  190 ? -3.581  11.861  47.166  1.00 93.52 190 A 1 
ATOM   1498  C C   . THR A 1  190 ? -4.299  11.037  46.101  1.00 93.44 190 A 1 
ATOM   1499  O O   . THR A 1  190 ? -3.721  10.189  45.429  1.00 91.24 190 A 1 
ATOM   1500  C CB  . THR A 1  190 ? -3.239  13.245  46.598  1.00 92.93 190 A 1 
ATOM   1501  O OG1 . THR A 1  190 ? -2.370  13.130  45.504  1.00 86.42 190 A 1 
ATOM   1502  C CG2 . THR A 1  190 ? -2.581  14.149  47.640  1.00 86.74 190 A 1 
ATOM   1503  N N   . THR A 1  191 ? -5.583  11.326  45.964  1.00 92.96 191 A 1 
ATOM   1504  C CA  . THR A 1  191 ? -6.426  10.674  44.956  1.00 92.55 191 A 1 
ATOM   1505  C C   . THR A 1  191 ? -7.315  11.711  44.275  1.00 93.32 191 A 1 
ATOM   1506  O O   . THR A 1  191 ? -7.954  12.520  44.939  1.00 91.40 191 A 1 
ATOM   1507  C CB  . THR A 1  191 ? -7.277  9.558   45.585  1.00 90.22 191 A 1 
ATOM   1508  O OG1 . THR A 1  191 ? -6.442  8.622   46.233  1.00 81.47 191 A 1 
ATOM   1509  C CG2 . THR A 1  191 ? -8.070  8.769   44.556  1.00 80.27 191 A 1 
ATOM   1510  N N   . THR A 1  192 ? -7.371  11.659  42.946  1.00 93.47 192 A 1 
ATOM   1511  C CA  . THR A 1  192 ? -8.283  12.483  42.143  1.00 94.53 192 A 1 
ATOM   1512  C C   . THR A 1  192 ? -9.213  11.581  41.356  1.00 94.34 192 A 1 
ATOM   1513  O O   . THR A 1  192 ? -8.752  10.738  40.593  1.00 92.36 192 A 1 
ATOM   1514  C CB  . THR A 1  192 ? -7.502  13.401  41.203  1.00 94.32 192 A 1 
ATOM   1515  O OG1 . THR A 1  192 ? -6.742  14.312  41.964  1.00 87.76 192 A 1 
ATOM   1516  C CG2 . THR A 1  192 ? -8.413  14.232  40.303  1.00 87.58 192 A 1 
ATOM   1517  N N   . SER A 1  193 ? -10.519 11.757  41.501  1.00 94.01 193 A 1 
ATOM   1518  C CA  . SER A 1  193 ? -11.517 11.099  40.655  1.00 93.90 193 A 1 
ATOM   1519  C C   . SER A 1  193 ? -12.136 12.099  39.684  1.00 94.47 193 A 1 
ATOM   1520  O O   . SER A 1  193 ? -12.542 13.187  40.090  1.00 93.07 193 A 1 
ATOM   1521  C CB  . SER A 1  193 ? -12.586 10.389  41.490  1.00 92.18 193 A 1 
ATOM   1522  O OG  . SER A 1  193 ? -13.403 11.300  42.196  1.00 82.83 193 A 1 
ATOM   1523  N N   . VAL A 1  194 ? -12.242 11.710  38.409  1.00 94.87 194 A 1 
ATOM   1524  C CA  . VAL A 1  194 ? -12.930 12.458  37.351  1.00 95.30 194 A 1 
ATOM   1525  C C   . VAL A 1  194 ? -13.939 11.514  36.708  1.00 94.84 194 A 1 
ATOM   1526  O O   . VAL A 1  194 ? -13.569 10.445  36.233  1.00 93.03 194 A 1 
ATOM   1527  C CB  . VAL A 1  194 ? -11.942 13.009  36.304  1.00 95.20 194 A 1 
ATOM   1528  C CG1 . VAL A 1  194 ? -12.669 13.846  35.253  1.00 90.52 194 A 1 
ATOM   1529  C CG2 . VAL A 1  194 ? -10.861 13.884  36.941  1.00 89.59 194 A 1 
ATOM   1530  N N   . ALA A 1  195 ? -15.205 11.876  36.743  1.00 94.34 195 A 1 
ATOM   1531  C CA  . ALA A 1  195 ? -16.271 11.005  36.276  1.00 94.19 195 A 1 
ATOM   1532  C C   . ALA A 1  195 ? -17.403 11.776  35.588  1.00 94.33 195 A 1 
ATOM   1533  O O   . ALA A 1  195 ? -17.740 12.899  35.960  1.00 92.76 195 A 1 
ATOM   1534  C CB  . ALA A 1  195 ? -16.791 10.180  37.464  1.00 92.71 195 A 1 
ATOM   1535  N N   . THR A 1  196 ? -18.018 11.109  34.621  1.00 94.14 196 A 1 
ATOM   1536  C CA  . THR A 1  196 ? -19.287 11.489  33.999  1.00 93.60 196 A 1 
ATOM   1537  C C   . THR A 1  196 ? -20.241 10.289  34.046  1.00 93.15 196 A 1 
ATOM   1538  O O   . THR A 1  196 ? -19.975 9.304   34.751  1.00 91.43 196 A 1 
ATOM   1539  C CB  . THR A 1  196 ? -19.075 11.975  32.545  1.00 92.94 196 A 1 
ATOM   1540  O OG1 . THR A 1  196 ? -18.677 10.909  31.721  1.00 86.92 196 A 1 
ATOM   1541  C CG2 . THR A 1  196 ? -18.029 13.072  32.428  1.00 87.31 196 A 1 
ATOM   1542  N N   . GLU A 1  197 ? -21.344 10.346  33.336  1.00 92.85 197 A 1 
ATOM   1543  C CA  . GLU A 1  197 ? -22.218 9.183   33.151  1.00 91.77 197 A 1 
ATOM   1544  C C   . GLU A 1  197 ? -21.495 8.030   32.434  1.00 91.73 197 A 1 
ATOM   1545  O O   . GLU A 1  197 ? -21.691 6.870   32.789  1.00 88.16 197 A 1 
ATOM   1546  C CB  . GLU A 1  197 ? -23.479 9.611   32.395  1.00 90.83 197 A 1 
ATOM   1547  C CG  . GLU A 1  197 ? -24.435 10.509  33.200  1.00 87.76 197 A 1 
ATOM   1548  C CD  . GLU A 1  197 ? -24.074 12.003  33.290  1.00 88.45 197 A 1 
ATOM   1549  O OE1 . GLU A 1  197 ? -24.887 12.775  33.855  1.00 79.49 197 A 1 
ATOM   1550  O OE2 . GLU A 1  197 ? -22.985 12.419  32.824  1.00 82.38 197 A 1 
ATOM   1551  N N   . GLU A 1  198 ? -20.599 8.362   31.496  1.00 90.97 198 A 1 
ATOM   1552  C CA  . GLU A 1  198 ? -19.890 7.394   30.644  1.00 89.52 198 A 1 
ATOM   1553  C C   . GLU A 1  198 ? -18.434 7.146   31.062  1.00 89.82 198 A 1 
ATOM   1554  O O   . GLU A 1  198 ? -17.835 6.149   30.663  1.00 85.73 198 A 1 
ATOM   1555  C CB  . GLU A 1  198 ? -19.940 7.893   29.186  1.00 87.02 198 A 1 
ATOM   1556  C CG  . GLU A 1  198 ? -21.381 7.946   28.626  1.00 83.14 198 A 1 
ATOM   1557  C CD  . GLU A 1  198 ? -21.486 8.531   27.210  1.00 80.51 198 A 1 
ATOM   1558  O OE1 . GLU A 1  198 ? -22.601 8.502   26.641  1.00 72.27 198 A 1 
ATOM   1559  O OE2 . GLU A 1  198 ? -20.500 9.090   26.668  1.00 75.03 198 A 1 
ATOM   1560  N N   . MET A 1  199 ? -17.840 8.022   31.870  1.00 89.75 199 A 1 
ATOM   1561  C CA  . MET A 1  199 ? -16.436 7.957   32.260  1.00 90.40 199 A 1 
ATOM   1562  C C   . MET A 1  199 ? -16.291 7.777   33.774  1.00 90.80 199 A 1 
ATOM   1563  O O   . MET A 1  199 ? -16.938 8.458   34.561  1.00 88.58 199 A 1 
ATOM   1564  C CB  . MET A 1  199 ? -15.714 9.214   31.754  1.00 89.31 199 A 1 
ATOM   1565  C CG  . MET A 1  199 ? -14.214 9.202   32.058  1.00 87.56 199 A 1 
ATOM   1566  S SD  . MET A 1  199 ? -13.295 10.667  31.510  1.00 86.96 199 A 1 
ATOM   1567  C CE  . MET A 1  199 ? -14.068 11.946  32.513  1.00 78.44 199 A 1 
ATOM   1568  N N   . ASN A 1  200 ? -15.380 6.891   34.182  1.00 90.49 200 A 1 
ATOM   1569  C CA  . ASN A 1  200 ? -15.016 6.666   35.577  1.00 89.38 200 A 1 
ATOM   1570  C C   . ASN A 1  200 ? -13.504 6.479   35.689  1.00 90.04 200 A 1 
ATOM   1571  O O   . ASN A 1  200 ? -12.989 5.380   35.499  1.00 86.39 200 A 1 
ATOM   1572  C CB  . ASN A 1  200 ? -15.788 5.443   36.101  1.00 86.82 200 A 1 
ATOM   1573  C CG  . ASN A 1  200 ? -15.338 5.034   37.486  1.00 83.04 200 A 1 
ATOM   1574  O OD1 . ASN A 1  200 ? -14.961 5.842   38.322  1.00 74.70 200 A 1 
ATOM   1575  N ND2 . ASN A 1  200 ? -15.371 3.756   37.784  1.00 74.54 200 A 1 
ATOM   1576  N N   . ARG A 1  201 ? -12.780 7.556   36.024  1.00 90.87 201 A 1 
ATOM   1577  C CA  . ARG A 1  201 ? -11.323 7.530   36.146  1.00 91.05 201 A 1 
ATOM   1578  C C   . ARG A 1  201 ? -10.870 8.006   37.524  1.00 91.71 201 A 1 
ATOM   1579  O O   . ARG A 1  201 ? -11.429 8.947   38.075  1.00 89.89 201 A 1 
ATOM   1580  C CB  . ARG A 1  201 ? -10.666 8.334   35.020  1.00 89.98 201 A 1 
ATOM   1581  C CG  . ARG A 1  201 ? -11.088 7.821   33.630  1.00 87.43 201 A 1 
ATOM   1582  C CD  . ARG A 1  201 ? -10.313 8.490   32.510  1.00 84.89 201 A 1 
ATOM   1583  N NE  . ARG A 1  201 ? -8.929  7.978   32.430  1.00 83.45 201 A 1 
ATOM   1584  C CZ  . ARG A 1  201 ? -8.097  8.191   31.411  1.00 81.53 201 A 1 
ATOM   1585  N NH1 . ARG A 1  201 ? -8.420  8.941   30.404  1.00 74.84 201 A 1 
ATOM   1586  N NH2 . ARG A 1  201 ? -6.934  7.637   31.384  1.00 77.28 201 A 1 
ATOM   1587  N N   . VAL A 1  202 ? -9.852  7.347   38.049  1.00 91.23 202 A 1 
ATOM   1588  C CA  . VAL A 1  202 ? -9.195  7.735   39.297  1.00 91.22 202 A 1 
ATOM   1589  C C   . VAL A 1  202 ? -7.692  7.771   39.054  1.00 91.76 202 A 1 
ATOM   1590  O O   . VAL A 1  202 ? -7.130  6.855   38.469  1.00 89.99 202 A 1 
ATOM   1591  C CB  . VAL A 1  202 ? -9.562  6.802   40.458  1.00 89.20 202 A 1 
ATOM   1592  C CG1 . VAL A 1  202 ? -8.794  7.141   41.746  1.00 83.05 202 A 1 
ATOM   1593  C CG2 . VAL A 1  202 ? -11.051 6.894   40.783  1.00 83.52 202 A 1 
ATOM   1594  N N   . PHE A 1  203 ? -7.056  8.829   39.530  1.00 92.84 203 A 1 
ATOM   1595  C CA  . PHE A 1  203 ? -5.645  9.100   39.335  1.00 93.45 203 A 1 
ATOM   1596  C C   . PHE A 1  203 ? -4.928  9.224   40.673  1.00 93.40 203 A 1 
ATOM   1597  O O   . PHE A 1  203 ? -5.472  9.752   41.639  1.00 91.08 203 A 1 
ATOM   1598  C CB  . PHE A 1  203 ? -5.481  10.369  38.501  1.00 93.15 203 A 1 
ATOM   1599  C CG  . PHE A 1  203 ? -6.255  10.363  37.190  1.00 94.76 203 A 1 
ATOM   1600  C CD1 . PHE A 1  203 ? -5.692  9.791   36.039  1.00 90.17 203 A 1 
ATOM   1601  C CD2 . PHE A 1  203 ? -7.544  10.916  37.129  1.00 90.32 203 A 1 
ATOM   1602  C CE1 . PHE A 1  203 ? -6.399  9.787   34.834  1.00 89.17 203 A 1 
ATOM   1603  C CE2 . PHE A 1  203 ? -8.264  10.908  35.918  1.00 88.99 203 A 1 
ATOM   1604  C CZ  . PHE A 1  203 ? -7.687  10.348  34.771  1.00 92.92 203 A 1 
ATOM   1605  N N   . LYS A 1  204 ? -3.684  8.758   40.716  1.00 92.68 204 A 1 
ATOM   1606  C CA  . LYS A 1  204 ? -2.746  8.943   41.819  1.00 91.52 204 A 1 
ATOM   1607  C C   . LYS A 1  204 ? -1.438  9.528   41.281  1.00 92.13 204 A 1 
ATOM   1608  O O   . LYS A 1  204 ? -1.094  9.264   40.135  1.00 89.50 204 A 1 
ATOM   1609  C CB  . LYS A 1  204 ? -2.503  7.609   42.542  1.00 88.55 204 A 1 
ATOM   1610  C CG  . LYS A 1  204 ? -3.713  7.192   43.401  1.00 84.72 204 A 1 
ATOM   1611  C CD  . LYS A 1  204 ? -3.405  5.928   44.202  1.00 80.00 204 A 1 
ATOM   1612  C CE  . LYS A 1  204 ? -4.539  5.571   45.173  1.00 75.29 204 A 1 
ATOM   1613  N NZ  . LYS A 1  204 ? -4.575  6.497   46.348  1.00 68.93 204 A 1 
ATOM   1614  N N   . PRO A 1  205 ? -0.710  10.310  42.098  1.00 93.27 205 A 1 
ATOM   1615  C CA  . PRO A 1  205 ? 0.556   10.873  41.652  1.00 93.22 205 A 1 
ATOM   1616  C C   . PRO A 1  205 ? 1.613   9.784   41.463  1.00 92.84 205 A 1 
ATOM   1617  O O   . PRO A 1  205 ? 1.827   8.932   42.328  1.00 90.12 205 A 1 
ATOM   1618  C CB  . PRO A 1  205 ? 0.953   11.884  42.734  1.00 91.91 205 A 1 
ATOM   1619  C CG  . PRO A 1  205 ? 0.295   11.335  44.002  1.00 90.90 205 A 1 
ATOM   1620  C CD  . PRO A 1  205 ? -0.994  10.705  43.473  1.00 92.84 205 A 1 
ATOM   1621  N N   . LEU A 1  206 ? 2.311   9.850   40.337  1.00 91.69 206 A 1 
ATOM   1622  C CA  . LEU A 1  206 ? 3.452   9.002   40.007  1.00 90.50 206 A 1 
ATOM   1623  C C   . LEU A 1  206 ? 4.743   9.752   40.367  1.00 91.08 206 A 1 
ATOM   1624  O O   . LEU A 1  206 ? 5.407   10.333  39.499  1.00 88.68 206 A 1 
ATOM   1625  C CB  . LEU A 1  206 ? 3.386   8.600   38.523  1.00 88.77 206 A 1 
ATOM   1626  C CG  . LEU A 1  206 ? 2.087   7.925   38.062  1.00 84.69 206 A 1 
ATOM   1627  C CD1 . LEU A 1  206 ? 2.192   7.594   36.573  1.00 78.79 206 A 1 
ATOM   1628  C CD2 . LEU A 1  206 ? 1.789   6.634   38.827  1.00 78.55 206 A 1 
ATOM   1629  N N   . ILE A 1  207 ? 5.068   9.802   41.660  1.00 91.41 207 A 1 
ATOM   1630  C CA  . ILE A 1  207 ? 6.219   10.547  42.178  1.00 91.14 207 A 1 
ATOM   1631  C C   . ILE A 1  207 ? 7.512   9.823   41.790  1.00 90.74 207 A 1 
ATOM   1632  O O   . ILE A 1  207 ? 7.658   8.632   42.036  1.00 87.26 207 A 1 
ATOM   1633  C CB  . ILE A 1  207 ? 6.109   10.766  43.701  1.00 90.22 207 A 1 
ATOM   1634  C CG1 . ILE A 1  207 ? 4.776   11.456  44.067  1.00 87.92 207 A 1 
ATOM   1635  C CG2 . ILE A 1  207 ? 7.295   11.614  44.201  1.00 86.64 207 A 1 
ATOM   1636  C CD1 . ILE A 1  207 ? 4.474   11.480  45.567  1.00 82.54 207 A 1 
ATOM   1637  N N   . GLY A 1  208 ? 8.456   10.549  41.199  1.00 89.93 208 A 1 
ATOM   1638  C CA  . GLY A 1  208 ? 9.740   9.983   40.834  1.00 89.78 208 A 1 
ATOM   1639  C C   . GLY A 1  208 ? 10.638  10.969  40.085  1.00 91.43 208 A 1 
ATOM   1640  O O   . GLY A 1  208 ? 10.145  11.947  39.509  1.00 88.84 208 A 1 
ATOM   1641  N N   . PRO A 1  209 ? 11.969  10.743  40.107  1.00 89.97 209 A 1 
ATOM   1642  C CA  . PRO A 1  209 ? 12.906  11.570  39.379  1.00 89.89 209 A 1 
ATOM   1643  C C   . PRO A 1  209 ? 12.792  11.322  37.871  1.00 91.28 209 A 1 
ATOM   1644  O O   . PRO A 1  209 ? 12.565  10.196  37.434  1.00 87.98 209 A 1 
ATOM   1645  C CB  . PRO A 1  209 ? 14.281  11.186  39.918  1.00 87.42 209 A 1 
ATOM   1646  C CG  . PRO A 1  209 ? 14.115  9.706   40.252  1.00 85.94 209 A 1 
ATOM   1647  C CD  . PRO A 1  209 ? 12.667  9.611   40.722  1.00 88.74 209 A 1 
ATOM   1648  N N   . ARG A 1  210 ? 12.965  12.377  37.077  1.00 90.87 210 A 1 
ATOM   1649  C CA  . ARG A 1  210 ? 12.859  12.351  35.612  1.00 90.43 210 A 1 
ATOM   1650  C C   . ARG A 1  210 ? 13.896  13.289  35.011  1.00 91.70 210 A 1 
ATOM   1651  O O   . ARG A 1  210 ? 14.362  14.189  35.718  1.00 88.40 210 A 1 
ATOM   1652  C CB  . ARG A 1  210 ? 11.439  12.777  35.188  1.00 87.54 210 A 1 
ATOM   1653  C CG  . ARG A 1  210 ? 10.344  11.917  35.830  1.00 86.12 210 A 1 
ATOM   1654  C CD  . ARG A 1  210 ? 8.955   12.441  35.501  1.00 84.44 210 A 1 
ATOM   1655  N NE  . ARG A 1  210 ? 7.932   11.727  36.278  1.00 83.55 210 A 1 
ATOM   1656  C CZ  . ARG A 1  210 ? 7.386   12.092  37.434  1.00 82.97 210 A 1 
ATOM   1657  N NH1 . ARG A 1  210 ? 7.708   13.195  38.046  1.00 73.40 210 A 1 
ATOM   1658  N NH2 . ARG A 1  210 ? 6.495   11.342  37.987  1.00 77.13 210 A 1 
ATOM   1659  N N   . PRO A 1  211 ? 14.256  13.144  33.749  1.00 90.84 211 A 1 
ATOM   1660  C CA  . PRO A 1  211 ? 15.060  14.148  33.064  1.00 90.01 211 A 1 
ATOM   1661  C C   . PRO A 1  211 ? 14.345  15.503  33.026  1.00 91.09 211 A 1 
ATOM   1662  O O   . PRO A 1  211 ? 13.116  15.581  33.036  1.00 89.09 211 A 1 
ATOM   1663  C CB  . PRO A 1  211 ? 15.315  13.592  31.663  1.00 88.26 211 A 1 
ATOM   1664  C CG  . PRO A 1  211 ? 15.073  12.091  31.820  1.00 88.02 211 A 1 
ATOM   1665  C CD  . PRO A 1  211 ? 13.988  12.028  32.883  1.00 90.42 211 A 1 
ATOM   1666  N N   . LEU A 1  212 ? 15.127  16.581  32.991  1.00 91.65 212 A 1 
ATOM   1667  C CA  . LEU A 1  212 ? 14.593  17.933  32.857  1.00 91.85 212 A 1 
ATOM   1668  C C   . LEU A 1  212 ? 14.065  18.149  31.438  1.00 92.16 212 A 1 
ATOM   1669  O O   . LEU A 1  212 ? 14.763  17.874  30.471  1.00 89.38 212 A 1 
ATOM   1670  C CB  . LEU A 1  212 ? 15.685  18.961  33.201  1.00 90.20 212 A 1 
ATOM   1671  C CG  . LEU A 1  212 ? 16.259  18.855  34.627  1.00 87.03 212 A 1 
ATOM   1672  C CD1 . LEU A 1  212 ? 17.414  19.853  34.797  1.00 78.82 212 A 1 
ATOM   1673  C CD2 . LEU A 1  212 ? 15.218  19.175  35.698  1.00 79.98 212 A 1 
ATOM   1674  N N   . VAL A 1  213 ? 12.868  18.700  31.336  1.00 92.07 213 A 1 
ATOM   1675  C CA  . VAL A 1  213 ? 12.286  19.150  30.066  1.00 92.10 213 A 1 
ATOM   1676  C C   . VAL A 1  213 ? 11.731  20.553  30.274  1.00 92.09 213 A 1 
ATOM   1677  O O   . VAL A 1  213 ? 10.911  20.759  31.169  1.00 89.51 213 A 1 
ATOM   1678  C CB  . VAL A 1  213 ? 11.195  18.187  29.554  1.00 90.42 213 A 1 
ATOM   1679  C CG1 . VAL A 1  213 ? 10.536  18.707  28.279  1.00 83.73 213 A 1 
ATOM   1680  C CG2 . VAL A 1  213 ? 11.770  16.803  29.258  1.00 84.23 213 A 1 
ATOM   1681  N N   . ASN A 1  214 ? 12.202  21.528  29.507  1.00 90.67 214 A 1 
ATOM   1682  C CA  . ASN A 1  214 ? 11.868  22.949  29.694  1.00 90.07 214 A 1 
ATOM   1683  C C   . ASN A 1  214 ? 12.103  23.476  31.125  1.00 90.95 214 A 1 
ATOM   1684  O O   . ASN A 1  214 ? 11.456  24.422  31.558  1.00 85.74 214 A 1 
ATOM   1685  C CB  . ASN A 1  214 ? 10.459  23.244  29.141  1.00 86.91 214 A 1 
ATOM   1686  C CG  . ASN A 1  214 ? 10.388  23.296  27.627  1.00 81.14 214 A 1 
ATOM   1687  O OD1 . ASN A 1  214 ? 11.385  23.281  26.940  1.00 71.86 214 A 1 
ATOM   1688  N ND2 . ASN A 1  214 ? 9.200   23.416  27.088  1.00 73.59 214 A 1 
ATOM   1689  N N   . GLY A 1  215 ? 13.019  22.866  31.881  1.00 89.31 215 A 1 
ATOM   1690  C CA  . GLY A 1  215 ? 13.352  23.224  33.256  1.00 90.13 215 A 1 
ATOM   1691  C C   . GLY A 1  215 ? 12.763  22.303  34.336  1.00 91.92 215 A 1 
ATOM   1692  O O   . GLY A 1  215 ? 13.519  21.901  35.223  1.00 88.12 215 A 1 
ATOM   1693  N N   . PRO A 1  216 ? 11.471  21.922  34.318  1.00 92.33 216 A 1 
ATOM   1694  C CA  . PRO A 1  216 ? 10.893  21.040  35.322  1.00 92.74 216 A 1 
ATOM   1695  C C   . PRO A 1  216 ? 11.383  19.587  35.241  1.00 93.36 216 A 1 
ATOM   1696  O O   . PRO A 1  216 ? 11.484  18.991  34.172  1.00 90.97 216 A 1 
ATOM   1697  C CB  . PRO A 1  216 ? 9.373   21.119  35.138  1.00 90.25 216 A 1 
ATOM   1698  C CG  . PRO A 1  216 ? 9.166   22.446  34.418  1.00 88.60 216 A 1 
ATOM   1699  C CD  . PRO A 1  216 ? 10.400  22.543  33.542  1.00 90.69 216 A 1 
ATOM   1700  N N   . MET A 1  217 ? 11.582  18.986  36.421  1.00 91.57 217 A 1 
ATOM   1701  C CA  . MET A 1  217 ? 11.728  17.536  36.576  1.00 91.62 217 A 1 
ATOM   1702  C C   . MET A 1  217 ? 10.369  16.839  36.796  1.00 91.87 217 A 1 
ATOM   1703  O O   . MET A 1  217 ? 10.249  15.634  36.580  1.00 87.99 217 A 1 
ATOM   1704  C CB  . MET A 1  217 ? 12.693  17.264  37.746  1.00 89.81 217 A 1 
ATOM   1705  C CG  . MET A 1  217 ? 13.035  15.779  37.908  1.00 84.63 217 A 1 
ATOM   1706  S SD  . MET A 1  217 ? 14.179  15.395  39.269  1.00 81.97 217 A 1 
ATOM   1707  C CE  . MET A 1  217 ? 15.730  16.009  38.588  1.00 73.49 217 A 1 
ATOM   1708  N N   . GLY A 1  218 ? 9.356   17.578  37.217  1.00 91.71 218 A 1 
ATOM   1709  C CA  . GLY A 1  218 ? 7.980   17.093  37.268  1.00 91.74 218 A 1 
ATOM   1710  C C   . GLY A 1  218 ? 7.368   16.920  35.873  1.00 93.04 218 A 1 
ATOM   1711  O O   . GLY A 1  218 ? 7.930   17.352  34.858  1.00 91.10 218 A 1 
ATOM   1712  N N   . ARG A 1  219 ? 6.195   16.292  35.831  1.00 94.29 219 A 1 
ATOM   1713  C CA  . ARG A 1  219 ? 5.387   16.130  34.615  1.00 94.90 219 A 1 
ATOM   1714  C C   . ARG A 1  219 ? 3.926   16.397  34.939  1.00 95.58 219 A 1 
ATOM   1715  O O   . ARG A 1  219 ? 3.488   16.132  36.056  1.00 94.20 219 A 1 
ATOM   1716  C CB  . ARG A 1  219 ? 5.539   14.711  34.042  1.00 93.47 219 A 1 
ATOM   1717  C CG  . ARG A 1  219 ? 6.949   14.334  33.578  1.00 91.94 219 A 1 
ATOM   1718  C CD  . ARG A 1  219 ? 7.392   15.138  32.344  1.00 91.29 219 A 1 
ATOM   1719  N NE  . ARG A 1  219 ? 8.720   14.703  31.891  1.00 90.99 219 A 1 
ATOM   1720  C CZ  . ARG A 1  219 ? 9.897   15.194  32.260  1.00 91.96 219 A 1 
ATOM   1721  N NH1 . ARG A 1  219 ? 10.010  16.177  33.115  1.00 84.24 219 A 1 
ATOM   1722  N NH2 . ARG A 1  219 ? 10.986  14.688  31.766  1.00 87.07 219 A 1 
ATOM   1723  N N   . ILE A 1  220 ? 3.183   16.882  33.964  1.00 95.00 220 A 1 
ATOM   1724  C CA  . ILE A 1  220 ? 1.722   16.862  33.996  1.00 95.54 220 A 1 
ATOM   1725  C C   . ILE A 1  220 ? 1.263   15.901  32.894  1.00 95.24 220 A 1 
ATOM   1726  O O   . ILE A 1  220 ? 1.615   16.098  31.734  1.00 94.00 220 A 1 
ATOM   1727  C CB  . ILE A 1  220 ? 1.135   18.282  33.839  1.00 95.36 220 A 1 
ATOM   1728  C CG1 . ILE A 1  220 ? 1.429   19.122  35.103  1.00 92.94 220 A 1 
ATOM   1729  C CG2 . ILE A 1  220 ? -0.385  18.217  33.599  1.00 93.14 220 A 1 
ATOM   1730  C CD1 . ILE A 1  220 ? 1.113   20.615  34.953  1.00 91.66 220 A 1 
ATOM   1731  N N   . ASN A 1  221 ? 0.500   14.881  33.266  1.00 95.61 221 A 1 
ATOM   1732  C CA  . ASN A 1  221 ? -0.234  14.103  32.273  1.00 95.48 221 A 1 
ATOM   1733  C C   . ASN A 1  221 ? -1.518  14.860  31.936  1.00 95.91 221 A 1 
ATOM   1734  O O   . ASN A 1  221 ? -2.264  15.242  32.838  1.00 94.96 221 A 1 
ATOM   1735  C CB  . ASN A 1  221 ? -0.523  12.689  32.790  1.00 94.10 221 A 1 
ATOM   1736  C CG  . ASN A 1  221 ? 0.703   11.789  32.790  1.00 90.71 221 A 1 
ATOM   1737  O OD1 . ASN A 1  221 ? 1.816   12.160  32.457  1.00 83.18 221 A 1 
ATOM   1738  N ND2 . ASN A 1  221 ? 0.520   10.546  33.169  1.00 82.85 221 A 1 
ATOM   1739  N N   . TYR A 1  222 ? -1.766  15.076  30.656  1.00 96.31 222 A 1 
ATOM   1740  C CA  . TYR A 1  222 ? -2.899  15.823  30.148  1.00 96.63 222 A 1 
ATOM   1741  C C   . TYR A 1  222 ? -3.983  14.865  29.645  1.00 96.39 222 A 1 
ATOM   1742  O O   . TYR A 1  222 ? -3.694  13.903  28.945  1.00 94.79 222 A 1 
ATOM   1743  C CB  . TYR A 1  222 ? -2.456  16.770  29.035  1.00 96.41 222 A 1 
ATOM   1744  C CG  . TYR A 1  222 ? -1.381  17.759  29.436  1.00 96.82 222 A 1 
ATOM   1745  C CD1 . TYR A 1  222 ? -1.727  19.026  29.933  1.00 92.59 222 A 1 
ATOM   1746  C CD2 . TYR A 1  222 ? -0.024  17.427  29.296  1.00 92.86 222 A 1 
ATOM   1747  C CE1 . TYR A 1  222 ? -0.733  19.966  30.272  1.00 92.32 222 A 1 
ATOM   1748  C CE2 . TYR A 1  222 ? 0.983   18.353  29.639  1.00 92.08 222 A 1 
ATOM   1749  C CZ  . TYR A 1  222 ? 0.619   19.624  30.117  1.00 95.30 222 A 1 
ATOM   1750  O OH  . TYR A 1  222 ? 1.596   20.535  30.433  1.00 94.11 222 A 1 
ATOM   1751  N N   . TYR A 1  223 ? -5.210  15.160  30.002  1.00 96.34 223 A 1 
ATOM   1752  C CA  . TYR A 1  223 ? -6.379  14.372  29.628  1.00 96.36 223 A 1 
ATOM   1753  C C   . TYR A 1  223 ? -7.440  15.264  28.990  1.00 96.21 223 A 1 
ATOM   1754  O O   . TYR A 1  223 ? -7.444  16.485  29.170  1.00 95.06 223 A 1 
ATOM   1755  C CB  . TYR A 1  223 ? -6.924  13.654  30.861  1.00 95.94 223 A 1 
ATOM   1756  C CG  . TYR A 1  223 ? -5.922  12.748  31.539  1.00 96.14 223 A 1 
ATOM   1757  C CD1 . TYR A 1  223 ? -5.663  11.460  31.026  1.00 92.20 223 A 1 
ATOM   1758  C CD2 . TYR A 1  223 ? -5.194  13.198  32.658  1.00 92.19 223 A 1 
ATOM   1759  C CE1 . TYR A 1  223 ? -4.708  10.623  31.616  1.00 91.04 223 A 1 
ATOM   1760  C CE2 . TYR A 1  223 ? -4.232  12.373  33.261  1.00 90.82 223 A 1 
ATOM   1761  C CZ  . TYR A 1  223 ? -3.992  11.089  32.737  1.00 93.73 223 A 1 
ATOM   1762  O OH  . TYR A 1  223 ? -3.041  10.282  33.312  1.00 92.39 223 A 1 
ATOM   1763  N N   . TRP A 1  224 ? -8.343  14.641  28.260  1.00 96.44 224 A 1 
ATOM   1764  C CA  . TRP A 1  224 ? -9.494  15.295  27.654  1.00 96.12 224 A 1 
ATOM   1765  C C   . TRP A 1  224 ? -10.651 14.306  27.532  1.00 95.62 224 A 1 
ATOM   1766  O O   . TRP A 1  224 ? -10.460 13.092  27.557  1.00 94.31 224 A 1 
ATOM   1767  C CB  . TRP A 1  224 ? -9.098  15.880  26.296  1.00 95.60 224 A 1 
ATOM   1768  C CG  . TRP A 1  224 ? -8.711  14.861  25.259  1.00 95.77 224 A 1 
ATOM   1769  C CD1 . TRP A 1  224 ? -7.485  14.318  25.096  1.00 94.17 224 A 1 
ATOM   1770  C CD2 . TRP A 1  224 ? -9.563  14.244  24.235  1.00 95.10 224 A 1 
ATOM   1771  N NE1 . TRP A 1  224 ? -7.506  13.416  24.044  1.00 93.71 224 A 1 
ATOM   1772  C CE2 . TRP A 1  224 ? -8.762  13.345  23.487  1.00 94.60 224 A 1 
ATOM   1773  C CE3 . TRP A 1  224 ? -10.926 14.385  23.882  1.00 94.06 224 A 1 
ATOM   1774  C CZ2 . TRP A 1  224 ? -9.292  12.601  22.403  1.00 93.34 224 A 1 
ATOM   1775  C CZ3 . TRP A 1  224 ? -11.447 13.637  22.795  1.00 92.54 224 A 1 
ATOM   1776  C CH2 . TRP A 1  224 ? -10.638 12.762  22.077  1.00 92.28 224 A 1 
ATOM   1777  N N   . SER A 1  225 ? -11.858 14.834  27.430  1.00 95.43 225 A 1 
ATOM   1778  C CA  . SER A 1  225 ? -13.051 14.065  27.094  1.00 94.95 225 A 1 
ATOM   1779  C C   . SER A 1  225 ? -14.130 15.009  26.555  1.00 95.04 225 A 1 
ATOM   1780  O O   . SER A 1  225 ? -13.999 16.236  26.630  1.00 94.29 225 A 1 
ATOM   1781  C CB  . SER A 1  225 ? -13.544 13.294  28.319  1.00 94.12 225 A 1 
ATOM   1782  O OG  . SER A 1  225 ? -14.553 12.366  27.959  1.00 90.22 225 A 1 
ATOM   1783  N N   . VAL A 1  226 ? -15.197 14.430  26.019  1.00 94.98 226 A 1 
ATOM   1784  C CA  . VAL A 1  226 ? -16.350 15.178  25.517  1.00 94.56 226 A 1 
ATOM   1785  C C   . VAL A 1  226 ? -17.520 15.001  26.473  1.00 94.42 226 A 1 
ATOM   1786  O O   . VAL A 1  226 ? -17.971 13.886  26.735  1.00 93.43 226 A 1 
ATOM   1787  C CB  . VAL A 1  226 ? -16.706 14.757  24.078  1.00 93.36 226 A 1 
ATOM   1788  C CG1 . VAL A 1  226 ? -17.900 15.547  23.546  1.00 88.56 226 A 1 
ATOM   1789  C CG2 . VAL A 1  226 ? -15.521 15.005  23.129  1.00 88.47 226 A 1 
ATOM   1790  N N   . LEU A 1  227 ? -18.042 16.113  26.996  1.00 94.74 227 A 1 
ATOM   1791  C CA  . LEU A 1  227 ? -19.240 16.146  27.820  1.00 95.17 227 A 1 
ATOM   1792  C C   . LEU A 1  227 ? -20.460 16.395  26.917  1.00 95.14 227 A 1 
ATOM   1793  O O   . LEU A 1  227 ? -20.668 17.512  26.431  1.00 94.49 227 A 1 
ATOM   1794  C CB  . LEU A 1  227 ? -19.067 17.204  28.923  1.00 95.49 227 A 1 
ATOM   1795  C CG  . LEU A 1  227 ? -20.129 17.107  30.032  1.00 95.05 227 A 1 
ATOM   1796  C CD1 . LEU A 1  227 ? -19.933 15.860  30.903  1.00 90.58 227 A 1 
ATOM   1797  C CD2 . LEU A 1  227 ? -20.034 18.319  30.949  1.00 90.78 227 A 1 
ATOM   1798  N N   . LYS A 1  228 ? -21.264 15.360  26.705  1.00 94.14 228 A 1 
ATOM   1799  C CA  . LYS A 1  228 ? -22.462 15.411  25.859  1.00 93.72 228 A 1 
ATOM   1800  C C   . LYS A 1  228 ? -23.571 16.271  26.508  1.00 94.13 228 A 1 
ATOM   1801  O O   . LYS A 1  228 ? -23.551 16.484  27.729  1.00 93.62 228 A 1 
ATOM   1802  C CB  . LYS A 1  228 ? -22.946 13.976  25.547  1.00 92.51 228 A 1 
ATOM   1803  C CG  . LYS A 1  228 ? -21.934 13.178  24.697  1.00 90.35 228 A 1 
ATOM   1804  C CD  . LYS A 1  228 ? -22.327 11.705  24.543  1.00 86.81 228 A 1 
ATOM   1805  C CE  . LYS A 1  228 ? -21.210 10.933  23.839  1.00 80.47 228 A 1 
ATOM   1806  N NZ  . LYS A 1  228 ? -21.274 9.450   24.043  1.00 73.13 228 A 1 
ATOM   1807  N N   . PRO A 1  229 ? -24.546 16.778  25.740  1.00 95.26 229 A 1 
ATOM   1808  C CA  . PRO A 1  229 ? -25.659 17.541  26.279  1.00 94.95 229 A 1 
ATOM   1809  C C   . PRO A 1  229 ? -26.394 16.793  27.399  1.00 95.03 229 A 1 
ATOM   1810  O O   . PRO A 1  229 ? -26.737 15.624  27.244  1.00 93.32 229 A 1 
ATOM   1811  C CB  . PRO A 1  229 ? -26.584 17.820  25.089  1.00 93.75 229 A 1 
ATOM   1812  C CG  . PRO A 1  229 ? -25.645 17.780  23.884  1.00 91.90 229 A 1 
ATOM   1813  C CD  . PRO A 1  229 ? -24.639 16.706  24.274  1.00 94.01 229 A 1 
ATOM   1814  N N   . GLY A 1  230 ? -26.637 17.475  28.507  1.00 94.17 230 A 1 
ATOM   1815  C CA  . GLY A 1  230 ? -27.292 16.916  29.690  1.00 94.00 230 A 1 
ATOM   1816  C C   . GLY A 1  230 ? -26.385 16.097  30.615  1.00 94.97 230 A 1 
ATOM   1817  O O   . GLY A 1  230 ? -26.781 15.841  31.758  1.00 92.78 230 A 1 
ATOM   1818  N N   . GLN A 1  231 ? -25.184 15.727  30.195  1.00 94.31 231 A 1 
ATOM   1819  C CA  . GLN A 1  231 ? -24.237 14.997  31.035  1.00 94.88 231 A 1 
ATOM   1820  C C   . GLN A 1  231 ? -23.615 15.887  32.112  1.00 95.37 231 A 1 
ATOM   1821  O O   . GLN A 1  231 ? -23.492 17.108  31.976  1.00 94.55 231 A 1 
ATOM   1822  C CB  . GLN A 1  231 ? -23.144 14.328  30.190  1.00 93.79 231 A 1 
ATOM   1823  C CG  . GLN A 1  231 ? -23.684 13.157  29.358  1.00 91.47 231 A 1 
ATOM   1824  C CD  . GLN A 1  231 ? -22.568 12.386  28.641  1.00 91.41 231 A 1 
ATOM   1825  O OE1 . GLN A 1  231 ? -21.490 12.900  28.374  1.00 83.87 231 A 1 
ATOM   1826  N NE2 . GLN A 1  231 ? -22.793 11.144  28.321  1.00 82.69 231 A 1 
ATOM   1827  N N   . THR A 1  232 ? -23.197 15.248  33.209  1.00 95.12 232 A 1 
ATOM   1828  C CA  . THR A 1  232 ? -22.581 15.904  34.361  1.00 95.23 232 A 1 
ATOM   1829  C C   . THR A 1  232 ? -21.144 15.430  34.550  1.00 95.16 232 A 1 
ATOM   1830  O O   . THR A 1  232 ? -20.881 14.236  34.665  1.00 93.43 232 A 1 
ATOM   1831  C CB  . THR A 1  232 ? -23.411 15.656  35.627  1.00 94.13 232 A 1 
ATOM   1832  O OG1 . THR A 1  232 ? -24.701 16.209  35.459  1.00 85.87 232 A 1 
ATOM   1833  C CG2 . THR A 1  232 ? -22.824 16.310  36.867  1.00 85.49 232 A 1 
ATOM   1834  N N   . LEU A 1  233 ? -20.223 16.386  34.659  1.00 95.79 233 A 1 
ATOM   1835  C CA  . LEU A 1  233 ? -18.850 16.166  35.095  1.00 95.98 233 A 1 
ATOM   1836  C C   . LEU A 1  233 ? -18.768 16.342  36.606  1.00 95.97 233 A 1 
ATOM   1837  O O   . LEU A 1  233 ? -19.117 17.410  37.120  1.00 95.05 233 A 1 
ATOM   1838  C CB  . LEU A 1  233 ? -17.941 17.158  34.350  1.00 95.85 233 A 1 
ATOM   1839  C CG  . LEU A 1  233 ? -16.488 17.202  34.852  1.00 95.80 233 A 1 
ATOM   1840  C CD1 . LEU A 1  233 ? -15.763 15.873  34.662  1.00 91.23 233 A 1 
ATOM   1841  C CD2 . LEU A 1  233 ? -15.723 18.280  34.086  1.00 91.40 233 A 1 
ATOM   1842  N N   . ARG A 1  234 ? -18.253 15.330  37.314  1.00 95.10 234 A 1 
ATOM   1843  C CA  . ARG A 1  234 ? -17.972 15.438  38.744  1.00 95.26 234 A 1 
ATOM   1844  C C   . ARG A 1  234 ? -16.511 15.115  39.037  1.00 95.37 234 A 1 
ATOM   1845  O O   . ARG A 1  234 ? -16.009 14.072  38.638  1.00 93.56 234 A 1 
ATOM   1846  C CB  . ARG A 1  234 ? -18.954 14.574  39.540  1.00 93.55 234 A 1 
ATOM   1847  C CG  . ARG A 1  234 ? -18.841 14.865  41.041  1.00 89.15 234 A 1 
ATOM   1848  C CD  . ARG A 1  234 ? -20.028 14.292  41.793  1.00 86.35 234 A 1 
ATOM   1849  N NE  . ARG A 1  234 ? -19.982 14.657  43.209  1.00 84.83 234 A 1 
ATOM   1850  C CZ  . ARG A 1  234 ? -20.951 14.576  44.095  1.00 82.27 234 A 1 
ATOM   1851  N NH1 . ARG A 1  234 ? -22.128 14.104  43.787  1.00 75.00 234 A 1 
ATOM   1852  N NH2 . ARG A 1  234 ? -20.747 14.986  45.306  1.00 78.28 234 A 1 
ATOM   1853  N N   . ILE A 1  235 ? -15.860 16.017  39.770  1.00 95.67 235 A 1 
ATOM   1854  C CA  . ILE A 1  235 ? -14.458 15.889  40.168  1.00 95.70 235 A 1 
ATOM   1855  C C   . ILE A 1  235 ? -14.373 15.909  41.688  1.00 95.29 235 A 1 
ATOM   1856  O O   . ILE A 1  235 ? -14.912 16.813  42.332  1.00 93.68 235 A 1 
ATOM   1857  C CB  . ILE A 1  235 ? -13.598 16.991  39.524  1.00 95.12 235 A 1 
ATOM   1858  C CG1 . ILE A 1  235 ? -13.658 16.874  37.980  1.00 91.83 235 A 1 
ATOM   1859  C CG2 . ILE A 1  235 ? -12.146 16.894  40.027  1.00 91.60 235 A 1 
ATOM   1860  C CD1 . ILE A 1  235 ? -12.776 17.875  37.224  1.00 89.72 235 A 1 
ATOM   1861  N N   . LYS A 1  236 ? -13.660 14.937  42.261  1.00 94.84 236 A 1 
ATOM   1862  C CA  . LYS A 1  236 ? -13.260 14.952  43.658  1.00 94.42 236 A 1 
ATOM   1863  C C   . LYS A 1  236 ? -11.745 14.766  43.740  1.00 94.40 236 A 1 
ATOM   1864  O O   . LYS A 1  236 ? -11.213 13.837  43.139  1.00 93.20 236 A 1 
ATOM   1865  C CB  . LYS A 1  236 ? -14.023 13.865  44.426  1.00 93.05 236 A 1 
ATOM   1866  C CG  . LYS A 1  236 ? -13.732 13.896  45.943  1.00 88.28 236 A 1 
ATOM   1867  C CD  . LYS A 1  236 ? -14.455 12.757  46.643  1.00 84.62 236 A 1 
ATOM   1868  C CE  . LYS A 1  236 ? -14.116 12.762  48.139  1.00 76.15 236 A 1 
ATOM   1869  N NZ  . LYS A 1  236 ? -14.661 11.573  48.833  1.00 68.70 236 A 1 
ATOM   1870  N N   . SER A 1  237 ? -11.056 15.650  44.482  1.00 94.56 237 A 1 
ATOM   1871  C CA  . SER A 1  237 ? -9.600  15.597  44.591  1.00 95.26 237 A 1 
ATOM   1872  C C   . SER A 1  237 ? -9.111  16.132  45.925  1.00 95.13 237 A 1 
ATOM   1873  O O   . SER A 1  237 ? -9.643  17.114  46.446  1.00 93.65 237 A 1 
ATOM   1874  C CB  . SER A 1  237 ? -8.965  16.399  43.456  1.00 94.87 237 A 1 
ATOM   1875  O OG  . SER A 1  237 ? -7.554  16.286  43.485  1.00 91.84 237 A 1 
ATOM   1876  N N   . ASP A 1  238 ? -8.068  15.505  46.450  1.00 94.61 238 A 1 
ATOM   1877  C CA  . ASP A 1  238 ? -7.343  15.954  47.631  1.00 93.96 238 A 1 
ATOM   1878  C C   . ASP A 1  238 ? -5.865  16.278  47.339  1.00 94.66 238 A 1 
ATOM   1879  O O   . ASP A 1  238 ? -5.066  16.450  48.254  1.00 90.06 238 A 1 
ATOM   1880  C CB  . ASP A 1  238 ? -7.555  14.951  48.775  1.00 90.33 238 A 1 
ATOM   1881  C CG  . ASP A 1  238 ? -6.980  13.557  48.534  1.00 89.62 238 A 1 
ATOM   1882  O OD1 . ASP A 1  238 ? -6.577  13.242  47.399  1.00 80.89 238 A 1 
ATOM   1883  O OD2 . ASP A 1  238 ? -6.948  12.792  49.518  1.00 82.31 238 A 1 
ATOM   1884  N N   . GLY A 1  239 ? -5.514  16.423  46.091  1.00 94.27 239 A 1 
ATOM   1885  C CA  . GLY A 1  239 ? -4.215  16.873  45.601  1.00 94.91 239 A 1 
ATOM   1886  C C   . GLY A 1  239 ? -3.931  16.468  44.155  1.00 95.86 239 A 1 
ATOM   1887  O O   . GLY A 1  239 ? -4.619  15.637  43.575  1.00 93.63 239 A 1 
ATOM   1888  N N   . ASN A 1  240 ? -2.892  17.054  43.577  1.00 95.61 240 A 1 
ATOM   1889  C CA  . ASN A 1  240 ? -2.350  16.765  42.235  1.00 96.19 240 A 1 
ATOM   1890  C C   . ASN A 1  240 ? -3.243  17.133  41.037  1.00 96.28 240 A 1 
ATOM   1891  O O   . ASN A 1  240 ? -2.767  17.039  39.900  1.00 94.46 240 A 1 
ATOM   1892  C CB  . ASN A 1  240 ? -1.835  15.317  42.169  1.00 95.71 240 A 1 
ATOM   1893  C CG  . ASN A 1  240 ? -0.724  15.074  43.163  1.00 95.66 240 A 1 
ATOM   1894  O OD1 . ASN A 1  240 ? -0.934  14.847  44.332  1.00 84.85 240 A 1 
ATOM   1895  N ND2 . ASN A 1  240 ? 0.514   15.153  42.719  1.00 86.30 240 A 1 
ATOM   1896  N N   . LEU A 1  241 ? -4.462  17.584  41.237  1.00 96.11 241 A 1 
ATOM   1897  C CA  . LEU A 1  241 ? -5.364  17.974  40.160  1.00 96.37 241 A 1 
ATOM   1898  C C   . LEU A 1  241 ? -4.934  19.286  39.498  1.00 96.63 241 A 1 
ATOM   1899  O O   . LEU A 1  241 ? -4.802  20.321  40.155  1.00 95.67 241 A 1 
ATOM   1900  C CB  . LEU A 1  241 ? -6.798  18.070  40.727  1.00 95.77 241 A 1 
ATOM   1901  C CG  . LEU A 1  241 ? -7.849  18.575  39.724  1.00 95.68 241 A 1 
ATOM   1902  C CD1 . LEU A 1  241 ? -8.087  17.595  38.575  1.00 91.25 241 A 1 
ATOM   1903  C CD2 . LEU A 1  241 ? -9.174  18.786  40.442  1.00 90.96 241 A 1 
ATOM   1904  N N   . ILE A 1  242 ? -4.820  19.279  38.200  1.00 96.85 242 A 1 
ATOM   1905  C CA  . ILE A 1  242 ? -4.880  20.461  37.344  1.00 97.03 242 A 1 
ATOM   1906  C C   . ILE A 1  242 ? -6.327  20.546  36.841  1.00 97.03 242 A 1 
ATOM   1907  O O   . ILE A 1  242 ? -6.739  19.773  35.979  1.00 96.10 242 A 1 
ATOM   1908  C CB  . ILE A 1  242 ? -3.855  20.372  36.197  1.00 96.59 242 A 1 
ATOM   1909  C CG1 . ILE A 1  242 ? -2.439  19.971  36.652  1.00 94.32 242 A 1 
ATOM   1910  C CG2 . ILE A 1  242 ? -3.820  21.696  35.427  1.00 95.16 242 A 1 
ATOM   1911  C CD1 . ILE A 1  242 ? -1.809  20.874  37.719  1.00 89.22 242 A 1 
ATOM   1912  N N   . ALA A 1  243 ? -7.107  21.420  37.442  1.00 96.72 243 A 1 
ATOM   1913  C CA  . ALA A 1  243 ? -8.559  21.425  37.284  1.00 96.86 243 A 1 
ATOM   1914  C C   . ALA A 1  243 ? -9.008  22.035  35.953  1.00 96.74 243 A 1 
ATOM   1915  O O   . ALA A 1  243 ? -8.425  23.035  35.517  1.00 95.57 243 A 1 
ATOM   1916  C CB  . ALA A 1  243 ? -9.174  22.165  38.468  1.00 95.83 243 A 1 
ATOM   1917  N N   . PRO A 1  244 ? -10.090 21.529  35.343  1.00 97.21 244 A 1 
ATOM   1918  C CA  . PRO A 1  244 ? -10.746 22.217  34.242  1.00 97.00 244 A 1 
ATOM   1919  C C   . PRO A 1  244 ? -11.170 23.625  34.665  1.00 96.91 244 A 1 
ATOM   1920  O O   . PRO A 1  244 ? -11.749 23.819  35.730  1.00 95.82 244 A 1 
ATOM   1921  C CB  . PRO A 1  244 ? -11.975 21.368  33.876  1.00 96.32 244 A 1 
ATOM   1922  C CG  . PRO A 1  244 ? -11.656 19.990  34.443  1.00 94.69 244 A 1 
ATOM   1923  C CD  . PRO A 1  244 ? -10.785 20.292  35.658  1.00 96.52 244 A 1 
ATOM   1924  N N   . TRP A 1  245 ? -10.896 24.605  33.804  1.00 96.57 245 A 1 
ATOM   1925  C CA  . TRP A 1  245 ? -11.339 25.987  33.998  1.00 96.58 245 A 1 
ATOM   1926  C C   . TRP A 1  245 ? -12.235 26.427  32.844  1.00 96.21 245 A 1 
ATOM   1927  O O   . TRP A 1  245 ? -13.369 26.840  33.065  1.00 94.05 245 A 1 
ATOM   1928  C CB  . TRP A 1  245 ? -10.105 26.888  34.187  1.00 95.75 245 A 1 
ATOM   1929  C CG  . TRP A 1  245 ? -10.389 28.317  34.536  1.00 95.42 245 A 1 
ATOM   1930  C CD1 . TRP A 1  245 ? -11.501 28.788  35.132  1.00 92.50 245 A 1 
ATOM   1931  C CD2 . TRP A 1  245 ? -9.524  29.471  34.339  1.00 94.72 245 A 1 
ATOM   1932  N NE1 . TRP A 1  245 ? -11.396 30.163  35.301  1.00 92.78 245 A 1 
ATOM   1933  C CE2 . TRP A 1  245 ? -10.194 30.613  34.828  1.00 93.79 245 A 1 
ATOM   1934  C CE3 . TRP A 1  245 ? -8.231  29.648  33.790  1.00 92.90 245 A 1 
ATOM   1935  C CZ2 . TRP A 1  245 ? -9.620  31.904  34.772  1.00 91.71 245 A 1 
ATOM   1936  C CZ3 . TRP A 1  245 ? -7.664  30.929  33.735  1.00 90.24 245 A 1 
ATOM   1937  C CH2 . TRP A 1  245 ? -8.351  32.045  34.221  1.00 90.32 245 A 1 
ATOM   1938  N N   . TYR A 1  246 ? -11.753 26.277  31.616  1.00 96.03 246 A 1 
ATOM   1939  C CA  . TYR A 1  246 ? -12.528 26.473  30.396  1.00 96.06 246 A 1 
ATOM   1940  C C   . TYR A 1  246 ? -12.495 25.205  29.533  1.00 95.90 246 A 1 
ATOM   1941  O O   . TYR A 1  246 ? -11.462 24.545  29.429  1.00 94.35 246 A 1 
ATOM   1942  C CB  . TYR A 1  246 ? -12.008 27.679  29.616  1.00 95.31 246 A 1 
ATOM   1943  C CG  . TYR A 1  246 ? -12.287 29.011  30.274  1.00 95.07 246 A 1 
ATOM   1944  C CD1 . TYR A 1  246 ? -13.455 29.729  29.949  1.00 90.78 246 A 1 
ATOM   1945  C CD2 . TYR A 1  246 ? -11.404 29.538  31.232  1.00 90.65 246 A 1 
ATOM   1946  C CE1 . TYR A 1  246 ? -13.739 30.954  30.567  1.00 89.74 246 A 1 
ATOM   1947  C CE2 . TYR A 1  246 ? -11.682 30.763  31.863  1.00 88.94 246 A 1 
ATOM   1948  C CZ  . TYR A 1  246 ? -12.851 31.464  31.524  1.00 91.88 246 A 1 
ATOM   1949  O OH  . TYR A 1  246 ? -13.134 32.658  32.149  1.00 90.15 246 A 1 
ATOM   1950  N N   . GLY A 1  247 ? -13.605 24.919  28.896  1.00 95.68 247 A 1 
ATOM   1951  C CA  . GLY A 1  247 ? -13.712 23.965  27.800  1.00 95.64 247 A 1 
ATOM   1952  C C   . GLY A 1  247 ? -14.046 24.664  26.483  1.00 95.92 247 A 1 
ATOM   1953  O O   . GLY A 1  247 ? -14.127 25.894  26.407  1.00 94.38 247 A 1 
ATOM   1954  N N   . HIS A 1  248 ? -14.271 23.878  25.463  1.00 96.21 248 A 1 
ATOM   1955  C CA  . HIS A 1  248 ? -14.607 24.352  24.130  1.00 96.16 248 A 1 
ATOM   1956  C C   . HIS A 1  248 ? -15.897 23.688  23.629  1.00 96.10 248 A 1 
ATOM   1957  O O   . HIS A 1  248 ? -15.999 22.467  23.604  1.00 94.87 248 A 1 
ATOM   1958  C CB  . HIS A 1  248 ? -13.446 24.087  23.168  1.00 95.43 248 A 1 
ATOM   1959  C CG  . HIS A 1  248 ? -12.149 24.713  23.611  1.00 95.29 248 A 1 
ATOM   1960  N ND1 . HIS A 1  248 ? -11.851 26.058  23.580  1.00 83.78 248 A 1 
ATOM   1961  C CD2 . HIS A 1  248 ? -11.075 24.071  24.162  1.00 83.62 248 A 1 
ATOM   1962  C CE1 . HIS A 1  248 ? -10.613 26.218  24.084  1.00 86.22 248 A 1 
ATOM   1963  N NE2 . HIS A 1  248 ? -10.118 25.031  24.456  1.00 88.10 248 A 1 
ATOM   1964  N N   . ILE A 1  249 ? -16.852 24.491  23.192  1.00 95.54 249 A 1 
ATOM   1965  C CA  . ILE A 1  249 ? -17.980 24.013  22.398  1.00 95.52 249 A 1 
ATOM   1966  C C   . ILE A 1  249 ? -17.493 23.907  20.958  1.00 95.24 249 A 1 
ATOM   1967  O O   . ILE A 1  249 ? -17.180 24.926  20.337  1.00 93.70 249 A 1 
ATOM   1968  C CB  . ILE A 1  249 ? -19.196 24.951  22.526  1.00 94.87 249 A 1 
ATOM   1969  C CG1 . ILE A 1  249 ? -19.680 25.046  23.990  1.00 91.37 249 A 1 
ATOM   1970  C CG2 . ILE A 1  249 ? -20.345 24.453  21.620  1.00 90.89 249 A 1 
ATOM   1971  C CD1 . ILE A 1  249 ? -20.773 26.091  24.228  1.00 84.24 249 A 1 
ATOM   1972  N N   . LEU A 1  250 ? -17.433 22.698  20.434  1.00 94.43 250 A 1 
ATOM   1973  C CA  . LEU A 1  250 ? -17.104 22.435  19.041  1.00 93.78 250 A 1 
ATOM   1974  C C   . LEU A 1  250 ? -18.391 22.370  18.220  1.00 93.53 250 A 1 
ATOM   1975  O O   . LEU A 1  250 ? -19.397 21.807  18.667  1.00 91.81 250 A 1 
ATOM   1976  C CB  . LEU A 1  250 ? -16.265 21.146  18.931  1.00 92.64 250 A 1 
ATOM   1977  C CG  . LEU A 1  250 ? -14.977 21.120  19.778  1.00 91.87 250 A 1 
ATOM   1978  C CD1 . LEU A 1  250 ? -14.241 19.803  19.554  1.00 87.38 250 A 1 
ATOM   1979  C CD2 . LEU A 1  250 ? -14.033 22.269  19.433  1.00 86.87 250 A 1 
ATOM   1980  N N   . SER A 1  251 ? -18.397 22.969  17.035  1.00 93.51 251 A 1 
ATOM   1981  C CA  . SER A 1  251 ? -19.580 23.005  16.176  1.00 93.48 251 A 1 
ATOM   1982  C C   . SER A 1  251 ? -19.239 22.828  14.703  1.00 93.54 251 A 1 
ATOM   1983  O O   . SER A 1  251 ? -18.237 23.356  14.233  1.00 91.12 251 A 1 
ATOM   1984  C CB  . SER A 1  251 ? -20.345 24.329  16.361  1.00 91.49 251 A 1 
ATOM   1985  O OG  . SER A 1  251 ? -20.782 24.490  17.703  1.00 83.89 251 A 1 
ATOM   1986  N N   . GLY A 1  252 ? -20.136 22.163  13.980  1.00 91.85 252 A 1 
ATOM   1987  C CA  . GLY A 1  252 ? -20.050 21.967  12.539  1.00 92.04 252 A 1 
ATOM   1988  C C   . GLY A 1  252 ? -18.883 21.080  12.096  1.00 92.96 252 A 1 
ATOM   1989  O O   . GLY A 1  252 ? -18.160 20.512  12.913  1.00 90.30 252 A 1 
ATOM   1990  N N   . GLU A 1  253 ? -18.724 20.998  10.793  1.00 91.85 253 A 1 
ATOM   1991  C CA  . GLU A 1  253 ? -17.690 20.206  10.125  1.00 91.63 253 A 1 
ATOM   1992  C C   . GLU A 1  253 ? -16.894 21.091  9.166   1.00 92.35 253 A 1 
ATOM   1993  O O   . GLU A 1  253 ? -17.449 21.938  8.460   1.00 89.60 253 A 1 
ATOM   1994  C CB  . GLU A 1  253 ? -18.329 19.022  9.379   1.00 89.02 253 A 1 
ATOM   1995  C CG  . GLU A 1  253 ? -18.955 17.988  10.333  1.00 78.94 253 A 1 
ATOM   1996  C CD  . GLU A 1  253 ? -19.712 16.867  9.616   1.00 74.77 253 A 1 
ATOM   1997  O OE1 . GLU A 1  253 ? -20.348 16.072  10.337  1.00 65.28 253 A 1 
ATOM   1998  O OE2 . GLU A 1  253 ? -19.711 16.848  8.366   1.00 66.71 253 A 1 
ATOM   1999  N N   . SER A 1  254 ? -15.585 20.925  9.158   1.00 92.66 254 A 1 
ATOM   2000  C CA  . SER A 1  254 ? -14.657 21.548  8.220   1.00 93.16 254 A 1 
ATOM   2001  C C   . SER A 1  254 ? -14.162 20.518  7.197   1.00 92.94 254 A 1 
ATOM   2002  O O   . SER A 1  254 ? -14.725 19.430  7.074   1.00 90.21 254 A 1 
ATOM   2003  C CB  . SER A 1  254 ? -13.509 22.192  9.014   1.00 92.48 254 A 1 
ATOM   2004  O OG  . SER A 1  254 ? -12.639 21.220  9.540   1.00 89.60 254 A 1 
ATOM   2005  N N   . HIS A 1  255 ? -13.101 20.832  6.466   1.00 92.41 255 A 1 
ATOM   2006  C CA  . HIS A 1  255 ? -12.420 19.840  5.634   1.00 91.81 255 A 1 
ATOM   2007  C C   . HIS A 1  255 ? -11.612 18.814  6.447   1.00 91.36 255 A 1 
ATOM   2008  O O   . HIS A 1  255 ? -11.069 17.881  5.857   1.00 88.21 255 A 1 
ATOM   2009  C CB  . HIS A 1  255 ? -11.536 20.548  4.602   1.00 92.07 255 A 1 
ATOM   2010  C CG  . HIS A 1  255 ? -12.304 21.380  3.621   1.00 93.73 255 A 1 
ATOM   2011  N ND1 . HIS A 1  255 ? -13.196 20.901  2.676   1.00 86.27 255 A 1 
ATOM   2012  C CD2 . HIS A 1  255 ? -12.249 22.748  3.471   1.00 85.66 255 A 1 
ATOM   2013  C CE1 . HIS A 1  255 ? -13.659 21.951  1.983   1.00 87.72 255 A 1 
ATOM   2014  N NE2 . HIS A 1  255 ? -13.106 23.078  2.441   1.00 88.70 255 A 1 
ATOM   2015  N N   . GLY A 1  256 ? -11.479 18.975  7.769   1.00 89.84 256 A 1 
ATOM   2016  C CA  . GLY A 1  256 ? -10.733 18.056  8.636   1.00 89.65 256 A 1 
ATOM   2017  C C   . GLY A 1  256 ? -9.227  17.982  8.363   1.00 90.91 256 A 1 
ATOM   2018  O O   . GLY A 1  256 ? -8.598  16.972  8.645   1.00 87.55 256 A 1 
ATOM   2019  N N   . ARG A 1  257 ? -8.648  19.042  7.789   1.00 92.27 257 A 1 
ATOM   2020  C CA  . ARG A 1  257 ? -7.241  19.048  7.362   1.00 92.84 257 A 1 
ATOM   2021  C C   . ARG A 1  257 ? -6.376  19.886  8.297   1.00 93.59 257 A 1 
ATOM   2022  O O   . ARG A 1  257 ? -6.746  20.996  8.669   1.00 91.78 257 A 1 
ATOM   2023  C CB  . ARG A 1  257 ? -7.100  19.542  5.917   1.00 91.44 257 A 1 
ATOM   2024  C CG  . ARG A 1  257 ? -7.978  18.813  4.889   1.00 88.75 257 A 1 
ATOM   2025  C CD  . ARG A 1  257 ? -7.761  17.300  4.877   1.00 86.82 257 A 1 
ATOM   2026  N NE  . ARG A 1  257 ? -8.577  16.672  3.833   1.00 83.74 257 A 1 
ATOM   2027  C CZ  . ARG A 1  257 ? -8.472  15.424  3.421   1.00 80.70 257 A 1 
ATOM   2028  N NH1 . ARG A 1  257 ? -7.596  14.594  3.925   1.00 71.62 257 A 1 
ATOM   2029  N NH2 . ARG A 1  257 ? -9.255  14.976  2.500   1.00 74.59 257 A 1 
ATOM   2030  N N   . ILE A 1  258 ? -5.197  19.366  8.603   1.00 93.46 258 A 1 
ATOM   2031  C CA  . ILE A 1  258 ? -4.120  20.083  9.289   1.00 93.80 258 A 1 
ATOM   2032  C C   . ILE A 1  258 ? -2.956  20.183  8.300   1.00 93.65 258 A 1 
ATOM   2033  O O   . ILE A 1  258 ? -2.319  19.187  7.987   1.00 92.01 258 A 1 
ATOM   2034  C CB  . ILE A 1  258 ? -3.701  19.383  10.600  1.00 93.54 258 A 1 
ATOM   2035  C CG1 . ILE A 1  258 ? -4.892  19.150  11.548  1.00 91.11 258 A 1 
ATOM   2036  C CG2 . ILE A 1  258 ? -2.611  20.229  11.294  1.00 90.83 258 A 1 
ATOM   2037  C CD1 . ILE A 1  258 ? -4.570  18.205  12.712  1.00 89.55 258 A 1 
ATOM   2038  N N   . LEU A 1  259 ? -2.676  21.393  7.810   1.00 94.36 259 A 1 
ATOM   2039  C CA  . LEU A 1  259 ? -1.539  21.632  6.931   1.00 94.22 259 A 1 
ATOM   2040  C C   . LEU A 1  259 ? -0.343  22.124  7.748   1.00 94.26 259 A 1 
ATOM   2041  O O   . LEU A 1  259 ? -0.423  23.165  8.397   1.00 93.20 259 A 1 
ATOM   2042  C CB  . LEU A 1  259 ? -1.904  22.626  5.815   1.00 94.03 259 A 1 
ATOM   2043  C CG  . LEU A 1  259 ? -3.079  22.216  4.908   1.00 92.32 259 A 1 
ATOM   2044  C CD1 . LEU A 1  259 ? -3.206  23.224  3.759   1.00 85.22 259 A 1 
ATOM   2045  C CD2 . LEU A 1  259 ? -2.904  20.829  4.297   1.00 85.77 259 A 1 
ATOM   2046  N N   . LYS A 1  260 ? 0.784   21.408  7.670   1.00 93.67 260 A 1 
ATOM   2047  C CA  . LYS A 1  260 ? 2.076   21.864  8.203   1.00 93.18 260 A 1 
ATOM   2048  C C   . LYS A 1  260 ? 2.842   22.551  7.078   1.00 93.16 260 A 1 
ATOM   2049  O O   . LYS A 1  260 ? 3.503   21.906  6.273   1.00 91.12 260 A 1 
ATOM   2050  C CB  . LYS A 1  260 ? 2.846   20.696  8.840   1.00 91.61 260 A 1 
ATOM   2051  C CG  . LYS A 1  260 ? 2.158   20.213  10.133  1.00 83.32 260 A 1 
ATOM   2052  C CD  . LYS A 1  260 ? 2.874   19.024  10.784  1.00 76.60 260 A 1 
ATOM   2053  C CE  . LYS A 1  260 ? 2.048   18.586  12.000  1.00 69.15 260 A 1 
ATOM   2054  N NZ  . LYS A 1  260 ? 2.404   17.250  12.537  1.00 60.87 260 A 1 
ATOM   2055  N N   . THR A 1  261 ? 2.709   23.878  6.971   1.00 93.74 261 A 1 
ATOM   2056  C CA  . THR A 1  261 ? 3.289   24.643  5.864   1.00 93.88 261 A 1 
ATOM   2057  C C   . THR A 1  261 ? 3.587   26.088  6.256   1.00 94.37 261 A 1 
ATOM   2058  O O   . THR A 1  261 ? 2.911   26.677  7.104   1.00 93.61 261 A 1 
ATOM   2059  C CB  . THR A 1  261 ? 2.368   24.580  4.631   1.00 93.28 261 A 1 
ATOM   2060  O OG1 . THR A 1  261 ? 2.986   25.235  3.541   1.00 87.25 261 A 1 
ATOM   2061  C CG2 . THR A 1  261 ? 0.998   25.233  4.830   1.00 87.32 261 A 1 
ATOM   2062  N N   . ASP A 1  262 ? 4.575   26.674  5.586   1.00 94.81 262 A 1 
ATOM   2063  C CA  . ASP A 1  262 ? 4.910   28.100  5.697   1.00 94.81 262 A 1 
ATOM   2064  C C   . ASP A 1  262 ? 4.250   28.968  4.615   1.00 95.18 262 A 1 
ATOM   2065  O O   . ASP A 1  262 ? 4.475   30.178  4.571   1.00 92.20 262 A 1 
ATOM   2066  C CB  . ASP A 1  262 ? 6.432   28.273  5.698   1.00 93.64 262 A 1 
ATOM   2067  C CG  . ASP A 1  262 ? 7.048   27.841  7.030   1.00 91.37 262 A 1 
ATOM   2068  O OD1 . ASP A 1  262 ? 6.544   28.308  8.075   1.00 83.93 262 A 1 
ATOM   2069  O OD2 . ASP A 1  262 ? 8.030   27.074  7.000   1.00 84.13 262 A 1 
ATOM   2070  N N   . LEU A 1  263 ? 3.408   28.377  3.748   1.00 94.51 263 A 1 
ATOM   2071  C CA  . LEU A 1  263 ? 2.685   29.119  2.720   1.00 94.71 263 A 1 
ATOM   2072  C C   . LEU A 1  263 ? 1.900   30.290  3.331   1.00 95.03 263 A 1 
ATOM   2073  O O   . LEU A 1  263 ? 1.298   30.176  4.400   1.00 93.28 263 A 1 
ATOM   2074  C CB  . LEU A 1  263 ? 1.739   28.215  1.921   1.00 93.33 263 A 1 
ATOM   2075  C CG  . LEU A 1  263 ? 2.424   27.198  0.993   1.00 89.85 263 A 1 
ATOM   2076  C CD1 . LEU A 1  263 ? 1.341   26.388  0.275   1.00 82.53 263 A 1 
ATOM   2077  C CD2 . LEU A 1  263 ? 3.296   27.860  -0.067  1.00 83.66 263 A 1 
ATOM   2078  N N   . LYS A 1  264 ? 1.891   31.416  2.624   1.00 94.88 264 A 1 
ATOM   2079  C CA  . LYS A 1  264 ? 1.159   32.598  3.059   1.00 94.87 264 A 1 
ATOM   2080  C C   . LYS A 1  264 ? -0.296  32.525  2.629   1.00 95.26 264 A 1 
ATOM   2081  O O   . LYS A 1  264 ? -0.611  32.047  1.539   1.00 93.05 264 A 1 
ATOM   2082  C CB  . LYS A 1  264 ? 1.844   33.871  2.543   1.00 93.14 264 A 1 
ATOM   2083  C CG  . LYS A 1  264 ? 3.239   34.041  3.170   1.00 84.62 264 A 1 
ATOM   2084  C CD  . LYS A 1  264 ? 3.882   35.358  2.736   1.00 74.03 264 A 1 
ATOM   2085  C CE  . LYS A 1  264 ? 5.264   35.467  3.386   1.00 62.57 264 A 1 
ATOM   2086  N NZ  . LYS A 1  264 ? 5.953   36.718  3.017   1.00 53.74 264 A 1 
ATOM   2087  N N   . MET A 1  265 ? -1.175  33.065  3.467   1.00 94.65 265 A 1 
ATOM   2088  C CA  . MET A 1  265 ? -2.560  33.271  3.102   1.00 94.37 265 A 1 
ATOM   2089  C C   . MET A 1  265 ? -2.663  34.377  2.045   1.00 94.28 265 A 1 
ATOM   2090  O O   . MET A 1  265 ? -2.083  35.453  2.205   1.00 91.06 265 A 1 
ATOM   2091  C CB  . MET A 1  265 ? -3.369  33.589  4.362   1.00 91.91 265 A 1 
ATOM   2092  C CG  . MET A 1  265 ? -4.871  33.593  4.088   1.00 84.69 265 A 1 
ATOM   2093  S SD  . MET A 1  265 ? -5.848  33.787  5.593   1.00 79.49 265 A 1 
ATOM   2094  C CE  . MET A 1  265 ? -7.481  33.920  4.866   1.00 70.44 265 A 1 
ATOM   2095  N N   . GLY A 1  266 ? -3.393  34.099  0.983   1.00 93.17 266 A 1 
ATOM   2096  C CA  . GLY A 1  266 ? -3.718  35.063  -0.062  1.00 93.12 266 A 1 
ATOM   2097  C C   . GLY A 1  266 ? -5.162  35.554  0.043   1.00 94.13 266 A 1 
ATOM   2098  O O   . GLY A 1  266 ? -6.011  34.938  0.675   1.00 91.18 266 A 1 
ATOM   2099  N N   . SER A 1  267 ? -5.457  36.652  -0.628  1.00 93.49 267 A 1 
ATOM   2100  C CA  . SER A 1  267 ? -6.824  37.135  -0.827  1.00 93.55 267 A 1 
ATOM   2101  C C   . SER A 1  267 ? -7.506  36.386  -1.973  1.00 93.72 267 A 1 
ATOM   2102  O O   . SER A 1  267 ? -7.914  36.979  -2.980  1.00 88.71 267 A 1 
ATOM   2103  C CB  . SER A 1  267 ? -6.804  38.648  -1.066  1.00 91.37 267 A 1 
ATOM   2104  O OG  . SER A 1  267 ? -6.026  38.937  -2.207  1.00 78.50 267 A 1 
ATOM   2105  N N   . CYS A 1  268 ? -7.575  35.081  -1.864  1.00 94.04 268 A 1 
ATOM   2106  C CA  . CYS A 1  268 ? -8.081  34.178  -2.885  1.00 94.43 268 A 1 
ATOM   2107  C C   . CYS A 1  268 ? -9.158  33.254  -2.319  1.00 95.17 268 A 1 
ATOM   2108  O O   . CYS A 1  268 ? -9.141  32.900  -1.141  1.00 93.07 268 A 1 
ATOM   2109  C CB  . CYS A 1  268 ? -6.908  33.405  -3.508  1.00 92.23 268 A 1 
ATOM   2110  S SG  . CYS A 1  268 ? -5.766  32.643  -2.308  1.00 89.76 268 A 1 
ATOM   2111  N N   . THR A 1  269 ? -10.089 32.857  -3.175  1.00 95.23 269 A 1 
ATOM   2112  C CA  . THR A 1  269 ? -11.056 31.788  -2.912  1.00 95.47 269 A 1 
ATOM   2113  C C   . THR A 1  269 ? -10.916 30.757  -4.020  1.00 95.37 269 A 1 
ATOM   2114  O O   . THR A 1  269 ? -10.897 31.120  -5.195  1.00 93.25 269 A 1 
ATOM   2115  C CB  . THR A 1  269 ? -12.493 32.310  -2.836  1.00 94.28 269 A 1 
ATOM   2116  O OG1 . THR A 1  269 ? -12.576 33.341  -1.881  1.00 85.52 269 A 1 
ATOM   2117  C CG2 . THR A 1  269 ? -13.486 31.238  -2.419  1.00 84.11 269 A 1 
ATOM   2118  N N   . VAL A 1  270 ? -10.795 29.493  -3.649  1.00 95.29 270 A 1 
ATOM   2119  C CA  . VAL A 1  270 ? -10.588 28.393  -4.590  1.00 95.39 270 A 1 
ATOM   2120  C C   . VAL A 1  270 ? -11.587 27.275  -4.341  1.00 95.37 270 A 1 
ATOM   2121  O O   . VAL A 1  270 ? -12.082 27.099  -3.231  1.00 94.06 270 A 1 
ATOM   2122  C CB  . VAL A 1  270 ? -9.141  27.864  -4.543  1.00 94.48 270 A 1 
ATOM   2123  C CG1 . VAL A 1  270 ? -8.155  28.946  -4.978  1.00 88.70 270 A 1 
ATOM   2124  C CG2 . VAL A 1  270 ? -8.731  27.330  -3.166  1.00 87.80 270 A 1 
ATOM   2125  N N   . GLN A 1  271 ? -11.865 26.496  -5.381  1.00 94.62 271 A 1 
ATOM   2126  C CA  . GLN A 1  271 ? -12.656 25.270  -5.240  1.00 93.50 271 A 1 
ATOM   2127  C C   . GLN A 1  271 ? -11.856 24.169  -4.552  1.00 93.64 271 A 1 
ATOM   2128  O O   . GLN A 1  271 ? -12.406 23.406  -3.766  1.00 91.15 271 A 1 
ATOM   2129  C CB  . GLN A 1  271 ? -13.109 24.797  -6.626  1.00 90.90 271 A 1 
ATOM   2130  C CG  . GLN A 1  271 ? -14.164 25.722  -7.244  1.00 81.59 271 A 1 
ATOM   2131  C CD  . GLN A 1  271 ? -14.584 25.271  -8.644  1.00 80.86 271 A 1 
ATOM   2132  O OE1 . GLN A 1  271 ? -13.905 24.516  -9.305  1.00 72.11 271 A 1 
ATOM   2133  N NE2 . GLN A 1  271 ? -15.698 25.739  -9.141  1.00 70.47 271 A 1 
ATOM   2134  N N   . CYS A 1  272 ? -10.547 24.106  -4.836  1.00 94.41 272 A 1 
ATOM   2135  C CA  . CYS A 1  272 ? -9.658  23.066  -4.366  1.00 94.50 272 A 1 
ATOM   2136  C C   . CYS A 1  272 ? -8.397  23.680  -3.744  1.00 95.18 272 A 1 
ATOM   2137  O O   . CYS A 1  272 ? -7.719  24.493  -4.373  1.00 93.76 272 A 1 
ATOM   2138  C CB  . CYS A 1  272 ? -9.327  22.172  -5.569  1.00 93.31 272 A 1 
ATOM   2139  S SG  . CYS A 1  272 ? -8.241  20.787  -5.171  1.00 91.48 272 A 1 
ATOM   2140  N N   . GLN A 1  273 ? -8.069  23.274  -2.522  1.00 95.01 273 A 1 
ATOM   2141  C CA  . GLN A 1  273 ? -6.852  23.664  -1.815  1.00 95.40 273 A 1 
ATOM   2142  C C   . GLN A 1  273 ? -5.926  22.457  -1.658  1.00 95.29 273 A 1 
ATOM   2143  O O   . GLN A 1  273 ? -6.388  21.343  -1.424  1.00 94.06 273 A 1 
ATOM   2144  C CB  . GLN A 1  273 ? -7.243  24.275  -0.450  1.00 95.28 273 A 1 
ATOM   2145  C CG  . GLN A 1  273 ? -6.049  24.776  0.366   1.00 94.54 273 A 1 
ATOM   2146  C CD  . GLN A 1  273 ? -5.310  25.945  -0.299  1.00 95.85 273 A 1 
ATOM   2147  O OE1 . GLN A 1  273 ? -5.899  26.918  -0.731  1.00 90.40 273 A 1 
ATOM   2148  N NE2 . GLN A 1  273 ? -4.003  25.885  -0.396  1.00 90.29 273 A 1 
ATOM   2149  N N   . THR A 1  274 ? -4.629  22.693  -1.738  1.00 94.83 274 A 1 
ATOM   2150  C CA  . THR A 1  274 ? -3.587  21.706  -1.446  1.00 94.51 274 A 1 
ATOM   2151  C C   . THR A 1  274 ? -2.539  22.301  -0.507  1.00 94.55 274 A 1 
ATOM   2152  O O   . THR A 1  274 ? -2.533  23.510  -0.261  1.00 93.82 274 A 1 
ATOM   2153  C CB  . THR A 1  274 ? -2.907  21.186  -2.729  1.00 93.77 274 A 1 
ATOM   2154  O OG1 . THR A 1  274 ? -1.925  22.071  -3.208  1.00 89.26 274 A 1 
ATOM   2155  C CG2 . THR A 1  274 ? -3.880  20.924  -3.875  1.00 89.01 274 A 1 
ATOM   2156  N N   . GLU A 1  275 ? -1.620  21.478  -0.012  1.00 94.39 275 A 1 
ATOM   2157  C CA  . GLU A 1  275 ? -0.481  21.930  0.796   1.00 93.64 275 A 1 
ATOM   2158  C C   . GLU A 1  275 ? 0.537   22.780  0.005   1.00 93.94 275 A 1 
ATOM   2159  O O   . GLU A 1  275 ? 1.333   23.501  0.599   1.00 92.31 275 A 1 
ATOM   2160  C CB  . GLU A 1  275 ? 0.192   20.722  1.479   1.00 92.65 275 A 1 
ATOM   2161  C CG  . GLU A 1  275 ? 1.133   19.849  0.625   1.00 88.99 275 A 1 
ATOM   2162  C CD  . GLU A 1  275 ? 0.478   19.057  -0.524  1.00 89.93 275 A 1 
ATOM   2163  O OE1 . GLU A 1  275 ? 1.230   18.542  -1.375  1.00 83.57 275 A 1 
ATOM   2164  O OE2 . GLU A 1  275 ? -0.758  18.959  -0.593  1.00 85.63 275 A 1 
ATOM   2165  N N   . LYS A 1  276 ? 0.489   22.735  -1.327  1.00 94.32 276 A 1 
ATOM   2166  C CA  . LYS A 1  276 ? 1.344   23.518  -2.236  1.00 94.49 276 A 1 
ATOM   2167  C C   . LYS A 1  276 ? 0.700   24.837  -2.663  1.00 94.87 276 A 1 
ATOM   2168  O O   . LYS A 1  276 ? 1.414   25.777  -3.006  1.00 92.28 276 A 1 
ATOM   2169  C CB  . LYS A 1  276 ? 1.697   22.679  -3.468  1.00 93.65 276 A 1 
ATOM   2170  C CG  . LYS A 1  276 ? 2.489   21.417  -3.119  1.00 92.07 276 A 1 
ATOM   2171  C CD  . LYS A 1  276 ? 2.657   20.524  -4.352  1.00 88.91 276 A 1 
ATOM   2172  C CE  . LYS A 1  276 ? 3.313   19.209  -3.928  1.00 82.42 276 A 1 
ATOM   2173  N NZ  . LYS A 1  276 ? 3.062   18.136  -4.913  1.00 74.74 276 A 1 
ATOM   2174  N N   . GLY A 1  277 ? -0.617  24.907  -2.673  1.00 94.50 277 A 1 
ATOM   2175  C CA  . GLY A 1  277 ? -1.385  26.067  -3.110  1.00 94.86 277 A 1 
ATOM   2176  C C   . GLY A 1  277 ? -2.809  25.707  -3.504  1.00 95.67 277 A 1 
ATOM   2177  O O   . GLY A 1  277 ? -3.170  24.532  -3.595  1.00 93.64 277 A 1 
ATOM   2178  N N   . GLY A 1  278 ? -3.622  26.736  -3.749  1.00 94.99 278 A 1 
ATOM   2179  C CA  . GLY A 1  278 ? -4.991  26.571  -4.221  1.00 95.47 278 A 1 
ATOM   2180  C C   . GLY A 1  278 ? -5.077  26.485  -5.747  1.00 95.84 278 A 1 
ATOM   2181  O O   . GLY A 1  278 ? -4.233  27.028  -6.465  1.00 94.09 278 A 1 
ATOM   2182  N N   . LEU A 1  279 ? -6.123  25.837  -6.243  1.00 95.40 279 A 1 
ATOM   2183  C CA  . LEU A 1  279 ? -6.403  25.757  -7.677  1.00 95.34 279 A 1 
ATOM   2184  C C   . LEU A 1  279 ? -7.907  25.781  -7.971  1.00 95.31 279 A 1 
ATOM   2185  O O   . LEU A 1  279 ? -8.732  25.329  -7.176  1.00 93.47 279 A 1 
ATOM   2186  C CB  . LEU A 1  279 ? -5.686  24.525  -8.272  1.00 93.40 279 A 1 
ATOM   2187  C CG  . LEU A 1  279 ? -6.229  23.149  -7.812  1.00 92.36 279 A 1 
ATOM   2188  C CD1 . LEU A 1  279 ? -7.217  22.558  -8.808  1.00 83.77 279 A 1 
ATOM   2189  C CD2 . LEU A 1  279 ? -5.093  22.150  -7.655  1.00 83.84 279 A 1 
ATOM   2190  N N   . ASN A 1  280 ? -8.254  26.285  -9.158  1.00 94.73 280 A 1 
ATOM   2191  C CA  . ASN A 1  280 ? -9.572  26.140  -9.759  1.00 94.49 280 A 1 
ATOM   2192  C C   . ASN A 1  280 ? -9.404  25.429  -11.099 1.00 93.81 280 A 1 
ATOM   2193  O O   . ASN A 1  280 ? -8.569  25.831  -11.904 1.00 90.39 280 A 1 
ATOM   2194  C CB  . ASN A 1  280 ? -10.235 27.514  -9.954  1.00 92.96 280 A 1 
ATOM   2195  C CG  . ASN A 1  280 ? -10.684 28.164  -8.651  1.00 90.38 280 A 1 
ATOM   2196  O OD1 . ASN A 1  280 ? -11.198 27.535  -7.751  1.00 82.61 280 A 1 
ATOM   2197  N ND2 . ASN A 1  280 ? -10.568 29.462  -8.550  1.00 83.71 280 A 1 
ATOM   2198  N N   . THR A 1  281 ? -10.208 24.398  -11.344 1.00 92.47 281 A 1 
ATOM   2199  C CA  . THR A 1  281 ? -10.154 23.672  -12.612 1.00 92.10 281 A 1 
ATOM   2200  C C   . THR A 1  281 ? -11.521 23.117  -12.994 1.00 91.81 281 A 1 
ATOM   2201  O O   . THR A 1  281 ? -12.355 22.818  -12.141 1.00 90.12 281 A 1 
ATOM   2202  C CB  . THR A 1  281 ? -9.083  22.578  -12.581 1.00 91.07 281 A 1 
ATOM   2203  O OG1 . THR A 1  281 ? -8.942  22.037  -13.874 1.00 83.09 281 A 1 
ATOM   2204  C CG2 . THR A 1  281 ? -9.381  21.430  -11.617 1.00 83.27 281 A 1 
ATOM   2205  N N   . THR A 1  282 ? -11.734 22.976  -14.295 1.00 91.43 282 A 1 
ATOM   2206  C CA  . THR A 1  282 ? -12.863 22.241  -14.884 1.00 90.34 282 A 1 
ATOM   2207  C C   . THR A 1  282 ? -12.421 20.916  -15.508 1.00 90.87 282 A 1 
ATOM   2208  O O   . THR A 1  282 ? -13.246 20.192  -16.066 1.00 88.01 282 A 1 
ATOM   2209  C CB  . THR A 1  282 ? -13.571 23.094  -15.946 1.00 88.86 282 A 1 
ATOM   2210  O OG1 . THR A 1  282 ? -12.658 23.470  -16.956 1.00 82.74 282 A 1 
ATOM   2211  C CG2 . THR A 1  282 ? -14.154 24.377  -15.353 1.00 79.91 282 A 1 
ATOM   2212  N N   . LEU A 1  283 ? -11.129 20.603  -15.448 1.00 90.90 283 A 1 
ATOM   2213  C CA  . LEU A 1  283 ? -10.578 19.356  -15.964 1.00 91.52 283 A 1 
ATOM   2214  C C   . LEU A 1  283 ? -10.871 18.206  -14.982 1.00 91.54 283 A 1 
ATOM   2215  O O   . LEU A 1  283 ? -10.921 18.442  -13.781 1.00 89.69 283 A 1 
ATOM   2216  C CB  . LEU A 1  283 ? -9.073  19.517  -16.234 1.00 91.40 283 A 1 
ATOM   2217  C CG  . LEU A 1  283 ? -8.717  20.619  -17.245 1.00 91.68 283 A 1 
ATOM   2218  C CD1 . LEU A 1  283 ? -7.202  20.699  -17.406 1.00 86.20 283 A 1 
ATOM   2219  C CD2 . LEU A 1  283 ? -9.331  20.364  -18.620 1.00 85.63 283 A 1 
ATOM   2220  N N   . PRO A 1  284 ? -11.039 16.970  -15.465 1.00 89.54 284 A 1 
ATOM   2221  C CA  . PRO A 1  284 ? -11.387 15.839  -14.590 1.00 88.57 284 A 1 
ATOM   2222  C C   . PRO A 1  284 ? -10.243 15.380  -13.680 1.00 89.37 284 A 1 
ATOM   2223  O O   . PRO A 1  284 ? -10.493 14.716  -12.681 1.00 87.36 284 A 1 
ATOM   2224  C CB  . PRO A 1  284 ? -11.822 14.733  -15.551 1.00 88.06 284 A 1 
ATOM   2225  C CG  . PRO A 1  284 ? -11.043 15.033  -16.826 1.00 87.55 284 A 1 
ATOM   2226  C CD  . PRO A 1  284 ? -11.001 16.556  -16.848 1.00 89.35 284 A 1 
ATOM   2227  N N   . PHE A 1  285 ? -9.007  15.738  -14.028 1.00 91.06 285 A 1 
ATOM   2228  C CA  . PHE A 1  285 ? -7.811  15.305  -13.315 1.00 91.68 285 A 1 
ATOM   2229  C C   . PHE A 1  285 ? -6.927  16.486  -12.910 1.00 91.97 285 A 1 
ATOM   2230  O O   . PHE A 1  285 ? -6.936  17.544  -13.541 1.00 90.41 285 A 1 
ATOM   2231  C CB  . PHE A 1  285 ? -7.025  14.317  -14.190 1.00 91.07 285 A 1 
ATOM   2232  C CG  . PHE A 1  285 ? -7.825  13.161  -14.732 1.00 92.11 285 A 1 
ATOM   2233  C CD1 . PHE A 1  285 ? -8.438  12.244  -13.863 1.00 86.52 285 A 1 
ATOM   2234  C CD2 . PHE A 1  285 ? -7.965  12.986  -16.124 1.00 86.50 285 A 1 
ATOM   2235  C CE1 . PHE A 1  285 ? -9.174  11.164  -14.369 1.00 85.46 285 A 1 
ATOM   2236  C CE2 . PHE A 1  285 ? -8.703  11.915  -16.639 1.00 85.01 285 A 1 
ATOM   2237  C CZ  . PHE A 1  285 ? -9.309  11.003  -15.762 1.00 89.36 285 A 1 
ATOM   2238  N N   . GLN A 1  286 ? -6.123  16.270  -11.877 1.00 93.18 286 A 1 
ATOM   2239  C CA  . GLN A 1  286 ? -5.037  17.164  -11.468 1.00 92.98 286 A 1 
ATOM   2240  C C   . GLN A 1  286 ? -3.853  16.336  -10.961 1.00 93.37 286 A 1 
ATOM   2241  O O   . GLN A 1  286 ? -4.035  15.218  -10.477 1.00 92.41 286 A 1 
ATOM   2242  C CB  . GLN A 1  286 ? -5.548  18.202  -10.450 1.00 91.73 286 A 1 
ATOM   2243  C CG  . GLN A 1  286 ? -6.127  17.625  -9.144  1.00 89.99 286 A 1 
ATOM   2244  C CD  . GLN A 1  286 ? -5.102  17.279  -8.064  1.00 92.23 286 A 1 
ATOM   2245  O OE1 . GLN A 1  286 ? -3.952  17.680  -8.082  1.00 84.08 286 A 1 
ATOM   2246  N NE2 . GLN A 1  286 ? -5.510  16.529  -7.060  1.00 83.44 286 A 1 
ATOM   2247  N N   . ASN A 1  287 ? -2.636  16.872  -11.047 1.00 93.58 287 A 1 
ATOM   2248  C CA  . ASN A 1  287 ? -1.417  16.234  -10.527 1.00 93.63 287 A 1 
ATOM   2249  C C   . ASN A 1  287 ? -0.724  17.051  -9.426  1.00 93.60 287 A 1 
ATOM   2250  O O   . ASN A 1  287 ? 0.439   16.808  -9.117  1.00 91.38 287 A 1 
ATOM   2251  C CB  . ASN A 1  287 ? -0.475  15.881  -11.686 1.00 91.96 287 A 1 
ATOM   2252  C CG  . ASN A 1  287 ? 0.239   17.073  -12.297 1.00 91.07 287 A 1 
ATOM   2253  O OD1 . ASN A 1  287 ? -0.026  18.234  -12.034 1.00 85.84 287 A 1 
ATOM   2254  N ND2 . ASN A 1  287 ? 1.200   16.806  -13.146 1.00 85.61 287 A 1 
ATOM   2255  N N   . VAL A 1  288 ? -1.412  18.029  -8.853  1.00 94.24 288 A 1 
ATOM   2256  C CA  . VAL A 1  288 ? -0.823  18.963  -7.887  1.00 94.34 288 A 1 
ATOM   2257  C C   . VAL A 1  288 ? -0.511  18.269  -6.560  1.00 93.73 288 A 1 
ATOM   2258  O O   . VAL A 1  288 ? 0.624   18.337  -6.078  1.00 91.78 288 A 1 
ATOM   2259  C CB  . VAL A 1  288 ? -1.732  20.194  -7.700  1.00 94.04 288 A 1 
ATOM   2260  C CG1 . VAL A 1  288 ? -1.130  21.168  -6.688  1.00 88.10 288 A 1 
ATOM   2261  C CG2 . VAL A 1  288 ? -1.933  20.944  -9.019  1.00 88.16 288 A 1 
ATOM   2262  N N   . SER A 1  289 ? -1.505  17.590  -5.975  1.00 92.71 289 A 1 
ATOM   2263  C CA  . SER A 1  289 ? -1.351  16.881  -4.707  1.00 92.31 289 A 1 
ATOM   2264  C C   . SER A 1  289 ? -2.403  15.788  -4.512  1.00 92.23 289 A 1 
ATOM   2265  O O   . SER A 1  289 ? -3.580  15.991  -4.828  1.00 91.11 289 A 1 
ATOM   2266  C CB  . SER A 1  289 ? -1.466  17.871  -3.547  1.00 91.63 289 A 1 
ATOM   2267  O OG  . SER A 1  289 ? -1.290  17.189  -2.321  1.00 89.11 289 A 1 
ATOM   2268  N N   . LYS A 1  290 ? -1.981  14.685  -3.915  1.00 89.34 290 A 1 
ATOM   2269  C CA  . LYS A 1  290 ? -2.891  13.636  -3.446  1.00 88.52 290 A 1 
ATOM   2270  C C   . LYS A 1  290 ? -3.718  14.056  -2.219  1.00 88.41 290 A 1 
ATOM   2271  O O   . LYS A 1  290 ? -4.792  13.518  -2.006  1.00 87.01 290 A 1 
ATOM   2272  C CB  . LYS A 1  290 ? -2.117  12.330  -3.197  1.00 87.17 290 A 1 
ATOM   2273  C CG  . LYS A 1  290 ? -1.158  12.340  -1.989  1.00 86.60 290 A 1 
ATOM   2274  C CD  . LYS A 1  290 ? -0.485  10.960  -1.856  1.00 84.27 290 A 1 
ATOM   2275  C CE  . LYS A 1  290 ? 0.380   10.800  -0.607  1.00 76.85 290 A 1 
ATOM   2276  N NZ  . LYS A 1  290 ? 0.820   9.384   -0.456  1.00 71.95 290 A 1 
ATOM   2277  N N   . TYR A 1  291 ? -3.241  15.032  -1.460  1.00 90.23 291 A 1 
ATOM   2278  C CA  . TYR A 1  291 ? -3.909  15.592  -0.277  1.00 90.02 291 A 1 
ATOM   2279  C C   . TYR A 1  291 ? -4.822  16.787  -0.604  1.00 90.49 291 A 1 
ATOM   2280  O O   . TYR A 1  291 ? -5.188  17.548  0.294   1.00 88.17 291 A 1 
ATOM   2281  C CB  . TYR A 1  291 ? -2.853  15.961  0.770   1.00 89.98 291 A 1 
ATOM   2282  C CG  . TYR A 1  291 ? -1.965  14.813  1.204   1.00 90.21 291 A 1 
ATOM   2283  C CD1 . TYR A 1  291 ? -2.525  13.674  1.819   1.00 84.92 291 A 1 
ATOM   2284  C CD2 . TYR A 1  291 ? -0.570  14.884  1.038   1.00 84.88 291 A 1 
ATOM   2285  C CE1 . TYR A 1  291 ? -1.708  12.621  2.262   1.00 83.74 291 A 1 
ATOM   2286  C CE2 . TYR A 1  291 ? 0.260   13.842  1.481   1.00 83.04 291 A 1 
ATOM   2287  C CZ  . TYR A 1  291 ? -0.314  12.713  2.092   1.00 87.13 291 A 1 
ATOM   2288  O OH  . TYR A 1  291 ? 0.492   11.696  2.536   1.00 84.50 291 A 1 
ATOM   2289  N N   . ALA A 1  292 ? -5.174  16.980  -1.870  1.00 91.88 292 A 1 
ATOM   2290  C CA  . ALA A 1  292 ? -6.091  18.027  -2.269  1.00 91.81 292 A 1 
ATOM   2291  C C   . ALA A 1  292 ? -7.466  17.849  -1.592  1.00 91.93 292 A 1 
ATOM   2292  O O   . ALA A 1  292 ? -7.975  16.735  -1.490  1.00 90.68 292 A 1 
ATOM   2293  C CB  . ALA A 1  292 ? -6.205  18.036  -3.799  1.00 91.58 292 A 1 
ATOM   2294  N N   . PHE A 1  293 ? -8.065  18.944  -1.149  1.00 92.59 293 A 1 
ATOM   2295  C CA  . PHE A 1  293 ? -9.352  18.934  -0.465  1.00 93.26 293 A 1 
ATOM   2296  C C   . PHE A 1  293 ? -10.262 20.086  -0.909  1.00 92.93 293 A 1 
ATOM   2297  O O   . PHE A 1  293 ? -9.800  21.129  -1.360  1.00 90.97 293 A 1 
ATOM   2298  C CB  . PHE A 1  293 ? -9.138  18.922  1.057   1.00 93.05 293 A 1 
ATOM   2299  C CG  . PHE A 1  293 ? -8.401  20.135  1.589   1.00 94.34 293 A 1 
ATOM   2300  C CD1 . PHE A 1  293 ? -6.997  20.114  1.711   1.00 91.59 293 A 1 
ATOM   2301  C CD2 . PHE A 1  293 ? -9.109  21.298  1.967   1.00 91.49 293 A 1 
ATOM   2302  C CE1 . PHE A 1  293 ? -6.315  21.231  2.205   1.00 91.05 293 A 1 
ATOM   2303  C CE2 . PHE A 1  293 ? -8.427  22.416  2.458   1.00 91.00 293 A 1 
ATOM   2304  C CZ  . PHE A 1  293 ? -7.032  22.385  2.576   1.00 93.24 293 A 1 
ATOM   2305  N N   . GLY A 1  294 ? -11.559 19.900  -0.737  1.00 91.99 294 A 1 
ATOM   2306  C CA  . GLY A 1  294 ? -12.602 20.737  -1.301  1.00 91.54 294 A 1 
ATOM   2307  C C   . GLY A 1  294 ? -13.252 20.051  -2.495  1.00 91.75 294 A 1 
ATOM   2308  O O   . GLY A 1  294 ? -13.312 18.830  -2.557  1.00 88.60 294 A 1 
ATOM   2309  N N   . ASN A 1  295 ? -13.740 20.832  -3.455  1.00 92.35 295 A 1 
ATOM   2310  C CA  . ASN A 1  295 ? -14.277 20.296  -4.706  1.00 91.82 295 A 1 
ATOM   2311  C C   . ASN A 1  295 ? -13.149 20.156  -5.734  1.00 91.79 295 A 1 
ATOM   2312  O O   . ASN A 1  295 ? -12.984 21.000  -6.617  1.00 88.65 295 A 1 
ATOM   2313  C CB  . ASN A 1  295 ? -15.441 21.182  -5.181  1.00 89.08 295 A 1 
ATOM   2314  C CG  . ASN A 1  295 ? -16.155 20.580  -6.386  1.00 80.24 295 A 1 
ATOM   2315  O OD1 . ASN A 1  295 ? -16.038 19.419  -6.721  1.00 70.83 295 A 1 
ATOM   2316  N ND2 . ASN A 1  295 ? -16.938 21.371  -7.076  1.00 71.77 295 A 1 
ATOM   2317  N N   . CYS A 1  296 ? -12.353 19.113  -5.583  1.00 91.39 296 A 1 
ATOM   2318  C CA  . CYS A 1  296 ? -11.169 18.862  -6.386  1.00 91.03 296 A 1 
ATOM   2319  C C   . CYS A 1  296 ? -11.414 17.843  -7.501  1.00 91.06 296 A 1 
ATOM   2320  O O   . CYS A 1  296 ? -12.228 16.932  -7.376  1.00 87.71 296 A 1 
ATOM   2321  C CB  . CYS A 1  296 ? -10.025 18.398  -5.477  1.00 89.77 296 A 1 
ATOM   2322  S SG  . CYS A 1  296 ? -9.500  19.645  -4.266  1.00 88.30 296 A 1 
ATOM   2323  N N   . SER A 1  297 ? -10.652 17.985  -8.588  1.00 90.22 297 A 1 
ATOM   2324  C CA  . SER A 1  297 ? -10.496 16.921  -9.574  1.00 90.60 297 A 1 
ATOM   2325  C C   . SER A 1  297 ? -9.704  15.753  -8.975  1.00 90.92 297 A 1 
ATOM   2326  O O   . SER A 1  297 ? -8.913  15.925  -8.047  1.00 88.46 297 A 1 
ATOM   2327  C CB  . SER A 1  297 ? -9.792  17.456  -10.812 1.00 88.98 297 A 1 
ATOM   2328  O OG  . SER A 1  297 ? -10.550 18.513  -11.368 1.00 83.64 297 A 1 
ATOM   2329  N N   . LYS A 1  298 ? -9.882  14.560  -9.537  1.00 87.41 298 A 1 
ATOM   2330  C CA  . LYS A 1  298 ? -9.159  13.367  -9.111  1.00 88.61 298 A 1 
ATOM   2331  C C   . LYS A 1  298 ? -7.648  13.535  -9.319  1.00 88.44 298 A 1 
ATOM   2332  O O   . LYS A 1  298 ? -7.210  13.857  -10.420 1.00 87.16 298 A 1 
ATOM   2333  C CB  . LYS A 1  298 ? -9.716  12.170  -9.896  1.00 87.12 298 A 1 
ATOM   2334  C CG  . LYS A 1  298 ? -9.129  10.820  -9.470  1.00 86.05 298 A 1 
ATOM   2335  C CD  . LYS A 1  298 ? -9.803  9.666   -10.228 1.00 84.56 298 A 1 
ATOM   2336  C CE  . LYS A 1  298 ? -11.254 9.508   -9.769  1.00 81.26 298 A 1 
ATOM   2337  N NZ  . LYS A 1  298 ? -12.058 8.686   -10.690 1.00 77.36 298 A 1 
ATOM   2338  N N   . TYR A 1  299 ? -6.866  13.290  -8.277  1.00 89.31 299 A 1 
ATOM   2339  C CA  . TYR A 1  299 ? -5.401  13.296  -8.396  1.00 90.61 299 A 1 
ATOM   2340  C C   . TYR A 1  299 ? -4.924  12.108  -9.229  1.00 91.07 299 A 1 
ATOM   2341  O O   . TYR A 1  299 ? -5.277  10.963  -8.952  1.00 90.19 299 A 1 
ATOM   2342  C CB  . TYR A 1  299 ? -4.752  13.287  -7.011  1.00 90.90 299 A 1 
ATOM   2343  C CG  . TYR A 1  299 ? -3.247  13.152  -7.061  1.00 91.46 299 A 1 
ATOM   2344  C CD1 . TYR A 1  299 ? -2.624  11.903  -6.853  1.00 84.38 299 A 1 
ATOM   2345  C CD2 . TYR A 1  299 ? -2.435  14.269  -7.364  1.00 84.29 299 A 1 
ATOM   2346  C CE1 . TYR A 1  299 ? -1.228  11.770  -6.928  1.00 85.59 299 A 1 
ATOM   2347  C CE2 . TYR A 1  299 ? -1.040  14.148  -7.442  1.00 84.10 299 A 1 
ATOM   2348  C CZ  . TYR A 1  299 ? -0.437  12.899  -7.218  1.00 90.55 299 A 1 
ATOM   2349  O OH  . TYR A 1  299 ? 0.927   12.779  -7.290  1.00 88.55 299 A 1 
ATOM   2350  N N   . ILE A 1  300 ? -4.090  12.382  -10.234 1.00 89.91 300 A 1 
ATOM   2351  C CA  . ILE A 1  300 ? -3.397  11.377  -11.046 1.00 89.69 300 A 1 
ATOM   2352  C C   . ILE A 1  300 ? -1.914  11.765  -11.112 1.00 88.89 300 A 1 
ATOM   2353  O O   . ILE A 1  300 ? -1.577  12.848  -11.581 1.00 87.47 300 A 1 
ATOM   2354  C CB  . ILE A 1  300 ? -4.029  11.264  -12.455 1.00 89.14 300 A 1 
ATOM   2355  C CG1 . ILE A 1  300 ? -5.547  10.957  -12.434 1.00 86.58 300 A 1 
ATOM   2356  C CG2 . ILE A 1  300 ? -3.296  10.210  -13.292 1.00 85.80 300 A 1 
ATOM   2357  C CD1 . ILE A 1  300 ? -5.954  9.604   -11.825 1.00 81.46 300 A 1 
ATOM   2358  N N   . GLY A 1  301 ? -1.036  10.895  -10.646 1.00 87.23 301 A 1 
ATOM   2359  C CA  . GLY A 1  301 ? 0.405   11.140  -10.531 1.00 86.00 301 A 1 
ATOM   2360  C C   . GLY A 1  301 ? 1.181   11.060  -11.851 1.00 87.12 301 A 1 
ATOM   2361  O O   . GLY A 1  301 ? 2.223   10.414  -11.909 1.00 84.00 301 A 1 
ATOM   2362  N N   . VAL A 1  302 ? 0.690   11.688  -12.911 1.00 88.87 302 A 1 
ATOM   2363  C CA  . VAL A 1  302 ? 1.320   11.724  -14.238 1.00 88.31 302 A 1 
ATOM   2364  C C   . VAL A 1  302 ? 1.551   13.172  -14.684 1.00 89.32 302 A 1 
ATOM   2365  O O   . VAL A 1  302 ? 1.138   14.110  -14.011 1.00 88.14 302 A 1 
ATOM   2366  C CB  . VAL A 1  302 ? 0.509   10.917  -15.276 1.00 86.55 302 A 1 
ATOM   2367  C CG1 . VAL A 1  302 ? 0.300   9.475   -14.819 1.00 79.71 302 A 1 
ATOM   2368  C CG2 . VAL A 1  302 ? -0.853  11.536  -15.577 1.00 79.24 302 A 1 
ATOM   2369  N N   . LYS A 1  303 ? 2.241   13.363  -15.811 1.00 90.23 303 A 1 
ATOM   2370  C CA  . LYS A 1  303 ? 2.591   14.705  -16.314 1.00 90.77 303 A 1 
ATOM   2371  C C   . LYS A 1  303 ? 1.586   15.275  -17.315 1.00 91.48 303 A 1 
ATOM   2372  O O   . LYS A 1  303 ? 1.500   16.487  -17.451 1.00 88.03 303 A 1 
ATOM   2373  C CB  . LYS A 1  303 ? 3.991   14.691  -16.933 1.00 88.51 303 A 1 
ATOM   2374  C CG  . LYS A 1  303 ? 5.092   14.439  -15.890 1.00 80.44 303 A 1 
ATOM   2375  C CD  . LYS A 1  303 ? 6.472   14.525  -16.545 1.00 73.62 303 A 1 
ATOM   2376  C CE  . LYS A 1  303 ? 7.567   14.299  -15.489 1.00 60.73 303 A 1 
ATOM   2377  N NZ  . LYS A 1  303 ? 8.913   14.326  -16.100 1.00 53.20 303 A 1 
ATOM   2378  N N   . SER A 1  304 ? 0.900   14.425  -18.055 1.00 90.00 304 A 1 
ATOM   2379  C CA  . SER A 1  304 ? -0.049  14.820  -19.096 1.00 90.79 304 A 1 
ATOM   2380  C C   . SER A 1  304 ? -1.015  13.674  -19.399 1.00 91.10 304 A 1 
ATOM   2381  O O   . SER A 1  304 ? -0.631  12.506  -19.331 1.00 88.55 304 A 1 
ATOM   2382  C CB  . SER A 1  304 ? 0.713   15.226  -20.361 1.00 88.73 304 A 1 
ATOM   2383  O OG  . SER A 1  304 ? -0.157  15.615  -21.400 1.00 84.23 304 A 1 
ATOM   2384  N N   . LEU A 1  305 ? -2.245  14.015  -19.746 1.00 89.45 305 A 1 
ATOM   2385  C CA  . LEU A 1  305 ? -3.280  13.098  -20.234 1.00 90.41 305 A 1 
ATOM   2386  C C   . LEU A 1  305 ? -3.991  13.743  -21.420 1.00 91.28 305 A 1 
ATOM   2387  O O   . LEU A 1  305 ? -5.093  14.292  -21.297 1.00 89.28 305 A 1 
ATOM   2388  C CB  . LEU A 1  305 ? -4.257  12.743  -19.097 1.00 89.12 305 A 1 
ATOM   2389  C CG  . LEU A 1  305 ? -3.704  11.795  -18.021 1.00 88.19 305 A 1 
ATOM   2390  C CD1 . LEU A 1  305 ? -4.726  11.677  -16.892 1.00 82.60 305 A 1 
ATOM   2391  C CD2 . LEU A 1  305 ? -3.440  10.395  -18.567 1.00 82.81 305 A 1 
ATOM   2392  N N   . LYS A 1  306 ? -3.356  13.712  -22.589 1.00 90.56 306 A 1 
ATOM   2393  C CA  . LYS A 1  306 ? -3.894  14.302  -23.814 1.00 92.23 306 A 1 
ATOM   2394  C C   . LYS A 1  306 ? -4.820  13.330  -24.531 1.00 92.30 306 A 1 
ATOM   2395  O O   . LYS A 1  306 ? -4.390  12.294  -25.031 1.00 89.89 306 A 1 
ATOM   2396  C CB  . LYS A 1  306 ? -2.770  14.776  -24.737 1.00 90.61 306 A 1 
ATOM   2397  C CG  . LYS A 1  306 ? -2.017  15.982  -24.156 1.00 87.15 306 A 1 
ATOM   2398  C CD  . LYS A 1  306 ? -1.008  16.503  -25.182 1.00 83.55 306 A 1 
ATOM   2399  C CE  . LYS A 1  306 ? -0.291  17.738  -24.652 1.00 77.14 306 A 1 
ATOM   2400  N NZ  . LYS A 1  306 ? 0.479   18.388  -25.732 1.00 70.76 306 A 1 
ATOM   2401  N N   . LEU A 1  307 ? -6.095  13.696  -24.632 1.00 89.48 307 A 1 
ATOM   2402  C CA  . LEU A 1  307 ? -7.106  12.954  -25.366 1.00 89.51 307 A 1 
ATOM   2403  C C   . LEU A 1  307 ? -7.175  13.462  -26.814 1.00 90.18 307 A 1 
ATOM   2404  O O   . LEU A 1  307 ? -7.368  14.654  -27.047 1.00 89.39 307 A 1 
ATOM   2405  C CB  . LEU A 1  307 ? -8.449  13.097  -24.634 1.00 88.94 307 A 1 
ATOM   2406  C CG  . LEU A 1  307 ? -9.545  12.175  -25.188 1.00 88.37 307 A 1 
ATOM   2407  C CD1 . LEU A 1  307 ? -9.313  10.720  -24.800 1.00 82.67 307 A 1 
ATOM   2408  C CD2 . LEU A 1  307 ? -10.898 12.595  -24.615 1.00 81.58 307 A 1 
ATOM   2409  N N   . ALA A 1  308 ? -7.066  12.561  -27.788 1.00 90.67 308 A 1 
ATOM   2410  C CA  . ALA A 1  308 ? -7.271  12.891  -29.193 1.00 90.49 308 A 1 
ATOM   2411  C C   . ALA A 1  308 ? -8.726  13.310  -29.446 1.00 90.99 308 A 1 
ATOM   2412  O O   . ALA A 1  308 ? -9.662  12.635  -29.025 1.00 90.04 308 A 1 
ATOM   2413  C CB  . ALA A 1  308 ? -6.880  11.697  -30.068 1.00 89.47 308 A 1 
ATOM   2414  N N   . VAL A 1  309 ? -8.910  14.406  -30.178 1.00 89.71 309 A 1 
ATOM   2415  C CA  . VAL A 1  309 ? -10.202 14.885  -30.665 1.00 89.27 309 A 1 
ATOM   2416  C C   . VAL A 1  309 ? -10.221 14.889  -32.188 1.00 89.72 309 A 1 
ATOM   2417  O O   . VAL A 1  309 ? -11.121 14.331  -32.805 1.00 87.29 309 A 1 
ATOM   2418  C CB  . VAL A 1  309 ? -10.508 16.287  -30.094 1.00 87.52 309 A 1 
ATOM   2419  C CG1 . VAL A 1  309 ? -11.808 16.854  -30.650 1.00 81.35 309 A 1 
ATOM   2420  C CG2 . VAL A 1  309 ? -10.614 16.265  -28.561 1.00 82.83 309 A 1 
ATOM   2421  N N   . GLY A 1  310 ? -9.210  15.489  -32.805 1.00 88.90 310 A 1 
ATOM   2422  C CA  . GLY A 1  310 ? -9.034  15.481  -34.249 1.00 88.16 310 A 1 
ATOM   2423  C C   . GLY A 1  310 ? -8.467  14.169  -34.788 1.00 89.95 310 A 1 
ATOM   2424  O O   . GLY A 1  310 ? -8.255  13.196  -34.068 1.00 88.91 310 A 1 
ATOM   2425  N N   . LEU A 1  311 ? -8.208  14.162  -36.107 1.00 85.52 311 A 1 
ATOM   2426  C CA  . LEU A 1  311 ? -7.616  13.042  -36.828 1.00 84.89 311 A 1 
ATOM   2427  C C   . LEU A 1  311 ? -6.087  13.128  -36.835 1.00 86.27 311 A 1 
ATOM   2428  O O   . LEU A 1  311 ? -5.503  14.148  -36.479 1.00 85.25 311 A 1 
ATOM   2429  C CB  . LEU A 1  311 ? -8.221  12.941  -38.244 1.00 81.98 311 A 1 
ATOM   2430  C CG  . LEU A 1  311 ? -7.971  14.137  -39.184 1.00 80.57 311 A 1 
ATOM   2431  C CD1 . LEU A 1  311 ? -8.153  13.699  -40.643 1.00 73.46 311 A 1 
ATOM   2432  C CD2 . LEU A 1  311 ? -8.950  15.283  -38.949 1.00 74.14 311 A 1 
ATOM   2433  N N   . ARG A 1  312 ? -5.438  12.052  -37.280 1.00 87.65 312 A 1 
ATOM   2434  C CA  . ARG A 1  312 ? -3.989  12.045  -37.493 1.00 88.23 312 A 1 
ATOM   2435  C C   . ARG A 1  312 ? -3.606  13.164  -38.463 1.00 88.17 312 A 1 
ATOM   2436  O O   . ARG A 1  312 ? -4.163  13.258  -39.555 1.00 86.01 312 A 1 
ATOM   2437  C CB  . ARG A 1  312 ? -3.537  10.671  -38.000 1.00 88.15 312 A 1 
ATOM   2438  C CG  . ARG A 1  312 ? -1.998  10.597  -38.172 1.00 86.64 312 A 1 
ATOM   2439  C CD  . ARG A 1  312 ? -1.534  9.246   -38.705 1.00 85.07 312 A 1 
ATOM   2440  N NE  . ARG A 1  312 ? -1.674  8.167   -37.716 1.00 81.97 312 A 1 
ATOM   2441  C CZ  . ARG A 1  312 ? -0.710  7.605   -36.993 1.00 79.16 312 A 1 
ATOM   2442  N NH1 . ARG A 1  312 ? 0.539   7.950   -37.063 1.00 70.14 312 A 1 
ATOM   2443  N NH2 . ARG A 1  312 ? -0.995  6.655   -36.168 1.00 73.89 312 A 1 
ATOM   2444  N N   . ASN A 1  313 ? -2.666  13.999  -38.067 1.00 91.09 313 A 1 
ATOM   2445  C CA  . ASN A 1  313 ? -2.232  15.134  -38.864 1.00 91.74 313 A 1 
ATOM   2446  C C   . ASN A 1  313 ? -1.160  14.685  -39.863 1.00 91.51 313 A 1 
ATOM   2447  O O   . ASN A 1  313 ? -0.018  14.454  -39.483 1.00 88.64 313 A 1 
ATOM   2448  C CB  . ASN A 1  313 ? -1.759  16.242  -37.923 1.00 90.06 313 A 1 
ATOM   2449  C CG  . ASN A 1  313 ? -1.659  17.589  -38.615 1.00 90.94 313 A 1 
ATOM   2450  O OD1 . ASN A 1  313 ? -2.179  17.811  -39.694 1.00 85.88 313 A 1 
ATOM   2451  N ND2 . ASN A 1  313 ? -1.035  18.542  -37.975 1.00 84.90 313 A 1 
ATOM   2452  N N   . VAL A 1  314 ? -1.539  14.541  -41.112 1.00 90.20 314 A 1 
ATOM   2453  C CA  . VAL A 1  314 ? -0.653  14.068  -42.180 1.00 89.49 314 A 1 
ATOM   2454  C C   . VAL A 1  314 ? -0.553  15.148  -43.249 1.00 89.02 314 A 1 
ATOM   2455  O O   . VAL A 1  314 ? -1.367  15.163  -44.177 1.00 86.02 314 A 1 
ATOM   2456  C CB  . VAL A 1  314 ? -1.124  12.729  -42.776 1.00 87.41 314 A 1 
ATOM   2457  C CG1 . VAL A 1  314 ? -0.052  12.166  -43.702 1.00 78.88 314 A 1 
ATOM   2458  C CG2 . VAL A 1  314 ? -1.416  11.691  -41.690 1.00 80.85 314 A 1 
ATOM   2459  N N   . PRO A 1  315 ? 0.405   16.072  -43.161 1.00 88.36 315 A 1 
ATOM   2460  C CA  . PRO A 1  315 ? 0.600   17.087  -44.180 1.00 85.11 315 A 1 
ATOM   2461  C C   . PRO A 1  315 ? 0.807   16.440  -45.551 1.00 82.91 315 A 1 
ATOM   2462  O O   . PRO A 1  315 ? 1.638   15.541  -45.703 1.00 75.96 315 A 1 
ATOM   2463  C CB  . PRO A 1  315 ? 1.809   17.908  -43.741 1.00 81.77 315 A 1 
ATOM   2464  C CG  . PRO A 1  315 ? 1.860   17.678  -42.232 1.00 80.26 315 A 1 
ATOM   2465  C CD  . PRO A 1  315 ? 1.359   16.244  -42.077 1.00 83.93 315 A 1 
ATOM   2466  N N   . SER A 1  316 ? 0.078   16.903  -46.567 1.00 78.88 316 A 1 
ATOM   2467  C CA  . SER A 1  316 ? 0.302   16.464  -47.940 1.00 74.19 316 A 1 
ATOM   2468  C C   . SER A 1  316 ? 1.728   16.824  -48.353 1.00 71.69 316 A 1 
ATOM   2469  O O   . SER A 1  316 ? 2.127   17.989  -48.272 1.00 62.91 316 A 1 
ATOM   2470  C CB  . SER A 1  316 ? -0.716  17.106  -48.886 1.00 66.47 316 A 1 
ATOM   2471  O OG  . SER A 1  316 ? -0.686  18.519  -48.783 1.00 58.92 316 A 1 
ATOM   2472  N N   . ARG A 1  317 ? 2.497   15.851  -48.828 1.00 66.03 317 A 1 
ATOM   2473  C CA  . ARG A 1  317 ? 3.762   16.156  -49.500 1.00 62.13 317 A 1 
ATOM   2474  C C   . ARG A 1  317 ? 3.427   16.959  -50.757 1.00 58.72 317 A 1 
ATOM   2475  O O   . ARG A 1  317 ? 2.906   16.400  -51.718 1.00 51.51 317 A 1 
ATOM   2476  C CB  . ARG A 1  317 ? 4.541   14.874  -49.845 1.00 56.03 317 A 1 
ATOM   2477  C CG  . ARG A 1  317 ? 5.160   14.231  -48.593 1.00 50.27 317 A 1 
ATOM   2478  C CD  . ARG A 1  317 ? 6.001   13.018  -48.997 1.00 46.12 317 A 1 
ATOM   2479  N NE  . ARG A 1  317 ? 6.641   12.394  -47.827 1.00 40.25 317 A 1 
ATOM   2480  C CZ  . ARG A 1  317 ? 7.389   11.305  -47.839 1.00 36.68 317 A 1 
ATOM   2481  N NH1 . ARG A 1  317 ? 7.648   10.665  -48.949 1.00 35.05 317 A 1 
ATOM   2482  N NH2 . ARG A 1  317 ? 7.881   10.836  -46.723 1.00 32.77 317 A 1 
ATOM   2483  N N   . SER A 1  318 ? 3.710   18.251  -50.739 1.00 45.67 318 A 1 
ATOM   2484  C CA  . SER A 1  318 ? 3.680   19.031  -51.966 1.00 43.98 318 A 1 
ATOM   2485  C C   . SER A 1  318 ? 4.657   18.382  -52.939 1.00 42.10 318 A 1 
ATOM   2486  O O   . SER A 1  318 ? 5.868   18.373  -52.688 1.00 38.81 318 A 1 
ATOM   2487  C CB  . SER A 1  318 ? 4.050   20.498  -51.695 1.00 40.33 318 A 1 
ATOM   2488  O OG  . SER A 1  318 ? 5.286   20.595  -51.008 1.00 37.38 318 A 1 
ATOM   2489  N N   . SER A 1  319 ? 4.158   17.832  -54.018 1.00 32.31 319 A 1 
ATOM   2490  C CA  . SER A 1  319 ? 4.995   17.555  -55.175 1.00 31.46 319 A 1 
ATOM   2491  C C   . SER A 1  319 ? 5.544   18.897  -55.647 1.00 30.17 319 A 1 
ATOM   2492  O O   . SER A 1  319 ? 4.813   19.690  -56.246 1.00 28.36 319 A 1 
ATOM   2493  C CB  . SER A 1  319 ? 4.179   16.871  -56.283 1.00 28.89 319 A 1 
ATOM   2494  O OG  . SER A 1  319 ? 2.990   17.590  -56.556 1.00 27.52 319 A 1 
ATOM   2495  N N   . ARG A 1  320 ? 6.793   19.183  -55.330 1.00 25.49 320 A 1 
ATOM   2496  C CA  . ARG A 1  320 ? 7.590   20.069  -56.169 1.00 23.64 320 A 1 
ATOM   2497  C C   . ARG A 1  320 ? 7.960   19.313  -57.431 1.00 22.25 320 A 1 
ATOM   2498  O O   . ARG A 1  320 ? 8.192   18.089  -57.324 1.00 20.12 320 A 1 
ATOM   2499  C CB  . ARG A 1  320 ? 8.853   20.567  -55.448 1.00 21.40 320 A 1 
ATOM   2500  C CG  . ARG A 1  320 ? 8.547   21.775  -54.568 1.00 20.01 320 A 1 
ATOM   2501  C CD  . ARG A 1  320 ? 9.876   22.352  -54.070 1.00 18.71 320 A 1 
ATOM   2502  N NE  . ARG A 1  320 ? 9.661   23.574  -53.281 1.00 16.77 320 A 1 
ATOM   2503  C CZ  . ARG A 1  320 ? 10.624  24.327  -52.756 1.00 16.42 320 A 1 
ATOM   2504  N NH1 . ARG A 1  320 ? 11.895  24.028  -52.914 1.00 16.75 320 A 1 
ATOM   2505  N NH2 . ARG A 1  320 ? 10.331  25.396  -52.076 1.00 15.51 320 A 1 
ATOM   2506  O OXT . ARG A 1  320 ? 8.030   20.011  -58.458 1.00 21.75 320 A 1 
ATOM   2507  N N   . ASP B 2  1   ? -2.171  -15.528 -65.713 1.00 79.45 1   B 1 
ATOM   2508  C CA  . ASP B 2  1   ? -1.283  -15.122 -64.614 1.00 85.62 1   B 1 
ATOM   2509  C C   . ASP B 2  1   ? -2.114  -14.667 -63.423 1.00 86.81 1   B 1 
ATOM   2510  O O   . ASP B 2  1   ? -3.188  -14.087 -63.586 1.00 83.06 1   B 1 
ATOM   2511  C CB  . ASP B 2  1   ? -0.294  -14.050 -65.093 1.00 81.65 1   B 1 
ATOM   2512  C CG  . ASP B 2  1   ? 0.652   -14.563 -66.182 1.00 79.84 1   B 1 
ATOM   2513  O OD1 . ASP B 2  1   ? 0.582   -15.763 -66.534 1.00 73.65 1   B 1 
ATOM   2514  O OD2 . ASP B 2  1   ? 1.437   -13.750 -66.696 1.00 74.62 1   B 1 
ATOM   2515  N N   . LYS B 2  2   ? -1.657  -14.978 -62.233 1.00 85.56 2   B 1 
ATOM   2516  C CA  . LYS B 2  2   ? -2.430  -14.790 -61.008 1.00 87.79 2   B 1 
ATOM   2517  C C   . LYS B 2  2   ? -1.531  -14.308 -59.872 1.00 88.56 2   B 1 
ATOM   2518  O O   . LYS B 2  2   ? -0.415  -14.789 -59.715 1.00 86.48 2   B 1 
ATOM   2519  C CB  . LYS B 2  2   ? -3.141  -16.123 -60.693 1.00 85.11 2   B 1 
ATOM   2520  C CG  . LYS B 2  2   ? -4.069  -16.042 -59.472 1.00 77.55 2   B 1 
ATOM   2521  C CD  . LYS B 2  2   ? -4.931  -17.308 -59.342 1.00 76.83 2   B 1 
ATOM   2522  C CE  . LYS B 2  2   ? -5.859  -17.146 -58.142 1.00 64.98 2   B 1 
ATOM   2523  N NZ  . LYS B 2  2   ? -6.957  -18.132 -58.091 1.00 58.59 2   B 1 
ATOM   2524  N N   . ILE B 2  3   ? -2.035  -13.405 -59.105 1.00 84.79 3   B 1 
ATOM   2525  C CA  . ILE B 2  3   ? -1.401  -12.989 -57.855 1.00 85.23 3   B 1 
ATOM   2526  C C   . ILE B 2  3   ? -2.407  -13.086 -56.709 1.00 85.93 3   B 1 
ATOM   2527  O O   . ILE B 2  3   ? -3.552  -12.654 -56.843 1.00 85.56 3   B 1 
ATOM   2528  C CB  . ILE B 2  3   ? -0.745  -11.603 -57.986 1.00 84.33 3   B 1 
ATOM   2529  C CG1 . ILE B 2  3   ? 0.139   -11.309 -56.754 1.00 80.31 3   B 1 
ATOM   2530  C CG2 . ILE B 2  3   ? -1.763  -10.480 -58.218 1.00 81.61 3   B 1 
ATOM   2531  C CD1 . ILE B 2  3   ? 1.124   -10.153 -56.966 1.00 76.63 3   B 1 
ATOM   2532  N N   . CYS B 2  4   ? -1.987  -13.680 -55.614 1.00 86.71 4   B 1 
ATOM   2533  C CA  . CYS B 2  4   ? -2.800  -13.864 -54.425 1.00 85.14 4   B 1 
ATOM   2534  C C   . CYS B 2  4   ? -2.219  -13.077 -53.250 1.00 85.87 4   B 1 
ATOM   2535  O O   . CYS B 2  4   ? -1.002  -12.959 -53.124 1.00 85.59 4   B 1 
ATOM   2536  C CB  . CYS B 2  4   ? -2.892  -15.352 -54.068 1.00 84.42 4   B 1 
ATOM   2537  S SG  . CYS B 2  4   ? -3.556  -16.410 -55.394 1.00 81.64 4   B 1 
ATOM   2538  N N   . ILE B 2  5   ? -3.079  -12.597 -52.394 1.00 80.81 5   B 1 
ATOM   2539  C CA  . ILE B 2  5   ? -2.716  -12.073 -51.083 1.00 78.91 5   B 1 
ATOM   2540  C C   . ILE B 2  5   ? -3.008  -13.161 -50.051 1.00 78.40 5   B 1 
ATOM   2541  O O   . ILE B 2  5   ? -4.058  -13.803 -50.107 1.00 81.14 5   B 1 
ATOM   2542  C CB  . ILE B 2  5   ? -3.485  -10.778 -50.765 1.00 81.36 5   B 1 
ATOM   2543  C CG1 . ILE B 2  5   ? -3.324  -9.720  -51.864 1.00 81.35 5   B 1 
ATOM   2544  C CG2 . ILE B 2  5   ? -3.054  -10.210 -49.396 1.00 83.52 5   B 1 
ATOM   2545  C CD1 . ILE B 2  5   ? -1.878  -9.351  -52.197 1.00 73.22 5   B 1 
ATOM   2546  N N   . GLY B 2  6   ? -2.092  -13.357 -49.121 1.00 80.95 6   B 1 
ATOM   2547  C CA  . GLY B 2  6   ? -2.246  -14.334 -48.067 1.00 77.98 6   B 1 
ATOM   2548  C C   . GLY B 2  6   ? -1.540  -13.927 -46.784 1.00 80.49 6   B 1 
ATOM   2549  O O   . GLY B 2  6   ? -0.949  -12.851 -46.679 1.00 81.62 6   B 1 
ATOM   2550  N N   . TYR B 2  7   ? -1.604  -14.809 -45.814 1.00 86.29 7   B 1 
ATOM   2551  C CA  . TYR B 2  7   ? -1.028  -14.621 -44.493 1.00 84.42 7   B 1 
ATOM   2552  C C   . TYR B 2  7   ? -0.376  -15.909 -44.011 1.00 84.12 7   B 1 
ATOM   2553  O O   . TYR B 2  7   ? -0.659  -16.997 -44.506 1.00 82.61 7   B 1 
ATOM   2554  C CB  . TYR B 2  7   ? -2.103  -14.115 -43.519 1.00 82.56 7   B 1 
ATOM   2555  C CG  . TYR B 2  7   ? -3.374  -14.937 -43.504 1.00 82.81 7   B 1 
ATOM   2556  C CD1 . TYR B 2  7   ? -4.436  -14.613 -44.377 1.00 81.19 7   B 1 
ATOM   2557  C CD2 . TYR B 2  7   ? -3.520  -16.022 -42.622 1.00 81.25 7   B 1 
ATOM   2558  C CE1 . TYR B 2  7   ? -5.621  -15.355 -44.360 1.00 80.36 7   B 1 
ATOM   2559  C CE2 . TYR B 2  7   ? -4.698  -16.769 -42.601 1.00 81.53 7   B 1 
ATOM   2560  C CZ  . TYR B 2  7   ? -5.749  -16.432 -43.467 1.00 84.90 7   B 1 
ATOM   2561  O OH  . TYR B 2  7   ? -6.920  -17.150 -43.450 1.00 81.78 7   B 1 
ATOM   2562  N N   . GLN B 2  8   ? 0.509   -15.773 -43.075 1.00 84.29 8   B 1 
ATOM   2563  C CA  . GLN B 2  8   ? 1.259   -16.884 -42.516 1.00 83.10 8   B 1 
ATOM   2564  C C   . GLN B 2  8   ? 0.350   -17.875 -41.784 1.00 84.07 8   B 1 
ATOM   2565  O O   . GLN B 2  8   ? -0.561  -17.491 -41.061 1.00 82.82 8   B 1 
ATOM   2566  C CB  . GLN B 2  8   ? 2.331   -16.297 -41.581 1.00 81.14 8   B 1 
ATOM   2567  C CG  . GLN B 2  8   ? 3.300   -17.351 -41.034 1.00 79.99 8   B 1 
ATOM   2568  C CD  . GLN B 2  8   ? 4.384   -16.717 -40.161 1.00 82.12 8   B 1 
ATOM   2569  O OE1 . GLN B 2  8   ? 4.101   -16.103 -39.154 1.00 73.30 8   B 1 
ATOM   2570  N NE2 . GLN B 2  8   ? 5.638   -16.852 -40.521 1.00 74.76 8   B 1 
ATOM   2571  N N   . SER B 2  9   ? 0.662   -19.154 -41.919 1.00 87.46 9   B 1 
ATOM   2572  C CA  . SER B 2  9   ? 0.275   -20.160 -40.938 1.00 87.13 9   B 1 
ATOM   2573  C C   . SER B 2  9   ? 1.521   -20.901 -40.460 1.00 87.06 9   B 1 
ATOM   2574  O O   . SER B 2  9   ? 2.505   -21.030 -41.186 1.00 85.73 9   B 1 
ATOM   2575  C CB  . SER B 2  9   ? -0.784  -21.124 -41.474 1.00 85.55 9   B 1 
ATOM   2576  O OG  . SER B 2  9   ? -0.249  -22.006 -42.438 1.00 78.41 9   B 1 
ATOM   2577  N N   . THR B 2  10  ? 1.486   -21.379 -39.214 1.00 89.09 10  B 1 
ATOM   2578  C CA  . THR B 2  10  ? 2.598   -22.115 -38.615 1.00 87.95 10  B 1 
ATOM   2579  C C   . THR B 2  10  ? 2.100   -23.412 -37.972 1.00 88.55 10  B 1 
ATOM   2580  O O   . THR B 2  10  ? 0.899   -23.704 -37.964 1.00 85.17 10  B 1 
ATOM   2581  C CB  . THR B 2  10  ? 3.367   -21.256 -37.588 1.00 85.25 10  B 1 
ATOM   2582  O OG1 . THR B 2  10  ? 2.582   -21.012 -36.454 1.00 78.81 10  B 1 
ATOM   2583  C CG2 . THR B 2  10  ? 3.827   -19.908 -38.141 1.00 77.96 10  B 1 
ATOM   2584  N N   . ASN B 2  11  ? 3.009   -24.185 -37.425 1.00 89.95 11  B 1 
ATOM   2585  C CA  . ASN B 2  11  ? 2.689   -25.359 -36.617 1.00 89.57 11  B 1 
ATOM   2586  C C   . ASN B 2  11  ? 2.559   -25.041 -35.117 1.00 90.04 11  B 1 
ATOM   2587  O O   . ASN B 2  11  ? 2.621   -25.950 -34.296 1.00 84.43 11  B 1 
ATOM   2588  C CB  . ASN B 2  11  ? 3.732   -26.461 -36.906 1.00 85.51 11  B 1 
ATOM   2589  C CG  . ASN B 2  11  ? 5.141   -26.070 -36.490 1.00 77.12 11  B 1 
ATOM   2590  O OD1 . ASN B 2  11  ? 5.468   -24.935 -36.217 1.00 67.61 11  B 1 
ATOM   2591  N ND2 . ASN B 2  11  ? 6.031   -27.034 -36.457 1.00 70.51 11  B 1 
ATOM   2592  N N   . SER B 2  12  ? 2.419   -23.772 -34.759 1.00 88.39 12  B 1 
ATOM   2593  C CA  . SER B 2  12  ? 2.231   -23.355 -33.372 1.00 88.61 12  B 1 
ATOM   2594  C C   . SER B 2  12  ? 0.990   -24.005 -32.769 1.00 89.54 12  B 1 
ATOM   2595  O O   . SER B 2  12  ? -0.068  -24.051 -33.392 1.00 87.17 12  B 1 
ATOM   2596  C CB  . SER B 2  12  ? 2.122   -21.829 -33.278 1.00 86.38 12  B 1 
ATOM   2597  O OG  . SER B 2  12  ? 1.918   -21.440 -31.937 1.00 79.88 12  B 1 
ATOM   2598  N N   . THR B 2  13  ? 1.134   -24.468 -31.532 1.00 90.73 13  B 1 
ATOM   2599  C CA  . THR B 2  13  ? 0.027   -24.958 -30.704 1.00 90.68 13  B 1 
ATOM   2600  C C   . THR B 2  13  ? -0.400  -23.936 -29.653 1.00 91.41 13  B 1 
ATOM   2601  O O   . THR B 2  13  ? -1.190  -24.263 -28.772 1.00 87.74 13  B 1 
ATOM   2602  C CB  . THR B 2  13  ? 0.399   -26.286 -30.030 1.00 88.46 13  B 1 
ATOM   2603  O OG1 . THR B 2  13  ? 1.570   -26.129 -29.256 1.00 80.48 13  B 1 
ATOM   2604  C CG2 . THR B 2  13  ? 0.679   -27.379 -31.064 1.00 77.30 13  B 1 
ATOM   2605  N N   . GLU B 2  14  ? 0.146   -22.727 -29.705 1.00 92.30 14  B 1 
ATOM   2606  C CA  . GLU B 2  14  ? -0.197  -21.661 -28.780 1.00 92.40 14  B 1 
ATOM   2607  C C   . GLU B 2  14  ? -1.645  -21.211 -28.966 1.00 93.48 14  B 1 
ATOM   2608  O O   . GLU B 2  14  ? -2.120  -21.041 -30.089 1.00 91.36 14  B 1 
ATOM   2609  C CB  . GLU B 2  14  ? 0.765   -20.463 -28.939 1.00 90.44 14  B 1 
ATOM   2610  C CG  . GLU B 2  14  ? 2.165   -20.718 -28.341 1.00 83.59 14  B 1 
ATOM   2611  C CD  . GLU B 2  14  ? 2.137   -20.855 -26.812 1.00 82.07 14  B 1 
ATOM   2612  O OE1 . GLU B 2  14  ? 3.089   -21.398 -26.226 1.00 72.85 14  B 1 
ATOM   2613  O OE2 . GLU B 2  14  ? 1.133   -20.429 -26.176 1.00 74.64 14  B 1 
ATOM   2614  N N   . THR B 2  15  ? -2.319  -21.014 -27.853 1.00 93.13 15  B 1 
ATOM   2615  C CA  . THR B 2  15  ? -3.672  -20.458 -27.821 1.00 93.30 15  B 1 
ATOM   2616  C C   . THR B 2  15  ? -3.727  -19.256 -26.897 1.00 93.59 15  B 1 
ATOM   2617  O O   . THR B 2  15  ? -2.964  -19.161 -25.928 1.00 91.71 15  B 1 
ATOM   2618  C CB  . THR B 2  15  ? -4.729  -21.492 -27.424 1.00 92.09 15  B 1 
ATOM   2619  O OG1 . THR B 2  15  ? -4.514  -21.977 -26.120 1.00 84.58 15  B 1 
ATOM   2620  C CG2 . THR B 2  15  ? -4.744  -22.703 -28.354 1.00 84.60 15  B 1 
ATOM   2621  N N   . VAL B 2  16  ? -4.628  -18.344 -27.202 1.00 92.02 16  B 1 
ATOM   2622  C CA  . VAL B 2  16  ? -4.934  -17.193 -26.353 1.00 91.84 16  B 1 
ATOM   2623  C C   . VAL B 2  16  ? -6.435  -17.090 -26.167 1.00 91.86 16  B 1 
ATOM   2624  O O   . VAL B 2  16  ? -7.208  -17.553 -27.003 1.00 91.27 16  B 1 
ATOM   2625  C CB  . VAL B 2  16  ? -4.377  -15.874 -26.921 1.00 90.90 16  B 1 
ATOM   2626  C CG1 . VAL B 2  16  ? -2.859  -15.940 -27.094 1.00 84.38 16  B 1 
ATOM   2627  C CG2 . VAL B 2  16  ? -5.017  -15.468 -28.258 1.00 85.20 16  B 1 
ATOM   2628  N N   . ASP B 2  17  ? -6.849  -16.446 -25.082 1.00 88.44 17  B 1 
ATOM   2629  C CA  . ASP B 2  17  ? -8.252  -16.128 -24.860 1.00 87.62 17  B 1 
ATOM   2630  C C   . ASP B 2  17  ? -8.549  -14.700 -25.325 1.00 87.64 17  B 1 
ATOM   2631  O O   . ASP B 2  17  ? -7.726  -13.788 -25.221 1.00 86.51 17  B 1 
ATOM   2632  C CB  . ASP B 2  17  ? -8.628  -16.360 -23.390 1.00 87.19 17  B 1 
ATOM   2633  C CG  . ASP B 2  17  ? -8.517  -17.834 -22.972 1.00 88.05 17  B 1 
ATOM   2634  O OD1 . ASP B 2  17  ? -8.761  -18.714 -23.828 1.00 82.07 17  B 1 
ATOM   2635  O OD2 . ASP B 2  17  ? -8.215  -18.089 -21.792 1.00 81.39 17  B 1 
ATOM   2636  N N   . THR B 2  18  ? -9.747  -14.508 -25.853 1.00 84.55 18  B 1 
ATOM   2637  C CA  . THR B 2  18  ? -10.345 -13.193 -26.079 1.00 82.41 18  B 1 
ATOM   2638  C C   . THR B 2  18  ? -11.674 -13.115 -25.330 1.00 82.89 18  B 1 
ATOM   2639  O O   . THR B 2  18  ? -12.188 -14.124 -24.838 1.00 82.81 18  B 1 
ATOM   2640  C CB  . THR B 2  18  ? -10.545 -12.877 -27.565 1.00 82.19 18  B 1 
ATOM   2641  O OG1 . THR B 2  18  ? -11.625 -13.583 -28.115 1.00 79.34 18  B 1 
ATOM   2642  C CG2 . THR B 2  18  ? -9.315  -13.166 -28.420 1.00 81.03 18  B 1 
ATOM   2643  N N   . LEU B 2  19  ? -12.286 -11.945 -25.266 1.00 77.03 19  B 1 
ATOM   2644  C CA  . LEU B 2  19  ? -13.581 -11.803 -24.599 1.00 74.31 19  B 1 
ATOM   2645  C C   . LEU B 2  19  ? -14.709 -12.559 -25.333 1.00 76.25 19  B 1 
ATOM   2646  O O   . LEU B 2  19  ? -15.686 -12.961 -24.712 1.00 75.39 19  B 1 
ATOM   2647  C CB  . LEU B 2  19  ? -13.893 -10.303 -24.441 1.00 73.78 19  B 1 
ATOM   2648  C CG  . LEU B 2  19  ? -14.990 -10.014 -23.399 1.00 70.40 19  B 1 
ATOM   2649  C CD1 . LEU B 2  19  ? -14.542 -10.350 -21.980 1.00 65.25 19  B 1 
ATOM   2650  C CD2 . LEU B 2  19  ? -15.332 -8.533  -23.428 1.00 67.55 19  B 1 
ATOM   2651  N N   . THR B 2  20  ? -14.570 -12.768 -26.642 1.00 77.17 20  B 1 
ATOM   2652  C CA  . THR B 2  20  ? -15.571 -13.416 -27.499 1.00 73.69 20  B 1 
ATOM   2653  C C   . THR B 2  20  ? -15.254 -14.869 -27.860 1.00 77.73 20  B 1 
ATOM   2654  O O   . THR B 2  20  ? -16.119 -15.552 -28.398 1.00 77.15 20  B 1 
ATOM   2655  C CB  . THR B 2  20  ? -15.769 -12.631 -28.796 1.00 71.34 20  B 1 
ATOM   2656  O OG1 . THR B 2  20  ? -14.546 -12.438 -29.471 1.00 69.25 20  B 1 
ATOM   2657  C CG2 . THR B 2  20  ? -16.362 -11.255 -28.535 1.00 69.62 20  B 1 
ATOM   2658  N N   . GLU B 2  21  ? -14.027 -15.331 -27.623 1.00 79.83 21  B 1 
ATOM   2659  C CA  . GLU B 2  21  ? -13.594 -16.678 -28.003 1.00 80.77 21  B 1 
ATOM   2660  C C   . GLU B 2  21  ? -12.437 -17.128 -27.111 1.00 81.97 21  B 1 
ATOM   2661  O O   . GLU B 2  21  ? -11.428 -16.435 -26.986 1.00 81.33 21  B 1 
ATOM   2662  C CB  . GLU B 2  21  ? -13.198 -16.676 -29.489 1.00 79.69 21  B 1 
ATOM   2663  C CG  . GLU B 2  21  ? -12.942 -18.066 -30.082 1.00 73.78 21  B 1 
ATOM   2664  C CD  . GLU B 2  21  ? -12.466 -18.007 -31.545 1.00 74.63 21  B 1 
ATOM   2665  O OE1 . GLU B 2  21  ? -11.994 -19.033 -32.093 1.00 65.62 21  B 1 
ATOM   2666  O OE2 . GLU B 2  21  ? -12.492 -16.929 -32.179 1.00 72.47 21  B 1 
ATOM   2667  N N   . ASN B 2  22  ? -12.566 -18.310 -26.515 1.00 86.68 22  B 1 
ATOM   2668  C CA  . ASN B 2  22  ? -11.513 -18.918 -25.710 1.00 86.46 22  B 1 
ATOM   2669  C C   . ASN B 2  22  ? -10.674 -19.883 -26.558 1.00 87.65 22  B 1 
ATOM   2670  O O   . ASN B 2  22  ? -11.175 -20.488 -27.499 1.00 84.91 22  B 1 
ATOM   2671  C CB  . ASN B 2  22  ? -12.147 -19.630 -24.500 1.00 83.91 22  B 1 
ATOM   2672  C CG  . ASN B 2  22  ? -12.862 -18.686 -23.545 1.00 80.91 22  B 1 
ATOM   2673  O OD1 . ASN B 2  22  ? -12.696 -17.485 -23.538 1.00 72.36 22  B 1 
ATOM   2674  N ND2 . ASN B 2  22  ? -13.692 -19.224 -22.672 1.00 72.11 22  B 1 
ATOM   2675  N N   . ASN B 2  23  ? -9.416  -20.062 -26.182 1.00 89.39 23  B 1 
ATOM   2676  C CA  . ASN B 2  23  ? -8.476  -20.965 -26.844 1.00 90.73 23  B 1 
ATOM   2677  C C   . ASN B 2  23  ? -8.304  -20.689 -28.347 1.00 91.48 23  B 1 
ATOM   2678  O O   . ASN B 2  23  ? -8.269  -21.615 -29.160 1.00 88.75 23  B 1 
ATOM   2679  C CB  . ASN B 2  23  ? -8.825  -22.429 -26.536 1.00 89.54 23  B 1 
ATOM   2680  C CG  . ASN B 2  23  ? -8.826  -22.734 -25.050 1.00 87.27 23  B 1 
ATOM   2681  O OD1 . ASN B 2  23  ? -7.810  -22.696 -24.388 1.00 77.79 23  B 1 
ATOM   2682  N ND2 . ASN B 2  23  ? -9.972  -23.055 -24.498 1.00 76.13 23  B 1 
ATOM   2683  N N   . VAL B 2  24  ? -8.199  -19.426 -28.726 1.00 89.33 24  B 1 
ATOM   2684  C CA  . VAL B 2  24  ? -7.954  -19.038 -30.112 1.00 90.15 24  B 1 
ATOM   2685  C C   . VAL B 2  24  ? -6.547  -19.469 -30.518 1.00 91.23 24  B 1 
ATOM   2686  O O   . VAL B 2  24  ? -5.583  -18.983 -29.918 1.00 90.94 24  B 1 
ATOM   2687  C CB  . VAL B 2  24  ? -8.117  -17.528 -30.313 1.00 89.51 24  B 1 
ATOM   2688  C CG1 . VAL B 2  24  ? -7.931  -17.150 -31.784 1.00 82.05 24  B 1 
ATOM   2689  C CG2 . VAL B 2  24  ? -9.501  -17.046 -29.872 1.00 82.84 24  B 1 
ATOM   2690  N N   . PRO B 2  25  ? -6.380  -20.329 -31.534 1.00 91.52 25  B 1 
ATOM   2691  C CA  . PRO B 2  25  ? -5.058  -20.690 -32.018 1.00 91.18 25  B 1 
ATOM   2692  C C   . PRO B 2  25  ? -4.379  -19.484 -32.678 1.00 91.85 25  B 1 
ATOM   2693  O O   . PRO B 2  25  ? -4.968  -18.828 -33.541 1.00 90.35 25  B 1 
ATOM   2694  C CB  . PRO B 2  25  ? -5.284  -21.852 -32.984 1.00 89.87 25  B 1 
ATOM   2695  C CG  . PRO B 2  25  ? -6.696  -21.603 -33.511 1.00 87.54 25  B 1 
ATOM   2696  C CD  . PRO B 2  25  ? -7.420  -20.980 -32.317 1.00 90.62 25  B 1 
ATOM   2697  N N   . VAL B 2  26  ? -3.134  -19.220 -32.292 1.00 91.81 26  B 1 
ATOM   2698  C CA  . VAL B 2  26  ? -2.334  -18.120 -32.830 1.00 92.48 26  B 1 
ATOM   2699  C C   . VAL B 2  26  ? -0.959  -18.604 -33.291 1.00 92.20 26  B 1 
ATOM   2700  O O   . VAL B 2  26  ? -0.442  -19.606 -32.809 1.00 91.38 26  B 1 
ATOM   2701  C CB  . VAL B 2  26  ? -2.187  -16.951 -31.827 1.00 91.30 26  B 1 
ATOM   2702  C CG1 . VAL B 2  26  ? -3.543  -16.306 -31.544 1.00 82.57 26  B 1 
ATOM   2703  C CG2 . VAL B 2  26  ? -1.555  -17.371 -30.497 1.00 83.39 26  B 1 
ATOM   2704  N N   . THR B 2  27  ? -0.360  -17.888 -34.230 1.00 91.36 27  B 1 
ATOM   2705  C CA  . THR B 2  27  ? 0.983   -18.227 -34.725 1.00 89.92 27  B 1 
ATOM   2706  C C   . THR B 2  27  ? 2.071   -17.963 -33.693 1.00 90.67 27  B 1 
ATOM   2707  O O   . THR B 2  27  ? 3.093   -18.643 -33.690 1.00 88.54 27  B 1 
ATOM   2708  C CB  . THR B 2  27  ? 1.323   -17.471 -36.015 1.00 88.92 27  B 1 
ATOM   2709  O OG1 . THR B 2  27  ? 1.257   -16.075 -35.818 1.00 83.12 27  B 1 
ATOM   2710  C CG2 . THR B 2  27  ? 0.363   -17.821 -37.156 1.00 82.42 27  B 1 
ATOM   2711  N N   . HIS B 2  28  ? 1.871   -16.981 -32.832 1.00 90.19 28  B 1 
ATOM   2712  C CA  . HIS B 2  28  ? 2.782   -16.646 -31.748 1.00 89.52 28  B 1 
ATOM   2713  C C   . HIS B 2  28  ? 2.038   -15.922 -30.619 1.00 90.87 28  B 1 
ATOM   2714  O O   . HIS B 2  28  ? 1.229   -15.030 -30.876 1.00 89.12 28  B 1 
ATOM   2715  C CB  . HIS B 2  28  ? 3.935   -15.783 -32.291 1.00 87.03 28  B 1 
ATOM   2716  C CG  . HIS B 2  28  ? 5.045   -15.597 -31.307 1.00 78.03 28  B 1 
ATOM   2717  N ND1 . HIS B 2  28  ? 5.876   -16.591 -30.822 1.00 66.32 28  B 1 
ATOM   2718  C CD2 . HIS B 2  28  ? 5.442   -14.426 -30.705 1.00 64.79 28  B 1 
ATOM   2719  C CE1 . HIS B 2  28  ? 6.736   -16.034 -29.954 1.00 61.82 28  B 1 
ATOM   2720  N NE2 . HIS B 2  28  ? 6.506   -14.725 -29.863 1.00 62.25 28  B 1 
ATOM   2721  N N   . ALA B 2  29  ? 2.350   -16.281 -29.385 1.00 90.61 29  B 1 
ATOM   2722  C CA  . ALA B 2  29  ? 1.864   -15.617 -28.183 1.00 91.39 29  B 1 
ATOM   2723  C C   . ALA B 2  29  ? 3.012   -15.413 -27.187 1.00 91.44 29  B 1 
ATOM   2724  O O   . ALA B 2  29  ? 4.013   -16.121 -27.214 1.00 89.85 29  B 1 
ATOM   2725  C CB  . ALA B 2  29  ? 0.724   -16.438 -27.572 1.00 89.90 29  B 1 
ATOM   2726  N N   . LYS B 2  30  ? 2.854   -14.445 -26.299 1.00 90.25 30  B 1 
ATOM   2727  C CA  . LYS B 2  30  ? 3.798   -14.164 -25.218 1.00 90.22 30  B 1 
ATOM   2728  C C   . LYS B 2  30  ? 3.122   -14.397 -23.875 1.00 90.59 30  B 1 
ATOM   2729  O O   . LYS B 2  30  ? 2.114   -13.766 -23.580 1.00 88.71 30  B 1 
ATOM   2730  C CB  . LYS B 2  30  ? 4.328   -12.727 -25.379 1.00 88.15 30  B 1 
ATOM   2731  C CG  . LYS B 2  30  ? 5.409   -12.403 -24.335 1.00 80.94 30  B 1 
ATOM   2732  C CD  . LYS B 2  30  ? 5.977   -10.999 -24.549 1.00 77.17 30  B 1 
ATOM   2733  C CE  . LYS B 2  30  ? 7.044   -10.725 -23.485 1.00 67.39 30  B 1 
ATOM   2734  N NZ  . LYS B 2  30  ? 7.623   -9.376  -23.597 1.00 60.10 30  B 1 
ATOM   2735  N N   . GLU B 2  31  ? 3.708   -15.265 -23.054 1.00 92.00 31  B 1 
ATOM   2736  C CA  . GLU B 2  31  ? 3.316   -15.380 -21.656 1.00 92.51 31  B 1 
ATOM   2737  C C   . GLU B 2  31  ? 3.812   -14.145 -20.879 1.00 92.40 31  B 1 
ATOM   2738  O O   . GLU B 2  31  ? 4.949   -13.722 -21.037 1.00 90.19 31  B 1 
ATOM   2739  C CB  . GLU B 2  31  ? 3.867   -16.695 -21.070 1.00 91.73 31  B 1 
ATOM   2740  C CG  . GLU B 2  31  ? 3.471   -16.962 -19.614 1.00 89.74 31  B 1 
ATOM   2741  C CD  . GLU B 2  31  ? 1.954   -16.966 -19.406 1.00 90.46 31  B 1 
ATOM   2742  O OE1 . GLU B 2  31  ? 1.425   -15.929 -18.959 1.00 82.94 31  B 1 
ATOM   2743  O OE2 . GLU B 2  31  ? 1.292   -17.981 -19.722 1.00 84.64 31  B 1 
ATOM   2744  N N   . LEU B 2  32  ? 2.941   -13.566 -20.053 1.00 90.29 32  B 1 
ATOM   2745  C CA  . LEU B 2  32  ? 3.243   -12.401 -19.218 1.00 89.83 32  B 1 
ATOM   2746  C C   . LEU B 2  32  ? 3.400   -12.756 -17.733 1.00 90.56 32  B 1 
ATOM   2747  O O   . LEU B 2  32  ? 3.845   -11.921 -16.955 1.00 89.04 32  B 1 
ATOM   2748  C CB  . LEU B 2  32  ? 2.157   -11.331 -19.395 1.00 89.66 32  B 1 
ATOM   2749  C CG  . LEU B 2  32  ? 1.976   -10.783 -20.825 1.00 89.93 32  B 1 
ATOM   2750  C CD1 . LEU B 2  32  ? 0.891   -9.703  -20.802 1.00 84.68 32  B 1 
ATOM   2751  C CD2 . LEU B 2  32  ? 3.252   -10.160 -21.383 1.00 83.43 32  B 1 
ATOM   2752  N N   . LEU B 2  33  ? 3.025   -13.972 -17.336 1.00 91.24 33  B 1 
ATOM   2753  C CA  . LEU B 2  33  ? 2.974   -14.422 -15.955 1.00 92.11 33  B 1 
ATOM   2754  C C   . LEU B 2  33  ? 4.147   -15.352 -15.645 1.00 92.59 33  B 1 
ATOM   2755  O O   . LEU B 2  33  ? 4.273   -16.425 -16.230 1.00 91.40 33  B 1 
ATOM   2756  C CB  . LEU B 2  33  ? 1.622   -15.104 -15.726 1.00 90.81 33  B 1 
ATOM   2757  C CG  . LEU B 2  33  ? 1.338   -15.439 -14.257 1.00 90.51 33  B 1 
ATOM   2758  C CD1 . LEU B 2  33  ? 0.904   -14.193 -13.485 1.00 82.03 33  B 1 
ATOM   2759  C CD2 . LEU B 2  33  ? 0.204   -16.449 -14.180 1.00 81.75 33  B 1 
ATOM   2760  N N   . HIS B 2  34  ? 4.980   -14.971 -14.675 1.00 93.90 34  B 1 
ATOM   2761  C CA  . HIS B 2  34  ? 6.005   -15.856 -14.124 1.00 94.20 34  B 1 
ATOM   2762  C C   . HIS B 2  34  ? 5.406   -16.758 -13.053 1.00 94.31 34  B 1 
ATOM   2763  O O   . HIS B 2  34  ? 4.715   -16.277 -12.152 1.00 93.55 34  B 1 
ATOM   2764  C CB  . HIS B 2  34  ? 7.153   -15.006 -13.576 1.00 94.08 34  B 1 
ATOM   2765  C CG  . HIS B 2  34  ? 8.350   -15.835 -13.206 1.00 94.72 34  B 1 
ATOM   2766  N ND1 . HIS B 2  34  ? 9.422   -16.112 -14.039 1.00 85.59 34  B 1 
ATOM   2767  C CD2 . HIS B 2  34  ? 8.604   -16.437 -12.012 1.00 85.20 34  B 1 
ATOM   2768  C CE1 . HIS B 2  34  ? 10.289  -16.857 -13.362 1.00 87.21 34  B 1 
ATOM   2769  N NE2 . HIS B 2  34  ? 9.828   -17.081 -12.126 1.00 88.79 34  B 1 
ATOM   2770  N N   . THR B 2  35  ? 5.676   -18.054 -13.107 1.00 94.48 35  B 1 
ATOM   2771  C CA  . THR B 2  35  ? 5.057   -19.053 -12.223 1.00 94.20 35  B 1 
ATOM   2772  C C   . THR B 2  35  ? 6.042   -19.826 -11.350 1.00 94.55 35  B 1 
ATOM   2773  O O   . THR B 2  35  ? 5.622   -20.563 -10.460 1.00 91.99 35  B 1 
ATOM   2774  C CB  . THR B 2  35  ? 4.229   -20.058 -13.034 1.00 92.69 35  B 1 
ATOM   2775  O OG1 . THR B 2  35  ? 5.042   -20.751 -13.949 1.00 84.84 35  B 1 
ATOM   2776  C CG2 . THR B 2  35  ? 3.118   -19.392 -13.842 1.00 82.92 35  B 1 
ATOM   2777  N N   . GLU B 2  36  ? 7.340   -19.678 -11.587 1.00 94.67 36  B 1 
ATOM   2778  C CA  . GLU B 2  36  ? 8.368   -20.493 -10.961 1.00 94.74 36  B 1 
ATOM   2779  C C   . GLU B 2  36  ? 9.106   -19.746 -9.843  1.00 94.95 36  B 1 
ATOM   2780  O O   . GLU B 2  36  ? 9.275   -18.528 -9.862  1.00 93.01 36  B 1 
ATOM   2781  C CB  . GLU B 2  36  ? 9.346   -21.026 -12.014 1.00 93.27 36  B 1 
ATOM   2782  C CG  . GLU B 2  36  ? 8.668   -21.921 -13.059 1.00 85.71 36  B 1 
ATOM   2783  C CD  . GLU B 2  36  ? 9.650   -22.580 -14.039 1.00 78.63 36  B 1 
ATOM   2784  O OE1 . GLU B 2  36  ? 9.183   -23.443 -14.817 1.00 67.74 36  B 1 
ATOM   2785  O OE2 . GLU B 2  36  ? 10.857  -22.252 -14.001 1.00 70.09 36  B 1 
ATOM   2786  N N   . HIS B 2  37  ? 9.585   -20.516 -8.869  1.00 95.39 37  B 1 
ATOM   2787  C CA  . HIS B 2  37  ? 10.479  -20.064 -7.807  1.00 95.55 37  B 1 
ATOM   2788  C C   . HIS B 2  37  ? 11.492  -21.167 -7.499  1.00 95.60 37  B 1 
ATOM   2789  O O   . HIS B 2  37  ? 11.294  -22.333 -7.845  1.00 93.60 37  B 1 
ATOM   2790  C CB  . HIS B 2  37  ? 9.663   -19.672 -6.573  1.00 94.34 37  B 1 
ATOM   2791  C CG  . HIS B 2  37  ? 8.946   -20.829 -5.937  1.00 94.58 37  B 1 
ATOM   2792  N ND1 . HIS B 2  37  ? 9.483   -21.718 -5.038  1.00 83.42 37  B 1 
ATOM   2793  C CD2 . HIS B 2  37  ? 7.653   -21.238 -6.168  1.00 83.29 37  B 1 
ATOM   2794  C CE1 . HIS B 2  37  ? 8.541   -22.630 -4.735  1.00 86.17 37  B 1 
ATOM   2795  N NE2 . HIS B 2  37  ? 7.419   -22.371 -5.407  1.00 87.89 37  B 1 
ATOM   2796  N N   . ASN B 2  38  ? 12.590  -20.833 -6.823  1.00 94.61 38  B 1 
ATOM   2797  C CA  . ASN B 2  38  ? 13.685  -21.772 -6.562  1.00 94.05 38  B 1 
ATOM   2798  C C   . ASN B 2  38  ? 13.542  -22.602 -5.263  1.00 94.39 38  B 1 
ATOM   2799  O O   . ASN B 2  38  ? 14.386  -23.445 -4.989  1.00 89.98 38  B 1 
ATOM   2800  C CB  . ASN B 2  38  ? 15.010  -21.000 -6.643  1.00 92.21 38  B 1 
ATOM   2801  C CG  . ASN B 2  38  ? 15.208  -19.980 -5.531  1.00 92.52 38  B 1 
ATOM   2802  O OD1 . ASN B 2  38  ? 14.558  -19.976 -4.509  1.00 86.10 38  B 1 
ATOM   2803  N ND2 . ASN B 2  38  ? 16.158  -19.090 -5.715  1.00 85.66 38  B 1 
ATOM   2804  N N   . GLY B 2  39  ? 12.524  -22.339 -4.458  1.00 94.13 39  B 1 
ATOM   2805  C CA  . GLY B 2  39  ? 12.289  -23.064 -3.199  1.00 94.29 39  B 1 
ATOM   2806  C C   . GLY B 2  39  ? 13.298  -22.794 -2.077  1.00 95.19 39  B 1 
ATOM   2807  O O   . GLY B 2  39  ? 13.391  -23.582 -1.141  1.00 92.38 39  B 1 
ATOM   2808  N N   . MET B 2  40  ? 14.076  -21.723 -2.153  1.00 94.86 40  B 1 
ATOM   2809  C CA  . MET B 2  40  ? 15.144  -21.399 -1.206  1.00 95.01 40  B 1 
ATOM   2810  C C   . MET B 2  40  ? 15.000  -19.987 -0.627  1.00 95.46 40  B 1 
ATOM   2811  O O   . MET B 2  40  ? 14.428  -19.091 -1.241  1.00 93.76 40  B 1 
ATOM   2812  C CB  . MET B 2  40  ? 16.514  -21.562 -1.877  1.00 93.31 40  B 1 
ATOM   2813  C CG  . MET B 2  40  ? 16.802  -23.007 -2.311  1.00 88.98 40  B 1 
ATOM   2814  S SD  . MET B 2  40  ? 18.453  -23.265 -3.026  1.00 85.20 40  B 1 
ATOM   2815  C CE  . MET B 2  40  ? 18.234  -22.454 -4.623  1.00 71.52 40  B 1 
ATOM   2816  N N   . LEU B 2  41  ? 15.592  -19.787 0.558   1.00 95.63 41  B 1 
ATOM   2817  C CA  . LEU B 2  41  ? 15.846  -18.463 1.102   1.00 95.85 41  B 1 
ATOM   2818  C C   . LEU B 2  41  ? 17.131  -17.925 0.460   1.00 95.70 41  B 1 
ATOM   2819  O O   . LEU B 2  41  ? 18.197  -18.504 0.628   1.00 94.07 41  B 1 
ATOM   2820  C CB  . LEU B 2  41  ? 15.992  -18.545 2.628   1.00 95.41 41  B 1 
ATOM   2821  C CG  . LEU B 2  41  ? 14.761  -19.092 3.374   1.00 95.13 41  B 1 
ATOM   2822  C CD1 . LEU B 2  41  ? 15.104  -19.274 4.849   1.00 90.99 41  B 1 
ATOM   2823  C CD2 . LEU B 2  41  ? 13.562  -18.163 3.259   1.00 90.86 41  B 1 
ATOM   2824  N N   . CYS B 2  42  ? 17.028  -16.835 -0.255  1.00 95.78 42  B 1 
ATOM   2825  C CA  . CYS B 2  42  ? 18.131  -16.215 -0.969  1.00 95.55 42  B 1 
ATOM   2826  C C   . CYS B 2  42  ? 18.494  -14.839 -0.388  1.00 95.80 42  B 1 
ATOM   2827  O O   . CYS B 2  42  ? 17.708  -14.226 0.335   1.00 94.55 42  B 1 
ATOM   2828  C CB  . CYS B 2  42  ? 17.770  -16.117 -2.456  1.00 94.65 42  B 1 
ATOM   2829  S SG  . CYS B 2  42  ? 17.485  -17.707 -3.275  1.00 92.81 42  B 1 
ATOM   2830  N N   . ALA B 2  43  ? 19.679  -14.355 -0.731  1.00 95.36 43  B 1 
ATOM   2831  C CA  . ALA B 2  43  ? 20.004  -12.953 -0.565  1.00 95.31 43  B 1 
ATOM   2832  C C   . ALA B 2  43  ? 19.188  -12.099 -1.556  1.00 95.38 43  B 1 
ATOM   2833  O O   . ALA B 2  43  ? 18.877  -12.538 -2.662  1.00 93.86 43  B 1 
ATOM   2834  C CB  . ALA B 2  43  ? 21.514  -12.756 -0.749  1.00 94.45 43  B 1 
ATOM   2835  N N   . THR B 2  44  ? 18.880  -10.878 -1.154  1.00 95.23 44  B 1 
ATOM   2836  C CA  . THR B 2  44  ? 18.258  -9.862  -2.013  1.00 94.83 44  B 1 
ATOM   2837  C C   . THR B 2  44  ? 19.261  -8.739  -2.306  1.00 94.53 44  B 1 
ATOM   2838  O O   . THR B 2  44  ? 20.430  -8.821  -1.920  1.00 92.75 44  B 1 
ATOM   2839  C CB  . THR B 2  44  ? 16.975  -9.307  -1.375  1.00 94.10 44  B 1 
ATOM   2840  O OG1 . THR B 2  44  ? 17.318  -8.499  -0.275  1.00 88.16 44  B 1 
ATOM   2841  C CG2 . THR B 2  44  ? 16.006  -10.391 -0.917  1.00 87.80 44  B 1 
ATOM   2842  N N   . SER B 2  45  ? 18.825  -7.666  -2.941  1.00 94.02 45  B 1 
ATOM   2843  C CA  . SER B 2  45  ? 19.623  -6.450  -3.114  1.00 93.36 45  B 1 
ATOM   2844  C C   . SER B 2  45  ? 20.072  -5.800  -1.799  1.00 93.52 45  B 1 
ATOM   2845  O O   . SER B 2  45  ? 21.036  -5.043  -1.795  1.00 90.77 45  B 1 
ATOM   2846  C CB  . SER B 2  45  ? 18.815  -5.433  -3.930  1.00 91.98 45  B 1 
ATOM   2847  O OG  . SER B 2  45  ? 17.564  -5.179  -3.307  1.00 85.07 45  B 1 
ATOM   2848  N N   . LEU B 2  46  ? 19.392  -6.097  -0.690  1.00 93.03 46  B 1 
ATOM   2849  C CA  . LEU B 2  46  ? 19.748  -5.606  0.644   1.00 93.13 46  B 1 
ATOM   2850  C C   . LEU B 2  46  ? 20.632  -6.584  1.444   1.00 93.14 46  B 1 
ATOM   2851  O O   . LEU B 2  46  ? 21.002  -6.275  2.572   1.00 89.20 46  B 1 
ATOM   2852  C CB  . LEU B 2  46  ? 18.480  -5.217  1.424   1.00 92.10 46  B 1 
ATOM   2853  C CG  . LEU B 2  46  ? 17.613  -4.125  0.777   1.00 91.05 46  B 1 
ATOM   2854  C CD1 . LEU B 2  46  ? 16.435  -3.798  1.706   1.00 83.50 46  B 1 
ATOM   2855  C CD2 . LEU B 2  46  ? 18.378  -2.822  0.525   1.00 83.66 46  B 1 
ATOM   2856  N N   . GLY B 2  47  ? 21.005  -7.728  0.889   1.00 93.28 47  B 1 
ATOM   2857  C CA  . GLY B 2  47  ? 21.880  -8.704  1.524   1.00 93.51 47  B 1 
ATOM   2858  C C   . GLY B 2  47  ? 21.182  -9.995  1.956   1.00 94.95 47  B 1 
ATOM   2859  O O   . GLY B 2  47  ? 20.144  -10.385 1.416   1.00 92.76 47  B 1 
ATOM   2860  N N   . HIS B 2  48  ? 21.786  -10.674 2.925   1.00 94.65 48  B 1 
ATOM   2861  C CA  . HIS B 2  48  ? 21.329  -11.986 3.385   1.00 94.53 48  B 1 
ATOM   2862  C C   . HIS B 2  48  ? 20.208  -11.887 4.434   1.00 94.95 48  B 1 
ATOM   2863  O O   . HIS B 2  48  ? 20.145  -10.911 5.178   1.00 93.22 48  B 1 
ATOM   2864  C CB  . HIS B 2  48  ? 22.522  -12.775 3.934   1.00 92.63 48  B 1 
ATOM   2865  C CG  . HIS B 2  48  ? 23.519  -13.145 2.872   1.00 90.46 48  B 1 
ATOM   2866  N ND1 . HIS B 2  48  ? 23.378  -14.156 1.950   1.00 76.88 48  B 1 
ATOM   2867  C CD2 . HIS B 2  48  ? 24.721  -12.534 2.616   1.00 76.16 48  B 1 
ATOM   2868  C CE1 . HIS B 2  48  ? 24.474  -14.158 1.155   1.00 76.22 48  B 1 
ATOM   2869  N NE2 . HIS B 2  48  ? 25.307  -13.186 1.533   1.00 77.64 48  B 1 
ATOM   2870  N N   . PRO B 2  49  ? 19.350  -12.912 4.545   1.00 95.43 49  B 1 
ATOM   2871  C CA  . PRO B 2  49  ? 18.420  -13.011 5.654   1.00 95.54 49  B 1 
ATOM   2872  C C   . PRO B 2  49  ? 19.138  -13.301 6.975   1.00 95.41 49  B 1 
ATOM   2873  O O   . PRO B 2  49  ? 20.188  -13.956 7.001   1.00 93.93 49  B 1 
ATOM   2874  C CB  . PRO B 2  49  ? 17.469  -14.155 5.282   1.00 94.62 49  B 1 
ATOM   2875  C CG  . PRO B 2  49  ? 18.326  -15.063 4.403   1.00 93.77 49  B 1 
ATOM   2876  C CD  . PRO B 2  49  ? 19.229  -14.070 3.673   1.00 94.89 49  B 1 
ATOM   2877  N N   . LEU B 2  50  ? 18.533  -12.883 8.082   1.00 95.36 50  B 1 
ATOM   2878  C CA  . LEU B 2  50  ? 18.884  -13.341 9.418   1.00 95.33 50  B 1 
ATOM   2879  C C   . LEU B 2  50  ? 17.986  -14.514 9.791   1.00 95.75 50  B 1 
ATOM   2880  O O   . LEU B 2  50  ? 16.787  -14.336 10.001  1.00 94.82 50  B 1 
ATOM   2881  C CB  . LEU B 2  50  ? 18.763  -12.170 10.404  1.00 94.64 50  B 1 
ATOM   2882  C CG  . LEU B 2  50  ? 19.021  -12.556 11.878  1.00 94.28 50  B 1 
ATOM   2883  C CD1 . LEU B 2  50  ? 20.434  -13.090 12.096  1.00 89.48 50  B 1 
ATOM   2884  C CD2 . LEU B 2  50  ? 18.830  -11.327 12.762  1.00 89.17 50  B 1 
ATOM   2885  N N   . ILE B 2  51  ? 18.564  -15.704 9.893   1.00 95.26 51  B 1 
ATOM   2886  C CA  . ILE B 2  51  ? 17.846  -16.905 10.345  1.00 95.19 51  B 1 
ATOM   2887  C C   . ILE B 2  51  ? 18.080  -17.045 11.849  1.00 94.86 51  B 1 
ATOM   2888  O O   . ILE B 2  51  ? 19.221  -17.142 12.293  1.00 92.92 51  B 1 
ATOM   2889  C CB  . ILE B 2  51  ? 18.297  -18.151 9.553   1.00 94.40 51  B 1 
ATOM   2890  C CG1 . ILE B 2  51  ? 18.104  -17.925 8.032   1.00 91.66 51  B 1 
ATOM   2891  C CG2 . ILE B 2  51  ? 17.500  -19.377 10.027  1.00 91.13 51  B 1 
ATOM   2892  C CD1 . ILE B 2  51  ? 18.618  -19.064 7.152   1.00 84.29 51  B 1 
ATOM   2893  N N   . LEU B 2  52  ? 16.998  -17.049 12.625  1.00 94.84 52  B 1 
ATOM   2894  C CA  . LEU B 2  52  ? 17.069  -17.079 14.088  1.00 94.11 52  B 1 
ATOM   2895  C C   . LEU B 2  52  ? 17.184  -18.498 14.675  1.00 92.40 52  B 1 
ATOM   2896  O O   . LEU B 2  52  ? 17.350  -18.641 15.883  1.00 85.48 52  B 1 
ATOM   2897  C CB  . LEU B 2  52  ? 15.854  -16.333 14.682  1.00 93.07 52  B 1 
ATOM   2898  C CG  . LEU B 2  52  ? 15.745  -14.849 14.268  1.00 93.63 52  B 1 
ATOM   2899  C CD1 . LEU B 2  52  ? 14.534  -14.229 14.968  1.00 89.36 52  B 1 
ATOM   2900  C CD2 . LEU B 2  52  ? 16.973  -14.037 14.648  1.00 88.90 52  B 1 
ATOM   2901  N N   . ASP B 2  53  ? 17.137  -19.522 13.850  1.00 92.64 53  B 1 
ATOM   2902  C CA  . ASP B 2  53  ? 17.204  -20.937 14.223  1.00 92.01 53  B 1 
ATOM   2903  C C   . ASP B 2  53  ? 16.203  -21.306 15.328  1.00 92.14 53  B 1 
ATOM   2904  O O   . ASP B 2  53  ? 15.005  -21.407 15.065  1.00 85.77 53  B 1 
ATOM   2905  C CB  . ASP B 2  53  ? 18.662  -21.348 14.518  1.00 88.94 53  B 1 
ATOM   2906  C CG  . ASP B 2  53  ? 19.519  -21.430 13.261  1.00 83.58 53  B 1 
ATOM   2907  O OD1 . ASP B 2  53  ? 19.015  -21.951 12.245  1.00 75.88 53  B 1 
ATOM   2908  O OD2 . ASP B 2  53  ? 20.709  -21.037 13.332  1.00 74.42 53  B 1 
ATOM   2909  N N   . THR B 2  54  ? 16.658  -21.513 16.560  1.00 94.13 54  B 1 
ATOM   2910  C CA  . THR B 2  54  ? 15.800  -21.901 17.687  1.00 94.01 54  B 1 
ATOM   2911  C C   . THR B 2  54  ? 15.184  -20.710 18.425  1.00 94.60 54  B 1 
ATOM   2912  O O   . THR B 2  54  ? 14.402  -20.913 19.355  1.00 91.98 54  B 1 
ATOM   2913  C CB  . THR B 2  54  ? 16.550  -22.787 18.694  1.00 92.83 54  B 1 
ATOM   2914  O OG1 . THR B 2  54  ? 17.608  -22.083 19.300  1.00 86.25 54  B 1 
ATOM   2915  C CG2 . THR B 2  54  ? 17.147  -24.037 18.041  1.00 84.36 54  B 1 
ATOM   2916  N N   . CYS B 2  55  ? 15.544  -19.490 18.045  1.00 94.93 55  B 1 
ATOM   2917  C CA  . CYS B 2  55  ? 15.128  -18.271 18.720  1.00 95.34 55  B 1 
ATOM   2918  C C   . CYS B 2  55  ? 14.023  -17.538 17.960  1.00 95.71 55  B 1 
ATOM   2919  O O   . CYS B 2  55  ? 13.944  -17.584 16.732  1.00 94.17 55  B 1 
ATOM   2920  C CB  . CYS B 2  55  ? 16.348  -17.367 18.935  1.00 94.24 55  B 1 
ATOM   2921  S SG  . CYS B 2  55  ? 17.592  -18.157 19.992  1.00 90.88 55  B 1 
ATOM   2922  N N   . THR B 2  56  ? 13.195  -16.831 18.717  1.00 95.27 56  B 1 
ATOM   2923  C CA  . THR B 2  56  ? 12.255  -15.848 18.190  1.00 95.27 56  B 1 
ATOM   2924  C C   . THR B 2  56  ? 12.884  -14.447 18.238  1.00 95.46 56  B 1 
ATOM   2925  O O   . THR B 2  56  ? 13.950  -14.250 18.822  1.00 94.58 56  B 1 
ATOM   2926  C CB  . THR B 2  56  ? 10.926  -15.878 18.964  1.00 94.59 56  B 1 
ATOM   2927  O OG1 . THR B 2  56  ? 11.107  -15.362 20.255  1.00 89.10 56  B 1 
ATOM   2928  C CG2 . THR B 2  56  ? 10.337  -17.285 19.088  1.00 88.42 56  B 1 
ATOM   2929  N N   . ILE B 2  57  ? 12.224  -13.464 17.642  1.00 95.34 57  B 1 
ATOM   2930  C CA  . ILE B 2  57  ? 12.689  -12.068 17.652  1.00 95.46 57  B 1 
ATOM   2931  C C   . ILE B 2  57  ? 12.783  -11.544 19.092  1.00 95.52 57  B 1 
ATOM   2932  O O   . ILE B 2  57  ? 13.815  -10.996 19.476  1.00 94.93 57  B 1 
ATOM   2933  C CB  . ILE B 2  57  ? 11.773  -11.195 16.767  1.00 94.93 57  B 1 
ATOM   2934  C CG1 . ILE B 2  57  ? 12.036  -11.537 15.285  1.00 92.19 57  B 1 
ATOM   2935  C CG2 . ILE B 2  57  ? 12.004  -9.690  17.012  1.00 92.07 57  B 1 
ATOM   2936  C CD1 . ILE B 2  57  ? 11.073  -10.868 14.309  1.00 87.98 57  B 1 
ATOM   2937  N N   . GLU B 2  58  ? 11.754  -11.756 19.903  1.00 95.31 58  B 1 
ATOM   2938  C CA  . GLU B 2  58  ? 11.764  -11.359 21.310  1.00 95.04 58  B 1 
ATOM   2939  C C   . GLU B 2  58  ? 12.826  -12.117 22.123  1.00 95.40 58  B 1 
ATOM   2940  O O   . GLU B 2  58  ? 13.479  -11.521 22.979  1.00 94.16 58  B 1 
ATOM   2941  C CB  . GLU B 2  58  ? 10.354  -11.477 21.922  1.00 93.53 58  B 1 
ATOM   2942  C CG  . GLU B 2  58  ? 9.697   -12.858 21.933  1.00 89.67 58  B 1 
ATOM   2943  C CD  . GLU B 2  58  ? 9.004   -13.276 20.620  1.00 91.81 58  B 1 
ATOM   2944  O OE1 . GLU B 2  58  ? 8.206   -14.235 20.668  1.00 83.57 58  B 1 
ATOM   2945  O OE2 . GLU B 2  58  ? 9.268   -12.672 19.563  1.00 85.97 58  B 1 
ATOM   2946  N N   . GLY B 2  59  ? 13.083  -13.384 21.798  1.00 95.59 59  B 1 
ATOM   2947  C CA  . GLY B 2  59  ? 14.179  -14.146 22.392  1.00 95.44 59  B 1 
ATOM   2948  C C   . GLY B 2  59  ? 15.552  -13.531 22.120  1.00 95.86 59  B 1 
ATOM   2949  O O   . GLY B 2  59  ? 16.385  -13.453 23.018  1.00 94.58 59  B 1 
ATOM   2950  N N   . LEU B 2  60  ? 15.761  -13.035 20.892  1.00 95.47 60  B 1 
ATOM   2951  C CA  . LEU B 2  60  ? 16.968  -12.301 20.519  1.00 95.27 60  B 1 
ATOM   2952  C C   . LEU B 2  60  ? 17.047  -10.959 21.257  1.00 95.53 60  B 1 
ATOM   2953  O O   . LEU B 2  60  ? 18.072  -10.643 21.857  1.00 94.13 60  B 1 
ATOM   2954  C CB  . LEU B 2  60  ? 17.005  -12.150 18.984  1.00 94.04 60  B 1 
ATOM   2955  C CG  . LEU B 2  60  ? 18.233  -11.405 18.415  1.00 91.95 60  B 1 
ATOM   2956  C CD1 . LEU B 2  60  ? 18.369  -11.754 16.935  1.00 82.26 60  B 1 
ATOM   2957  C CD2 . LEU B 2  60  ? 18.136  -9.884  18.481  1.00 82.19 60  B 1 
ATOM   2958  N N   . ILE B 2  61  ? 15.972  -10.177 21.236  1.00 95.85 61  B 1 
ATOM   2959  C CA  . ILE B 2  61  ? 15.939  -8.813  21.788  1.00 96.05 61  B 1 
ATOM   2960  C C   . ILE B 2  61  ? 16.216  -8.824  23.295  1.00 96.05 61  B 1 
ATOM   2961  O O   . ILE B 2  61  ? 17.075  -8.085  23.774  1.00 95.10 61  B 1 
ATOM   2962  C CB  . ILE B 2  61  ? 14.589  -8.129  21.454  1.00 95.87 61  B 1 
ATOM   2963  C CG1 . ILE B 2  61  ? 14.516  -7.819  19.945  1.00 94.01 61  B 1 
ATOM   2964  C CG2 . ILE B 2  61  ? 14.410  -6.829  22.260  1.00 93.81 61  B 1 
ATOM   2965  C CD1 . ILE B 2  61  ? 13.121  -7.377  19.473  1.00 91.88 61  B 1 
ATOM   2966  N N   . TYR B 2  62  ? 15.515  -9.675  24.039  1.00 96.18 62  B 1 
ATOM   2967  C CA  . TYR B 2  62  ? 15.714  -9.781  25.488  1.00 96.25 62  B 1 
ATOM   2968  C C   . TYR B 2  62  ? 16.985  -10.568 25.852  1.00 95.88 62  B 1 
ATOM   2969  O O   . TYR B 2  62  ? 17.506  -10.416 26.962  1.00 93.27 62  B 1 
ATOM   2970  C CB  . TYR B 2  62  ? 14.451  -10.331 26.153  1.00 96.19 62  B 1 
ATOM   2971  C CG  . TYR B 2  62  ? 13.343  -9.294  26.220  1.00 96.63 62  B 1 
ATOM   2972  C CD1 . TYR B 2  62  ? 13.268  -8.406  27.312  1.00 92.16 62  B 1 
ATOM   2973  C CD2 . TYR B 2  62  ? 12.420  -9.157  25.169  1.00 92.24 62  B 1 
ATOM   2974  C CE1 . TYR B 2  62  ? 12.297  -7.394  27.352  1.00 92.16 62  B 1 
ATOM   2975  C CE2 . TYR B 2  62  ? 11.443  -8.146  25.193  1.00 91.53 62  B 1 
ATOM   2976  C CZ  . TYR B 2  62  ? 11.391  -7.261  26.286  1.00 95.22 62  B 1 
ATOM   2977  O OH  . TYR B 2  62  ? 10.450  -6.260  26.302  1.00 94.05 62  B 1 
ATOM   2978  N N   . GLY B 2  63  ? 17.536  -11.355 24.925  1.00 94.92 63  B 1 
ATOM   2979  C CA  . GLY B 2  63  ? 18.758  -12.132 25.121  1.00 95.08 63  B 1 
ATOM   2980  C C   . GLY B 2  63  ? 18.503  -13.406 25.924  1.00 95.62 63  B 1 
ATOM   2981  O O   . GLY B 2  63  ? 19.155  -13.627 26.949  1.00 93.34 63  B 1 
ATOM   2982  N N   . ASN B 2  64  ? 17.570  -14.236 25.459  1.00 95.40 64  B 1 
ATOM   2983  C CA  . ASN B 2  64  ? 17.395  -15.578 26.015  1.00 95.76 64  B 1 
ATOM   2984  C C   . ASN B 2  64  ? 18.755  -16.309 26.015  1.00 95.38 64  B 1 
ATOM   2985  O O   . ASN B 2  64  ? 19.453  -16.269 25.003  1.00 93.39 64  B 1 
ATOM   2986  C CB  . ASN B 2  64  ? 16.339  -16.314 25.168  1.00 95.34 64  B 1 
ATOM   2987  C CG  . ASN B 2  64  ? 16.032  -17.727 25.636  1.00 95.64 64  B 1 
ATOM   2988  O OD1 . ASN B 2  64  ? 16.893  -18.518 25.975  1.00 89.53 64  B 1 
ATOM   2989  N ND2 . ASN B 2  64  ? 14.767  -18.098 25.640  1.00 88.73 64  B 1 
ATOM   2990  N N   . PRO B 2  65  ? 19.138  -16.994 27.101  1.00 95.64 65  B 1 
ATOM   2991  C CA  . PRO B 2  65  ? 20.433  -17.681 27.182  1.00 94.80 65  B 1 
ATOM   2992  C C   . PRO B 2  65  ? 20.706  -18.671 26.044  1.00 94.33 65  B 1 
ATOM   2993  O O   . PRO B 2  65  ? 21.861  -18.877 25.671  1.00 91.14 65  B 1 
ATOM   2994  C CB  . PRO B 2  65  ? 20.417  -18.408 28.531  1.00 93.47 65  B 1 
ATOM   2995  C CG  . PRO B 2  65  ? 19.445  -17.588 29.374  1.00 91.73 65  B 1 
ATOM   2996  C CD  . PRO B 2  65  ? 18.426  -17.097 28.359  1.00 94.80 65  B 1 
ATOM   2997  N N   . SER B 2  66  ? 19.676  -19.259 25.477  1.00 94.47 66  B 1 
ATOM   2998  C CA  . SER B 2  66  ? 19.787  -20.166 24.333  1.00 93.87 66  B 1 
ATOM   2999  C C   . SER B 2  66  ? 20.033  -19.444 23.001  1.00 93.43 66  B 1 
ATOM   3000  O O   . SER B 2  66  ? 20.296  -20.103 21.995  1.00 89.73 66  B 1 
ATOM   3001  C CB  . SER B 2  66  ? 18.523  -21.025 24.221  1.00 92.57 66  B 1 
ATOM   3002  O OG  . SER B 2  66  ? 18.295  -21.740 25.428  1.00 86.26 66  B 1 
ATOM   3003  N N   . CYS B 2  67  ? 19.974  -18.119 22.988  1.00 93.66 67  B 1 
ATOM   3004  C CA  . CYS B 2  67  ? 20.204  -17.270 21.824  1.00 93.35 67  B 1 
ATOM   3005  C C   . CYS B 2  67  ? 21.591  -16.608 21.825  1.00 92.97 67  B 1 
ATOM   3006  O O   . CYS B 2  67  ? 21.840  -15.703 21.026  1.00 89.28 67  B 1 
ATOM   3007  C CB  . CYS B 2  67  ? 19.072  -16.244 21.710  1.00 92.52 67  B 1 
ATOM   3008  S SG  . CYS B 2  67  ? 17.427  -17.006 21.625  1.00 91.41 67  B 1 
ATOM   3009  N N   . ASP B 2  68  ? 22.517  -17.063 22.680  1.00 93.03 68  B 1 
ATOM   3010  C CA  . ASP B 2  68  ? 23.883  -16.530 22.780  1.00 92.23 68  B 1 
ATOM   3011  C C   . ASP B 2  68  ? 24.641  -16.457 21.426  1.00 91.69 68  B 1 
ATOM   3012  O O   . ASP B 2  68  ? 25.395  -15.498 21.237  1.00 87.46 68  B 1 
ATOM   3013  C CB  . ASP B 2  68  ? 24.698  -17.332 23.819  1.00 90.15 68  B 1 
ATOM   3014  C CG  . ASP B 2  68  ? 24.434  -16.957 25.290  1.00 89.40 68  B 1 
ATOM   3015  O OD1 . ASP B 2  68  ? 23.590  -16.088 25.594  1.00 84.25 68  B 1 
ATOM   3016  O OD2 . ASP B 2  68  ? 25.133  -17.499 26.188  1.00 85.09 68  B 1 
ATOM   3017  N N   . PRO B 2  69  ? 24.431  -17.356 20.442  1.00 90.33 69  B 1 
ATOM   3018  C CA  . PRO B 2  69  ? 25.041  -17.208 19.113  1.00 88.51 69  B 1 
ATOM   3019  C C   . PRO B 2  69  ? 24.638  -15.930 18.366  1.00 88.44 69  B 1 
ATOM   3020  O O   . PRO B 2  69  ? 25.346  -15.510 17.445  1.00 85.24 69  B 1 
ATOM   3021  C CB  . PRO B 2  69  ? 24.615  -18.454 18.330  1.00 86.98 69  B 1 
ATOM   3022  C CG  . PRO B 2  69  ? 24.320  -19.481 19.409  1.00 86.28 69  B 1 
ATOM   3023  C CD  . PRO B 2  69  ? 23.738  -18.630 20.532  1.00 89.35 69  B 1 
ATOM   3024  N N   . LEU B 2  70  ? 23.523  -15.315 18.748  1.00 89.08 70  B 1 
ATOM   3025  C CA  . LEU B 2  70  ? 22.990  -14.087 18.155  1.00 88.36 70  B 1 
ATOM   3026  C C   . LEU B 2  70  ? 23.372  -12.820 18.945  1.00 88.20 70  B 1 
ATOM   3027  O O   . LEU B 2  70  ? 22.959  -11.732 18.563  1.00 83.75 70  B 1 
ATOM   3028  C CB  . LEU B 2  70  ? 21.468  -14.206 18.015  1.00 87.40 70  B 1 
ATOM   3029  C CG  . LEU B 2  70  ? 20.987  -15.359 17.116  1.00 87.86 70  B 1 
ATOM   3030  C CD1 . LEU B 2  70  ? 19.468  -15.496 17.232  1.00 82.48 70  B 1 
ATOM   3031  C CD2 . LEU B 2  70  ? 21.328  -15.126 15.646  1.00 82.98 70  B 1 
ATOM   3032  N N   . LEU B 2  71  ? 24.171  -12.935 20.023  1.00 87.84 71  B 1 
ATOM   3033  C CA  . LEU B 2  71  ? 24.576  -11.776 20.826  1.00 85.52 71  B 1 
ATOM   3034  C C   . LEU B 2  71  ? 25.377  -10.746 20.020  1.00 84.34 71  B 1 
ATOM   3035  O O   . LEU B 2  71  ? 25.225  -9.542  20.228  1.00 74.22 71  B 1 
ATOM   3036  C CB  . LEU B 2  71  ? 25.403  -12.242 22.037  1.00 81.06 71  B 1 
ATOM   3037  C CG  . LEU B 2  71  ? 24.613  -12.972 23.127  1.00 77.71 71  B 1 
ATOM   3038  C CD1 . LEU B 2  71  ? 25.583  -13.439 24.223  1.00 71.07 71  B 1 
ATOM   3039  C CD2 . LEU B 2  71  ? 23.566  -12.090 23.799  1.00 72.18 71  B 1 
ATOM   3040  N N   . GLY B 2  72  ? 26.226  -11.200 19.102  1.00 83.08 72  B 1 
ATOM   3041  C CA  . GLY B 2  72  ? 26.966  -10.316 18.208  1.00 81.56 72  B 1 
ATOM   3042  C C   . GLY B 2  72  ? 26.026  -9.613  17.225  1.00 82.90 72  B 1 
ATOM   3043  O O   . GLY B 2  72  ? 25.092  -10.218 16.722  1.00 72.61 72  B 1 
ATOM   3044  N N   . GLY B 2  73  ? 26.313  -8.350  16.927  1.00 84.98 73  B 1 
ATOM   3045  C CA  . GLY B 2  73  ? 25.536  -7.579  15.959  1.00 86.60 73  B 1 
ATOM   3046  C C   . GLY B 2  73  ? 25.398  -8.301  14.616  1.00 89.38 73  B 1 
ATOM   3047  O O   . GLY B 2  73  ? 26.334  -8.944  14.143  1.00 84.69 73  B 1 
ATOM   3048  N N   . ARG B 2  74  ? 24.215  -8.200  14.004  1.00 89.81 74  B 1 
ATOM   3049  C CA  . ARG B 2  74  ? 23.895  -8.800  12.711  1.00 91.41 74  B 1 
ATOM   3050  C C   . ARG B 2  74  ? 23.308  -7.750  11.780  1.00 93.37 74  B 1 
ATOM   3051  O O   . ARG B 2  74  ? 22.770  -6.744  12.228  1.00 90.41 74  B 1 
ATOM   3052  C CB  . ARG B 2  74  ? 22.916  -9.978  12.872  1.00 88.76 74  B 1 
ATOM   3053  C CG  . ARG B 2  74  ? 23.441  -11.149 13.717  1.00 85.39 74  B 1 
ATOM   3054  C CD  . ARG B 2  74  ? 24.636  -11.848 13.065  1.00 81.30 74  B 1 
ATOM   3055  N NE  . ARG B 2  74  ? 25.063  -13.000 13.859  1.00 77.36 74  B 1 
ATOM   3056  C CZ  . ARG B 2  74  ? 26.301  -13.339 14.188  1.00 71.72 74  B 1 
ATOM   3057  N NH1 . ARG B 2  74  ? 27.334  -12.646 13.772  1.00 64.34 74  B 1 
ATOM   3058  N NH2 . ARG B 2  74  ? 26.531  -14.364 14.942  1.00 66.21 74  B 1 
ATOM   3059  N N   . GLU B 2  75  ? 23.424  -8.009  10.499  1.00 92.55 75  B 1 
ATOM   3060  C CA  . GLU B 2  75  ? 22.787  -7.264  9.412   1.00 93.57 75  B 1 
ATOM   3061  C C   . GLU B 2  75  ? 21.934  -8.241  8.606   1.00 94.21 75  B 1 
ATOM   3062  O O   . GLU B 2  75  ? 22.308  -9.405  8.444   1.00 92.01 75  B 1 
ATOM   3063  C CB  . GLU B 2  75  ? 23.868  -6.574  8.561   1.00 90.88 75  B 1 
ATOM   3064  C CG  . GLU B 2  75  ? 23.298  -5.708  7.427   1.00 79.69 75  B 1 
ATOM   3065  C CD  . GLU B 2  75  ? 24.377  -4.928  6.642   1.00 77.63 75  B 1 
ATOM   3066  O OE1 . GLU B 2  75  ? 24.000  -4.129  5.755   1.00 68.50 75  B 1 
ATOM   3067  O OE2 . GLU B 2  75  ? 25.577  -5.104  6.912   1.00 71.11 75  B 1 
ATOM   3068  N N   . TRP B 2  76  ? 20.791  -7.785  8.101   1.00 95.40 76  B 1 
ATOM   3069  C CA  . TRP B 2  76  ? 19.871  -8.613  7.336   1.00 96.01 76  B 1 
ATOM   3070  C C   . TRP B 2  76  ? 19.085  -7.799  6.306   1.00 96.27 76  B 1 
ATOM   3071  O O   . TRP B 2  76  ? 18.912  -6.594  6.428   1.00 94.26 76  B 1 
ATOM   3072  C CB  . TRP B 2  76  ? 18.906  -9.343  8.272   1.00 95.32 76  B 1 
ATOM   3073  C CG  . TRP B 2  76  ? 18.034  -8.447  9.089   1.00 95.69 76  B 1 
ATOM   3074  C CD1 . TRP B 2  76  ? 16.835  -7.946  8.716   1.00 92.37 76  B 1 
ATOM   3075  C CD2 . TRP B 2  76  ? 18.296  -7.903  10.421  1.00 94.71 76  B 1 
ATOM   3076  N NE1 . TRP B 2  76  ? 16.331  -7.135  9.720   1.00 92.59 76  B 1 
ATOM   3077  C CE2 . TRP B 2  76  ? 17.199  -7.080  10.786  1.00 94.07 76  B 1 
ATOM   3078  C CE3 . TRP B 2  76  ? 19.354  -8.034  11.338  1.00 92.95 76  B 1 
ATOM   3079  C CZ2 . TRP B 2  76  ? 17.155  -6.393  12.024  1.00 92.40 76  B 1 
ATOM   3080  C CZ3 . TRP B 2  76  ? 19.310  -7.355  12.573  1.00 91.09 76  B 1 
ATOM   3081  C CH2 . TRP B 2  76  ? 18.225  -6.542  12.896  1.00 91.11 76  B 1 
ATOM   3082  N N   . SER B 2  77  ? 18.570  -8.513  5.310   1.00 95.37 77  B 1 
ATOM   3083  C CA  . SER B 2  77  ? 17.552  -7.993  4.396   1.00 95.29 77  B 1 
ATOM   3084  C C   . SER B 2  77  ? 16.133  -8.348  4.846   1.00 95.19 77  B 1 
ATOM   3085  O O   . SER B 2  77  ? 15.196  -7.597  4.591   1.00 93.25 77  B 1 
ATOM   3086  C CB  . SER B 2  77  ? 17.807  -8.533  2.993   1.00 94.76 77  B 1 
ATOM   3087  O OG  . SER B 2  77  ? 17.875  -9.946  2.979   1.00 90.46 77  B 1 
ATOM   3088  N N   . TYR B 2  78  ? 15.981  -9.477  5.526   1.00 95.19 78  B 1 
ATOM   3089  C CA  . TYR B 2  78  ? 14.733  -9.944  6.141   1.00 95.42 78  B 1 
ATOM   3090  C C   . TYR B 2  78  ? 15.049  -10.945 7.251   1.00 95.59 78  B 1 
ATOM   3091  O O   . TYR B 2  78  ? 16.172  -11.459 7.331   1.00 94.84 78  B 1 
ATOM   3092  C CB  . TYR B 2  78  ? 13.800  -10.549 5.080   1.00 95.21 78  B 1 
ATOM   3093  C CG  . TYR B 2  78  ? 14.350  -11.733 4.317   1.00 95.68 78  B 1 
ATOM   3094  C CD1 . TYR B 2  78  ? 15.245  -11.539 3.241   1.00 93.55 78  B 1 
ATOM   3095  C CD2 . TYR B 2  78  ? 13.925  -13.037 4.624   1.00 93.33 78  B 1 
ATOM   3096  C CE1 . TYR B 2  78  ? 15.705  -12.617 2.491   1.00 93.34 78  B 1 
ATOM   3097  C CE2 . TYR B 2  78  ? 14.377  -14.128 3.874   1.00 92.90 78  B 1 
ATOM   3098  C CZ  . TYR B 2  78  ? 15.267  -13.915 2.803   1.00 95.07 78  B 1 
ATOM   3099  O OH  . TYR B 2  78  ? 15.694  -14.981 2.049   1.00 94.32 78  B 1 
ATOM   3100  N N   . ILE B 2  79  ? 14.081  -11.223 8.120   1.00 95.72 79  B 1 
ATOM   3101  C CA  . ILE B 2  79  ? 14.244  -12.134 9.256   1.00 95.84 79  B 1 
ATOM   3102  C C   . ILE B 2  79  ? 13.464  -13.424 8.991   1.00 95.81 79  B 1 
ATOM   3103  O O   . ILE B 2  79  ? 12.354  -13.396 8.465   1.00 95.13 79  B 1 
ATOM   3104  C CB  . ILE B 2  79  ? 13.853  -11.447 10.577  1.00 95.38 79  B 1 
ATOM   3105  C CG1 . ILE B 2  79  ? 14.764  -10.222 10.817  1.00 92.88 79  B 1 
ATOM   3106  C CG2 . ILE B 2  79  ? 13.949  -12.431 11.752  1.00 93.34 79  B 1 
ATOM   3107  C CD1 . ILE B 2  79  ? 14.492  -9.454  12.106  1.00 90.69 79  B 1 
ATOM   3108  N N   . VAL B 2  80  ? 14.037  -14.554 9.385   1.00 95.88 80  B 1 
ATOM   3109  C CA  . VAL B 2  80  ? 13.394  -15.870 9.319   1.00 96.20 80  B 1 
ATOM   3110  C C   . VAL B 2  80  ? 13.302  -16.454 10.718  1.00 95.98 80  B 1 
ATOM   3111  O O   . VAL B 2  80  ? 14.317  -16.813 11.315  1.00 95.05 80  B 1 
ATOM   3112  C CB  . VAL B 2  80  ? 14.125  -16.814 8.357   1.00 96.00 80  B 1 
ATOM   3113  C CG1 . VAL B 2  80  ? 13.396  -18.152 8.232   1.00 92.17 80  B 1 
ATOM   3114  C CG2 . VAL B 2  80  ? 14.270  -16.207 6.957   1.00 91.66 80  B 1 
ATOM   3115  N N   . GLU B 2  81  ? 12.077  -16.587 11.223  1.00 94.94 81  B 1 
ATOM   3116  C CA  . GLU B 2  81  ? 11.765  -17.404 12.393  1.00 94.75 81  B 1 
ATOM   3117  C C   . GLU B 2  81  ? 11.382  -18.811 11.920  1.00 94.69 81  B 1 
ATOM   3118  O O   . GLU B 2  81  ? 10.567  -18.987 11.016  1.00 93.67 81  B 1 
ATOM   3119  C CB  . GLU B 2  81  ? 10.631  -16.791 13.222  1.00 93.36 81  B 1 
ATOM   3120  C CG  . GLU B 2  81  ? 11.078  -15.543 13.992  1.00 89.12 81  B 1 
ATOM   3121  C CD  . GLU B 2  81  ? 9.992   -15.014 14.941  1.00 92.46 81  B 1 
ATOM   3122  O OE1 . GLU B 2  81  ? 10.327  -14.540 16.039  1.00 85.88 81  B 1 
ATOM   3123  O OE2 . GLU B 2  81  ? 8.782   -15.067 14.599  1.00 87.32 81  B 1 
ATOM   3124  N N   . ARG B 2  82  ? 11.949  -19.823 12.552  1.00 95.40 82  B 1 
ATOM   3125  C CA  . ARG B 2  82  ? 11.530  -21.196 12.294  1.00 95.81 82  B 1 
ATOM   3126  C C   . ARG B 2  82  ? 10.189  -21.457 12.991  1.00 95.89 82  B 1 
ATOM   3127  O O   . ARG B 2  82  ? 10.048  -21.080 14.153  1.00 94.31 82  B 1 
ATOM   3128  C CB  . ARG B 2  82  ? 12.612  -22.190 12.742  1.00 95.06 82  B 1 
ATOM   3129  C CG  . ARG B 2  82  ? 13.960  -22.021 12.012  1.00 93.47 82  B 1 
ATOM   3130  C CD  . ARG B 2  82  ? 13.793  -22.093 10.493  1.00 92.34 82  B 1 
ATOM   3131  N NE  . ARG B 2  82  ? 15.086  -22.183 9.795   1.00 91.43 82  B 1 
ATOM   3132  C CZ  . ARG B 2  82  ? 15.239  -22.172 8.473   1.00 92.43 82  B 1 
ATOM   3133  N NH1 . ARG B 2  82  ? 14.222  -22.035 7.668   1.00 84.54 82  B 1 
ATOM   3134  N NH2 . ARG B 2  82  ? 16.420  -22.294 7.938   1.00 87.14 82  B 1 
ATOM   3135  N N   . PRO B 2  83  ? 9.231   -22.134 12.343  1.00 94.98 83  B 1 
ATOM   3136  C CA  . PRO B 2  83  ? 7.953   -22.474 12.986  1.00 94.01 83  B 1 
ATOM   3137  C C   . PRO B 2  83  ? 8.107   -23.262 14.297  1.00 94.01 83  B 1 
ATOM   3138  O O   . PRO B 2  83  ? 7.271   -23.159 15.186  1.00 91.20 83  B 1 
ATOM   3139  C CB  . PRO B 2  83  ? 7.185   -23.299 11.942  1.00 93.14 83  B 1 
ATOM   3140  C CG  . PRO B 2  83  ? 7.749   -22.810 10.615  1.00 92.45 83  B 1 
ATOM   3141  C CD  . PRO B 2  83  ? 9.214   -22.527 10.943  1.00 94.86 83  B 1 
ATOM   3142  N N   . SER B 2  84  ? 9.204   -24.002 14.426  1.00 94.15 84  B 1 
ATOM   3143  C CA  . SER B 2  84  ? 9.572   -24.763 15.616  1.00 93.77 84  B 1 
ATOM   3144  C C   . SER B 2  84  ? 10.407  -23.981 16.642  1.00 93.94 84  B 1 
ATOM   3145  O O   . SER B 2  84  ? 10.887  -24.580 17.609  1.00 90.42 84  B 1 
ATOM   3146  C CB  . SER B 2  84  ? 10.321  -26.028 15.177  1.00 92.21 84  B 1 
ATOM   3147  O OG  . SER B 2  84  ? 11.464  -25.686 14.414  1.00 85.07 84  B 1 
ATOM   3148  N N   . ALA B 2  85  ? 10.634  -22.683 16.451  1.00 94.01 85  B 1 
ATOM   3149  C CA  . ALA B 2  85  ? 11.411  -21.879 17.378  1.00 94.21 85  B 1 
ATOM   3150  C C   . ALA B 2  85  ? 10.706  -21.791 18.738  1.00 94.02 85  B 1 
ATOM   3151  O O   . ALA B 2  85  ? 9.540   -21.414 18.824  1.00 90.95 85  B 1 
ATOM   3152  C CB  . ALA B 2  85  ? 11.668  -20.497 16.784  1.00 93.02 85  B 1 
ATOM   3153  N N   . VAL B 2  86  ? 11.425  -22.139 19.810  1.00 94.19 86  B 1 
ATOM   3154  C CA  . VAL B 2  86  ? 10.899  -22.190 21.186  1.00 93.32 86  B 1 
ATOM   3155  C C   . VAL B 2  86  ? 11.612  -21.237 22.143  1.00 93.90 86  B 1 
ATOM   3156  O O   . VAL B 2  86  ? 11.121  -20.989 23.241  1.00 90.20 86  B 1 
ATOM   3157  C CB  . VAL B 2  86  ? 10.941  -23.629 21.734  1.00 90.40 86  B 1 
ATOM   3158  C CG1 . VAL B 2  86  ? 10.003  -24.555 20.950  1.00 79.92 86  B 1 
ATOM   3159  C CG2 . VAL B 2  86  ? 12.354  -24.228 21.729  1.00 79.55 86  B 1 
ATOM   3160  N N   . ASN B 2  87  ? 12.753  -20.693 21.757  1.00 93.78 87  B 1 
ATOM   3161  C CA  . ASN B 2  87  ? 13.571  -19.831 22.603  1.00 94.37 87  B 1 
ATOM   3162  C C   . ASN B 2  87  ? 13.151  -18.357 22.468  1.00 94.46 87  B 1 
ATOM   3163  O O   . ASN B 2  87  ? 13.872  -17.539 21.893  1.00 92.34 87  B 1 
ATOM   3164  C CB  . ASN B 2  87  ? 15.057  -20.083 22.297  1.00 93.91 87  B 1 
ATOM   3165  C CG  . ASN B 2  87  ? 15.498  -21.491 22.656  1.00 93.57 87  B 1 
ATOM   3166  O OD1 . ASN B 2  87  ? 15.120  -22.070 23.656  1.00 85.49 87  B 1 
ATOM   3167  N ND2 . ASN B 2  87  ? 16.350  -22.078 21.837  1.00 84.80 87  B 1 
ATOM   3168  N N   . GLY B 2  88  ? 11.978  -18.044 22.989  1.00 93.81 88  B 1 
ATOM   3169  C CA  . GLY B 2  88  ? 11.490  -16.678 23.136  1.00 93.72 88  B 1 
ATOM   3170  C C   . GLY B 2  88  ? 11.744  -16.153 24.549  1.00 94.78 88  B 1 
ATOM   3171  O O   . GLY B 2  88  ? 12.881  -16.062 25.009  1.00 92.25 88  B 1 
ATOM   3172  N N   . LEU B 2  89  ? 10.675  -15.842 25.264  1.00 94.99 89  B 1 
ATOM   3173  C CA  . LEU B 2  89  ? 10.722  -15.456 26.669  1.00 94.91 89  B 1 
ATOM   3174  C C   . LEU B 2  89  ? 10.773  -16.717 27.543  1.00 94.55 89  B 1 
ATOM   3175  O O   . LEU B 2  89  ? 9.811   -17.474 27.622  1.00 91.33 89  B 1 
ATOM   3176  C CB  . LEU B 2  89  ? 9.502   -14.584 27.002  1.00 93.95 89  B 1 
ATOM   3177  C CG  . LEU B 2  89  ? 9.380   -13.315 26.141  1.00 92.91 89  B 1 
ATOM   3178  C CD1 . LEU B 2  89  ? 8.057   -12.624 26.463  1.00 87.44 89  B 1 
ATOM   3179  C CD2 . LEU B 2  89  ? 10.525  -12.327 26.388  1.00 86.67 89  B 1 
ATOM   3180  N N   . CYS B 2  90  ? 11.910  -16.957 28.208  1.00 95.48 90  B 1 
ATOM   3181  C CA  . CYS B 2  90  ? 12.087  -18.150 29.035  1.00 95.15 90  B 1 
ATOM   3182  C C   . CYS B 2  90  ? 11.378  -18.059 30.384  1.00 95.42 90  B 1 
ATOM   3183  O O   . CYS B 2  90  ? 10.876  -19.065 30.887  1.00 93.83 90  B 1 
ATOM   3184  C CB  . CYS B 2  90  ? 13.582  -18.442 29.187  1.00 93.52 90  B 1 
ATOM   3185  S SG  . CYS B 2  90  ? 14.559  -17.093 29.892  1.00 91.60 90  B 1 
ATOM   3186  N N   . TYR B 2  91  ? 11.290  -16.869 30.972  1.00 94.87 91  B 1 
ATOM   3187  C CA  . TYR B 2  91  ? 10.481  -16.630 32.169  1.00 95.47 91  B 1 
ATOM   3188  C C   . TYR B 2  91  ? 9.087   -16.132 31.753  1.00 95.37 91  B 1 
ATOM   3189  O O   . TYR B 2  91  ? 8.995   -15.204 30.953  1.00 94.14 91  B 1 
ATOM   3190  C CB  . TYR B 2  91  ? 11.195  -15.646 33.099  1.00 95.49 91  B 1 
ATOM   3191  C CG  . TYR B 2  91  ? 10.669  -15.691 34.516  1.00 95.93 91  B 1 
ATOM   3192  C CD1 . TYR B 2  91  ? 9.511   -14.981 34.886  1.00 92.81 91  B 1 
ATOM   3193  C CD2 . TYR B 2  91  ? 11.331  -16.484 35.482  1.00 92.91 91  B 1 
ATOM   3194  C CE1 . TYR B 2  91  ? 9.015   -15.049 36.192  1.00 92.65 91  B 1 
ATOM   3195  C CE2 . TYR B 2  91  ? 10.846  -16.551 36.791  1.00 92.13 91  B 1 
ATOM   3196  C CZ  . TYR B 2  91  ? 9.685   -15.838 37.153  1.00 94.06 91  B 1 
ATOM   3197  O OH  . TYR B 2  91  ? 9.205   -15.912 38.435  1.00 92.83 91  B 1 
ATOM   3198  N N   . PRO B 2  92  ? 8.004   -16.715 32.265  1.00 95.06 92  B 1 
ATOM   3199  C CA  . PRO B 2  92  ? 6.669   -16.429 31.765  1.00 94.75 92  B 1 
ATOM   3200  C C   . PRO B 2  92  ? 6.228   -14.986 32.047  1.00 94.71 92  B 1 
ATOM   3201  O O   . PRO B 2  92  ? 6.444   -14.444 33.132  1.00 93.22 92  B 1 
ATOM   3202  C CB  . PRO B 2  92  ? 5.751   -17.438 32.453  1.00 93.28 92  B 1 
ATOM   3203  C CG  . PRO B 2  92  ? 6.494   -17.762 33.745  1.00 91.26 92  B 1 
ATOM   3204  C CD  . PRO B 2  92  ? 7.954   -17.721 33.307  1.00 94.06 92  B 1 
ATOM   3205  N N   . GLY B 2  93  ? 5.556   -14.409 31.091  1.00 93.43 93  B 1 
ATOM   3206  C CA  . GLY B 2  93  ? 5.042   -13.046 31.108  1.00 93.29 93  B 1 
ATOM   3207  C C   . GLY B 2  93  ? 4.833   -12.516 29.696  1.00 93.71 93  B 1 
ATOM   3208  O O   . GLY B 2  93  ? 5.183   -13.187 28.729  1.00 91.34 93  B 1 
ATOM   3209  N N   . ASN B 2  94  ? 4.293   -11.311 29.579  1.00 93.36 94  B 1 
ATOM   3210  C CA  . ASN B 2  94  ? 3.962   -10.704 28.299  1.00 93.15 94  B 1 
ATOM   3211  C C   . ASN B 2  94  ? 4.829   -9.465  28.033  1.00 94.11 94  B 1 
ATOM   3212  O O   . ASN B 2  94  ? 5.171   -8.733  28.964  1.00 92.42 94  B 1 
ATOM   3213  C CB  . ASN B 2  94  ? 2.455   -10.367 28.262  1.00 90.36 94  B 1 
ATOM   3214  C CG  . ASN B 2  94  ? 1.553   -11.589 28.416  1.00 86.16 94  B 1 
ATOM   3215  O OD1 . ASN B 2  94  ? 1.952   -12.729 28.302  1.00 76.35 94  B 1 
ATOM   3216  N ND2 . ASN B 2  94  ? 0.295   -11.365 28.702  1.00 75.63 94  B 1 
ATOM   3217  N N   . VAL B 2  95  ? 5.146   -9.238  26.780  1.00 93.23 95  B 1 
ATOM   3218  C CA  . VAL B 2  95  ? 5.759   -7.989  26.298  1.00 93.90 95  B 1 
ATOM   3219  C C   . VAL B 2  95  ? 4.643   -7.012  25.955  1.00 93.74 95  B 1 
ATOM   3220  O O   . VAL B 2  95  ? 3.709   -7.354  25.227  1.00 92.44 95  B 1 
ATOM   3221  C CB  . VAL B 2  95  ? 6.658   -8.223  25.072  1.00 93.91 95  B 1 
ATOM   3222  C CG1 . VAL B 2  95  ? 7.349   -6.928  24.635  1.00 89.35 95  B 1 
ATOM   3223  C CG2 . VAL B 2  95  ? 7.753   -9.250  25.346  1.00 88.06 95  B 1 
ATOM   3224  N N   . GLU B 2  96  ? 4.722   -5.786  26.471  1.00 92.70 96  B 1 
ATOM   3225  C CA  . GLU B 2  96  ? 3.814   -4.714  26.070  1.00 92.17 96  B 1 
ATOM   3226  C C   . GLU B 2  96  ? 4.114   -4.284  24.624  1.00 91.79 96  B 1 
ATOM   3227  O O   . GLU B 2  96  ? 5.271   -4.071  24.270  1.00 90.12 96  B 1 
ATOM   3228  C CB  . GLU B 2  96  ? 3.968   -3.552  27.063  1.00 91.44 96  B 1 
ATOM   3229  C CG  . GLU B 2  96  ? 2.912   -2.455  26.852  1.00 88.09 96  B 1 
ATOM   3230  C CD  . GLU B 2  96  ? 3.178   -1.297  27.830  1.00 85.89 96  B 1 
ATOM   3231  O OE1 . GLU B 2  96  ? 2.333   -0.984  28.688  1.00 76.77 96  B 1 
ATOM   3232  O OE2 . GLU B 2  96  ? 4.275   -0.709  27.782  1.00 78.57 96  B 1 
ATOM   3233  N N   . ASN B 2  97  ? 3.073   -4.146  23.795  1.00 89.75 97  B 1 
ATOM   3234  C CA  . ASN B 2  97  ? 3.178   -3.830  22.365  1.00 90.43 97  B 1 
ATOM   3235  C C   . ASN B 2  97  ? 4.158   -4.764  21.617  1.00 91.33 97  B 1 
ATOM   3236  O O   . ASN B 2  97  ? 5.070   -4.297  20.930  1.00 89.60 97  B 1 
ATOM   3237  C CB  . ASN B 2  97  ? 3.488   -2.336  22.175  1.00 89.22 97  B 1 
ATOM   3238  C CG  . ASN B 2  97  ? 2.449   -1.403  22.777  1.00 87.20 97  B 1 
ATOM   3239  O OD1 . ASN B 2  97  ? 1.286   -1.710  22.906  1.00 79.81 97  B 1 
ATOM   3240  N ND2 . ASN B 2  97  ? 2.864   -0.208  23.148  1.00 78.54 97  B 1 
ATOM   3241  N N   . LEU B 2  98  ? 3.992   -6.084  21.772  1.00 90.57 98  B 1 
ATOM   3242  C CA  . LEU B 2  98  ? 4.895   -7.069  21.172  1.00 91.29 98  B 1 
ATOM   3243  C C   . LEU B 2  98  ? 4.945   -6.967  19.643  1.00 91.42 98  B 1 
ATOM   3244  O O   . LEU B 2  98  ? 6.023   -7.011  19.061  1.00 90.89 98  B 1 
ATOM   3245  C CB  . LEU B 2  98  ? 4.454   -8.478  21.620  1.00 91.17 98  B 1 
ATOM   3246  C CG  . LEU B 2  98  ? 5.280   -9.628  21.000  1.00 91.28 98  B 1 
ATOM   3247  C CD1 . LEU B 2  98  ? 6.770   -9.554  21.368  1.00 85.53 98  B 1 
ATOM   3248  C CD2 . LEU B 2  98  ? 4.746   -10.969 21.500  1.00 84.85 98  B 1 
ATOM   3249  N N   . GLU B 2  99  ? 3.796   -6.807  19.008  1.00 89.69 99  B 1 
ATOM   3250  C CA  . GLU B 2  99  ? 3.667   -6.723  17.553  1.00 89.12 99  B 1 
ATOM   3251  C C   . GLU B 2  99  ? 4.385   -5.477  17.001  1.00 89.51 99  B 1 
ATOM   3252  O O   . GLU B 2  99  ? 5.093   -5.561  16.000  1.00 87.30 99  B 1 
ATOM   3253  C CB  . GLU B 2  99  ? 2.183   -6.735  17.152  1.00 88.81 99  B 1 
ATOM   3254  C CG  . GLU B 2  99  ? 1.400   -8.003  17.581  1.00 86.07 99  B 1 
ATOM   3255  C CD  . GLU B 2  99  ? 1.009   -8.082  19.078  1.00 78.81 99  B 1 
ATOM   3256  O OE1 . GLU B 2  99  ? 0.508   -9.146  19.482  1.00 70.55 99  B 1 
ATOM   3257  O OE2 . GLU B 2  99  ? 1.238   -7.104  19.820  1.00 71.91 99  B 1 
ATOM   3258  N N   . GLU B 2  100 ? 4.296   -4.350  17.702  1.00 89.83 100 B 1 
ATOM   3259  C CA  . GLU B 2  100 ? 5.039   -3.136  17.361  1.00 89.76 100 B 1 
ATOM   3260  C C   . GLU B 2  100 ? 6.554   -3.306  17.560  1.00 90.04 100 B 1 
ATOM   3261  O O   . GLU B 2  100 ? 7.334   -2.858  16.729  1.00 88.65 100 B 1 
ATOM   3262  C CB  . GLU B 2  100 ? 4.537   -1.944  18.193  1.00 89.25 100 B 1 
ATOM   3263  C CG  . GLU B 2  100 ? 3.137   -1.460  17.797  1.00 86.59 100 B 1 
ATOM   3264  C CD  . GLU B 2  100 ? 3.067   -0.935  16.350  1.00 85.87 100 B 1 
ATOM   3265  O OE1 . GLU B 2  100 ? 2.057   -1.213  15.673  1.00 74.48 100 B 1 
ATOM   3266  O OE2 . GLU B 2  100 ? 4.021   -0.264  15.903  1.00 76.64 100 B 1 
ATOM   3267  N N   . LEU B 2  101 ? 6.981   -3.990  18.624  1.00 92.55 101 B 1 
ATOM   3268  C CA  . LEU B 2  101 ? 8.397   -4.288  18.849  1.00 93.15 101 B 1 
ATOM   3269  C C   . LEU B 2  101 ? 8.966   -5.163  17.728  1.00 93.41 101 B 1 
ATOM   3270  O O   . LEU B 2  101 ? 10.052  -4.890  17.211  1.00 93.12 101 B 1 
ATOM   3271  C CB  . LEU B 2  101 ? 8.563   -4.970  20.219  1.00 93.64 101 B 1 
ATOM   3272  C CG  . LEU B 2  101 ? 10.009  -5.416  20.531  1.00 94.05 101 B 1 
ATOM   3273  C CD1 . LEU B 2  101 ? 10.992  -4.250  20.582  1.00 87.95 101 B 1 
ATOM   3274  C CD2 . LEU B 2  101 ? 10.049  -6.144  21.878  1.00 88.13 101 B 1 
ATOM   3275  N N   . ARG B 2  102 ? 8.235   -6.208  17.332  1.00 93.09 102 B 1 
ATOM   3276  C CA  . ARG B 2  102 ? 8.629   -7.104  16.245  1.00 92.77 102 B 1 
ATOM   3277  C C   . ARG B 2  102 ? 8.676   -6.370  14.903  1.00 92.49 102 B 1 
ATOM   3278  O O   . ARG B 2  102 ? 9.629   -6.558  14.153  1.00 91.83 102 B 1 
ATOM   3279  C CB  . ARG B 2  102 ? 7.672   -8.307  16.193  1.00 92.39 102 B 1 
ATOM   3280  C CG  . ARG B 2  102 ? 7.873   -9.257  17.396  1.00 91.19 102 B 1 
ATOM   3281  C CD  . ARG B 2  102 ? 6.760   -10.311 17.479  1.00 90.13 102 B 1 
ATOM   3282  N NE  . ARG B 2  102 ? 6.721   -11.178 16.292  1.00 88.21 102 B 1 
ATOM   3283  C CZ  . ARG B 2  102 ? 7.440   -12.263 16.049  1.00 89.74 102 B 1 
ATOM   3284  N NH1 . ARG B 2  102 ? 8.265   -12.778 16.909  1.00 80.15 102 B 1 
ATOM   3285  N NH2 . ARG B 2  102 ? 7.319   -12.878 14.918  1.00 84.55 102 B 1 
ATOM   3286  N N   . SER B 2  103 ? 7.709   -5.496  14.640  1.00 90.67 103 B 1 
ATOM   3287  C CA  . SER B 2  103 ? 7.689   -4.643  13.450  1.00 90.16 103 B 1 
ATOM   3288  C C   . SER B 2  103 ? 8.889   -3.686  13.426  1.00 90.22 103 B 1 
ATOM   3289  O O   . SER B 2  103 ? 9.641   -3.677  12.453  1.00 89.39 103 B 1 
ATOM   3290  C CB  . SER B 2  103 ? 6.366   -3.866  13.386  1.00 89.83 103 B 1 
ATOM   3291  O OG  . SER B 2  103 ? 6.300   -3.116  12.192  1.00 83.13 103 B 1 
ATOM   3292  N N   . LEU B 2  104 ? 9.141   -2.965  14.507  1.00 91.91 104 B 1 
ATOM   3293  C CA  . LEU B 2  104 ? 10.282  -2.054  14.642  1.00 91.97 104 B 1 
ATOM   3294  C C   . LEU B 2  104 ? 11.615  -2.773  14.395  1.00 92.66 104 B 1 
ATOM   3295  O O   . LEU B 2  104 ? 12.449  -2.303  13.622  1.00 91.85 104 B 1 
ATOM   3296  C CB  . LEU B 2  104 ? 10.249  -1.430  16.051  1.00 91.75 104 B 1 
ATOM   3297  C CG  . LEU B 2  104 ? 11.475  -0.547  16.388  1.00 91.07 104 B 1 
ATOM   3298  C CD1 . LEU B 2  104 ? 11.533  0.704   15.516  1.00 83.82 104 B 1 
ATOM   3299  C CD2 . LEU B 2  104 ? 11.432  -0.109  17.852  1.00 83.37 104 B 1 
ATOM   3300  N N   . PHE B 2  105 ? 11.812  -3.923  15.037  1.00 94.23 105 B 1 
ATOM   3301  C CA  . PHE B 2  105 ? 13.060  -4.668  14.935  1.00 94.53 105 B 1 
ATOM   3302  C C   . PHE B 2  105 ? 13.270  -5.240  13.529  1.00 94.63 105 B 1 
ATOM   3303  O O   . PHE B 2  105 ? 14.344  -5.087  12.953  1.00 93.80 105 B 1 
ATOM   3304  C CB  . PHE B 2  105 ? 13.087  -5.768  16.002  1.00 94.29 105 B 1 
ATOM   3305  C CG  . PHE B 2  105 ? 14.448  -6.414  16.133  1.00 94.71 105 B 1 
ATOM   3306  C CD1 . PHE B 2  105 ? 14.772  -7.574  15.397  1.00 89.14 105 B 1 
ATOM   3307  C CD2 . PHE B 2  105 ? 15.421  -5.852  16.980  1.00 89.23 105 B 1 
ATOM   3308  C CE1 . PHE B 2  105 ? 16.047  -8.154  15.502  1.00 89.41 105 B 1 
ATOM   3309  C CE2 . PHE B 2  105 ? 16.697  -6.428  17.097  1.00 88.82 105 B 1 
ATOM   3310  C CZ  . PHE B 2  105 ? 17.006  -7.577  16.353  1.00 93.27 105 B 1 
ATOM   3311  N N   . SER B 2  106 ? 12.232  -5.857  12.950  1.00 93.42 106 B 1 
ATOM   3312  C CA  . SER B 2  106 ? 12.308  -6.474  11.622  1.00 93.05 106 B 1 
ATOM   3313  C C   . SER B 2  106 ? 12.450  -5.463  10.480  1.00 92.93 106 B 1 
ATOM   3314  O O   . SER B 2  106 ? 13.085  -5.772  9.479   1.00 91.44 106 B 1 
ATOM   3315  C CB  . SER B 2  106 ? 11.093  -7.370  11.383  1.00 92.36 106 B 1 
ATOM   3316  O OG  . SER B 2  106 ? 9.892   -6.635  11.395  1.00 85.34 106 B 1 
ATOM   3317  N N   . SER B 2  107 ? 11.920  -4.254  10.657  1.00 91.82 107 B 1 
ATOM   3318  C CA  . SER B 2  107 ? 12.068  -3.160  9.689   1.00 91.25 107 B 1 
ATOM   3319  C C   . SER B 2  107 ? 13.485  -2.581  9.667   1.00 91.75 107 B 1 
ATOM   3320  O O   . SER B 2  107 ? 13.907  -2.042  8.647   1.00 89.73 107 B 1 
ATOM   3321  C CB  . SER B 2  107 ? 11.066  -2.040  9.987   1.00 89.69 107 B 1 
ATOM   3322  O OG  . SER B 2  107 ? 9.750   -2.535  9.896   1.00 77.46 107 B 1 
ATOM   3323  N N   . SER B 2  108 ? 14.228  -2.715  10.764  1.00 93.34 108 B 1 
ATOM   3324  C CA  . SER B 2  108 ? 15.633  -2.332  10.819  1.00 93.66 108 B 1 
ATOM   3325  C C   . SER B 2  108 ? 16.492  -3.263  9.963   1.00 94.15 108 B 1 
ATOM   3326  O O   . SER B 2  108 ? 16.131  -4.406  9.705   1.00 93.03 108 B 1 
ATOM   3327  C CB  . SER B 2  108 ? 16.136  -2.325  12.265  1.00 92.77 108 B 1 
ATOM   3328  O OG  . SER B 2  108 ? 15.326  -1.469  13.048  1.00 84.66 108 B 1 
ATOM   3329  N N   . ARG B 2  109 ? 17.644  -2.783  9.537   1.00 94.01 109 B 1 
ATOM   3330  C CA  . ARG B 2  109 ? 18.594  -3.573  8.745   1.00 94.83 109 B 1 
ATOM   3331  C C   . ARG B 2  109 ? 19.697  -4.202  9.584   1.00 95.00 109 B 1 
ATOM   3332  O O   . ARG B 2  109 ? 20.271  -5.216  9.182   1.00 92.63 109 B 1 
ATOM   3333  C CB  . ARG B 2  109 ? 19.138  -2.687  7.620   1.00 93.17 109 B 1 
ATOM   3334  C CG  . ARG B 2  109 ? 20.052  -3.461  6.669   1.00 88.60 109 B 1 
ATOM   3335  C CD  . ARG B 2  109 ? 20.384  -2.614  5.456   1.00 86.71 109 B 1 
ATOM   3336  N NE  . ARG B 2  109 ? 21.361  -3.313  4.603   1.00 83.32 109 B 1 
ATOM   3337  C CZ  . ARG B 2  109 ? 21.760  -2.941  3.417   1.00 79.51 109 B 1 
ATOM   3338  N NH1 . ARG B 2  109 ? 21.312  -1.852  2.838   1.00 70.96 109 B 1 
ATOM   3339  N NH2 . ARG B 2  109 ? 22.634  -3.654  2.788   1.00 73.62 109 B 1 
ATOM   3340  N N   . SER B 2  110 ? 20.031  -3.601  10.719  1.00 94.48 110 B 1 
ATOM   3341  C CA  . SER B 2  110 ? 21.051  -4.142  11.611  1.00 94.46 110 B 1 
ATOM   3342  C C   . SER B 2  110 ? 20.802  -3.753  13.064  1.00 94.68 110 B 1 
ATOM   3343  O O   . SER B 2  110 ? 20.200  -2.714  13.346  1.00 93.30 110 B 1 
ATOM   3344  C CB  . SER B 2  110 ? 22.446  -3.699  11.178  1.00 92.57 110 B 1 
ATOM   3345  O OG  . SER B 2  110 ? 22.647  -2.305  11.328  1.00 87.46 110 B 1 
ATOM   3346  N N   . TYR B 2  111 ? 21.319  -4.550  13.969  1.00 93.98 111 B 1 
ATOM   3347  C CA  . TYR B 2  111 ? 21.398  -4.217  15.386  1.00 93.90 111 B 1 
ATOM   3348  C C   . TYR B 2  111 ? 22.822  -4.388  15.909  1.00 93.73 111 B 1 
ATOM   3349  O O   . TYR B 2  111 ? 23.575  -5.273  15.485  1.00 92.49 111 B 1 
ATOM   3350  C CB  . TYR B 2  111 ? 20.395  -5.028  16.216  1.00 93.06 111 B 1 
ATOM   3351  C CG  . TYR B 2  111 ? 20.788  -6.475  16.429  1.00 93.39 111 B 1 
ATOM   3352  C CD1 . TYR B 2  111 ? 20.521  -7.432  15.431  1.00 89.38 111 B 1 
ATOM   3353  C CD2 . TYR B 2  111 ? 21.451  -6.878  17.605  1.00 90.18 111 B 1 
ATOM   3354  C CE1 . TYR B 2  111 ? 20.910  -8.764  15.595  1.00 88.60 111 B 1 
ATOM   3355  C CE2 . TYR B 2  111 ? 21.848  -8.215  17.776  1.00 88.31 111 B 1 
ATOM   3356  C CZ  . TYR B 2  111 ? 21.579  -9.162  16.769  1.00 90.11 111 B 1 
ATOM   3357  O OH  . TYR B 2  111 ? 21.969  -10.461 16.922  1.00 87.71 111 B 1 
ATOM   3358  N N   . GLN B 2  112 ? 23.181  -3.557  16.886  1.00 94.19 112 B 1 
ATOM   3359  C CA  . GLN B 2  112 ? 24.425  -3.648  17.638  1.00 93.54 112 B 1 
ATOM   3360  C C   . GLN B 2  112 ? 24.113  -3.494  19.127  1.00 94.15 112 B 1 
ATOM   3361  O O   . GLN B 2  112 ? 23.377  -2.597  19.524  1.00 92.79 112 B 1 
ATOM   3362  C CB  . GLN B 2  112 ? 25.394  -2.570  17.178  1.00 91.39 112 B 1 
ATOM   3363  C CG  . GLN B 2  112 ? 25.942  -2.885  15.786  1.00 79.67 112 B 1 
ATOM   3364  C CD  . GLN B 2  112 ? 26.949  -1.839  15.318  1.00 75.40 112 B 1 
ATOM   3365  O OE1 . GLN B 2  112 ? 26.991  -0.728  15.799  1.00 66.92 112 B 1 
ATOM   3366  N NE2 . GLN B 2  112 ? 27.801  -2.161  14.377  1.00 63.15 112 B 1 
ATOM   3367  N N   . ARG B 2  113 ? 24.681  -4.366  19.949  1.00 93.41 113 B 1 
ATOM   3368  C CA  . ARG B 2  113 ? 24.471  -4.313  21.393  1.00 93.17 113 B 1 
ATOM   3369  C C   . ARG B 2  113 ? 25.270  -3.169  22.009  1.00 93.59 113 B 1 
ATOM   3370  O O   . ARG B 2  113 ? 26.422  -2.950  21.656  1.00 91.82 113 B 1 
ATOM   3371  C CB  . ARG B 2  113 ? 24.813  -5.648  22.056  1.00 90.42 113 B 1 
ATOM   3372  C CG  . ARG B 2  113 ? 23.872  -6.765  21.590  1.00 83.85 113 B 1 
ATOM   3373  C CD  . ARG B 2  113 ? 24.160  -8.068  22.325  1.00 81.93 113 B 1 
ATOM   3374  N NE  . ARG B 2  113 ? 23.634  -8.061  23.701  1.00 77.32 113 B 1 
ATOM   3375  C CZ  . ARG B 2  113 ? 24.101  -8.781  24.712  1.00 73.57 113 B 1 
ATOM   3376  N NH1 . ARG B 2  113 ? 25.142  -9.542  24.598  1.00 66.89 113 B 1 
ATOM   3377  N NH2 . ARG B 2  113 ? 23.514  -8.763  25.871  1.00 67.04 113 B 1 
ATOM   3378  N N   . ILE B 2  114 ? 24.655  -2.498  22.970  1.00 94.29 114 B 1 
ATOM   3379  C CA  . ILE B 2  114 ? 25.280  -1.434  23.748  1.00 94.92 114 B 1 
ATOM   3380  C C   . ILE B 2  114 ? 24.927  -1.635  25.221  1.00 95.38 114 B 1 
ATOM   3381  O O   . ILE B 2  114 ? 23.786  -1.925  25.558  1.00 93.95 114 B 1 
ATOM   3382  C CB  . ILE B 2  114 ? 24.857  -0.055  23.217  1.00 93.60 114 B 1 
ATOM   3383  C CG1 . ILE B 2  114 ? 25.594  1.048   23.999  1.00 85.35 114 B 1 
ATOM   3384  C CG2 . ILE B 2  114 ? 23.335  0.158   23.232  1.00 84.39 114 B 1 
ATOM   3385  C CD1 . ILE B 2  114 ? 25.444  2.433   23.387  1.00 79.86 114 B 1 
ATOM   3386  N N   . GLN B 2  115 ? 25.905  -1.483  26.124  1.00 94.56 115 B 1 
ATOM   3387  C CA  . GLN B 2  115 ? 25.630  -1.525  27.558  1.00 95.04 115 B 1 
ATOM   3388  C C   . GLN B 2  115 ? 24.883  -0.267  27.985  1.00 95.31 115 B 1 
ATOM   3389  O O   . GLN B 2  115 ? 25.351  0.846   27.741  1.00 94.32 115 B 1 
ATOM   3390  C CB  . GLN B 2  115 ? 26.926  -1.716  28.341  1.00 94.19 115 B 1 
ATOM   3391  C CG  . GLN B 2  115 ? 26.638  -1.995  29.820  1.00 92.64 115 B 1 
ATOM   3392  C CD  . GLN B 2  115 ? 27.907  -2.347  30.596  1.00 91.78 115 B 1 
ATOM   3393  O OE1 . GLN B 2  115 ? 28.942  -1.714  30.486  1.00 84.57 115 B 1 
ATOM   3394  N NE2 . GLN B 2  115 ? 27.866  -3.373  31.412  1.00 82.64 115 B 1 
ATOM   3395  N N   . ILE B 2  116 ? 23.765  -0.444  28.663  1.00 95.75 116 B 1 
ATOM   3396  C CA  . ILE B 2  116 ? 23.007  0.647   29.276  1.00 96.15 116 B 1 
ATOM   3397  C C   . ILE B 2  116 ? 23.526  0.881   30.695  1.00 96.37 116 B 1 
ATOM   3398  O O   . ILE B 2  116 ? 24.098  1.934   30.981  1.00 94.69 116 B 1 
ATOM   3399  C CB  . ILE B 2  116 ? 21.491  0.356   29.246  1.00 94.94 116 B 1 
ATOM   3400  C CG1 . ILE B 2  116 ? 20.947  0.048   27.830  1.00 90.80 116 B 1 
ATOM   3401  C CG2 . ILE B 2  116 ? 20.703  1.521   29.870  1.00 90.93 116 B 1 
ATOM   3402  C CD1 . ILE B 2  116 ? 21.148  1.158   26.792  1.00 85.10 116 B 1 
ATOM   3403  N N   . PHE B 2  117 ? 23.388  -0.112  31.559  1.00 95.82 117 B 1 
ATOM   3404  C CA  . PHE B 2  117 ? 23.872  -0.040  32.932  1.00 96.04 117 B 1 
ATOM   3405  C C   . PHE B 2  117 ? 24.907  -1.137  33.217  1.00 95.66 117 B 1 
ATOM   3406  O O   . PHE B 2  117 ? 24.595  -2.318  33.089  1.00 93.61 117 B 1 
ATOM   3407  C CB  . PHE B 2  117 ? 22.692  -0.122  33.916  1.00 95.74 117 B 1 
ATOM   3408  C CG  . PHE B 2  117 ? 21.735  1.047   33.831  1.00 96.45 117 B 1 
ATOM   3409  C CD1 . PHE B 2  117 ? 22.181  2.350   34.123  1.00 92.48 117 B 1 
ATOM   3410  C CD2 . PHE B 2  117 ? 20.400  0.852   33.455  1.00 92.54 117 B 1 
ATOM   3411  C CE1 . PHE B 2  117 ? 21.302  3.439   34.036  1.00 91.78 117 B 1 
ATOM   3412  C CE2 . PHE B 2  117 ? 19.514  1.938   33.376  1.00 91.72 117 B 1 
ATOM   3413  C CZ  . PHE B 2  117 ? 19.965  3.235   33.663  1.00 94.57 117 B 1 
ATOM   3414  N N   . PRO B 2  118 ? 26.144  -0.758  33.644  1.00 95.00 118 B 1 
ATOM   3415  C CA  . PRO B 2  118 ? 27.108  -1.730  34.135  1.00 94.54 118 B 1 
ATOM   3416  C C   . PRO B 2  118 ? 26.677  -2.263  35.504  1.00 94.50 118 B 1 
ATOM   3417  O O   . PRO B 2  118 ? 26.035  -1.561  36.284  1.00 92.23 118 B 1 
ATOM   3418  C CB  . PRO B 2  118 ? 28.437  -0.969  34.209  1.00 93.03 118 B 1 
ATOM   3419  C CG  . PRO B 2  118 ? 28.004  0.470   34.499  1.00 91.40 118 B 1 
ATOM   3420  C CD  . PRO B 2  118 ? 26.672  0.595   33.747  1.00 94.11 118 B 1 
ATOM   3421  N N   . ASP B 2  119 ? 27.084  -3.479  35.827  1.00 93.60 119 B 1 
ATOM   3422  C CA  . ASP B 2  119 ? 26.727  -4.123  37.105  1.00 93.31 119 B 1 
ATOM   3423  C C   . ASP B 2  119 ? 27.170  -3.315  38.337  1.00 93.30 119 B 1 
ATOM   3424  O O   . ASP B 2  119 ? 26.547  -3.391  39.394  1.00 89.70 119 B 1 
ATOM   3425  C CB  . ASP B 2  119 ? 27.362  -5.513  37.162  1.00 91.02 119 B 1 
ATOM   3426  C CG  . ASP B 2  119 ? 26.747  -6.545  36.213  1.00 89.91 119 B 1 
ATOM   3427  O OD1 . ASP B 2  119 ? 25.597  -6.402  35.780  1.00 83.33 119 B 1 
ATOM   3428  O OD2 . ASP B 2  119 ? 27.414  -7.571  35.960  1.00 84.11 119 B 1 
ATOM   3429  N N   . THR B 2  120 ? 28.230  -2.517  38.211  1.00 93.24 120 B 1 
ATOM   3430  C CA  . THR B 2  120 ? 28.792  -1.685  39.284  1.00 92.20 120 B 1 
ATOM   3431  C C   . THR B 2  120 ? 27.874  -0.552  39.749  1.00 92.88 120 B 1 
ATOM   3432  O O   . THR B 2  120 ? 28.126  0.024   40.804  1.00 89.38 120 B 1 
ATOM   3433  C CB  . THR B 2  120 ? 30.124  -1.070  38.841  1.00 90.08 120 B 1 
ATOM   3434  O OG1 . THR B 2  120 ? 29.967  -0.372  37.620  1.00 81.81 120 B 1 
ATOM   3435  C CG2 . THR B 2  120 ? 31.204  -2.136  38.607  1.00 78.15 120 B 1 
ATOM   3436  N N   . ILE B 2  121 ? 26.830  -0.220  38.984  1.00 93.81 121 B 1 
ATOM   3437  C CA  . ILE B 2  121 ? 25.885  0.830   39.373  1.00 93.96 121 B 1 
ATOM   3438  C C   . ILE B 2  121 ? 24.897  0.354   40.446  1.00 94.53 121 B 1 
ATOM   3439  O O   . ILE B 2  121 ? 24.291  1.176   41.136  1.00 92.10 121 B 1 
ATOM   3440  C CB  . ILE B 2  121 ? 25.184  1.403   38.121  1.00 91.95 121 B 1 
ATOM   3441  C CG1 . ILE B 2  121 ? 24.757  2.858   38.371  1.00 80.42 121 B 1 
ATOM   3442  C CG2 . ILE B 2  121 ? 23.989  0.543   37.674  1.00 80.33 121 B 1 
ATOM   3443  C CD1 . ILE B 2  121 ? 24.391  3.614   37.095  1.00 75.27 121 B 1 
ATOM   3444  N N   . TRP B 2  122 ? 24.735  -0.954  40.589  1.00 94.66 122 B 1 
ATOM   3445  C CA  . TRP B 2  122 ? 23.749  -1.543  41.476  1.00 95.06 122 B 1 
ATOM   3446  C C   . TRP B 2  122 ? 24.344  -1.865  42.851  1.00 94.85 122 B 1 
ATOM   3447  O O   . TRP B 2  122 ? 25.253  -2.680  42.976  1.00 91.72 122 B 1 
ATOM   3448  C CB  . TRP B 2  122 ? 23.143  -2.792  40.817  1.00 94.71 122 B 1 
ATOM   3449  C CG  . TRP B 2  122 ? 22.606  -2.584  39.436  1.00 95.44 122 B 1 
ATOM   3450  C CD1 . TRP B 2  122 ? 23.017  -3.235  38.324  1.00 93.06 122 B 1 
ATOM   3451  C CD2 . TRP B 2  122 ? 21.576  -1.641  38.988  1.00 95.26 122 B 1 
ATOM   3452  N NE1 . TRP B 2  122 ? 22.325  -2.773  37.226  1.00 93.60 122 B 1 
ATOM   3453  C CE2 . TRP B 2  122 ? 21.429  -1.785  37.583  1.00 94.79 122 B 1 
ATOM   3454  C CE3 . TRP B 2  122 ? 20.770  -0.677  39.633  1.00 94.54 122 B 1 
ATOM   3455  C CZ2 . TRP B 2  122 ? 20.524  -1.004  36.840  1.00 94.21 122 B 1 
ATOM   3456  C CZ3 . TRP B 2  122 ? 19.869  0.111   38.891  1.00 93.12 122 B 1 
ATOM   3457  C CH2 . TRP B 2  122 ? 19.753  -0.052  37.513  1.00 93.25 122 B 1 
ATOM   3458  N N   . ASN B 2  123 ? 23.768  -1.284  43.896  1.00 93.33 123 B 1 
ATOM   3459  C CA  . ASN B 2  123 ? 24.140  -1.540  45.297  1.00 92.93 123 B 1 
ATOM   3460  C C   . ASN B 2  123 ? 23.387  -2.737  45.908  1.00 93.22 123 B 1 
ATOM   3461  O O   . ASN B 2  123 ? 23.151  -2.788  47.122  1.00 87.77 123 B 1 
ATOM   3462  C CB  . ASN B 2  123 ? 23.952  -0.242  46.096  1.00 89.71 123 B 1 
ATOM   3463  C CG  . ASN B 2  123 ? 24.917  0.845   45.670  1.00 83.63 123 B 1 
ATOM   3464  O OD1 . ASN B 2  123 ? 26.080  0.615   45.409  1.00 74.48 123 B 1 
ATOM   3465  N ND2 . ASN B 2  123 ? 24.463  2.077   45.615  1.00 74.12 123 B 1 
ATOM   3466  N N   . VAL B 2  124 ? 22.985  -3.677  45.078  1.00 94.31 124 B 1 
ATOM   3467  C CA  . VAL B 2  124 ? 22.256  -4.906  45.442  1.00 94.81 124 B 1 
ATOM   3468  C C   . VAL B 2  124 ? 22.830  -6.106  44.675  1.00 95.21 124 B 1 
ATOM   3469  O O   . VAL B 2  124 ? 23.736  -5.942  43.856  1.00 92.44 124 B 1 
ATOM   3470  C CB  . VAL B 2  124 ? 20.741  -4.764  45.186  1.00 92.75 124 B 1 
ATOM   3471  C CG1 . VAL B 2  124 ? 20.098  -3.802  46.171  1.00 85.47 124 B 1 
ATOM   3472  C CG2 . VAL B 2  124 ? 20.413  -4.304  43.758  1.00 84.80 124 B 1 
ATOM   3473  N N   . SER B 2  125 ? 22.315  -7.296  44.925  1.00 94.24 125 B 1 
ATOM   3474  C CA  . SER B 2  125 ? 22.668  -8.462  44.114  1.00 94.32 125 B 1 
ATOM   3475  C C   . SER B 2  125 ? 22.069  -8.322  42.709  1.00 94.65 125 B 1 
ATOM   3476  O O   . SER B 2  125 ? 20.883  -8.053  42.572  1.00 92.53 125 B 1 
ATOM   3477  C CB  . SER B 2  125 ? 22.174  -9.756  44.763  1.00 92.89 125 B 1 
ATOM   3478  O OG  . SER B 2  125 ? 22.793  -9.935  46.027  1.00 82.81 125 B 1 
ATOM   3479  N N   . TYR B 2  126 ? 22.882  -8.560  41.694  1.00 93.88 126 B 1 
ATOM   3480  C CA  . TYR B 2  126 ? 22.483  -8.423  40.287  1.00 93.51 126 B 1 
ATOM   3481  C C   . TYR B 2  126 ? 22.526  -9.743  39.502  1.00 93.20 126 B 1 
ATOM   3482  O O   . TYR B 2  126 ? 22.386  -9.758  38.286  1.00 88.89 126 B 1 
ATOM   3483  C CB  . TYR B 2  126 ? 23.365  -7.348  39.624  1.00 91.79 126 B 1 
ATOM   3484  C CG  . TYR B 2  126 ? 24.848  -7.565  39.841  1.00 91.50 126 B 1 
ATOM   3485  C CD1 . TYR B 2  126 ? 25.565  -6.748  40.744  1.00 83.46 126 B 1 
ATOM   3486  C CD2 . TYR B 2  126 ? 25.530  -8.606  39.182  1.00 85.25 126 B 1 
ATOM   3487  C CE1 . TYR B 2  126 ? 26.918  -6.963  40.981  1.00 82.57 126 B 1 
ATOM   3488  C CE2 . TYR B 2  126 ? 26.893  -8.836  39.422  1.00 82.59 126 B 1 
ATOM   3489  C CZ  . TYR B 2  126 ? 27.586  -8.010  40.320  1.00 86.00 126 B 1 
ATOM   3490  O OH  . TYR B 2  126 ? 28.915  -8.231  40.559  1.00 83.89 126 B 1 
ATOM   3491  N N   . SER B 2  127 ? 22.753  -10.849 40.192  1.00 91.69 127 B 1 
ATOM   3492  C CA  . SER B 2  127 ? 22.976  -12.171 39.593  1.00 90.76 127 B 1 
ATOM   3493  C C   . SER B 2  127 ? 21.773  -13.112 39.714  1.00 91.78 127 B 1 
ATOM   3494  O O   . SER B 2  127 ? 21.952  -14.329 39.764  1.00 84.94 127 B 1 
ATOM   3495  C CB  . SER B 2  127 ? 24.252  -12.793 40.182  1.00 86.60 127 B 1 
ATOM   3496  O OG  . SER B 2  127 ? 24.142  -12.877 41.595  1.00 78.99 127 B 1 
ATOM   3497  N N   . GLY B 2  128 ? 20.572  -12.585 39.799  1.00 90.33 128 B 1 
ATOM   3498  C CA  . GLY B 2  128 ? 19.356  -13.392 39.831  1.00 91.26 128 B 1 
ATOM   3499  C C   . GLY B 2  128 ? 19.225  -14.258 38.576  1.00 92.70 128 B 1 
ATOM   3500  O O   . GLY B 2  128 ? 19.427  -13.784 37.455  1.00 90.80 128 B 1 
ATOM   3501  N N   . THR B 2  129 ? 18.901  -15.532 38.780  1.00 93.42 129 B 1 
ATOM   3502  C CA  . THR B 2  129 ? 18.707  -16.523 37.715  1.00 93.84 129 B 1 
ATOM   3503  C C   . THR B 2  129 ? 17.403  -17.287 37.940  1.00 93.98 129 B 1 
ATOM   3504  O O   . THR B 2  129 ? 16.776  -17.186 38.997  1.00 91.34 129 B 1 
ATOM   3505  C CB  . THR B 2  129 ? 19.886  -17.508 37.625  1.00 92.04 129 B 1 
ATOM   3506  O OG1 . THR B 2  129 ? 20.031  -18.239 38.821  1.00 85.18 129 B 1 
ATOM   3507  C CG2 . THR B 2  129 ? 21.216  -16.825 37.329  1.00 84.56 129 B 1 
ATOM   3508  N N   . SER B 2  130 ? 16.988  -18.068 36.949  1.00 93.23 130 B 1 
ATOM   3509  C CA  . SER B 2  130 ? 15.803  -18.915 37.046  1.00 93.54 130 B 1 
ATOM   3510  C C   . SER B 2  130 ? 16.019  -20.237 36.317  1.00 93.68 130 B 1 
ATOM   3511  O O   . SER B 2  130 ? 16.581  -20.267 35.223  1.00 91.97 130 B 1 
ATOM   3512  C CB  . SER B 2  130 ? 14.596  -18.192 36.457  1.00 92.52 130 B 1 
ATOM   3513  O OG  . SER B 2  130 ? 13.456  -19.028 36.523  1.00 87.97 130 B 1 
ATOM   3514  N N   . LYS B 2  131 ? 15.481  -21.318 36.885  1.00 93.93 131 B 1 
ATOM   3515  C CA  . LYS B 2  131 ? 15.417  -22.618 36.200  1.00 93.37 131 B 1 
ATOM   3516  C C   . LYS B 2  131 ? 14.648  -22.551 34.884  1.00 93.71 131 B 1 
ATOM   3517  O O   . LYS B 2  131 ? 14.996  -23.256 33.953  1.00 90.60 131 B 1 
ATOM   3518  C CB  . LYS B 2  131 ? 14.772  -23.664 37.106  1.00 91.63 131 B 1 
ATOM   3519  C CG  . LYS B 2  131 ? 15.707  -24.051 38.257  1.00 81.67 131 B 1 
ATOM   3520  C CD  . LYS B 2  131 ? 15.158  -25.259 39.008  1.00 73.83 131 B 1 
ATOM   3521  C CE  . LYS B 2  131 ? 16.201  -25.697 40.033  1.00 62.93 131 B 1 
ATOM   3522  N NZ  . LYS B 2  131 ? 15.830  -26.981 40.674  1.00 54.27 131 B 1 
ATOM   3523  N N   . ALA B 2  132 ? 13.657  -21.682 34.788  1.00 93.04 132 B 1 
ATOM   3524  C CA  . ALA B 2  132 ? 12.933  -21.441 33.541  1.00 93.16 132 B 1 
ATOM   3525  C C   . ALA B 2  132 ? 13.843  -20.913 32.420  1.00 93.58 132 B 1 
ATOM   3526  O O   . ALA B 2  132 ? 13.574  -21.154 31.247  1.00 90.72 132 B 1 
ATOM   3527  C CB  . ALA B 2  132 ? 11.788  -20.468 33.828  1.00 92.14 132 B 1 
ATOM   3528  N N   . CYS B 2  133 ? 14.941  -20.258 32.763  1.00 93.16 133 B 1 
ATOM   3529  C CA  . CYS B 2  133 ? 15.976  -19.770 31.850  1.00 93.77 133 B 1 
ATOM   3530  C C   . CYS B 2  133 ? 17.267  -20.603 31.927  1.00 93.82 133 B 1 
ATOM   3531  O O   . CYS B 2  133 ? 18.363  -20.053 31.837  1.00 90.54 133 B 1 
ATOM   3532  C CB  . CYS B 2  133 ? 16.214  -18.280 32.115  1.00 93.35 133 B 1 
ATOM   3533  S SG  . CYS B 2  133 ? 14.731  -17.267 31.838  1.00 92.20 133 B 1 
ATOM   3534  N N   . SER B 2  134 ? 17.152  -21.922 32.118  1.00 92.39 134 B 1 
ATOM   3535  C CA  . SER B 2  134 ? 18.282  -22.869 32.179  1.00 91.77 134 B 1 
ATOM   3536  C C   . SER B 2  134 ? 19.309  -22.523 33.266  1.00 92.66 134 B 1 
ATOM   3537  O O   . SER B 2  134 ? 20.505  -22.486 32.996  1.00 87.82 134 B 1 
ATOM   3538  C CB  . SER B 2  134 ? 18.938  -23.015 30.801  1.00 88.65 134 B 1 
ATOM   3539  O OG  . SER B 2  134 ? 17.969  -23.320 29.814  1.00 79.56 134 B 1 
ATOM   3540  N N   . ASP B 2  135 ? 18.846  -22.247 34.488  1.00 91.60 135 B 1 
ATOM   3541  C CA  . ASP B 2  135 ? 19.657  -21.762 35.620  1.00 92.66 135 B 1 
ATOM   3542  C C   . ASP B 2  135 ? 20.481  -20.503 35.301  1.00 93.25 135 B 1 
ATOM   3543  O O   . ASP B 2  135 ? 21.532  -20.246 35.888  1.00 89.48 135 B 1 
ATOM   3544  C CB  . ASP B 2  135 ? 20.463  -22.912 36.257  1.00 91.25 135 B 1 
ATOM   3545  C CG  . ASP B 2  135 ? 19.580  -23.973 36.922  1.00 87.60 135 B 1 
ATOM   3546  O OD1 . ASP B 2  135 ? 18.727  -23.604 37.757  1.00 79.50 135 B 1 
ATOM   3547  O OD2 . ASP B 2  135 ? 19.758  -25.171 36.631  1.00 78.36 135 B 1 
ATOM   3548  N N   . SER B 2  136 ? 20.016  -19.717 34.371  1.00 93.90 136 B 1 
ATOM   3549  C CA  . SER B 2  136 ? 20.607  -18.458 33.934  1.00 94.21 136 B 1 
ATOM   3550  C C   . SER B 2  136 ? 19.532  -17.369 33.848  1.00 95.06 136 B 1 
ATOM   3551  O O   . SER B 2  136 ? 18.447  -17.489 34.435  1.00 92.78 136 B 1 
ATOM   3552  C CB  . SER B 2  136 ? 21.327  -18.702 32.596  1.00 92.53 136 B 1 
ATOM   3553  O OG  . SER B 2  136 ? 22.172  -17.614 32.270  1.00 85.63 136 B 1 
ATOM   3554  N N   . PHE B 2  137 ? 19.821  -16.289 33.149  1.00 95.03 137 B 1 
ATOM   3555  C CA  . PHE B 2  137 ? 18.872  -15.206 32.900  1.00 95.88 137 B 1 
ATOM   3556  C C   . PHE B 2  137 ? 19.149  -14.513 31.561  1.00 96.12 137 B 1 
ATOM   3557  O O   . PHE B 2  137 ? 20.160  -14.776 30.909  1.00 94.65 137 B 1 
ATOM   3558  C CB  . PHE B 2  137 ? 18.899  -14.226 34.087  1.00 95.37 137 B 1 
ATOM   3559  C CG  . PHE B 2  137 ? 17.662  -13.366 34.174  1.00 96.33 137 B 1 
ATOM   3560  C CD1 . PHE B 2  137 ? 17.752  -11.974 34.020  1.00 92.04 137 B 1 
ATOM   3561  C CD2 . PHE B 2  137 ? 16.405  -13.958 34.382  1.00 92.79 137 B 1 
ATOM   3562  C CE1 . PHE B 2  137 ? 16.595  -11.184 34.070  1.00 92.57 137 B 1 
ATOM   3563  C CE2 . PHE B 2  137 ? 15.247  -13.177 34.428  1.00 92.78 137 B 1 
ATOM   3564  C CZ  . PHE B 2  137 ? 15.344  -11.784 34.276  1.00 95.24 137 B 1 
ATOM   3565  N N   . TYR B 2  138 ? 18.257  -13.633 31.140  1.00 96.05 138 B 1 
ATOM   3566  C CA  . TYR B 2  138 ? 18.382  -12.844 29.920  1.00 96.28 138 B 1 
ATOM   3567  C C   . TYR B 2  138 ? 19.699  -12.061 29.873  1.00 95.91 138 B 1 
ATOM   3568  O O   . TYR B 2  138 ? 20.150  -11.519 30.877  1.00 94.37 138 B 1 
ATOM   3569  C CB  . TYR B 2  138 ? 17.197  -11.890 29.820  1.00 95.89 138 B 1 
ATOM   3570  C CG  . TYR B 2  138 ? 15.857  -12.575 29.723  1.00 96.52 138 B 1 
ATOM   3571  C CD1 . TYR B 2  138 ? 15.431  -13.128 28.503  1.00 93.36 138 B 1 
ATOM   3572  C CD2 . TYR B 2  138 ? 15.024  -12.672 30.845  1.00 93.45 138 B 1 
ATOM   3573  C CE1 . TYR B 2  138 ? 14.188  -13.750 28.399  1.00 92.99 138 B 1 
ATOM   3574  C CE2 . TYR B 2  138 ? 13.777  -13.297 30.759  1.00 92.66 138 B 1 
ATOM   3575  C CZ  . TYR B 2  138 ? 13.358  -13.835 29.526  1.00 95.45 138 B 1 
ATOM   3576  O OH  . TYR B 2  138 ? 12.134  -14.438 29.429  1.00 94.29 138 B 1 
ATOM   3577  N N   . ARG B 2  139 ? 20.290  -11.965 28.678  1.00 95.42 139 B 1 
ATOM   3578  C CA  . ARG B 2  139 ? 21.555  -11.236 28.462  1.00 94.89 139 B 1 
ATOM   3579  C C   . ARG B 2  139 ? 21.371  -9.722  28.320  1.00 94.96 139 B 1 
ATOM   3580  O O   . ARG B 2  139 ? 22.352  -8.995  28.412  1.00 92.46 139 B 1 
ATOM   3581  C CB  . ARG B 2  139 ? 22.285  -11.795 27.232  1.00 93.63 139 B 1 
ATOM   3582  C CG  . ARG B 2  139 ? 22.543  -13.307 27.241  1.00 91.73 139 B 1 
ATOM   3583  C CD  . ARG B 2  139 ? 23.198  -13.806 28.526  1.00 89.61 139 B 1 
ATOM   3584  N NE  . ARG B 2  139 ? 23.637  -15.186 28.349  1.00 88.42 139 B 1 
ATOM   3585  C CZ  . ARG B 2  139 ? 23.906  -16.072 29.281  1.00 87.36 139 B 1 
ATOM   3586  N NH1 . ARG B 2  139 ? 23.808  -15.795 30.560  1.00 78.72 139 B 1 
ATOM   3587  N NH2 . ARG B 2  139 ? 24.278  -17.254 28.931  1.00 82.59 139 B 1 
ATOM   3588  N N   . SER B 2  140 ? 20.156  -9.256  28.102  1.00 95.23 140 B 1 
ATOM   3589  C CA  . SER B 2  140 ? 19.845  -7.824  27.968  1.00 95.19 140 B 1 
ATOM   3590  C C   . SER B 2  140 ? 19.379  -7.169  29.278  1.00 95.44 140 B 1 
ATOM   3591  O O   . SER B 2  140 ? 19.256  -5.952  29.338  1.00 93.28 140 B 1 
ATOM   3592  C CB  . SER B 2  140 ? 18.795  -7.604  26.878  1.00 94.03 140 B 1 
ATOM   3593  O OG  . SER B 2  140 ? 19.263  -8.113  25.645  1.00 89.18 140 B 1 
ATOM   3594  N N   . MET B 2  141 ? 19.144  -7.967  30.320  1.00 96.02 141 B 1 
ATOM   3595  C CA  . MET B 2  141 ? 18.615  -7.486  31.601  1.00 96.21 141 B 1 
ATOM   3596  C C   . MET B 2  141 ? 19.348  -8.117  32.789  1.00 96.35 141 B 1 
ATOM   3597  O O   . MET B 2  141 ? 19.982  -9.168  32.678  1.00 95.13 141 B 1 
ATOM   3598  C CB  . MET B 2  141 ? 17.110  -7.766  31.687  1.00 95.17 141 B 1 
ATOM   3599  C CG  . MET B 2  141 ? 16.287  -7.086  30.577  1.00 93.93 141 B 1 
ATOM   3600  S SD  . MET B 2  141 ? 14.495  -7.284  30.760  1.00 94.14 141 B 1 
ATOM   3601  C CE  . MET B 2  141 ? 14.323  -9.062  30.534  1.00 87.17 141 B 1 
ATOM   3602  N N   . ARG B 2  142 ? 19.241  -7.483  33.960  1.00 96.05 142 B 1 
ATOM   3603  C CA  . ARG B 2  142 ? 19.734  -7.998  35.240  1.00 96.17 142 B 1 
ATOM   3604  C C   . ARG B 2  142 ? 18.594  -8.118  36.233  1.00 96.35 142 B 1 
ATOM   3605  O O   . ARG B 2  142 ? 17.898  -7.143  36.504  1.00 94.89 142 B 1 
ATOM   3606  C CB  . ARG B 2  142 ? 20.839  -7.087  35.796  1.00 95.09 142 B 1 
ATOM   3607  C CG  . ARG B 2  142 ? 22.203  -7.282  35.114  1.00 91.49 142 B 1 
ATOM   3608  C CD  . ARG B 2  142 ? 22.742  -8.688  35.372  1.00 90.24 142 B 1 
ATOM   3609  N NE  . ARG B 2  142 ? 24.186  -8.755  35.103  1.00 88.07 142 B 1 
ATOM   3610  C CZ  . ARG B 2  142 ? 24.915  -9.861  35.065  1.00 88.42 142 B 1 
ATOM   3611  N NH1 . ARG B 2  142 ? 24.407  -11.056 35.237  1.00 78.33 142 B 1 
ATOM   3612  N NH2 . ARG B 2  142 ? 26.182  -9.782  34.855  1.00 80.61 142 B 1 
ATOM   3613  N N   . TRP B 2  143 ? 18.428  -9.297  36.823  1.00 96.24 143 B 1 
ATOM   3614  C CA  . TRP B 2  143 ? 17.492  -9.492  37.918  1.00 96.69 143 B 1 
ATOM   3615  C C   . TRP B 2  143 ? 18.129  -9.032  39.222  1.00 96.46 143 B 1 
ATOM   3616  O O   . TRP B 2  143 ? 18.960  -9.733  39.793  1.00 94.73 143 B 1 
ATOM   3617  C CB  . TRP B 2  143 ? 17.027  -10.948 37.967  1.00 95.88 143 B 1 
ATOM   3618  C CG  . TRP B 2  143 ? 15.825  -11.218 38.820  1.00 95.87 143 B 1 
ATOM   3619  C CD1 . TRP B 2  143 ? 15.383  -10.495 39.866  1.00 92.01 143 B 1 
ATOM   3620  C CD2 . TRP B 2  143 ? 14.878  -12.329 38.684  1.00 94.02 143 B 1 
ATOM   3621  N NE1 . TRP B 2  143 ? 14.233  -11.075 40.402  1.00 91.62 143 B 1 
ATOM   3622  C CE2 . TRP B 2  143 ? 13.894  -12.201 39.695  1.00 92.88 143 B 1 
ATOM   3623  C CE3 . TRP B 2  143 ? 14.775  -13.415 37.798  1.00 92.06 143 B 1 
ATOM   3624  C CZ2 . TRP B 2  143 ? 12.832  -13.122 39.834  1.00 91.91 143 B 1 
ATOM   3625  C CZ3 . TRP B 2  143 ? 13.718  -14.335 37.934  1.00 90.55 143 B 1 
ATOM   3626  C CH2 . TRP B 2  143 ? 12.757  -14.190 38.935  1.00 90.48 143 B 1 
ATOM   3627  N N   . LEU B 2  144 ? 17.742  -7.859  39.685  1.00 96.18 144 B 1 
ATOM   3628  C CA  . LEU B 2  144 ? 18.197  -7.317  40.955  1.00 96.04 144 B 1 
ATOM   3629  C C   . LEU B 2  144 ? 17.427  -7.975  42.106  1.00 96.06 144 B 1 
ATOM   3630  O O   . LEU B 2  144 ? 16.204  -8.084  42.062  1.00 94.66 144 B 1 
ATOM   3631  C CB  . LEU B 2  144 ? 18.056  -5.781  40.976  1.00 95.65 144 B 1 
ATOM   3632  C CG  . LEU B 2  144 ? 18.664  -5.035  39.779  1.00 94.96 144 B 1 
ATOM   3633  C CD1 . LEU B 2  144 ? 18.534  -3.524  39.998  1.00 89.39 144 B 1 
ATOM   3634  C CD2 . LEU B 2  144 ? 20.136  -5.359  39.566  1.00 89.37 144 B 1 
ATOM   3635  N N   . THR B 2  145 ? 18.150  -8.386  43.157  1.00 95.76 145 B 1 
ATOM   3636  C CA  . THR B 2  145 ? 17.589  -8.970  44.387  1.00 95.62 145 B 1 
ATOM   3637  C C   . THR B 2  145 ? 18.272  -8.374  45.614  1.00 95.57 145 B 1 
ATOM   3638  O O   . THR B 2  145 ? 19.340  -7.762  45.502  1.00 93.79 145 B 1 
ATOM   3639  C CB  . THR B 2  145 ? 17.709  -10.502 44.393  1.00 94.01 145 B 1 
ATOM   3640  O OG1 . THR B 2  145 ? 19.051  -10.911 44.299  1.00 87.47 145 B 1 
ATOM   3641  C CG2 . THR B 2  145 ? 16.956  -11.160 43.240  1.00 86.83 145 B 1 
ATOM   3642  N N   . GLN B 2  146 ? 17.671  -8.547  46.775  1.00 95.00 146 B 1 
ATOM   3643  C CA  . GLN B 2  146 ? 18.248  -8.031  48.026  1.00 94.84 146 B 1 
ATOM   3644  C C   . GLN B 2  146 ? 19.680  -8.530  48.255  1.00 95.07 146 B 1 
ATOM   3645  O O   . GLN B 2  146 ? 20.058  -9.635  47.867  1.00 93.36 146 B 1 
ATOM   3646  C CB  . GLN B 2  146 ? 17.309  -8.308  49.216  1.00 92.59 146 B 1 
ATOM   3647  C CG  . GLN B 2  146 ? 17.101  -9.791  49.586  1.00 88.94 146 B 1 
ATOM   3648  C CD  . GLN B 2  146 ? 18.217  -10.404 50.432  1.00 89.71 146 B 1 
ATOM   3649  O OE1 . GLN B 2  146 ? 19.026  -9.739  51.056  1.00 80.66 146 B 1 
ATOM   3650  N NE2 . GLN B 2  146 ? 18.286  -11.716 50.476  1.00 79.53 146 B 1 
ATOM   3651  N N   . LYS B 2  147 ? 20.465  -7.696  48.938  1.00 94.11 147 B 1 
ATOM   3652  C CA  . LYS B 2  147 ? 21.828  -8.008  49.367  1.00 94.02 147 B 1 
ATOM   3653  C C   . LYS B 2  147 ? 21.938  -7.785  50.870  1.00 93.70 147 B 1 
ATOM   3654  O O   . LYS B 2  147 ? 21.609  -6.704  51.350  1.00 90.37 147 B 1 
ATOM   3655  C CB  . LYS B 2  147 ? 22.818  -7.137  48.573  1.00 91.91 147 B 1 
ATOM   3656  C CG  . LYS B 2  147 ? 24.301  -7.488  48.819  1.00 89.37 147 B 1 
ATOM   3657  C CD  . LYS B 2  147 ? 25.210  -6.600  47.958  1.00 86.98 147 B 1 
ATOM   3658  C CE  . LYS B 2  147 ? 26.692  -6.963  48.138  1.00 79.43 147 B 1 
ATOM   3659  N NZ  . LYS B 2  147 ? 27.589  -6.108  47.308  1.00 72.92 147 B 1 
ATOM   3660  N N   . ASN B 2  148 ? 22.396  -8.783  51.624  1.00 93.49 148 B 1 
ATOM   3661  C CA  . ASN B 2  148 ? 22.531  -8.726  53.078  1.00 93.27 148 B 1 
ATOM   3662  C C   . ASN B 2  148 ? 21.220  -8.319  53.796  1.00 93.75 148 B 1 
ATOM   3663  O O   . ASN B 2  148 ? 21.234  -7.450  54.660  1.00 89.20 148 B 1 
ATOM   3664  C CB  . ASN B 2  148 ? 23.721  -7.826  53.460  1.00 90.96 148 B 1 
ATOM   3665  C CG  . ASN B 2  148 ? 25.061  -8.297  52.930  1.00 86.56 148 B 1 
ATOM   3666  O OD1 . ASN B 2  148 ? 25.236  -9.421  52.502  1.00 76.25 148 B 1 
ATOM   3667  N ND2 . ASN B 2  148 ? 26.055  -7.439  52.945  1.00 75.08 148 B 1 
ATOM   3668  N N   . ASN B 2  149 ? 20.109  -8.914  53.409  1.00 93.02 149 B 1 
ATOM   3669  C CA  . ASN B 2  149 ? 18.762  -8.607  53.924  1.00 93.38 149 B 1 
ATOM   3670  C C   . ASN B 2  149 ? 18.311  -7.142  53.724  1.00 93.94 149 B 1 
ATOM   3671  O O   . ASN B 2  149 ? 17.411  -6.673  54.416  1.00 90.21 149 B 1 
ATOM   3672  C CB  . ASN B 2  149 ? 18.605  -9.082  55.375  1.00 91.28 149 B 1 
ATOM   3673  C CG  . ASN B 2  149 ? 18.635  -10.588 55.526  1.00 84.42 149 B 1 
ATOM   3674  O OD1 . ASN B 2  149 ? 18.412  -11.337 54.607  1.00 74.52 149 B 1 
ATOM   3675  N ND2 . ASN B 2  149 ? 18.885  -11.070 56.729  1.00 71.54 149 B 1 
ATOM   3676  N N   . ALA B 2  150 ? 18.913  -6.437  52.802  1.00 94.15 150 B 1 
ATOM   3677  C CA  . ALA B 2  150 ? 18.537  -5.075  52.465  1.00 94.51 150 B 1 
ATOM   3678  C C   . ALA B 2  150 ? 18.380  -4.909  50.952  1.00 95.20 150 B 1 
ATOM   3679  O O   . ALA B 2  150 ? 19.135  -5.471  50.160  1.00 92.85 150 B 1 
ATOM   3680  C CB  . ALA B 2  150 ? 19.575  -4.102  53.054  1.00 92.52 150 B 1 
ATOM   3681  N N   . TYR B 2  151 ? 17.421  -4.094  50.565  1.00 94.27 151 B 1 
ATOM   3682  C CA  . TYR B 2  151 ? 17.258  -3.604  49.199  1.00 95.38 151 B 1 
ATOM   3683  C C   . TYR B 2  151 ? 17.199  -2.074  49.246  1.00 95.11 151 B 1 
ATOM   3684  O O   . TYR B 2  151 ? 16.110  -1.492  49.242  1.00 92.83 151 B 1 
ATOM   3685  C CB  . TYR B 2  151 ? 16.030  -4.250  48.548  1.00 94.97 151 B 1 
ATOM   3686  C CG  . TYR B 2  151 ? 16.036  -4.143  47.029  1.00 96.15 151 B 1 
ATOM   3687  C CD1 . TYR B 2  151 ? 15.902  -2.894  46.390  1.00 93.02 151 B 1 
ATOM   3688  C CD2 . TYR B 2  151 ? 16.177  -5.302  46.241  1.00 93.15 151 B 1 
ATOM   3689  C CE1 . TYR B 2  151 ? 15.914  -2.796  44.990  1.00 92.67 151 B 1 
ATOM   3690  C CE2 . TYR B 2  151 ? 16.181  -5.223  44.841  1.00 92.35 151 B 1 
ATOM   3691  C CZ  . TYR B 2  151 ? 16.058  -3.961  44.215  1.00 94.43 151 B 1 
ATOM   3692  O OH  . TYR B 2  151 ? 16.069  -3.867  42.851  1.00 93.00 151 B 1 
ATOM   3693  N N   . PRO B 2  152 ? 18.347  -1.388  49.364  1.00 95.32 152 B 1 
ATOM   3694  C CA  . PRO B 2  152 ? 18.371  0.064   49.317  1.00 94.60 152 B 1 
ATOM   3695  C C   . PRO B 2  152 ? 17.842  0.547   47.965  1.00 94.80 152 B 1 
ATOM   3696  O O   . PRO B 2  152 ? 18.042  -0.110  46.940  1.00 93.44 152 B 1 
ATOM   3697  C CB  . PRO B 2  152 ? 19.829  0.467   49.548  1.00 93.19 152 B 1 
ATOM   3698  C CG  . PRO B 2  152 ? 20.610  -0.739  49.035  1.00 91.44 152 B 1 
ATOM   3699  C CD  . PRO B 2  152 ? 19.700  -1.916  49.383  1.00 94.57 152 B 1 
ATOM   3700  N N   . THR B 2  153 ? 17.194  1.700   47.953  1.00 94.55 153 B 1 
ATOM   3701  C CA  . THR B 2  153 ? 16.668  2.293   46.719  1.00 94.32 153 B 1 
ATOM   3702  C C   . THR B 2  153 ? 17.786  2.476   45.704  1.00 94.56 153 B 1 
ATOM   3703  O O   . THR B 2  153 ? 18.774  3.155   45.983  1.00 92.54 153 B 1 
ATOM   3704  C CB  . THR B 2  153 ? 15.987  3.638   46.993  1.00 92.52 153 B 1 
ATOM   3705  O OG1 . THR B 2  153 ? 14.970  3.496   47.962  1.00 85.36 153 B 1 
ATOM   3706  C CG2 . THR B 2  153 ? 15.325  4.220   45.749  1.00 84.38 153 B 1 
ATOM   3707  N N   . GLN B 2  154 ? 17.634  1.887   44.539  1.00 95.17 154 B 1 
ATOM   3708  C CA  . GLN B 2  154 ? 18.536  2.070   43.406  1.00 95.05 154 B 1 
ATOM   3709  C C   . GLN B 2  154 ? 18.113  3.323   42.633  1.00 95.07 154 B 1 
ATOM   3710  O O   . GLN B 2  154 ? 16.923  3.539   42.415  1.00 93.33 154 B 1 
ATOM   3711  C CB  . GLN B 2  154 ? 18.525  0.826   42.509  1.00 94.33 154 B 1 
ATOM   3712  C CG  . GLN B 2  154 ? 18.795  -0.495  43.255  1.00 92.52 154 B 1 
ATOM   3713  C CD  . GLN B 2  154 ? 20.121  -0.489  44.027  1.00 94.35 154 B 1 
ATOM   3714  O OE1 . GLN B 2  154 ? 21.190  -0.524  43.448  1.00 84.86 154 B 1 
ATOM   3715  N NE2 . GLN B 2  154 ? 20.075  -0.419  45.337  1.00 83.93 154 B 1 
ATOM   3716  N N   . ASP B 2  155 ? 19.074  4.136   42.213  1.00 94.67 155 B 1 
ATOM   3717  C CA  . ASP B 2  155 ? 18.862  5.294   41.337  1.00 94.20 155 B 1 
ATOM   3718  C C   . ASP B 2  155 ? 19.969  5.282   40.278  1.00 94.35 155 B 1 
ATOM   3719  O O   . ASP B 2  155 ? 21.151  5.393   40.606  1.00 91.80 155 B 1 
ATOM   3720  C CB  . ASP B 2  155 ? 18.821  6.589   42.170  1.00 92.00 155 B 1 
ATOM   3721  C CG  . ASP B 2  155 ? 18.419  7.848   41.384  1.00 88.72 155 B 1 
ATOM   3722  O OD1 . ASP B 2  155 ? 18.355  7.849   40.141  1.00 82.78 155 B 1 
ATOM   3723  O OD2 . ASP B 2  155 ? 18.160  8.894   42.026  1.00 81.00 155 B 1 
ATOM   3724  N N   . ALA B 2  156 ? 19.597  5.099   39.028  1.00 94.89 156 B 1 
ATOM   3725  C CA  . ALA B 2  156 ? 20.511  4.956   37.910  1.00 95.01 156 B 1 
ATOM   3726  C C   . ALA B 2  156 ? 20.100  5.871   36.751  1.00 95.30 156 B 1 
ATOM   3727  O O   . ALA B 2  156 ? 18.921  6.089   36.495  1.00 93.86 156 B 1 
ATOM   3728  C CB  . ALA B 2  156 ? 20.554  3.484   37.486  1.00 94.01 156 B 1 
ATOM   3729  N N   . GLN B 2  157 ? 21.090  6.383   36.031  1.00 95.46 157 B 1 
ATOM   3730  C CA  . GLN B 2  157 ? 20.887  7.271   34.890  1.00 95.24 157 B 1 
ATOM   3731  C C   . GLN B 2  157 ? 21.826  6.899   33.742  1.00 95.67 157 B 1 
ATOM   3732  O O   . GLN B 2  157 ? 23.003  6.650   33.949  1.00 94.08 157 B 1 
ATOM   3733  C CB  . GLN B 2  157 ? 21.076  8.726   35.360  1.00 92.31 157 B 1 
ATOM   3734  C CG  . GLN B 2  157 ? 20.798  9.739   34.238  1.00 84.79 157 B 1 
ATOM   3735  C CD  . GLN B 2  157 ? 20.895  11.195  34.711  1.00 84.97 157 B 1 
ATOM   3736  O OE1 . GLN B 2  157 ? 20.530  11.554  35.810  1.00 76.36 157 B 1 
ATOM   3737  N NE2 . GLN B 2  157 ? 21.374  12.078  33.865  1.00 73.62 157 B 1 
ATOM   3738  N N   . TYR B 2  158 ? 21.300  6.907   32.543  1.00 95.95 158 B 1 
ATOM   3739  C CA  . TYR B 2  158 ? 22.045  6.707   31.308  1.00 96.31 158 B 1 
ATOM   3740  C C   . TYR B 2  158 ? 21.610  7.739   30.264  1.00 96.69 158 B 1 
ATOM   3741  O O   . TYR B 2  158 ? 20.420  7.890   30.020  1.00 95.71 158 B 1 
ATOM   3742  C CB  . TYR B 2  158 ? 21.820  5.277   30.803  1.00 96.19 158 B 1 
ATOM   3743  C CG  . TYR B 2  158 ? 22.432  5.019   29.451  1.00 96.51 158 B 1 
ATOM   3744  C CD1 . TYR B 2  158 ? 21.662  5.142   28.272  1.00 92.61 158 B 1 
ATOM   3745  C CD2 . TYR B 2  158 ? 23.797  4.686   29.335  1.00 93.45 158 B 1 
ATOM   3746  C CE1 . TYR B 2  158 ? 22.246  4.946   27.004  1.00 92.99 158 B 1 
ATOM   3747  C CE2 . TYR B 2  158 ? 24.390  4.488   28.074  1.00 93.09 158 B 1 
ATOM   3748  C CZ  . TYR B 2  158 ? 23.609  4.621   26.909  1.00 94.93 158 B 1 
ATOM   3749  O OH  . TYR B 2  158 ? 24.187  4.446   25.679  1.00 93.30 158 B 1 
ATOM   3750  N N   . THR B 2  159 ? 22.556  8.431   29.641  1.00 96.18 159 B 1 
ATOM   3751  C CA  . THR B 2  159 ? 22.293  9.376   28.546  1.00 96.03 159 B 1 
ATOM   3752  C C   . THR B 2  159 ? 22.761  8.780   27.226  1.00 95.91 159 B 1 
ATOM   3753  O O   . THR B 2  159 ? 23.890  8.296   27.133  1.00 94.54 159 B 1 
ATOM   3754  C CB  . THR B 2  159 ? 22.958  10.731  28.806  1.00 95.13 159 B 1 
ATOM   3755  O OG1 . THR B 2  159 ? 22.514  11.262  30.046  1.00 88.39 159 B 1 
ATOM   3756  C CG2 . THR B 2  159 ? 22.617  11.770  27.737  1.00 87.01 159 B 1 
ATOM   3757  N N   . ASN B 2  160 ? 21.912  8.835   26.196  1.00 95.87 160 B 1 
ATOM   3758  C CA  . ASN B 2  160 ? 22.263  8.365   24.865  1.00 95.82 160 B 1 
ATOM   3759  C C   . ASN B 2  160 ? 23.180  9.366   24.154  1.00 95.49 160 B 1 
ATOM   3760  O O   . ASN B 2  160 ? 22.736  10.347  23.576  1.00 93.25 160 B 1 
ATOM   3761  C CB  . ASN B 2  160 ? 20.985  8.079   24.061  1.00 95.17 160 B 1 
ATOM   3762  C CG  . ASN B 2  160 ? 21.296  7.577   22.660  1.00 95.69 160 B 1 
ATOM   3763  O OD1 . ASN B 2  160 ? 22.441  7.358   22.265  1.00 91.05 160 B 1 
ATOM   3764  N ND2 . ASN B 2  160 ? 20.278  7.375   21.857  1.00 90.49 160 B 1 
ATOM   3765  N N   . ASN B 2  161 ? 24.472  9.071   24.160  1.00 94.99 161 B 1 
ATOM   3766  C CA  . ASN B 2  161 ? 25.500  9.838   23.460  1.00 94.35 161 B 1 
ATOM   3767  C C   . ASN B 2  161 ? 25.964  9.161   22.158  1.00 94.29 161 B 1 
ATOM   3768  O O   . ASN B 2  161 ? 27.042  9.471   21.657  1.00 90.15 161 B 1 
ATOM   3769  C CB  . ASN B 2  161 ? 26.659  10.097  24.438  1.00 92.69 161 B 1 
ATOM   3770  C CG  . ASN B 2  161 ? 26.258  10.960  25.617  1.00 88.38 161 B 1 
ATOM   3771  O OD1 . ASN B 2  161 ? 25.472  11.881  25.530  1.00 76.96 161 B 1 
ATOM   3772  N ND2 . ASN B 2  161 ? 26.823  10.706  26.781  1.00 76.65 161 B 1 
ATOM   3773  N N   . GLN B 2  162 ? 25.181  8.222   21.620  1.00 94.47 162 B 1 
ATOM   3774  C CA  . GLN B 2  162 ? 25.581  7.419   20.459  1.00 93.65 162 B 1 
ATOM   3775  C C   . GLN B 2  162 ? 25.185  8.028   19.106  1.00 93.05 162 B 1 
ATOM   3776  O O   . GLN B 2  162 ? 25.571  7.510   18.064  1.00 87.42 162 B 1 
ATOM   3777  C CB  . GLN B 2  162 ? 25.005  5.993   20.595  1.00 92.04 162 B 1 
ATOM   3778  C CG  . GLN B 2  162 ? 25.445  5.292   21.884  1.00 89.68 162 B 1 
ATOM   3779  C CD  . GLN B 2  162 ? 26.964  5.133   21.985  1.00 88.93 162 B 1 
ATOM   3780  O OE1 . GLN B 2  162 ? 27.658  4.960   20.992  1.00 79.67 162 B 1 
ATOM   3781  N NE2 . GLN B 2  162 ? 27.521  5.186   23.162  1.00 77.93 162 B 1 
ATOM   3782  N N   . GLY B 2  163 ? 24.406  9.108   19.102  1.00 92.52 163 B 1 
ATOM   3783  C CA  . GLY B 2  163 ? 23.907  9.738   17.870  1.00 92.25 163 B 1 
ATOM   3784  C C   . GLY B 2  163 ? 22.862  8.921   17.109  1.00 92.87 163 B 1 
ATOM   3785  O O   . GLY B 2  163 ? 22.475  9.303   16.006  1.00 89.44 163 B 1 
ATOM   3786  N N   . LYS B 2  164 ? 22.411  7.806   17.679  1.00 93.44 164 B 1 
ATOM   3787  C CA  . LYS B 2  164 ? 21.397  6.922   17.094  1.00 93.41 164 B 1 
ATOM   3788  C C   . LYS B 2  164 ? 20.379  6.492   18.152  1.00 94.25 164 B 1 
ATOM   3789  O O   . LYS B 2  164 ? 20.691  6.483   19.341  1.00 92.79 164 B 1 
ATOM   3790  C CB  . LYS B 2  164 ? 22.061  5.680   16.466  1.00 91.67 164 B 1 
ATOM   3791  C CG  . LYS B 2  164 ? 22.948  6.031   15.260  1.00 88.40 164 B 1 
ATOM   3792  C CD  . LYS B 2  164 ? 23.461  4.754   14.591  1.00 83.45 164 B 1 
ATOM   3793  C CE  . LYS B 2  164 ? 24.295  5.128   13.362  1.00 75.39 164 B 1 
ATOM   3794  N NZ  . LYS B 2  164 ? 24.667  3.927   12.589  1.00 67.49 164 B 1 
ATOM   3795  N N   . ASN B 2  165 ? 19.202  6.090   17.708  1.00 93.42 165 B 1 
ATOM   3796  C CA  . ASN B 2  165 ? 18.184  5.531   18.586  1.00 93.47 165 B 1 
ATOM   3797  C C   . ASN B 2  165 ? 18.688  4.231   19.231  1.00 94.25 165 B 1 
ATOM   3798  O O   . ASN B 2  165 ? 19.280  3.389   18.574  1.00 93.40 165 B 1 
ATOM   3799  C CB  . ASN B 2  165 ? 16.884  5.299   17.799  1.00 92.24 165 B 1 
ATOM   3800  C CG  . ASN B 2  165 ? 16.160  6.583   17.423  1.00 90.93 165 B 1 
ATOM   3801  O OD1 . ASN B 2  165 ? 16.508  7.681   17.817  1.00 85.35 165 B 1 
ATOM   3802  N ND2 . ASN B 2  165 ? 15.099  6.475   16.662  1.00 84.54 165 B 1 
ATOM   3803  N N   . ILE B 2  166 ? 18.414  4.074   20.520  1.00 95.56 166 B 1 
ATOM   3804  C CA  . ILE B 2  166 ? 18.717  2.858   21.286  1.00 96.21 166 B 1 
ATOM   3805  C C   . ILE B 2  166 ? 17.405  2.239   21.741  1.00 96.37 166 B 1 
ATOM   3806  O O   . ILE B 2  166 ? 16.685  2.827   22.548  1.00 95.37 166 B 1 
ATOM   3807  C CB  . ILE B 2  166 ? 19.660  3.154   22.479  1.00 96.00 166 B 1 
ATOM   3808  C CG1 . ILE B 2  166 ? 21.008  3.739   21.992  1.00 93.21 166 B 1 
ATOM   3809  C CG2 . ILE B 2  166 ? 19.896  1.863   23.292  1.00 93.31 166 B 1 
ATOM   3810  C CD1 . ILE B 2  166 ? 21.921  4.222   23.127  1.00 90.99 166 B 1 
ATOM   3811  N N   . LEU B 2  167 ? 17.113  1.029   21.266  1.00 95.90 167 B 1 
ATOM   3812  C CA  . LEU B 2  167 ? 16.082  0.185   21.828  1.00 96.16 167 B 1 
ATOM   3813  C C   . LEU B 2  167 ? 16.576  -0.352  23.175  1.00 96.35 167 B 1 
ATOM   3814  O O   . LEU B 2  167 ? 17.609  -1.014  23.229  1.00 95.75 167 B 1 
ATOM   3815  C CB  . LEU B 2  167 ? 15.770  -0.953  20.839  1.00 95.85 167 B 1 
ATOM   3816  C CG  . LEU B 2  167 ? 14.779  -2.009  21.367  1.00 95.12 167 B 1 
ATOM   3817  C CD1 . LEU B 2  167 ? 13.386  -1.430  21.596  1.00 90.39 167 B 1 
ATOM   3818  C CD2 . LEU B 2  167 ? 14.673  -3.147  20.363  1.00 90.23 167 B 1 
ATOM   3819  N N   . PHE B 2  168 ? 15.857  -0.075  24.250  1.00 96.43 168 B 1 
ATOM   3820  C CA  . PHE B 2  168 ? 16.167  -0.588  25.580  1.00 96.73 168 B 1 
ATOM   3821  C C   . PHE B 2  168 ? 14.966  -1.320  26.182  1.00 96.82 168 B 1 
ATOM   3822  O O   . PHE B 2  168 ? 13.816  -0.988  25.906  1.00 95.97 168 B 1 
ATOM   3823  C CB  . PHE B 2  168 ? 16.683  0.532   26.496  1.00 96.33 168 B 1 
ATOM   3824  C CG  . PHE B 2  168 ? 15.633  1.533   26.918  1.00 96.87 168 B 1 
ATOM   3825  C CD1 . PHE B 2  168 ? 15.303  2.617   26.080  1.00 93.13 168 B 1 
ATOM   3826  C CD2 . PHE B 2  168 ? 14.970  1.401   28.151  1.00 93.45 168 B 1 
ATOM   3827  C CE1 . PHE B 2  168 ? 14.326  3.545   26.466  1.00 92.88 168 B 1 
ATOM   3828  C CE2 . PHE B 2  168 ? 13.991  2.330   28.544  1.00 92.70 168 B 1 
ATOM   3829  C CZ  . PHE B 2  168 ? 13.664  3.402   27.698  1.00 94.80 168 B 1 
ATOM   3830  N N   . MET B 2  169 ? 15.251  -2.320  27.008  1.00 96.99 169 B 1 
ATOM   3831  C CA  . MET B 2  169 ? 14.256  -3.222  27.563  1.00 96.98 169 B 1 
ATOM   3832  C C   . MET B 2  169 ? 14.420  -3.317  29.074  1.00 97.28 169 B 1 
ATOM   3833  O O   . MET B 2  169 ? 15.544  -3.305  29.586  1.00 96.16 169 B 1 
ATOM   3834  C CB  . MET B 2  169 ? 14.373  -4.622  26.932  1.00 95.71 169 B 1 
ATOM   3835  C CG  . MET B 2  169 ? 14.242  -4.657  25.399  1.00 94.08 169 B 1 
ATOM   3836  S SD  . MET B 2  169 ? 15.670  -4.085  24.443  1.00 91.57 169 B 1 
ATOM   3837  C CE  . MET B 2  169 ? 16.923  -5.251  24.961  1.00 82.12 169 B 1 
ATOM   3838  N N   . TRP B 2  170 ? 13.315  -3.440  29.772  1.00 97.17 170 B 1 
ATOM   3839  C CA  . TRP B 2  170 ? 13.281  -3.729  31.202  1.00 97.41 170 B 1 
ATOM   3840  C C   . TRP B 2  170 ? 12.101  -4.652  31.525  1.00 97.40 170 B 1 
ATOM   3841  O O   . TRP B 2  170 ? 11.263  -4.925  30.680  1.00 96.54 170 B 1 
ATOM   3842  C CB  . TRP B 2  170 ? 13.243  -2.440  32.034  1.00 97.11 170 B 1 
ATOM   3843  C CG  . TRP B 2  170 ? 11.937  -1.693  32.035  1.00 97.27 170 B 1 
ATOM   3844  C CD1 . TRP B 2  170 ? 11.013  -1.731  33.010  1.00 95.80 170 B 1 
ATOM   3845  C CD2 . TRP B 2  170 ? 11.418  -0.789  31.019  1.00 96.63 170 B 1 
ATOM   3846  N NE1 . TRP B 2  170 ? 9.942   -0.913  32.678  1.00 95.44 170 B 1 
ATOM   3847  C CE2 . TRP B 2  170 ? 10.155  -0.318  31.457  1.00 96.22 170 B 1 
ATOM   3848  C CE3 . TRP B 2  170 ? 11.892  -0.321  29.771  1.00 95.71 170 B 1 
ATOM   3849  C CZ2 . TRP B 2  170 ? 9.378   0.579   30.685  1.00 95.19 170 B 1 
ATOM   3850  C CZ3 . TRP B 2  170 ? 11.119  0.568   29.002  1.00 94.18 170 B 1 
ATOM   3851  C CH2 . TRP B 2  170 ? 9.873   1.005   29.453  1.00 93.99 170 B 1 
ATOM   3852  N N   . GLY B 2  171 ? 12.055  -5.139  32.747  1.00 96.56 171 B 1 
ATOM   3853  C CA  . GLY B 2  171 ? 10.930  -5.917  33.227  1.00 96.51 171 B 1 
ATOM   3854  C C   . GLY B 2  171 ? 10.526  -5.528  34.640  1.00 96.97 171 B 1 
ATOM   3855  O O   . GLY B 2  171 ? 11.287  -4.903  35.387  1.00 95.96 171 B 1 
ATOM   3856  N N   . ILE B 2  172 ? 9.333   -5.938  35.030  1.00 96.47 172 B 1 
ATOM   3857  C CA  . ILE B 2  172 ? 8.854   -5.871  36.412  1.00 96.52 172 B 1 
ATOM   3858  C C   . ILE B 2  172 ? 8.439   -7.281  36.832  1.00 96.15 172 B 1 
ATOM   3859  O O   . ILE B 2  172 ? 7.582   -7.894  36.201  1.00 95.24 172 B 1 
ATOM   3860  C CB  . ILE B 2  172 ? 7.708   -4.859  36.566  1.00 96.06 172 B 1 
ATOM   3861  C CG1 . ILE B 2  172 ? 8.091   -3.437  36.102  1.00 93.41 172 B 1 
ATOM   3862  C CG2 . ILE B 2  172 ? 7.203   -4.827  38.025  1.00 94.15 172 B 1 
ATOM   3863  C CD1 . ILE B 2  172 ? 9.221   -2.755  36.890  1.00 89.56 172 B 1 
ATOM   3864  N N   . ASN B 2  173 ? 9.053   -7.775  37.894  1.00 96.02 173 B 1 
ATOM   3865  C CA  . ASN B 2  173 ? 8.725   -9.085  38.453  1.00 95.99 173 B 1 
ATOM   3866  C C   . ASN B 2  173 ? 7.468   -9.002  39.316  1.00 96.09 173 B 1 
ATOM   3867  O O   . ASN B 2  173 ? 7.363   -8.157  40.204  1.00 94.70 173 B 1 
ATOM   3868  C CB  . ASN B 2  173 ? 9.940   -9.610  39.229  1.00 95.22 173 B 1 
ATOM   3869  C CG  . ASN B 2  173 ? 9.671   -10.970 39.851  1.00 94.91 173 B 1 
ATOM   3870  O OD1 . ASN B 2  173 ? 9.000   -11.832 39.305  1.00 86.71 173 B 1 
ATOM   3871  N ND2 . ASN B 2  173 ? 10.193  -11.202 41.025  1.00 86.96 173 B 1 
ATOM   3872  N N   . HIS B 2  174 ? 6.564   -9.928  39.104  1.00 95.65 174 B 1 
ATOM   3873  C CA  . HIS B 2  174 ? 5.327   -10.084 39.848  1.00 95.30 174 B 1 
ATOM   3874  C C   . HIS B 2  174 ? 5.317   -11.439 40.571  1.00 94.79 174 B 1 
ATOM   3875  O O   . HIS B 2  174 ? 4.905   -12.454 39.986  1.00 92.91 174 B 1 
ATOM   3876  C CB  . HIS B 2  174 ? 4.138   -9.911  38.900  1.00 94.80 174 B 1 
ATOM   3877  C CG  . HIS B 2  174 ? 4.087   -8.568  38.248  1.00 95.25 174 B 1 
ATOM   3878  N ND1 . HIS B 2  174 ? 3.856   -7.366  38.885  1.00 88.26 174 B 1 
ATOM   3879  C CD2 . HIS B 2  174 ? 4.279   -8.277  36.918  1.00 88.21 174 B 1 
ATOM   3880  C CE1 . HIS B 2  174 ? 3.896   -6.393  37.971  1.00 89.92 174 B 1 
ATOM   3881  N NE2 . HIS B 2  174 ? 4.151   -6.918  36.765  1.00 90.39 174 B 1 
ATOM   3882  N N   . PRO B 2  175 ? 5.790   -11.504 41.833  1.00 95.09 175 B 1 
ATOM   3883  C CA  . PRO B 2  175 ? 5.806   -12.741 42.603  1.00 94.81 175 B 1 
ATOM   3884  C C   . PRO B 2  175 ? 4.408   -13.316 42.864  1.00 94.20 175 B 1 
ATOM   3885  O O   . PRO B 2  175 ? 3.412   -12.596 42.831  1.00 92.16 175 B 1 
ATOM   3886  C CB  . PRO B 2  175 ? 6.528   -12.401 43.908  1.00 93.84 175 B 1 
ATOM   3887  C CG  . PRO B 2  175 ? 7.395   -11.204 43.528  1.00 92.38 175 B 1 
ATOM   3888  C CD  . PRO B 2  175 ? 6.514   -10.463 42.536  1.00 94.51 175 B 1 
ATOM   3889  N N   . PRO B 2  176 ? 4.328   -14.620 43.180  1.00 93.49 176 B 1 
ATOM   3890  C CA  . PRO B 2  176 ? 3.041   -15.256 43.453  1.00 92.56 176 B 1 
ATOM   3891  C C   . PRO B 2  176 ? 2.502   -14.994 44.865  1.00 92.22 176 B 1 
ATOM   3892  O O   . PRO B 2  176 ? 1.301   -15.119 45.097  1.00 89.14 176 B 1 
ATOM   3893  C CB  . PRO B 2  176 ? 3.300   -16.745 43.219  1.00 91.35 176 B 1 
ATOM   3894  C CG  . PRO B 2  176 ? 4.775   -16.920 43.588  1.00 90.04 176 B 1 
ATOM   3895  C CD  . PRO B 2  176 ? 5.394   -15.604 43.133  1.00 92.59 176 B 1 
ATOM   3896  N N   . THR B 2  177 ? 3.385   -14.675 45.822  1.00 92.22 177 B 1 
ATOM   3897  C CA  . THR B 2  177 ? 3.016   -14.486 47.236  1.00 92.27 177 B 1 
ATOM   3898  C C   . THR B 2  177 ? 3.859   -13.395 47.896  1.00 92.90 177 B 1 
ATOM   3899  O O   . THR B 2  177 ? 5.002   -13.153 47.494  1.00 92.28 177 B 1 
ATOM   3900  C CB  . THR B 2  177 ? 3.185   -15.778 48.057  1.00 90.87 177 B 1 
ATOM   3901  O OG1 . THR B 2  177 ? 4.539   -16.165 48.135  1.00 85.15 177 B 1 
ATOM   3902  C CG2 . THR B 2  177 ? 2.400   -16.972 47.508  1.00 84.45 177 B 1 
ATOM   3903  N N   . ASP B 2  178 ? 3.353   -12.819 48.978  1.00 92.79 178 B 1 
ATOM   3904  C CA  . ASP B 2  178 ? 4.094   -11.851 49.793  1.00 92.73 178 B 1 
ATOM   3905  C C   . ASP B 2  178 ? 5.376   -12.437 50.395  1.00 93.98 178 B 1 
ATOM   3906  O O   . ASP B 2  178 ? 6.364   -11.732 50.575  1.00 92.67 178 B 1 
ATOM   3907  C CB  . ASP B 2  178 ? 3.192   -11.343 50.932  1.00 91.02 178 B 1 
ATOM   3908  C CG  . ASP B 2  178 ? 1.954   -10.601 50.437  1.00 88.15 178 B 1 
ATOM   3909  O OD1 . ASP B 2  178 ? 2.017   -10.009 49.344  1.00 81.81 178 B 1 
ATOM   3910  O OD2 . ASP B 2  178 ? 0.923   -10.660 51.155  1.00 81.26 178 B 1 
ATOM   3911  N N   . THR B 2  179 ? 5.404   -13.741 50.674  1.00 93.98 179 B 1 
ATOM   3912  C CA  . THR B 2  179 ? 6.600   -14.426 51.178  1.00 94.43 179 B 1 
ATOM   3913  C C   . THR B 2  179 ? 7.719   -14.419 50.139  1.00 95.02 179 B 1 
ATOM   3914  O O   . THR B 2  179 ? 8.861   -14.100 50.458  1.00 93.91 179 B 1 
ATOM   3915  C CB  . THR B 2  179 ? 6.282   -15.877 51.573  1.00 93.66 179 B 1 
ATOM   3916  O OG1 . THR B 2  179 ? 5.183   -15.904 52.451  1.00 84.04 179 B 1 
ATOM   3917  C CG2 . THR B 2  179 ? 7.445   -16.556 52.290  1.00 81.01 179 B 1 
ATOM   3918  N N   . VAL B 2  180 ? 7.414   -14.737 48.886  1.00 94.49 180 B 1 
ATOM   3919  C CA  . VAL B 2  180 ? 8.397   -14.676 47.795  1.00 94.56 180 B 1 
ATOM   3920  C C   . VAL B 2  180 ? 8.822   -13.225 47.539  1.00 95.15 180 B 1 
ATOM   3921  O O   . VAL B 2  180 ? 10.006  -12.963 47.376  1.00 94.27 180 B 1 
ATOM   3922  C CB  . VAL B 2  180 ? 7.855   -15.336 46.512  1.00 93.55 180 B 1 
ATOM   3923  C CG1 . VAL B 2  180 ? 8.844   -15.224 45.350  1.00 88.50 180 B 1 
ATOM   3924  C CG2 . VAL B 2  180 ? 7.589   -16.830 46.733  1.00 87.87 180 B 1 
ATOM   3925  N N   . GLN B 2  181 ? 7.881   -12.290 47.581  1.00 94.99 181 B 1 
ATOM   3926  C CA  . GLN B 2  181 ? 8.155   -10.858 47.443  1.00 95.51 181 B 1 
ATOM   3927  C C   . GLN B 2  181 ? 9.174   -10.377 48.482  1.00 95.82 181 B 1 
ATOM   3928  O O   . GLN B 2  181 ? 10.198  -9.784  48.125  1.00 95.08 181 B 1 
ATOM   3929  C CB  . GLN B 2  181 ? 6.826   -10.093 47.567  1.00 94.97 181 B 1 
ATOM   3930  C CG  . GLN B 2  181 ? 6.972   -8.562  47.587  1.00 93.93 181 B 1 
ATOM   3931  C CD  . GLN B 2  181 ? 7.464   -7.966  46.274  1.00 95.29 181 B 1 
ATOM   3932  O OE1 . GLN B 2  181 ? 7.336   -8.539  45.215  1.00 89.01 181 B 1 
ATOM   3933  N NE2 . GLN B 2  181 ? 8.033   -6.782  46.317  1.00 87.91 181 B 1 
ATOM   3934  N N   . THR B 2  182 ? 8.932   -10.662 49.773  1.00 95.44 182 B 1 
ATOM   3935  C CA  . THR B 2  182 ? 9.818   -10.222 50.851  1.00 95.30 182 B 1 
ATOM   3936  C C   . THR B 2  182 ? 11.174  -10.930 50.827  1.00 95.55 182 B 1 
ATOM   3937  O O   . THR B 2  182 ? 12.187  -10.285 51.066  1.00 93.71 182 B 1 
ATOM   3938  C CB  . THR B 2  182 ? 9.161   -10.391 52.231  1.00 93.77 182 B 1 
ATOM   3939  O OG1 . THR B 2  182 ? 8.624   -11.689 52.399  1.00 82.82 182 B 1 
ATOM   3940  C CG2 . THR B 2  182 ? 8.011   -9.403  52.424  1.00 79.89 182 B 1 
ATOM   3941  N N   . ASN B 2  183 ? 11.222  -12.206 50.461  1.00 95.34 183 B 1 
ATOM   3942  C CA  . ASN B 2  183 ? 12.492  -12.925 50.302  1.00 94.99 183 B 1 
ATOM   3943  C C   . ASN B 2  183 ? 13.380  -12.322 49.204  1.00 95.11 183 B 1 
ATOM   3944  O O   . ASN B 2  183 ? 14.599  -12.323 49.336  1.00 93.37 183 B 1 
ATOM   3945  C CB  . ASN B 2  183 ? 12.209  -14.398 49.989  1.00 94.05 183 B 1 
ATOM   3946  C CG  . ASN B 2  183 ? 11.727  -15.202 51.191  1.00 88.66 183 B 1 
ATOM   3947  O OD1 . ASN B 2  183 ? 11.788  -14.803 52.331  1.00 80.12 183 B 1 
ATOM   3948  N ND2 . ASN B 2  183 ? 11.272  -16.412 50.953  1.00 78.87 183 B 1 
ATOM   3949  N N   . LEU B 2  184 ? 12.783  -11.800 48.133  1.00 94.91 184 B 1 
ATOM   3950  C CA  . LEU B 2  184 ? 13.525  -11.207 47.016  1.00 94.90 184 B 1 
ATOM   3951  C C   . LEU B 2  184 ? 13.852  -9.727  47.224  1.00 95.24 184 B 1 
ATOM   3952  O O   . LEU B 2  184 ? 14.932  -9.278  46.837  1.00 93.27 184 B 1 
ATOM   3953  C CB  . LEU B 2  184 ? 12.717  -11.406 45.715  1.00 94.28 184 B 1 
ATOM   3954  C CG  . LEU B 2  184 ? 12.601  -12.862 45.245  1.00 93.53 184 B 1 
ATOM   3955  C CD1 . LEU B 2  184 ? 11.648  -12.923 44.043  1.00 88.22 184 B 1 
ATOM   3956  C CD2 . LEU B 2  184 ? 13.946  -13.433 44.794  1.00 87.56 184 B 1 
ATOM   3957  N N   . TYR B 2  185 ? 12.927  -8.976  47.845  1.00 95.33 185 B 1 
ATOM   3958  C CA  . TYR B 2  185 ? 12.962  -7.506  47.839  1.00 95.66 185 B 1 
ATOM   3959  C C   . TYR B 2  185 ? 12.773  -6.864  49.218  1.00 95.42 185 B 1 
ATOM   3960  O O   . TYR B 2  185 ? 12.726  -5.640  49.316  1.00 91.74 185 B 1 
ATOM   3961  C CB  . TYR B 2  185 ? 11.910  -6.988  46.841  1.00 95.15 185 B 1 
ATOM   3962  C CG  . TYR B 2  185 ? 11.974  -7.630  45.466  1.00 96.09 185 B 1 
ATOM   3963  C CD1 . TYR B 2  185 ? 13.116  -7.473  44.654  1.00 91.78 185 B 1 
ATOM   3964  C CD2 . TYR B 2  185 ? 10.905  -8.411  44.995  1.00 92.32 185 B 1 
ATOM   3965  C CE1 . TYR B 2  185 ? 13.187  -8.092  43.397  1.00 91.58 185 B 1 
ATOM   3966  C CE2 . TYR B 2  185 ? 10.965  -9.035  43.736  1.00 91.36 185 B 1 
ATOM   3967  C CZ  . TYR B 2  185 ? 12.107  -8.877  42.947  1.00 94.61 185 B 1 
ATOM   3968  O OH  . TYR B 2  185 ? 12.182  -9.497  41.726  1.00 93.55 185 B 1 
ATOM   3969  N N   . THR B 2  186 ? 12.684  -7.662  50.283  1.00 95.41 186 B 1 
ATOM   3970  C CA  . THR B 2  186 ? 12.529  -7.260  51.701  1.00 94.81 186 B 1 
ATOM   3971  C C   . THR B 2  186 ? 11.178  -6.624  52.083  1.00 94.48 186 B 1 
ATOM   3972  O O   . THR B 2  186 ? 10.807  -6.667  53.261  1.00 90.20 186 B 1 
ATOM   3973  C CB  . THR B 2  186 ? 13.689  -6.383  52.208  1.00 93.27 186 B 1 
ATOM   3974  O OG1 . THR B 2  186 ? 13.631  -5.075  51.681  1.00 87.08 186 B 1 
ATOM   3975  C CG2 . THR B 2  186 ? 15.061  -6.947  51.841  1.00 85.24 186 B 1 
ATOM   3976  N N   . ARG B 2  187 ? 10.427  -6.066  51.147  1.00 94.39 187 B 1 
ATOM   3977  C CA  . ARG B 2  187 ? 9.147   -5.391  51.374  1.00 93.33 187 B 1 
ATOM   3978  C C   . ARG B 2  187 ? 8.125   -5.687  50.269  1.00 93.95 187 B 1 
ATOM   3979  O O   . ARG B 2  187 ? 8.492   -6.089  49.175  1.00 91.46 187 B 1 
ATOM   3980  C CB  . ARG B 2  187 ? 9.344   -3.884  51.597  1.00 89.41 187 B 1 
ATOM   3981  C CG  . ARG B 2  187 ? 10.391  -3.245  50.683  1.00 79.87 187 B 1 
ATOM   3982  C CD  . ARG B 2  187 ? 10.430  -1.731  50.897  1.00 79.43 187 B 1 
ATOM   3983  N NE  . ARG B 2  187 ? 11.770  -1.191  50.610  1.00 72.49 187 B 1 
ATOM   3984  C CZ  . ARG B 2  187 ? 12.110  0.078   50.636  1.00 67.78 187 B 1 
ATOM   3985  N NH1 . ARG B 2  187 ? 11.239  1.031   50.846  1.00 60.63 187 B 1 
ATOM   3986  N NH2 . ARG B 2  187 ? 13.349  0.411   50.466  1.00 59.73 187 B 1 
ATOM   3987  N N   . THR B 2  188 ? 6.855   -5.462  50.589  1.00 92.91 188 B 1 
ATOM   3988  C CA  . THR B 2  188 ? 5.742   -5.753  49.674  1.00 91.61 188 B 1 
ATOM   3989  C C   . THR B 2  188 ? 5.303   -4.551  48.840  1.00 91.04 188 B 1 
ATOM   3990  O O   . THR B 2  188 ? 4.786   -4.729  47.744  1.00 85.89 188 B 1 
ATOM   3991  C CB  . THR B 2  188 ? 4.529   -6.275  50.460  1.00 89.20 188 B 1 
ATOM   3992  O OG1 . THR B 2  188 ? 4.207   -5.382  51.510  1.00 79.89 188 B 1 
ATOM   3993  C CG2 . THR B 2  188 ? 4.809   -7.637  51.097  1.00 78.02 188 B 1 
ATOM   3994  N N   . ASP B 2  189 ? 5.519   -3.346  49.320  1.00 91.77 189 B 1 
ATOM   3995  C CA  . ASP B 2  189 ? 5.025   -2.080  48.771  1.00 90.42 189 B 1 
ATOM   3996  C C   . ASP B 2  189 ? 6.068   -1.331  47.915  1.00 91.28 189 B 1 
ATOM   3997  O O   . ASP B 2  189 ? 6.149   -0.105  47.926  1.00 85.91 189 B 1 
ATOM   3998  C CB  . ASP B 2  189 ? 4.488   -1.220  49.930  1.00 85.80 189 B 1 
ATOM   3999  C CG  . ASP B 2  189 ? 5.580   -0.769  50.914  1.00 75.50 189 B 1 
ATOM   4000  O OD1 . ASP B 2  189 ? 6.548   -1.538  51.131  1.00 65.03 189 B 1 
ATOM   4001  O OD2 . ASP B 2  189 ? 5.450   0.348   51.448  1.00 66.91 189 B 1 
ATOM   4002  N N   . THR B 2  190 ? 6.866   -2.060  47.180  1.00 93.06 190 B 1 
ATOM   4003  C CA  . THR B 2  190 ? 7.924   -1.499  46.341  1.00 93.54 190 B 1 
ATOM   4004  C C   . THR B 2  190 ? 7.372   -0.662  45.188  1.00 93.44 190 B 1 
ATOM   4005  O O   . THR B 2  190 ? 6.249   -0.852  44.721  1.00 91.32 190 B 1 
ATOM   4006  C CB  . THR B 2  190 ? 8.863   -2.572  45.787  1.00 93.02 190 B 1 
ATOM   4007  O OG1 . THR B 2  190 ? 8.178   -3.445  44.924  1.00 86.65 190 B 1 
ATOM   4008  C CG2 . THR B 2  190 ? 9.499   -3.401  46.897  1.00 86.92 190 B 1 
ATOM   4009  N N   . THR B 2  191 ? 8.192   0.261   44.730  1.00 93.05 191 B 1 
ATOM   4010  C CA  . THR B 2  191 ? 7.864   1.120   43.594  1.00 92.56 191 B 1 
ATOM   4011  C C   . THR B 2  191 ? 9.075   1.242   42.671  1.00 93.43 191 B 1
[truncated: 772,963 more chars]
