# Supplementary material for: CD147 mediates the adsorption of influenza A virus on the cell surface through direct interaction with HA
Source: Front Cell Infect Microbiol. 2025 Aug 29;15:1647283. doi: 10.3389/fcimb.2025.1647283 (PMC12426278; doi:10.3389/fcimb.2025.1647283)
Supplement: Supplementary file 8 [file DataSheet2.zip › raw data-2/Figure 7/Fingure7 A B D E/Prediction of the structure of H1-huCD147_summary_confidences.json]

{
 "chain_iptm": [
  0.44,
  0.43,
  0.43,
  0.41,
  0.41,
  0.41,
  0.3,
  0.11,
  0.12,
  0.12
 ],
 "chain_pair_iptm": [
  [
   0.86,
   0.78,
   0.78,
   0.77,
   0.68,
   0.67,
   0.08,
   0.05,
   0.06,
   0.06
  ],
  [
   0.78,
   0.86,
   0.78,
   0.67,
   0.74,
   0.68,
   0.08,
   0.05,
   0.06,
   0.06
  ],
  [
   0.78,
   0.78,
   0.86,
   0.68,
   0.68,
   0.75,
   0.08,
   0.05,
   0.06,
   0.05
  ],
  [
   0.77,
   0.67,
   0.68,
   0.81,
   0.72,
   0.71,
   0.06,
   0.03,
   0.03,
   0.03
  ],
  [
   0.68,
   0.74,
   0.68,
   0.72,
   0.81,
   0.72,
   0.06,
   0.03,
   0.03,
   0.03
  ],
  [
   0.67,
   0.68,
   0.75,
   0.71,
   0.72,
   0.81,
   0.06,
   0.03,
   0.04,
   0.03
  ],
  [
   0.08,
   0.08,
   0.08,
   0.06,
   0.06,
   0.06,
   0.51,
   0.73,
   0.8,
   0.75
  ],
  [
   0.05,
   0.05,
   0.05,
   0.03,
   0.03,
   0.03,
   0.73,
   0.04,
   0.01,
   0.01
  ],
  [
   0.06,
   0.06,
   0.06,
   0.03,
   0.03,
   0.04,
   0.8,
   0.01,
   0.04,
   0.03
  ],
  [
   0.06,
   0.06,
   0.05,
   0.03,
   0.03,
   0.03,
   0.75,
   0.01,
   0.03,
   0.04
  ]
 ],
 "chain_pair_pae_min": [
  [
   0.76,
   2.55,
   2.77,
   2.82,
   4.17,
   4.04,
   26.9,
   30.69,
   29.63,
   30.08
  ],
  [
   2.6,
   0.76,
   2.53,
   3.57,
   3.27,
   4.09,
   27.13,
   30.56,
   29.7,
   30.23
  ],
  [
   2.63,
   2.7,
   0.76,
   3.95,
   4.1,
   3.07,
   25.91,
   30.53,
   29.71,
   30.17
  ],
  [
   2.47,
   4.31,
   4.3,
   0.76,
   2.24,
   2.73,
   29.98,
   30.9,
   30.16,
   30.41
  ],
  [
   4.47,
   2.99,
   4.41,
   2.53,
   0.76,
   2.38,
   30.04,
   30.92,
   30.15,
   30.4
  ],
  [
   4.62,
   4.53,
   2.67,
   2.55,
   2.65,
   0.76,
   30.26,
   30.71,
   30.03,
   30.45
  ],
  [
   30.68,
   29.78,
   30.76,
   30.38,
   30.34,
   30.61,
   0.76,
   2.47,
   2.03,
   2.22
  ],
  [
   31.24,
   31.02,
   31.13,
   31.04,
   31.01,
   31.22,
   2.45,
   0.77,
   26.55,
   26.57
  ],
  [
   30.85,
   29.36,
   30.85,
   30.44,
   30.37,
   30.44,
   2.13,
   24.45,
   0.77,
   12.99
  ],
  [
   30.83,
   30.26,
   31.03,
   30.58,
   30.64,
   30.72,
   2.92,
   26.21,
   18.21,
   0.77
  ]
 ],
 "chain_ptm": [
  0.86,
  0.86,
  0.86,
  0.81,
  0.81,
  0.81,
  0.51,
  0.04,
  0.04,
  0.04
 ],
 "fraction_disordered": 0.09,
 "has_clash": 0.0,
 "iptm": 0.69,
 "num_recycles": 10.0,
 "ptm": 0.73,
 "ranking_score": 0.74
}
